# Supplementary material for: Stage-specific expression patterns and co-targeting relationships among miRNAs in the developing mouse cerebral cortex
Source: Commun Biol. 2024 Oct 22;7:1366. doi: 10.1038/s42003-024-07092-7 (PMC11493953; doi:10.1038/s42003-024-07092-7)
Supplement: Supplementary file 4 — Supplementary Data 1 [file 42003_2024_7092_MOESM4_ESM.xlsx]

## Sheet: Overview
Supplementary data 1	Differentially expressed miRNAs between E14, E17 and P0 cortical samples as well as NPCs versus neurons
Table	Explanation
E14_vs_E17	Differential expression of miRNAs in mouse cortex at E14 compared to E17.
E14_vs_P0	Differential expression of miRNAs in mouse cortex at E14 compared to P0.
E17_vs_P0	Differential expression of miRNAs in mouse cortex at E17 compared to P0.
NPCs_vs_neurons	Differential expression of miRNAs in NPCs isolated from mouse cortex and differentiated in vitro to neurons.

## Sheet: E14_vs_E17
miRNA	baseMean	log2FoldChange	lfcSE	stat	pvalue	padj	regulation
92b-3p	19910.2	2.66668	0.228147	11.6884	1.46029e-31	7.93426e-30	up_regulated
20b-5p	235.329	2.07315	0.188213	11.0149	3.23839e-28	1.21813e-26	up_regulated
351-5p	2926.05	1.2795	0.117901	10.8523	1.94396e-27	6.78997e-26	up_regulated
224-5p	1496.28	1.93006	0.181985	10.6056	2.80621e-26	9.14823e-25	up_regulated
130b-3p	4488.13	1.14802	0.110745	10.3663	3.52887e-25	1.07851e-23	up_regulated
421-3p	1482.29	1.33358	0.133888	9.96044	2.27047e-23	6.53093e-22	up_regulated
872-3p	508.599	1.18192	0.126558	9.33893	9.73107e-21	2.26595e-19	up_regulated
18a-3p	427.963	1.70774	0.183161	9.32371	1.12341e-20	2.49703e-19	up_regulated
106a-5p	243.328	1.53759	0.166979	9.20825	3.31477e-20	6.75385e-19	up_regulated
92a-3p	105898	1.36533	0.153786	8.8781	6.80132e-19	1.10861e-17	up_regulated
15b-3p	590.218	1.25309	0.14467	8.6617	4.64767e-18	6.887e-17	up_regulated
3093-5p	107.664	1.57645	0.185022	8.5203	1.59141e-17	2.22343e-16	up_regulated
92b-5p	455.081	2.33829	0.277502	8.42621	3.57032e-17	4.84968e-16	up_regulated
130b-5p	5546.9	1.17612	0.140072	8.39654	4.59833e-17	5.91732e-16	up_regulated
25-5p	349.146	1.91719	0.228585	8.38718	4.97955e-17	6.24359e-16	up_regulated
466b-3p	773.831	1.0172	0.125001	8.13754	4.03404e-16	4.58755e-15	up_regulated
466c-3p	773.831	1.0172	0.125001	8.13754	4.03404e-16	4.58755e-15	up_regulated
466p-3p	773.831	1.0172	0.125001	8.13754	4.03404e-16	4.58755e-15	up_regulated
466a-3p	775.37	1.01526	0.125457	8.09245	5.84773e-16	6.21639e-15	up_regulated
466e-3p	775.37	1.01526	0.125457	8.09245	5.84773e-16	6.21639e-15	up_regulated
155-5p	312.218	1.35339	0.168251	8.04387	8.7048e-16	8.86801e-15	up_regulated
23a-3p	15008.6	0.855511	0.109402	7.81992	5.28587e-15	5.06821e-14	up_regulated
3093-3p	260.747	1.24917	0.169125	7.38608	1.51226e-13	1.27499e-12	up_regulated
363-3p	532.603	1.61989	0.223234	7.25648	3.97301e-13	3.238e-12	up_regulated
504-5p	386.26	1.80847	0.249346	7.25285	4.08087e-13	3.27139e-12	up_regulated
92a-1-5p	288.775	1.07368	0.148907	7.21044	5.57726e-13	4.39884e-12	up_regulated
15b-5p	21878.9	1.09776	0.153302	7.16076	8.02303e-13	6.07158e-12	up_regulated
466g	87.1896	1.37487	0.192022	7.15995	8.07061e-13	6.07158e-12	up_regulated
670-5p	62.3253	1.83856	0.258547	7.11113	1.15098e-12	8.40043e-12	up_regulated
1930-5p	43.8362	2.41663	0.347864	6.94705	3.73001e-12	2.60568e-11	up_regulated
3074-5p	153.521	0.990933	0.143226	6.91866	4.55925e-12	3.09649e-11	up_regulated
877-5p	390.751	1.58369	0.233755	6.77498	1.24424e-11	8.00569e-11	up_regulated
877-3p	63.1216	2.53768	0.374418	6.77766	1.22139e-11	8.00569e-11	up_regulated
135a-2-3p	1732.3	1.08509	0.165677	6.54941	5.77652e-11	3.57559e-10	up_regulated
181a-2-3p	47.3857	1.5065	0.233375	6.45526	1.08031e-10	6.28893e-10	up_regulated
99b-3p	2900.51	0.991508	0.154822	6.4042	1.51162e-10	8.69626e-10	up_regulated
744-5p	2837.91	0.799453	0.127229	6.28356	3.30898e-10	1.83874e-09	up_regulated
93-3p	462.205	1.58382	0.260995	6.0684	1.29193e-09	6.79304e-09	up_regulated
1306-3p	159.143	1.11505	0.183823	6.0659	1.31217e-09	6.82609e-09	up_regulated
3085-3p	38.8823	2.25749	0.373058	6.05132	1.43668e-09	7.39511e-09	up_regulated
425-3p	98.9055	0.975523	0.162827	5.99115	2.08365e-09	1.06136e-08	up_regulated
8114	106.322	2.28053	0.387165	5.89033	3.85435e-09	1.92324e-08	up_regulated
301b-5p	76.0067	1.36273	0.233995	5.82377	5.75339e-09	2.75824e-08	up_regulated
16-2-3p	162.521	1.08304	0.186676	5.80173	6.56352e-09	3.11608e-08	up_regulated
27a-5p	114.798	1.57034	0.270912	5.79647	6.77255e-09	3.1844e-08	up_regulated
365-3p	148.838	1.50404	0.262018	5.74023	9.45497e-09	4.32101e-08	up_regulated
501-5p	298.765	0.936653	0.164648	5.68881	1.27931e-08	5.79244e-08	up_regulated
193a-5p	33.4343	1.57658	0.282189	5.58698	2.31048e-08	1.01786e-07	up_regulated
301b-3p	2365.98	0.823409	0.149789	5.49711	3.86056e-08	1.64158e-07	up_regulated
455-3p	568.006	1.50938	0.276126	5.46627	4.5961e-08	1.92093e-07	up_regulated
1306-5p	212.174	1.69638	0.314228	5.39857	6.71759e-08	2.73742e-07	up_regulated
503-5p	1526.71	0.67287	0.127456	5.27923	1.29725e-07	5.15735e-07	up_regulated
1968-5p	129.248	0.854054	0.162241	5.26411	1.40872e-07	5.51093e-07	up_regulated
350-5p	113.329	1.3401	0.254786	5.25971	1.44286e-07	5.59966e-07	up_regulated
1955-5p	84.2299	1.01538	0.195544	5.19258	2.074e-07	7.86192e-07	up_regulated
181d-3p	97.4536	0.62802	0.12379	5.07328	3.9102e-07	1.44855e-06	up_regulated
216b-5p	191.787	0.985025	0.196453	5.01405	5.32972e-07	1.94495e-06	up_regulated
351-3p	40.928	1.526	0.304549	5.01069	5.42349e-07	1.96451e-06	up_regulated
219a-1-3p	387.27	0.805477	0.16841	4.78285	1.72829e-06	5.95165e-06	up_regulated
450b-5p	117.818	1.2519	0.262517	4.76883	1.85297e-06	6.33639e-06	up_regulated
205-5p	52.4531	1.81319	0.381059	4.75828	1.95253e-06	6.58473e-06	up_regulated
301a-5p	674.153	0.685791	0.144125	4.7583	1.95225e-06	6.58473e-06	up_regulated
374b-5p	3797.86	1.0662	0.225554	4.72703	2.27827e-06	7.62504e-06	up_regulated
374c-5p	3778.56	1.06751	0.22589	4.72579	2.29219e-06	7.62504e-06	up_regulated
1251-5p	350.915	1.2014	0.260616	4.60984	4.02989e-06	1.3315e-05	up_regulated
6944-3p	202.089	1.31968	0.286769	4.6019	4.18649e-06	1.37395e-05	up_regulated
7_39742	20.3953	2.16856	0.473648	4.57842	4.68506e-06	1.51721e-05	up_regulated
20a-3p	480.532	0.68491	0.149741	4.57395	4.78612e-06	1.53207e-05	up_regulated
345-3p	996.581	0.737795	0.161315	4.57362	4.79361e-06	1.53207e-05	up_regulated
760-3p	640.66	0.852261	0.187334	4.54942	5.37941e-06	1.69712e-05	up_regulated
671-5p	328.49	0.959798	0.21186	4.53034	5.88887e-06	1.83418e-05	up_regulated
107-3p	3163	0.825344	0.18331	4.50244	6.71785e-06	2.07913e-05	up_regulated
let-7c-1-3p	480.709	1.17665	0.262045	4.49025	7.11384e-06	2.18784e-05	up_regulated
let-7b-3p	762.282	1.18724	0.266163	4.46057	8.17409e-06	2.49821e-05	up_regulated
674-5p	3401.7	0.939369	0.213301	4.40397	1.06288e-05	3.16919e-05	up_regulated
20a-5p	15099.8	0.937626	0.216446	4.33193	1.47811e-05	4.35419e-05	up_regulated
19a-3p	1347.28	0.74057	0.172376	4.29624	1.73717e-05	5.08667e-05	up_regulated
466f-3p	101.971	0.817112	0.190803	4.28249	1.84815e-05	5.37942e-05	up_regulated
505-5p	107.892	1.0025	0.235852	4.25057	2.13224e-05	6.13333e-05	up_regulated
532-3p	551.987	1.06727	0.253085	4.21705	2.47516e-05	6.99625e-05	up_regulated
3095-3p	77.964	0.930206	0.220708	4.21464	2.50176e-05	7.0308e-05	up_regulated
466h-3p	39.3252	1.35474	0.330927	4.09378	4.244e-05	0.00011725	up_regulated
26a-2-3p	127.295	0.868006	0.213451	4.06654	4.77165e-05	0.000131086	up_regulated
let-7f-1-3p	71.7643	1.00418	0.249206	4.02953	5.58876e-05	0.000152676	up_regulated
363-5p	150.331	0.990145	0.248409	3.98595	6.72102e-05	0.000179798	up_regulated
342-3p	18096	0.709257	0.178027	3.98398	6.77711e-05	0.000180109	up_regulated
let-7d-3p	5410.91	1.09049	0.279684	3.899	9.65903e-05	0.000255312	up_regulated
1191a	190.193	0.853587	0.22093	3.86361	0.000111724	0.000289063	up_regulated
505-3p	694.919	0.565608	0.147162	3.84343	0.000121325	0.000312253	up_regulated
667-3p	217.812	1.05596	0.275625	3.83114	0.00012755	0.000326556	up_regulated
362-5p	1094.84	0.757255	0.198859	3.808	0.000140097	0.000356809	up_regulated
450b-3p	423.022	0.59313	0.159671	3.71469	0.000203452	0.00049994	up_regulated
let-7e-3p	314.77	0.619164	0.167047	3.70653	0.000210115	0.000513732	up_regulated
26b-3p	69.0156	0.727524	0.198699	3.66144	0.0002508	0.000596412	up_regulated
27a-3p	2616.75	0.880528	0.241944	3.63939	0.000273283	0.000642477	up_regulated
328-3p	2080.1	0.955781	0.269381	3.54807	0.000388072	0.000886764	up_regulated
449a-5p	944.369	0.715849	0.202133	3.54147	0.000397901	0.000900804	up_regulated
16-1-3p	147.795	0.931303	0.263515	3.53416	0.000409081	0.000921846	up_regulated
30c-5p	62956.9	0.515286	0.147639	3.49017	0.000482713	0.00108278	up_regulated
296-5p	507.23	1.09678	0.316668	3.4635	0.000533202	0.00119057	up_regulated
3074-1-3p	91.5023	0.894776	0.259102	3.45337	0.000553625	0.00123056	up_regulated
574-5p	123.562	1.24722	0.361341	3.45165	0.000557173	0.00123284	up_regulated
190b-5p	77.1415	0.98796	0.290063	3.40602	0.000659169	0.00141997	up_regulated
500-5p	64.3696	0.790171	0.23725	3.33054	0.000866787	0.00185903	up_regulated
484	5008.29	0.588609	0.178365	3.30002	0.000966764	0.00203814	up_regulated
3081-3p	111.173	0.645914	0.197586	3.26902	0.00107921	0.00223617	up_regulated
125a-5p	97109.3	0.87162	0.26686	3.26621	0.00108997	0.00224893	up_regulated
297b-3p	66.0725	1.11261	0.34151	3.25792	0.00112233	0.00228674	up_regulated
297a-3p	66.0725	1.11261	0.34151	3.25792	0.00112233	0.00228674	up_regulated
297c-3p	66.0725	1.11261	0.34151	3.25792	0.00112233	0.00228674	up_regulated
320-3p	13913.7	0.898482	0.28822	3.11734	0.0018249	0.00364234	up_regulated
12_10830	87.3494	0.621101	0.200045	3.10481	0.00190402	0.00376949	up_regulated
214-3p	58.7163	0.836544	0.273656	3.05692	0.00223627	0.00437414	up_regulated
let-7e-5p	59712.9	0.574614	0.18889	3.04206	0.00234966	0.00455947	up_regulated
let-7d-5p	83535.3	0.533784	0.179238	2.97807	0.00290071	0.00549785	up_regulated
346-5p	618.039	0.86265	0.291161	2.96279	0.00304864	0.00573378	up_regulated
19_22554	513.94	0.829411	0.280308	2.95893	0.00308711	0.00578389	up_regulated
342-5p	771.103	0.53487	0.182443	2.93172	0.00337092	0.0062676	up_regulated
494-3p	1031.75	0.622929	0.212945	2.9253	0.00344122	0.00637408	up_regulated
758-3p	102.694	0.666003	0.227925	2.92202	0.00347767	0.00639793	up_regulated
149-5p	11436.2	0.529426	0.181925	2.91014	0.00361268	0.00658906	up_regulated
181b-2-3p	82.6649	0.758333	0.278024	2.72758	0.00638003	0.0113448	up_regulated
200c-3p	33.4053	0.664152	0.245207	2.70853	0.00675816	0.0118875	up_regulated
669a-3p	346.547	0.879347	0.329051	2.67237	0.00753177	0.0130604	up_regulated
669o-3p	346.547	0.879347	0.329051	2.67237	0.00753177	0.0130604	up_regulated
1249-3p	175.019	1.0411	0.390116	2.66869	0.00761472	0.0131576	up_regulated
12_8858	3086.15	0.871025	0.327793	2.65724	0.00787827	0.0135215	up_regulated
574-3p	110.129	0.706871	0.269298	2.62487	0.00866822	0.0147179	up_regulated
1964-3p	85.1361	0.552337	0.215433	2.56384	0.010352	0.0173957	up_regulated
669c-5p	735.96	0.683581	0.266879	2.56139	0.0104253	0.0174152	up_regulated
217-5p	179.386	0.574937	0.240016	2.39541	0.0166017	0.0264438	up_regulated
8112	37.5571	0.861761	0.365616	2.35701	0.0184226	0.0292489	up_regulated
671-3p	211.696	0.536709	0.243123	2.20757	0.0272746	0.0426111	up_regulated
137-3p	8895.22	-3.58128	0.180041	-19.8915	4.82066e-88	2.35731e-85	down_regulated
146b-5p	7629.35	-1.26058	0.0804543	-15.6683	2.49283e-55	6.09498e-53	down_regulated
132-5p	381.672	-1.84494	0.131318	-14.0494	7.77254e-45	1.26692e-42	down_regulated
132-3p	3655.22	-1.98916	0.144955	-13.7226	7.43721e-43	9.09199e-41	down_regulated
487b-3p	20961.4	-1.66256	0.121953	-13.6328	2.55569e-42	2.49947e-40	down_regulated
497a-5p	1391.46	-2.29385	0.188923	-12.1418	6.34533e-34	5.17144e-32	down_regulated
7b-5p	7836.42	-1.78692	0.150959	-11.8371	2.50985e-32	1.75331e-30	down_regulated
434-5p	4389.83	-1.55184	0.132019	-11.7546	6.68762e-32	4.08781e-30	down_regulated
551b-5p	95.1244	-2.31623	0.200131	-11.5736	5.60976e-31	2.74317e-29	down_regulated
101a-3p	50007.9	-1.60258	0.140411	-11.4135	3.58178e-30	1.45957e-28	down_regulated
101c	49898.8	-1.60306	0.14044	-11.4146	3.53643e-30	1.45957e-28	down_regulated
154-3p	1604.43	-2.2699	0.22928	-9.90013	4.15742e-23	1.12943e-21	down_regulated
195a-5p	2759.52	-1.8005	0.185303	-9.71649	2.56461e-22	6.60049e-21	down_regulated
382-5p	7085.76	-1.17162	0.1234	-9.49448	2.21315e-21	5.41115e-20	down_regulated
125b-2-3p	4110.01	-0.999643	0.107627	-9.28801	1.57201e-20	3.34223e-19	down_regulated
376b-3p	5860.42	-1.52372	0.165622	-9.20002	3.57886e-20	7.00025e-19	down_regulated
124-3p	105262	-1.97208	0.214859	-9.17848	4.37204e-20	8.22279e-19	down_regulated
6540-5p	1478.1	-1.02603	0.112773	-9.09822	9.18285e-20	1.66312e-18	down_regulated
376a-3p	402.399	-1.45783	0.164078	-8.88497	6.39393e-19	1.07815e-17	down_regulated
873a-5p	492.983	-2.94943	0.331867	-8.8874	6.25574e-19	1.07815e-17	down_regulated
770-3p	689.123	-1.88454	0.212513	-8.8679	7.45401e-19	1.17581e-17	down_regulated
137-5p	262.499	-2.25712	0.256243	-8.80849	1.2684e-18	1.93827e-17	down_regulated
146a-5p	1129.08	-2.27158	0.264075	-8.60203	7.83191e-18	1.12641e-16	down_regulated
551b-3p	154.202	-3.44211	0.409134	-8.41315	3.99136e-17	5.27507e-16	down_regulated
672-3p	294.209	-1.20924	0.14713	-8.21887	2.05435e-16	2.51144e-15	down_regulated
668-3p	412.201	-1.3522	0.166535	-8.11959	4.67766e-16	5.19858e-15	down_regulated
136-3p	4624.22	-1.85331	0.229307	-8.08221	6.36036e-16	6.61748e-15	down_regulated
127-5p	3493.32	-1.559	0.193914	-8.03964	9.01025e-16	8.99187e-15	down_regulated
370-3p	13359.6	-2.30357	0.290319	-7.9346	2.1117e-15	2.06524e-14	down_regulated
3475-3p	380.986	-1.29854	0.166978	-7.77671	7.44365e-15	6.9999e-14	down_regulated
153-3p	3053.49	-3.26059	0.419613	-7.77046	7.82e-15	7.21505e-14	down_regulated
3059-5p	434.938	-1.6306	0.209978	-7.7656	8.12599e-15	7.35853e-14	down_regulated
381-3p	3305.38	-1.57875	0.206224	-7.65553	1.92512e-14	1.71161e-13	down_regulated
134-5p	2923.2	-1.0392	0.137464	-7.55978	4.0376e-14	3.52569e-13	down_regulated
411-3p	1502.82	-0.965281	0.128343	-7.52111	5.43139e-14	4.65956e-13	down_regulated
496a-3p	392.906	-0.98987	0.13499	-7.3329	2.25226e-13	1.8667e-12	down_regulated
128-3p	204107	-1.68713	0.235312	-7.16976	7.51316e-13	5.83165e-12	down_regulated
379-3p	640.168	-0.778346	0.109059	-7.1369	9.54574e-13	7.07253e-12	down_regulated
369-3p	11497.8	-1.13857	0.161213	-7.06252	1.63506e-12	1.1758e-11	down_regulated
300-3p	3479.7	-1.2927	0.183248	-7.05436	1.73401e-12	1.22889e-11	down_regulated
770-5p	1034.44	-1.89194	0.272803	-6.93517	4.05729e-12	2.79439e-11	down_regulated
144-3p	231.11	-2.55285	0.373625	-6.83265	8.33578e-12	5.58383e-11	down_regulated
370-5p	265.172	-1.21806	0.179761	-6.776	1.23551e-11	8.00569e-11	down_regulated
143-3p	28191	-1.70122	0.254503	-6.68446	2.31773e-11	1.47191e-10	down_regulated
337-5p	2129.42	-0.842391	0.127077	-6.62899	3.3799e-11	2.11894e-10	down_regulated
1843a-5p	644.962	-1.67743	0.257075	-6.52506	6.79745e-11	4.15494e-10	down_regulated
541-5p	17965.9	-0.591036	0.0907177	-6.51512	7.2632e-11	4.38482e-10	down_regulated
341-3p	272.915	-0.904564	0.139194	-6.4986	8.10684e-11	4.83445e-10	down_regulated
1298-3p	47.5025	-3.35989	0.520434	-6.45594	1.07548e-10	6.28893e-10	down_regulated
136-5p	1421.11	-3.33172	0.528979	-6.29841	3.00723e-10	1.70992e-09	down_regulated
431-3p	118.648	-1.30961	0.208282	-6.28768	3.22248e-10	1.81126e-09	down_regulated
144-5p	160.999	-1.59802	0.254851	-6.2704	3.6013e-10	1.97869e-09	down_regulated
323-3p	5105.01	-0.835678	0.133569	-6.25654	3.93614e-10	2.13863e-09	down_regulated
433-3p	4841.2	-0.631583	0.10124	-6.23847	4.41884e-10	2.37452e-09	down_regulated
382-3p	4242.51	-1.34229	0.216106	-6.21123	5.25712e-10	2.79428e-09	down_regulated
145a-3p	222.318	-0.866123	0.145735	-5.94313	2.79627e-09	1.40966e-08	down_regulated
376b-5p	483.345	-2.27917	0.387337	-5.8842	3.99975e-09	1.97563e-08	down_regulated
485-5p	747.149	-0.968967	0.165276	-5.86271	4.5536e-09	2.22671e-08	down_regulated
1843b-5p	763.895	-1.61538	0.276708	-5.83785	5.28798e-09	2.56022e-08	down_regulated
150-5p	276.699	-1.45476	0.252028	-5.77224	7.82235e-09	3.64298e-08	down_regulated
7a-5p	77553.5	-1.30557	0.226633	-5.76069	8.3769e-09	3.86444e-08	down_regulated
338-3p	164.86	-1.44989	0.257676	-5.62679	1.83596e-08	8.23655e-08	down_regulated
126a-5p	2523.24	-0.921398	0.164842	-5.58957	2.27632e-08	1.01193e-07	down_regulated
344c-3p	85.3734	-1.68171	0.302112	-5.56649	2.59917e-08	1.13482e-07	down_regulated
99a-5p	239691	-0.70496	0.127752	-5.51817	3.42544e-08	1.48234e-07	down_regulated
135b-5p	74584	-1.42033	0.257829	-5.5088	3.61296e-08	1.54977e-07	down_regulated
129-5p	2866.31	-0.788155	0.143842	-5.47931	4.26979e-08	1.79994e-07	down_regulated
410-3p	5864.53	-1.22327	0.225202	-5.43188	5.57635e-08	2.31088e-07	down_regulated
411-5p	8551.72	-1.40724	0.259381	-5.42538	5.78317e-08	2.37645e-07	down_regulated
138-5p	847.209	-1.32655	0.248462	-5.33904	9.3442e-08	3.74534e-07	down_regulated
379-5p	16506.3	-1.71235	0.320717	-5.33914	9.33886e-08	3.74534e-07	down_regulated
142a-5p	171.962	-1.28259	0.24317	-5.27447	1.33143e-07	5.25058e-07	down_regulated
376c-3p	3378.6	-1.0642	0.202657	-5.25122	1.51094e-07	5.81773e-07	down_regulated
376a-5p	526.636	-1.50804	0.288563	-5.22605	1.7317e-07	6.61563e-07	down_regulated
195a-3p	119.106	-1.20282	0.233578	-5.14956	2.61105e-07	9.82155e-07	down_regulated
212-3p	133.54	-1.03501	0.201879	-5.12686	2.9461e-07	1.09973e-06	down_regulated
598-3p	1978.02	-0.774932	0.154237	-5.02431	5.05251e-07	1.85765e-06	down_regulated
138-2-3p	80.6344	-1.11596	0.223014	-5.00399	5.61566e-07	2.01916e-06	down_regulated
1a-3p	238.872	-1.32149	0.264596	-4.99435	5.90328e-07	2.10708e-06	down_regulated
383-5p	283.943	-1.22875	0.246105	-4.9928	5.95093e-07	2.1087e-06	down_regulated
129-1-3p	80.8785	-2.26018	0.45301	-4.98924	6.06158e-07	2.13246e-06	down_regulated
29a-3p	998.418	-0.824082	0.171003	-4.81912	1.44192e-06	5.03643e-06	down_regulated
22-3p	8183.44	-1.55793	0.324675	-4.79844	1.59903e-06	5.54557e-06	down_regulated
let-7g-5p	272419	-0.67807	0.147661	-4.59207	4.38877e-06	1.43074e-05	down_regulated
204-5p	3868.6	-1.45677	0.319441	-4.56036	5.10661e-06	1.62151e-05	down_regulated
592-5p	285.979	-0.643012	0.141871	-4.53236	5.83291e-06	1.82839e-05	down_regulated
369-5p	1753.41	-1.11316	0.250305	-4.44721	8.6993e-06	2.64221e-05	down_regulated
495-3p	5073.43	-0.62611	0.142051	-4.40764	1.04503e-05	3.13508e-05	down_regulated
448-3p	136.213	-1.60129	0.364378	-4.3946	1.10978e-05	3.28899e-05	down_regulated
541-3p	133.387	-1.09143	0.257844	-4.23289	2.30705e-05	6.59734e-05	down_regulated
543-5p	91.9854	-0.887935	0.210042	-4.22742	2.36388e-05	6.72058e-05	down_regulated
142a-3p	126.449	-1.65293	0.399224	-4.14036	3.4676e-05	9.68946e-05	down_regulated
100-5p	51943.6	-0.744156	0.17998	-4.13467	3.55468e-05	9.87635e-05	down_regulated
377-3p	152.21	-1.89288	0.470539	-4.02279	5.75138e-05	0.000156246	down_regulated
434-3p	13374.2	-0.934727	0.234521	-3.98568	6.72865e-05	0.000179798	down_regulated
666-5p	253.258	-0.999727	0.257009	-3.88986	0.000100304	0.000263701	down_regulated
338-5p	748.948	-0.506547	0.130269	-3.88848	0.000100873	0.000263781	down_regulated
101b-3p	12688.5	-0.617147	0.158791	-3.88655	0.00010168	0.000264475	down_regulated
30d-3p	177.357	-0.79266	0.208899	-3.79447	0.000147958	0.000374799	down_regulated
34c-5p	481.586	-0.864088	0.227797	-3.79324	0.000148693	0.000374799	down_regulated
344d-3p	200.657	-0.936724	0.248266	-3.77307	0.000161251	0.000404367	down_regulated
3068-5p	105.15	-0.627121	0.166453	-3.76756	0.000164848	0.000411278	down_regulated
708-3p	16665.7	-0.747961	0.200117	-3.73761	0.000185776	0.00046114	down_regulated
181c-5p	15310.1	-0.53567	0.14379	-3.72537	0.000195031	0.000481668	down_regulated
1298-5p	255.259	-1.14068	0.307993	-3.70361	0.000212556	0.000517115	down_regulated
152-3p	776.796	-0.666636	0.180209	-3.69924	0.000216247	0.000523489	down_regulated
433-5p	406.6	-0.663907	0.179646	-3.69564	0.000219332	0.00052834	down_regulated
30e-3p	10741	-0.950439	0.258334	-3.6791	0.000234055	0.000561044	down_regulated
380-3p	1152.62	-0.671484	0.183416	-3.66098	0.000251249	0.000596412	down_regulated
673-5p	336.166	-0.531347	0.145198	-3.65946	0.000252749	0.000597073	down_regulated
335-5p	46133.2	-0.883704	0.245206	-3.60393	0.00031344	0.00073336	down_regulated
451a	553.047	-0.622021	0.172909	-3.59738	0.000321435	0.000748484	down_regulated
212-5p	211.445	-0.732206	0.203684	-3.59481	0.000324631	0.000752344	down_regulated
488-3p	7736.97	-0.69982	0.196801	-3.55598	0.000376568	0.000864516	down_regulated
24-1-5p	60.0068	-1.18934	0.335794	-3.54188	0.000397291	0.000900804	down_regulated
let-7f-2-3p	111.314	-0.755642	0.219024	-3.45004	0.000560506	0.00123463	down_regulated
331-5p	469.379	-0.733258	0.214936	-3.41152	0.000646021	0.00140022	down_regulated
540-3p	266.119	-0.523281	0.153408	-3.41105	0.000647137	0.00140022	down_regulated
let-7j	13694.7	-0.734066	0.220972	-3.32199	0.000893793	0.00190858	down_regulated
126a-3p	25179.3	-0.874639	0.266355	-3.28373	0.00102442	0.00214996	down_regulated
21a-5p	55825.2	-0.544176	0.165849	-3.28115	0.00103385	0.00216049	down_regulated
145a-5p	340.993	-0.552543	0.176121	-3.1373	0.00170513	0.0034455	down_regulated
15a-5p	18656.2	-1.46945	0.468863	-3.13406	0.00172405	0.00345517	down_regulated
330-5p	1068.02	-0.679765	0.216849	-3.13473	0.0017201	0.00345517	down_regulated
218-5p	50735.8	-0.662341	0.213192	-3.10679	0.00189133	0.0037596	down_regulated
380-5p	257.138	-0.742002	0.241061	-3.07806	0.0020835	0.0040917	down_regulated
140-5p	3653.78	-0.921852	0.308295	-2.99016	0.00278827	0.00534692	down_regulated
543-3p	4094.56	-0.503483	0.168631	-2.98571	0.00282921	0.00540423	down_regulated
28a-5p	4440.28	-0.57237	0.191928	-2.98222	0.00286166	0.00544494	down_regulated
28c	4427.5	-0.571062	0.192248	-2.97045	0.00297365	0.00561434	down_regulated
410-5p	94.3926	-0.678755	0.233079	-2.91213	0.00358976	0.00657451	down_regulated
879-5p	63.899	-1.34761	0.463237	-2.9091	0.00362465	0.00658906	down_regulated
322-5p	1999.77	-0.563091	0.205568	-2.7392	0.0061589	0.0110319	down_regulated
30c-1-3p	194.301	-0.627571	0.229683	-2.73234	0.00628868	0.0112232	down_regulated
539-5p	209.945	-0.52015	0.191335	-2.71852	0.0065574	0.011618	down_regulated
582-5p	57.9469	-0.641349	0.241407	-2.65671	0.00789073	0.0135215	down_regulated
676-5p	172.092	-0.568541	0.214062	-2.65596	0.0079083	0.0135215	down_regulated
666-3p	452.891	-0.595942	0.225166	-2.64668	0.00812855	0.0138497	down_regulated
30b-3p	136.196	-0.607332	0.233628	-2.59956	0.00933425	0.0157939	down_regulated
30a-3p	8628.02	-0.505761	0.19748	-2.56108	0.0104349	0.0174152	down_regulated
122-5p	225.65	-0.557644	0.228344	-2.44212	0.0146014	0.0237212	down_regulated
let-7i-3p	1165.66	-0.629599	0.262224	-2.40099	0.0163506	0.0262145	down_regulated
664-3p	94.6815	-0.519558	0.235623	-2.20504	0.0274509	0.04275	down_regulated
467e-5p	1376.87	-0.60264	0.280091	-2.15158	0.0314302	0.0486373	down_regulated

## Sheet: E14_vs_P0
miRNA	baseMean	log2FoldChange	lfcSE	stat	pvalue	padj	regulation
3093-3p	260.747	2.83882	0.174021	16.3131	7.96228e-60	5.56222e-58	up_regulated
130b-3p	4488.13	1.79235	0.110895	16.1626	9.25022e-59	5.6542e-57	up_regulated
224-5p	1496.28	2.90222	0.18257	15.8965	6.69931e-57	3.27596e-55	up_regulated
130b-5p	5546.9	2.12703	0.140218	15.1695	5.63445e-52	2.50477e-50	up_regulated
20b-5p	235.329	2.89973	0.191306	15.1576	6.75147e-52	2.75122e-50	up_regulated
92b-3p	19910.2	3.18332	0.228173	13.9513	3.08833e-44	8.38997e-43	up_regulated
92a-3p	105898	2.10288	0.153792	13.6735	1.46122e-42	3.40255e-41	up_regulated
421-3p	1482.29	1.8167	0.134193	13.538	9.33283e-42	1.98424e-40	up_regulated
135a-2-3p	1732.3	2.15138	0.16611	12.9515	2.30352e-38	4.02294e-37	up_regulated
351-5p	2926.05	1.47568	0.117989	12.5069	6.84063e-36	1.07905e-34	up_regulated
18a-3p	427.963	2.28824	0.184213	12.4217	1.99256e-35	3.04488e-34	up_regulated
106a-5p	243.328	2.08478	0.168734	12.3554	4.55547e-35	6.18784e-34	up_regulated
92b-5p	455.081	3.40786	0.279223	12.2048	2.93067e-34	3.87324e-33	up_regulated
3093-5p	107.664	2.24931	0.189348	11.8793	1.51651e-32	1.90147e-31	up_regulated
155-5p	312.218	1.94459	0.169623	11.4642	1.99622e-30	2.21853e-29	up_regulated
15b-3p	590.218	1.65302	0.14525	11.3805	5.22928e-30	5.68249e-29	up_regulated
872-3p	508.599	1.43132	0.127078	11.2633	1.9911e-29	2.11662e-28	up_regulated
301b-3p	2365.98	1.68647	0.150041	11.24	2.59309e-29	2.69791e-28	up_regulated
466b-3p	773.831	1.34884	0.125407	10.7557	5.57065e-27	5.34127e-26	up_regulated
466c-3p	773.831	1.34884	0.125407	10.7557	5.57065e-27	5.34127e-26	up_regulated
466p-3p	773.831	1.34884	0.125407	10.7557	5.57065e-27	5.34127e-26	up_regulated
466a-3p	775.37	1.35163	0.125865	10.7387	6.69815e-27	6.17999e-26	up_regulated
466e-3p	775.37	1.35163	0.125865	10.7387	6.69815e-27	6.17999e-26	up_regulated
25-5p	349.146	2.46083	0.229654	10.7154	8.61835e-27	7.80439e-26	up_regulated
23a-3p	15008.6	1.13773	0.109422	10.3976	2.54264e-25	2.18132e-24	up_regulated
3095-3p	77.964	2.33287	0.229798	10.1518	3.25313e-24	2.6513e-23	up_regulated
99b-3p	2900.51	1.56319	0.154961	10.0876	6.2682e-24	4.86532e-23	up_regulated
877-5p	390.751	2.31694	0.234843	9.86588	5.85167e-23	4.47104e-22	up_regulated
363-3p	532.603	2.20765	0.223917	9.85921	6.25375e-23	4.70475e-22	up_regulated
503-5p	1526.71	1.22816	0.127737	9.61474	6.92819e-22	4.90998e-21	up_regulated
219a-1-3p	387.27	1.6075	0.169649	9.47543	2.65669e-21	1.82975e-20	up_regulated
1306-3p	159.143	1.69908	0.186022	9.13378	6.61479e-20	4.31284e-19	up_regulated
466g	87.1896	1.74187	0.194744	8.94443	3.73878e-19	2.31426e-18	up_regulated
3074-5p	153.521	1.28734	0.144775	8.89199	6.00256e-19	3.66907e-18	up_regulated
744-5p	2837.91	1.12423	0.127331	8.82924	1.05394e-18	6.28509e-18	up_regulated
125a-3p	933.36	1.21506	0.137839	8.81506	1.19619e-18	7.04743e-18	up_regulated
301b-5p	76.0067	2.00525	0.23828	8.41551	3.91197e-17	2.14938e-16	up_regulated
15b-5p	21878.9	1.26285	0.15331	8.23723	1.76243e-16	9.36772e-16	up_regulated
1955-5p	84.2299	1.6277	0.199404	8.16282	3.27281e-16	1.70256e-15	up_regulated
670-5p	62.3253	2.11548	0.261307	8.09574	5.69176e-16	2.86935e-15	up_regulated
423-5p	5800.94	1.43246	0.180329	7.9436	1.96395e-15	9.6037e-15	up_regulated
322-3p	4593.45	1.00458	0.127112	7.90316	2.71925e-15	1.31655e-14	up_regulated
450b-3p	423.022	1.25096	0.160589	7.78982	6.71049e-15	3.21709e-14	up_regulated
27a-5p	114.798	2.10464	0.273201	7.70363	1.32254e-14	6.21849e-14	up_regulated
345-3p	996.581	1.24336	0.161635	7.69239	1.44409e-14	6.72535e-14	up_regulated
351-3p	40.928	2.38734	0.313291	7.62022	2.5325e-14	1.15738e-13	up_regulated
450b-5p	117.818	2.01379	0.265394	7.58795	3.25018e-14	1.47161e-13	up_regulated
363-5p	150.331	1.88816	0.251002	7.52248	5.37462e-14	2.38926e-13	up_regulated
193a-5p	33.4343	2.14855	0.289776	7.41451	1.22072e-13	5.23624e-13	up_regulated
20a-3p	480.532	1.11126	0.150341	7.39158	1.45092e-13	6.16958e-13	up_regulated
8114	106.322	2.87577	0.38983	7.37698	1.61915e-13	6.82557e-13	up_regulated
1968-5p	129.248	1.16073	0.163845	7.08432	1.39727e-12	5.60055e-12	up_regulated
425-3p	98.9055	1.15971	0.164324	7.05744	1.69598e-12	6.74257e-12	up_regulated
466f-3p	101.971	1.34653	0.193495	6.95899	3.42719e-12	1.33008e-11	up_regulated
26b-3p	69.0156	1.40606	0.203324	6.91536	4.66687e-12	1.79693e-11	up_regulated
1251-5p	350.915	1.78141	0.26136	6.81592	9.36627e-12	3.55047e-11	up_regulated
1198-5p	3732.09	0.848051	0.127226	6.66572	2.63379e-11	9.83147e-11	up_regulated
181a-2-3p	47.3857	1.54967	0.234756	6.60117	4.07925e-11	1.48862e-10	up_regulated
877-3p	63.1216	2.46413	0.3748	6.57452	4.8811e-11	1.76804e-10	up_regulated
32-3p	339.611	1.07645	0.16448	6.54454	5.9679e-11	2.14581e-10	up_regulated
374b-5p	3797.86	1.4733	0.22561	6.5303	6.56393e-11	2.34289e-10	up_regulated
374c-5p	3778.56	1.47427	0.225946	6.52488	6.80538e-11	2.41147e-10	up_regulated
1306-5p	212.174	2.03076	0.314998	6.4469	1.1416e-10	3.95915e-10	up_regulated
674-5p	3401.7	1.3407	0.213363	6.28367	3.30667e-10	1.09997e-09	up_regulated
let-7b-3p	762.282	1.60584	0.266414	6.02759	1.66418e-09	5.18333e-09	up_regulated
1930-5p	43.8362	2.06371	0.34608	5.96309	2.47505e-09	7.61193e-09	up_regulated
504-5p	386.26	1.46843	0.249149	5.89377	3.77471e-09	1.13241e-08	up_regulated
93-3p	462.205	1.5157	0.261056	5.80605	6.39654e-09	1.89421e-08	up_regulated
669a-5p	579.599	1.25782	0.216918	5.79861	6.68668e-09	1.9463e-08	up_regulated
669p-5p	579.599	1.25782	0.216918	5.79861	6.68668e-09	1.9463e-08	up_regulated
25-3p	84117	1.15161	0.203609	5.65601	1.54929e-08	4.43042e-08	up_regulated
296-3p	2245.64	0.843065	0.14951	5.63885	1.71194e-08	4.8671e-08	up_regulated
466h-3p	39.3252	1.89291	0.335843	5.63629	1.73753e-08	4.91128e-08	up_regulated
16-2-3p	162.521	1.04467	0.186936	5.58838	2.292e-08	6.40451e-08	up_regulated
99b-5p	110645	1.06486	0.190993	5.57539	2.46972e-08	6.82313e-08	up_regulated
10_5252	4694.59	2.10957	0.380964	5.53746	3.06882e-08	8.43063e-08	up_regulated
505-5p	107.892	1.31125	0.237278	5.52623	3.27176e-08	8.88828e-08	up_regulated
let-7e-5p	59712.9	1.0428	0.188894	5.52054	3.37966e-08	9.13068e-08	up_regulated
3968	7244.04	1.53547	0.281007	5.46416	4.65108e-08	1.24966e-07	up_regulated
181d-3p	97.4536	0.679789	0.12474	5.44963	5.04752e-08	1.34876e-07	up_regulated
669l-5p	235.403	1.14995	0.213775	5.37926	7.47929e-08	1.97696e-07	up_regulated
3081-3p	111.173	1.06914	0.199468	5.35994	8.32485e-08	2.18863e-07	up_regulated
1191a	190.193	1.17417	0.221791	5.29404	1.19641e-07	3.07917e-07	up_regulated
6944-3p	202.089	1.50481	0.287278	5.23817	1.62173e-07	4.15196e-07	up_regulated
501-3p	8805.62	0.680751	0.133622	5.09461	3.49463e-07	8.5873e-07	up_regulated
1981-5p	370.708	0.582633	0.114644	5.08211	3.73259e-07	9.08078e-07	up_regulated
let-7d-5p	83535.3	0.9023	0.179241	5.03401	4.80326e-07	1.15704e-06	up_regulated
20a-5p	15099.8	1.07429	0.216452	4.96317	6.93511e-07	1.65428e-06	up_regulated
190b-5p	77.1415	1.45018	0.292305	4.96118	7.00661e-07	1.66322e-06	up_regulated
301a-5p	674.153	0.70338	0.144244	4.87633	1.0808e-06	2.51671e-06	up_regulated
5113	104.221	0.887627	0.184946	4.79938	1.5916e-06	3.65396e-06	up_regulated
98-3p	364.82	0.760211	0.158541	4.79503	1.62648e-06	3.71659e-06	up_regulated
27a-3p	2616.75	1.15725	0.241997	4.78208	1.73488e-06	3.94585e-06	up_regulated
423-3p	15954.6	1.01017	0.21178	4.76993	1.84292e-06	4.17218e-06	up_regulated
let-7c-1-3p	480.709	1.24677	0.262189	4.75523	1.98222e-06	4.46686e-06	up_regulated
450a-1-3p	103.052	1.16769	0.245835	4.74987	2.03544e-06	4.56574e-06	up_regulated
455-3p	568.006	1.29754	0.27609	4.69972	2.60523e-06	5.81715e-06	up_regulated
7_39742	20.3953	2.23706	0.476141	4.69832	2.62312e-06	5.83048e-06	up_regulated
3057-5p	63.0579	1.35693	0.291425	4.65621	3.22086e-06	7.0946e-06	up_regulated
98-5p	43526.2	0.855619	0.186389	4.5905	4.42178e-06	9.69619e-06	up_regulated
342-5p	771.103	0.834599	0.182669	4.56892	4.90245e-06	1.07022e-05	up_regulated
181b-2-3p	82.6649	1.27766	0.280275	4.55859	5.14971e-06	1.1192e-05	up_regulated
365-3p	148.838	1.19216	0.261639	4.55652	5.2009e-06	1.12533e-05	up_regulated
674-3p	4905.79	0.677061	0.149234	4.5369	5.70877e-06	1.22977e-05	up_regulated
216b-5p	191.787	0.888635	0.196544	4.52131	6.14586e-06	1.31812e-05	up_regulated
574-5p	123.562	1.63553	0.362425	4.51274	6.39951e-06	1.36653e-05	up_regulated
let-7d-3p	5410.91	1.26051	0.279702	4.50661	6.58729e-06	1.38248e-05	up_regulated
205-5p	52.4531	1.70566	0.381221	4.4742	7.66978e-06	1.60279e-05	up_regulated
671-5p	328.49	0.948166	0.212007	4.47234	7.73682e-06	1.60992e-05	up_regulated
503-3p	80.5215	1.32742	0.299742	4.42853	9.48757e-06	1.96586e-05	up_regulated
1964-3p	85.1361	0.953555	0.217534	4.38348	1.16801e-05	2.39981e-05	up_regulated
669c-5p	735.96	1.16543	0.267126	4.36286	1.28375e-05	2.62658e-05	up_regulated
760-3p	640.66	0.81398	0.1874	4.34353	1.40211e-05	2.85681e-05	up_regulated
1955-3p	45.3952	1.57007	0.363267	4.32208	1.54568e-05	3.13625e-05	up_regulated
92a-1-5p	288.775	0.639649	0.148399	4.31033	1.63008e-05	3.28029e-05	up_regulated
19_22554	513.94	1.19879	0.280591	4.27236	1.93414e-05	3.87621e-05	up_regulated
19a-3p	1347.28	0.719965	0.172416	4.17576	2.96997e-05	5.78612e-05	up_regulated
135b-3p	205.056	0.552244	0.134063	4.11929	3.80043e-05	7.23117e-05	up_regulated
298-5p	11303.1	0.971501	0.238565	4.07226	4.65588e-05	8.79045e-05	up_regulated
27b-5p	170.829	0.734923	0.181981	4.03845	5.38057e-05	0.000100424	up_regulated
3084-3p	69.2283	1.74218	0.435394	4.00138	6.29744e-05	0.000117089	up_regulated
26b-5p	59754.9	0.522621	0.133309	3.92037	8.84146e-05	0.000162537	up_regulated
328-3p	2080.1	1.05538	0.269416	3.91729	8.95508e-05	0.000164009	up_regulated
1247-5p	42.1766	2.02031	0.527102	3.83286	0.000126662	0.000228553	up_regulated
320-3p	13913.7	1.10378	0.288227	3.82956	0.000128371	0.000229939	up_regulated
501-5p	298.765	0.629612	0.164405	3.82964	0.000128333	0.000229939	up_regulated
1981-3p	238.692	0.544293	0.144767	3.75978	0.000170061	0.000303504	up_regulated
8112	37.5571	1.38325	0.369482	3.74374	0.000181301	0.000322386	up_regulated
3074-1-3p	91.5023	0.953749	0.259732	3.67205	0.000240616	0.000421725	up_regulated
374c-3p	372.572	1.03596	0.2852	3.63239	0.000280807	0.000488665	up_regulated
148b-3p	21277.7	0.548252	0.152232	3.60143	0.000316466	0.000546827	up_regulated
16-1-3p	147.795	0.934132	0.2638	3.54107	0.000398514	0.000683765	up_regulated
12_10830	87.3494	0.711316	0.200935	3.54003	0.000400077	0.000684048	up_regulated
93-5p	113326	0.618471	0.17806	3.47338	0.000513948	0.000869621	up_regulated
342-3p	18096	0.614974	0.178029	3.45435	0.000551612	0.000926935	up_regulated
466i-5p	91.4078	1.27253	0.371227	3.4279	0.000608277	0.00101866	up_regulated
28a-3p	2245.45	0.986817	0.290881	3.39251	0.000692561	0.00115191	up_regulated
669o-5p	203.502	0.912109	0.270955	3.36628	0.000761901	0.00125868	up_regulated
425-5p	4095.51	0.522284	0.156538	3.33647	0.0008485	0.00139703	up_regulated
151-3p	9627.25	0.599516	0.17983	3.3338	0.000856689	0.00140578	up_regulated
652-3p	22344.4	0.518999	0.155726	3.33278	0.000859844	0.00140623	up_regulated
24-2-5p	788.027	0.679827	0.209141	3.25056	0.00115176	0.00187693	up_regulated
200c-3p	33.4053	0.790189	0.247324	3.19495	0.00139853	0.00225703	up_regulated
484	5008.29	0.550793	0.178373	3.08786	0.00201602	0.00322167	up_regulated
3085-3p	38.8823	1.12267	0.365913	3.06813	0.00215405	0.00338692	up_regulated
532-3p	551.987	0.761468	0.252999	3.00977	0.00261448	0.0040716	up_regulated
26a-2-3p	127.295	0.634095	0.213203	2.97414	0.00293812	0.00456108	up_regulated
let-7f-1-3p	71.7643	0.736491	0.248668	2.96175	0.00305898	0.00473367	up_regulated
125b-1-3p	8580.55	0.524985	0.178234	2.94548	0.00322451	0.0049429	up_regulated
7_38093	33.6397	1.19667	0.410257	2.91687	0.00353563	0.00536932	up_regulated
135a-5p	48666	0.678366	0.235702	2.87806	0.00400127	0.00602037	up_regulated
let-7b-5p	102409	1.00619	0.349995	2.87486	0.00404207	0.00606311	up_regulated
24-3p	37289.1	1.00882	0.353593	2.85305	0.00433018	0.0064754	up_regulated
30c-2-3p	1700.08	0.514178	0.180451	2.84941	0.00438003	0.00652999	up_regulated
12_8858	3086.15	0.929716	0.327808	2.83616	0.00456599	0.00678654	up_regulated
669a-3p	346.547	0.919205	0.329175	2.79245	0.00523108	0.00768167	up_regulated
669o-3p	346.547	0.919205	0.329175	2.79245	0.00523108	0.00768167	up_regulated
467c-5p	529.945	0.813117	0.291537	2.78907	0.00528602	0.00773911	up_regulated
542-3p	1548.15	0.654803	0.238072	2.75045	0.00595143	0.00866145	up_regulated
125a-5p	97109.3	0.725956	0.26686	2.72037	0.00652098	0.00943419	up_regulated
466d-3p	319.41	0.503237	0.186869	2.693	0.00708124	0.0101845	up_regulated
18a-5p	12167.8	0.624646	0.237728	2.62756	0.00859992	0.0122964	up_regulated
872-5p	19056.3	0.782664	0.315316	2.48216	0.013059	0.0184563	up_regulated
679-5p	160.655	0.931524	0.381045	2.44465	0.0144991	0.0203738	up_regulated
467a-3p	243.121	0.8455	0.361191	2.34087	0.019239	0.0266512	up_regulated
467d-3p	243.121	0.8455	0.361191	2.34087	0.019239	0.0266512	up_regulated
671-3p	211.696	0.534808	0.243311	2.19804	0.0279463	0.0379604	up_regulated
350-5p	113.329	0.545776	0.253016	2.15708	0.0309994	0.0418749	up_regulated
214-3p	58.7163	0.587172	0.273164	2.14952	0.0315932	0.0425594	up_regulated
137-3p	8895.22	-4.70423	0.180012	-26.1329	1.5425e-150	7.5428e-148	down_regulated
132-5p	381.672	-2.7774	0.130552	-21.2743	1.96267e-100	4.79872e-98	down_regulated
487b-3p	20961.4	-2.43708	0.121941	-19.9857	7.33365e-89	1.19539e-86	down_regulated
434-5p	4389.83	-2.43815	0.131956	-18.4769	3.16696e-76	3.87161e-74	down_regulated
551b-5p	95.1244	-3.52836	0.197353	-17.8784	1.73652e-71	1.69832e-69	down_regulated
146b-5p	7629.35	-1.38443	0.0804562	-17.2072	2.34508e-66	1.91124e-64	down_regulated
132-3p	3655.22	-2.33166	0.144938	-16.0873	3.13339e-58	1.70248e-56	down_regulated
376a-3p	402.399	-2.45345	0.163432	-15.0121	6.11673e-51	2.30083e-49	down_regulated
127-5p	3493.32	-2.90777	0.193821	-15.0023	7.08654e-51	2.47523e-49	down_regulated
376b-3p	5860.42	-2.34004	0.165588	-14.1318	2.42047e-45	7.89073e-44	down_regulated
7b-5p	7836.42	-2.11939	0.150952	-14.0402	8.84699e-45	2.70386e-43	down_regulated
592-5p	285.979	-1.9636	0.140259	-13.9998	1.56269e-44	4.49503e-43	down_regulated
497a-5p	1391.46	-2.63084	0.188889	-13.928	4.28415e-44	1.10261e-42	down_regulated
124-3p	105262	-2.94825	0.214857	-13.7219	7.50688e-43	1.83543e-41	down_regulated
668-3p	412.201	-2.24739	0.165988	-13.5395	9.14426e-42	1.98424e-40	down_regulated
770-3p	689.123	-2.85867	0.212236	-13.4693	2.37097e-41	4.83085e-40	down_regulated
341-3p	272.915	-1.84964	0.138094	-13.394	6.5509e-41	1.28136e-39	down_regulated
101a-3p	50007.9	-1.85818	0.140411	-13.2339	5.58845e-40	1.02457e-38	down_regulated
101c	49898.8	-1.85844	0.140439	-13.233	5.65712e-40	1.02457e-38	down_regulated
551b-3p	154.202	-5.1499	0.407809	-12.6282	1.47613e-36	2.48906e-35	down_regulated
300-3p	3479.7	-2.31011	0.183178	-12.6113	1.83064e-36	2.98394e-35	down_regulated
3059-5p	434.938	-2.59845	0.209532	-12.4012	2.57371e-35	3.81378e-34	down_regulated
496a-3p	392.906	-1.66599	0.134481	-12.3882	3.026e-35	4.3521e-34	down_regulated
195a-5p	2759.52	-2.29264	0.185271	-12.3745	3.59195e-35	5.01847e-34	down_regulated
370-5p	265.172	-2.13598	0.178938	-11.937	7.59267e-33	9.77057e-32	down_regulated
136-3p	4624.22	-2.69766	0.229275	-11.7661	5.8391e-32	7.13829e-31	down_regulated
381-3p	3305.38	-2.42478	0.206173	-11.7609	6.20904e-32	7.40541e-31	down_regulated
382-5p	7085.76	-1.43779	0.123393	-11.6521	2.23828e-31	2.606e-30	down_regulated
128-3p	204107	-2.7307	0.235311	-11.6046	3.90468e-31	4.44044e-30	down_regulated
411-3p	1502.82	-1.38243	0.128272	-10.7773	4.40444e-27	4.48702e-26	down_regulated
137-5p	262.499	-2.68549	0.25605	-10.4881	9.79445e-26	8.70815e-25	down_regulated
138-5p	847.209	-2.5984	0.248181	-10.4698	1.18938e-25	1.03858e-24	down_regulated
409-5p	1100.97	-1.48493	0.143836	-10.3238	5.50097e-25	4.63789e-24	down_regulated
672-3p	294.209	-1.49727	0.146964	-10.188	2.24406e-24	1.8599e-23	down_regulated
433-5p	406.6	-1.81047	0.1789	-10.12	4.50374e-24	3.61037e-23	down_regulated
431-3p	118.648	-2.09262	0.206996	-10.1095	5.01416e-24	3.95472e-23	down_regulated
379-3p	640.168	-1.07002	0.10895	-9.82121	9.12448e-23	6.76041e-22	down_regulated
154-3p	1604.43	-2.24796	0.229302	-9.8035	1.08752e-22	7.93729e-22	down_regulated
323-3p	5105.01	-1.29128	0.133545	-9.66924	4.07381e-22	2.92955e-21	down_regulated
369-3p	11497.8	-1.53493	0.161207	-9.52149	1.7072e-21	1.1926e-20	down_regulated
433-3p	4841.2	-0.949411	0.101222	-9.37951	6.62808e-21	4.50157e-20	down_regulated
410-3p	5864.53	-2.0773	0.225175	-9.22523	2.82947e-20	1.89535e-19	down_regulated
598-3p	1978.02	-1.41106	0.154153	-9.15365	5.50438e-20	3.63736e-19	down_regulated
770-5p	1034.44	-2.48758	0.272728	-9.12112	7.43489e-20	4.78377e-19	down_regulated
873a-5p	492.983	-3.00206	0.331893	-9.04528	1.49284e-19	9.48048e-19	down_regulated
129-1-3p	80.8785	-4.03861	0.450535	-8.96404	3.12988e-19	1.96219e-18	down_regulated
6540-5p	1478.1	-1.00264	0.112825	-8.88664	6.29829e-19	3.8023e-18	down_regulated
383-5p	283.943	-2.15565	0.245538	-8.77929	1.64514e-18	9.57705e-18	down_regulated
212-3p	133.54	-1.75708	0.20079	-8.75085	2.1176e-18	1.21824e-17	down_regulated
1a-3p	238.872	-2.27696	0.26395	-8.62651	6.3255e-18	3.55537e-17	down_regulated
500-3p	295.445	-1.23215	0.142821	-8.62717	6.2889e-18	3.55537e-17	down_regulated
1298-3p	47.5025	-4.41574	0.518692	-8.51322	1.69168e-17	9.40035e-17	down_regulated
29a-3p	998.418	-1.43577	0.170862	-8.40312	4.34782e-17	2.36232e-16	down_regulated
382-3p	4242.51	-1.8078	0.216089	-8.36597	5.96216e-17	3.20384e-16	down_regulated
129-5p	2866.31	-1.17875	0.143811	-8.1965	2.47497e-16	1.30136e-15	down_regulated
150-5p	276.699	-2.0517	0.251713	-8.15095	3.61072e-16	1.85857e-15	down_regulated
134-5p	2923.2	-1.11998	0.137473	-8.14693	3.7329e-16	1.90145e-15	down_regulated
125b-2-3p	4110.01	-0.870576	0.10766	-8.08636	6.1474e-16	3.06743e-15	down_regulated
338-3p	164.86	-2.04605	0.257159	-7.95635	1.77196e-15	8.75239e-15	down_regulated
34c-5p	481.586	-1.76423	0.227438	-7.75698	8.69772e-15	4.12931e-14	down_regulated
124-5p	3056.17	-1.38504	0.180395	-7.6778	1.61843e-14	7.46616e-14	down_regulated
221-5p	216.981	-1.49175	0.197474	-7.55417	4.21554e-14	1.89119e-13	down_regulated
412-5p	855.487	-1.15523	0.154171	-7.49315	6.72378e-14	2.9621e-13	down_regulated
495-3p	5073.43	-1.06029	0.14203	-7.46523	8.31523e-14	3.63049e-13	down_regulated
153-3p	3053.49	-3.1303	0.419623	-7.45978	8.66648e-14	3.75036e-13	down_regulated
543-5p	91.9854	-1.52808	0.208725	-7.32102	2.46084e-13	1.02851e-12	down_regulated
665-3p	341.208	-1.46344	0.203225	-7.2011	5.97296e-13	2.47523e-12	down_regulated
1839-5p	3929.65	-0.730139	0.101463	-7.19613	6.19478e-13	2.54558e-12	down_regulated
434-3p	13374.2	-1.6842	0.234511	-7.18174	6.88276e-13	2.80473e-12	down_regulated
126a-5p	2523.24	-1.1825	0.164828	-7.17415	7.27603e-13	2.94048e-12	down_regulated
204-5p	3868.6	-2.24736	0.319416	-7.03585	1.98044e-12	7.80997e-12	down_regulated
485-5p	747.149	-1.16248	0.165257	-7.03439	2.00128e-12	7.82902e-12	down_regulated
451a	553.047	-1.19257	0.172675	-6.90647	4.96861e-12	1.89816e-11	down_regulated
146a-5p	1129.08	-1.76629	0.26418	-6.68593	2.29463e-11	8.63134e-11	down_regulated
410-5p	94.3926	-1.53949	0.231354	-6.65425	2.8474e-11	1.05483e-10	down_regulated
127-3p	4794.35	-1.3985	0.210962	-6.62916	3.37601e-11	1.24126e-10	down_regulated
128-1-5p	97.4516	-1.00883	0.154996	-6.5087	7.58016e-11	2.66669e-10	down_regulated
145a-3p	222.318	-0.94536	0.145832	-6.48251	9.02096e-11	3.15089e-10	down_regulated
195a-3p	119.106	-1.49572	0.233311	-6.41082	1.44739e-10	4.98433e-10	down_regulated
370-3p	13359.6	-1.85455	0.290327	-6.38779	1.68299e-10	5.75513e-10	down_regulated
376a-5p	526.636	-1.82573	0.288509	-6.32818	2.48067e-10	8.42393e-10	down_regulated
181a-1-3p	2538.83	-1.1908	0.188595	-6.31404	2.71845e-10	9.16775e-10	down_regulated
673-5p	336.166	-0.911244	0.14494	-6.28705	3.23552e-10	1.08368e-09	down_regulated
344c-3p	85.3734	-1.87885	0.302015	-6.22104	4.93871e-10	1.63178e-09	down_regulated
543-3p	4094.56	-1.04557	0.1686	-6.20151	5.59251e-10	1.8354e-09	down_regulated
136-5p	1421.11	-3.27656	0.528991	-6.19399	5.86608e-10	1.91234e-09	down_regulated
22-5p	322.162	-1.42221	0.230165	-6.1791	6.44699e-10	2.0878e-09	down_regulated
181c-5p	15310.1	-0.885288	0.143785	-6.15703	7.4123e-10	2.38461e-09	down_regulated
369-5p	1753.41	-1.54056	0.250274	-6.15552	7.48328e-10	2.39172e-09	down_regulated
187-3p	178.253	-0.960939	0.156608	-6.13594	8.46576e-10	2.68815e-09	down_regulated
582-5p	57.9469	-1.45809	0.238853	-6.10454	1.031e-09	3.25264e-09	down_regulated
212-5p	211.445	-1.23298	0.203254	-6.06624	1.30942e-09	4.10452e-09	down_regulated
701-5p	88.7637	-1.47122	0.245618	-5.98987	2.10012e-09	6.49973e-09	down_regulated
376c-3p	3378.6	-1.20364	0.202658	-5.93925	2.86321e-09	8.75068e-09	down_regulated
300-5p	61.7913	-1.79357	0.304151	-5.89699	3.70203e-09	1.1244e-08	down_regulated
344d-3p	200.657	-1.46136	0.247878	-5.89548	3.73604e-09	1.12773e-08	down_regulated
337-5p	2129.42	-0.747757	0.127124	-5.88211	4.05081e-09	1.20783e-08	down_regulated
140-3p	5547.86	-0.930144	0.160227	-5.80517	6.43023e-09	1.89421e-08	down_regulated
380-3p	1152.62	-1.04652	0.18336	-5.70744	1.14685e-08	3.3184e-08	down_regulated
30b-5p	5224.85	-0.883593	0.15599	-5.66443	1.47511e-08	4.24311e-08	down_regulated
380-5p	257.138	-1.35347	0.24067	-5.62376	1.86842e-08	5.2509e-08	down_regulated
139-5p	5361.58	-0.795416	0.14246	-5.58345	2.35794e-08	6.55131e-08	down_regulated
222-3p	1790.03	-0.791927	0.143109	-5.53375	3.13462e-08	8.56329e-08	down_regulated
7a-5p	77553.5	-1.23477	0.226634	-5.4483	5.0853e-08	1.35147e-07	down_regulated
338-5p	748.948	-0.697694	0.130243	-5.35684	8.46883e-08	2.21458e-07	down_regulated
142a-5p	171.962	-1.30046	0.24332	-5.34467	9.05841e-08	2.35615e-07	down_regulated
376b-5p	483.345	-2.05839	0.387429	-5.31294	1.07871e-07	2.79095e-07	down_regulated
409-3p	4981.96	-0.572106	0.109468	-5.22624	1.72995e-07	4.40595e-07	down_regulated
101b-3p	12688.5	-0.828106	0.158789	-5.21514	1.83681e-07	4.65389e-07	down_regulated
1843a-5p	644.962	-1.34101	0.257219	-5.21351	1.85303e-07	4.67079e-07	down_regulated
144-3p	231.11	-1.94409	0.374043	-5.19752	2.01965e-07	5.06467e-07	down_regulated
331-3p	2449.61	-0.856929	0.166659	-5.14182	2.72091e-07	6.78018e-07	down_regulated
99a-5p	239691	-0.65091	0.127753	-5.09508	3.48602e-07	8.5873e-07	down_regulated
3475-3p	380.986	-0.8517	0.167457	-5.08609	3.65512e-07	8.93678e-07	down_regulated
30d-3p	177.357	-1.05737	0.20873	-5.06575	4.06796e-07	9.84769e-07	down_regulated
13_12044	752.438	-1.30041	0.258717	-5.02638	4.99824e-07	1.19811e-06	down_regulated
3068-5p	105.15	-0.823459	0.16627	-4.95253	7.32558e-07	1.73054e-06	down_regulated
1298-5p	255.259	-1.51667	0.307848	-4.92669	8.36326e-07	1.96617e-06	down_regulated
329-5p	261.962	-1.25457	0.256545	-4.89024	1.00711e-06	2.35635e-06	down_regulated
411-5p	8551.72	-1.26218	0.259387	-4.866	1.13879e-06	2.63919e-06	down_regulated
181a-5p	225733	-0.641687	0.132871	-4.82941	1.3694e-06	3.15866e-06	down_regulated
145a-5p	340.993	-0.823396	0.176009	-4.67815	2.89474e-06	6.4051e-06	down_regulated
486a-3p	112.597	-2.05807	0.456356	-4.50979	6.48926e-06	1.3737e-05	down_regulated
486b-3p	112.597	-2.05807	0.456356	-4.50979	6.48926e-06	1.3737e-05	down_regulated
let-7f-2-3p	111.314	-0.986458	0.218834	-4.50779	6.55057e-06	1.3807e-05	down_regulated
541-3p	133.387	-1.13903	0.257986	-4.41508	1.00974e-05	2.08338e-05	down_regulated
152-3p	776.796	-0.778251	0.180222	-4.31828	1.5725e-05	3.17749e-05	down_regulated
676-5p	172.092	-0.908504	0.213779	-4.24974	2.14017e-05	4.2716e-05	down_regulated
3535	167.571	-0.632221	0.149704	-4.22314	2.4092e-05	4.78903e-05	down_regulated
22-3p	8183.44	-1.36782	0.324681	-4.21281	2.52217e-05	4.99329e-05	down_regulated
30d-5p	150106	-0.750022	0.178364	-4.205	2.61084e-05	5.14773e-05	down_regulated
362-3p	1124.88	-0.930145	0.221247	-4.2041	2.62124e-05	5.14773e-05	down_regulated
361-3p	892.792	-0.807364	0.192891	-4.18559	2.84422e-05	5.5633e-05	down_regulated
448-3p	136.213	-1.51879	0.364602	-4.16562	3.10514e-05	6.02546e-05	down_regulated
3068-3p	180.677	-0.863976	0.207904	-4.15565	3.24361e-05	6.26927e-05	down_regulated
138-2-3p	80.6344	-0.925912	0.22394	-4.13465	3.55503e-05	6.84414e-05	down_regulated
879-5p	63.899	-1.91108	0.462545	-4.13167	3.60141e-05	6.90624e-05	down_regulated
485-3p	1303.22	-1.03171	0.252135	-4.09191	4.27843e-05	8.10912e-05	down_regulated
1843b-5p	763.895	-1.12102	0.276861	-4.04902	5.1433e-05	9.63629e-05	down_regulated
540-3p	266.119	-0.610125	0.153481	-3.97524	7.03074e-05	0.000130228	down_regulated
377-3p	152.21	-1.86498	0.470655	-3.96253	7.416e-05	0.000136846	down_regulated
128-2-5p	315.639	-1.28432	0.334159	-3.84344	0.000121322	0.000220545	down_regulated
135b-5p	74584	-0.990244	0.25783	-3.84068	0.000122694	0.000222213	down_regulated
874-3p	218.123	-0.870031	0.233518	-3.72575	0.000194733	0.000345016	down_regulated
666-5p	253.258	-0.95624	0.257159	-3.71848	0.000200425	0.000353819	down_regulated
344-3p	1371.72	-0.708783	0.191553	-3.7002	0.00021543	0.000378939	down_regulated
143-3p	28191	-0.934031	0.25451	-3.66992	0.000242624	0.000423726	down_regulated
144-5p	160.999	-0.92736	0.255872	-3.62431	0.000289735	0.000502413	down_regulated
676-3p	3434.09	-0.661294	0.185488	-3.56516	0.00036363	0.00062611	down_regulated
666-3p	452.891	-0.788853	0.225142	-3.50381	0.000458654	0.00078147	down_regulated
664-3p	94.6815	-0.823608	0.235234	-3.50124	0.000463107	0.000786317	down_regulated
31-5p	498.406	-0.662652	0.191381	-3.46247	0.000535235	0.000902517	down_regulated
21a-5p	55825.2	-0.56479	0.16585	-3.40542	0.000660615	0.00110253	down_regulated
379-5p	16506.3	-1.08272	0.320725	-3.37587	0.000735837	0.00121974	down_regulated
100-5p	51943.6	-0.584883	0.179981	-3.24969	0.00115533	0.00187693	down_regulated
488-3p	7736.97	-0.629487	0.196808	-3.19847	0.00138157	0.00223705	down_regulated
10b-5p	24.6314	-1.48183	0.481524	-3.07738	0.00208831	0.00330481	down_regulated
142a-3p	126.449	-1.23054	0.399783	-3.07802	0.00208379	0.00330481	down_regulated
190a-5p	217.782	-0.50919	0.165905	-3.06916	0.00214659	0.00338607	down_regulated
335-5p	46133.2	-0.74125	0.245207	-3.02296	0.00250317	0.00392324	down_regulated
24-1-5p	60.0068	-0.991966	0.336647	-2.9466	0.00321286	0.00494053	down_regulated
7b-3p	76.2894	-0.940058	0.323904	-2.90227	0.00370465	0.00560859	down_regulated
125b-5p	521608	-0.635629	0.224225	-2.83479	0.00458564	0.00679508	down_regulated
330-5p	1068.02	-0.612573	0.216899	-2.82423	0.00473947	0.00700181	down_regulated
326-3p	973.879	-1.13643	0.4103	-2.76975	0.00561	0.00818892	down_regulated
758-3p	102.694	-0.615275	0.224707	-2.73812	0.00617914	0.00896618	down_regulated
412-3p	61.8061	-0.65697	0.247265	-2.65695	0.00788508	0.0113073	down_regulated
33-5p	145.651	-0.72906	0.282257	-2.58296	0.00979554	0.0139651	down_regulated
331-5p	469.379	-0.552887	0.215111	-2.57024	0.0101628	0.0144465	down_regulated
126a-3p	25179.3	-0.669268	0.266358	-2.51266	0.0119824	0.0169838	down_regulated
221-3p	1754.38	-0.512313	0.225544	-2.27145	0.0231199	0.0318468	down_regulated
350-3p	573.532	-0.740827	0.336407	-2.20218	0.0276528	0.0376663	down_regulated

## Sheet: E17_vs_P0
miRNA	baseMean	log2FoldChange	lfcSE	stat	pvalue	padj	regulation
3093-3p	260.747	1.58965	0.167609	9.48424	2.44153e-21	5.96955e-19	up_regulated
130b-5p	5546.9	0.950906	0.133777	7.10814	1.17617e-12	7.18934e-11	up_regulated
25-3p	84117	1.33445	0.194133	6.87392	6.24592e-12	3.05425e-10	up_regulated
135a-2-3p	1732.3	1.06629	0.158591	6.72356	1.77332e-11	6.6704e-10	up_regulated
3095-3p	77.964	1.40266	0.222057	6.31665	2.67286e-10	7.26127e-09	up_regulated
130b-3p	4488.13	0.644329	0.105859	6.08669	1.15271e-09	2.81839e-08	up_regulated
301b-3p	2365.98	0.863058	0.14318	6.02779	1.66212e-09	3.87037e-08	up_regulated
322-3p	4593.45	0.69689	0.121215	5.7492	8.96649e-09	1.75385e-07	up_regulated
423-5p	5800.94	0.976565	0.171958	5.67909	1.35411e-08	2.54676e-07	up_regulated
125a-3p	933.36	0.745245	0.131588	5.66349	1.48326e-08	2.68635e-07	up_regulated
224-5p	1496.28	0.972167	0.174526	5.57033	2.54258e-08	4.44043e-07	up_regulated
1955-3p	45.3952	1.87807	0.345605	5.43415	5.50582e-08	8.68499e-07	up_regulated
98-5p	43526.2	0.946471	0.177713	5.32583	1.00494e-07	1.36504e-06	up_regulated
5113	104.221	0.900995	0.175966	5.12027	3.05101e-07	3.63889e-06	up_regulated
92a-3p	105898	0.73755	0.14664	5.02968	4.91306e-07	5.7202e-06	up_regulated
28a-3p	2245.45	1.38382	0.277306	4.99023	6.03064e-07	6.8581e-06	up_regulated
219a-1-3p	387.27	0.802023	0.162382	4.93911	7.84813e-07	8.72213e-06	up_regulated
125b-1-3p	8580.55	0.816172	0.169923	4.8032	1.56152e-06	1.59079e-05	up_regulated
34a-5p	345.312	0.912654	0.198269	4.60311	4.16223e-06	3.63452e-05	up_regulated
503-5p	1526.71	0.555291	0.121958	4.55314	5.28505e-06	4.45585e-05	up_regulated
679-5p	160.655	1.62202	0.36263	4.47295	7.71494e-06	6.1846e-05	up_regulated
20b-5p	235.329	0.826582	0.185373	4.45903	8.2331e-06	6.49352e-05	up_regulated
669l-5p	235.403	0.893771	0.204013	4.38095	1.18162e-05	9.17161e-05	up_regulated
26b-5p	59754.9	0.556079	0.127104	4.375	1.21435e-05	9.2784e-05	up_regulated
450b-3p	423.022	0.657829	0.153524	4.28486	1.82853e-05	0.000127736	up_regulated
151-3p	9627.25	0.719324	0.171452	4.19548	2.7229e-05	0.000187535	up_regulated
10_5252	4694.59	1.49823	0.363255	4.12445	3.71619e-05	0.000239108	up_regulated
669o-5p	203.502	1.05915	0.2581	4.10365	4.06682e-05	0.000254958	up_regulated
669a-5p	579.599	0.836166	0.206973	4.03998	5.34563e-05	0.000326752	up_regulated
669p-5p	579.599	0.836166	0.206973	4.03998	5.34563e-05	0.000326752	up_regulated
92b-5p	455.081	1.06956	0.267538	3.99781	6.39318e-05	0.000381252	up_regulated
30a-3p	8628.02	0.744594	0.188295	3.95439	7.67292e-05	0.000441418	up_regulated
501-3p	8805.62	0.50236	0.127405	3.94302	8.04612e-05	0.000449072	up_regulated
3968	7244.04	1.05314	0.267942	3.93049	8.47722e-05	0.000465771	up_regulated
99b-3p	2900.51	0.571679	0.147865	3.86621	0.000110538	0.000587535	up_regulated
32-3p	339.611	0.59875	0.157193	3.80902	0.000139518	0.000703345	up_regulated
374c-3p	372.572	1.02988	0.271887	3.7879	0.000151927	0.000758085	up_regulated
363-5p	150.331	0.898012	0.240726	3.73043	0.000191152	0.000925476	up_regulated
3093-5p	107.664	0.672868	0.184953	3.63805	0.000274712	0.00129167	up_regulated
155-5p	312.218	0.591198	0.163148	3.6237	0.000290415	0.0013525	up_regulated
26b-3p	69.0156	0.678536	0.196362	3.45553	0.000549214	0.00244151	up_regulated
503-3p	80.5215	0.987368	0.286413	3.44735	0.000566112	0.00249395	up_regulated
467c-5p	529.945	0.955096	0.277877	3.43712	0.000587938	0.00256698	up_regulated
298-5p	11303.1	0.768939	0.227465	3.38047	0.000723625	0.00310397	up_regulated
106a-5p	243.328	0.547193	0.163018	3.35664	0.000788958	0.00324202	up_regulated
24-3p	37289.1	1.11416	0.337137	3.30479	0.000950482	0.00377875	up_regulated
18a-3p	427.963	0.580504	0.176928	3.28102	0.00103431	0.0040141	up_regulated
3084-3p	69.2283	1.36438	0.415829	3.2811	0.00103402	0.0040141	up_regulated
345-3p	996.581	0.505562	0.154336	3.27573	0.0010539	0.00405351	up_regulated
872-5p	19056.3	0.984239	0.300639	3.27382	0.00106104	0.00405351	up_regulated
1306-3p	159.143	0.58403	0.179358	3.25623	0.00112902	0.00418556	up_regulated
877-5p	390.751	0.733249	0.224925	3.25997	0.00111423	0.00418556	up_regulated
99b-5p	110645	0.593173	0.182105	3.25731	0.00112475	0.00418556	up_regulated
30c-1-3p	194.301	0.70564	0.218886	3.22378	0.00126512	0.00458255	up_regulated
1955-5p	84.2299	0.612325	0.193241	3.16871	0.00153118	0.00540004	up_regulated
183-5p	448.987	0.930394	0.293935	3.1653	0.00154922	0.0054112	up_regulated
143-3p	28191	0.767186	0.242642	3.1618	0.00156799	0.00543791	up_regulated
423-3p	15954.6	0.637522	0.201929	3.15716	0.00159312	0.00548616	up_regulated
let-7i-5p	237003	0.617496	0.20383	3.02947	0.0024498	0.00782974	up_regulated
30e-3p	10741	0.746201	0.246301	3.02963	0.00244851	0.00782974	up_regulated
450b-5p	117.818	0.761892	0.255245	2.98495	0.00283628	0.008948	up_regulated
30c-2-3p	1700.08	0.51066	0.172022	2.96858	0.0029918	0.00930703	up_regulated
467e-5p	1376.87	0.790714	0.26707	2.9607	0.0030694	0.00938087	up_regulated
16-5p	151708	0.598534	0.207608	2.883	0.00393905	0.0118172	up_regulated
466f-3p	101.971	0.529415	0.186519	2.83839	0.00453413	0.0131975	up_regulated
18a-5p	12167.8	0.640888	0.226662	2.82751	0.00469117	0.013494	up_regulated
450a-1-3p	103.052	0.663938	0.235274	2.82198	0.00477286	0.0136487	up_regulated
351-3p	40.928	0.861344	0.305494	2.81951	0.00480964	0.0136739	up_regulated
144-5p	160.999	0.670659	0.240149	2.79267	0.00522742	0.0144625	up_regulated
708-3p	16665.7	0.531254	0.190796	2.78442	0.00536242	0.0146493	up_regulated
182-5p	614.298	0.822947	0.296114	2.77915	0.00545006	0.0147487	up_regulated
301b-5p	76.0067	0.642514	0.231336	2.7774	0.00547949	0.0147487	up_regulated
3057-5p	63.0579	0.773486	0.279367	2.76871	0.00562783	0.0148757	up_regulated
28c	4427.5	0.506302	0.183283	2.76241	0.00573773	0.0149071	up_regulated
28a-5p	4440.28	0.503938	0.182977	2.7541	0.00588539	0.0151471	up_regulated
363-3p	532.603	0.587755	0.214294	2.74275	0.00609262	0.0155984	up_regulated
542-3p	1548.15	0.618512	0.226975	2.72503	0.00642965	0.0162675	up_regulated
3066-5p	112.045	0.879688	0.348582	2.52362	0.0116154	0.0274278	up_regulated
1247-5p	42.1766	1.26434	0.504454	2.50635	0.0121983	0.0282701	up_regulated
25-5p	349.146	0.543647	0.220451	2.46607	0.0136604	0.0310695	up_regulated
92b-3p	19910.2	0.516634	0.217599	2.37425	0.0175848	0.0389093	up_regulated
1251-5p	350.915	0.580007	0.249908	2.32088	0.0202935	0.0445001	up_regulated
592-5p	285.979	-1.32059	0.130812	-10.0953	5.79423e-24	2.83338e-21	down_regulated
409-5p	1100.97	-1.08944	0.136688	-7.97026	1.58344e-15	2.58102e-13	down_regulated
132-5p	381.672	-0.932463	0.117575	-7.93079	2.17755e-15	2.66205e-13	down_regulated
551b-5p	95.1244	-1.21213	0.155981	-7.77099	7.78762e-15	7.61629e-13	down_regulated
341-3p	272.915	-0.945072	0.128008	-7.3829	1.54877e-13	1.26225e-11	down_regulated
127-5p	3493.32	-1.34877	0.184333	-7.31704	2.53496e-13	1.77085e-11	down_regulated
434-5p	4389.83	-0.886312	0.125373	-7.06939	1.55611e-12	8.45486e-11	down_regulated
433-5p	406.6	-1.14657	0.16905	-6.78242	1.18182e-11	4.8159e-10	down_regulated
665-3p	341.208	-1.30986	0.193071	-6.7843	1.16647e-11	4.8159e-10	down_regulated
487b-3p	20961.4	-0.774519	0.116161	-6.66763	2.59959e-11	9.07999e-10	down_regulated
137-3p	8895.22	-1.12294	0.170754	-6.57638	4.82036e-11	1.47322e-09	down_regulated
500-3p	295.445	-0.886868	0.134749	-6.58163	4.65304e-11	1.47322e-09	down_regulated
376a-3p	402.399	-0.995626	0.15206	-6.54759	5.84713e-11	1.68191e-09	down_regulated
30b-5p	5224.85	-0.906709	0.148703	-6.09746	1.07768e-09	2.77361e-08	down_regulated
758-3p	102.694	-1.28128	0.215728	-5.93932	2.86213e-09	6.36172e-08	down_regulated
300-3p	3479.7	-1.01741	0.17432	-5.83645	5.3326e-09	1.13376e-07	down_regulated
668-3p	412.201	-0.89519	0.155124	-5.77079	7.89006e-09	1.6076e-07	down_regulated
370-5p	265.172	-0.917923	0.166596	-5.50989	3.59063e-08	6.05455e-07	down_regulated
124-5p	3056.17	-0.944017	0.171868	-5.4927	3.95841e-08	6.45221e-07	down_regulated
128-1-5p	97.4516	-0.781394	0.144773	-5.39739	6.76189e-08	1.00199e-06	down_regulated
138-5p	847.209	-1.27185	0.235461	-5.40154	6.60714e-08	1.00199e-06	down_regulated
496a-3p	392.906	-0.676116	0.125661	-5.38049	7.42846e-08	1.06839e-06	down_regulated
221-5p	216.981	-0.997235	0.186382	-5.35048	8.77218e-08	1.2256e-06	down_regulated
376b-3p	5860.42	-0.816322	0.157632	-5.17866	2.23487e-07	2.95365e-06	down_regulated
222-3p	1790.03	-0.700891	0.13633	-5.14113	2.73088e-07	3.51421e-06	down_regulated
486a-3p	112.597	-2.23018	0.434696	-5.13043	2.8908e-07	3.534e-06	down_regulated
486b-3p	112.597	-2.23018	0.434696	-5.13043	2.8908e-07	3.534e-06	down_regulated
3059-5p	434.938	-0.967847	0.196647	-4.92175	8.5775e-07	9.32088e-06	down_regulated
770-3p	689.123	-0.97413	0.199921	-4.87256	1.10159e-06	1.17104e-05	down_regulated
181a-1-3p	2538.83	-0.864117	0.179699	-4.80869	1.51919e-06	1.5806e-05	down_regulated
124-3p	105262	-0.976169	0.204841	-4.76549	1.88394e-06	1.88009e-05	down_regulated
551b-3p	154.202	-1.70779	0.361109	-4.7293	2.25297e-06	2.2034e-05	down_regulated
187-3p	178.253	-0.690145	0.147609	-4.6755	2.93242e-06	2.75761e-05	down_regulated
412-5p	855.487	-0.685076	0.146477	-4.67702	2.91078e-06	2.75761e-05	down_regulated
329-5p	261.962	-1.13938	0.244007	-4.66946	3.01997e-06	2.78635e-05	down_regulated
128-3p	204107	-1.04357	0.224354	-4.65142	3.29663e-06	2.93636e-05	down_regulated
221-3p	1754.38	-1.00041	0.215095	-4.65104	3.30265e-06	2.93636e-05	down_regulated
22-5p	322.162	-1.002	0.21848	-4.58621	4.51357e-06	3.87217e-05	down_regulated
127-3p	4794.35	-0.914176	0.201069	-4.54659	5.45218e-06	4.51884e-05	down_regulated
331-3p	2449.61	-0.713033	0.158816	-4.48968	7.13287e-06	5.81329e-05	down_regulated
667-3p	217.812	-1.14623	0.262747	-4.3625	1.28583e-05	9.67341e-05	down_regulated
129-1-3p	80.8785	-1.77844	0.409743	-4.34037	1.42241e-05	0.000104926	down_regulated
598-3p	1978.02	-0.636132	0.146641	-4.33803	1.43764e-05	0.000104926	down_regulated
381-3p	3305.38	-0.846025	0.1962	-4.31205	1.61745e-05	0.000116314	down_regulated
300-5p	61.7913	-1.22355	0.284638	-4.29863	1.71856e-05	0.000121793	down_regulated
34c-5p	481.586	-0.900141	0.215683	-4.17345	3.00019e-05	0.000202947	down_regulated
701-5p	88.7637	-0.961119	0.230417	-4.17122	3.02967e-05	0.000202947	down_regulated
140-3p	5547.86	-0.632812	0.152715	-4.14374	3.41689e-05	0.000225792	down_regulated
431-3p	118.648	-0.783011	0.189301	-4.13634	3.52895e-05	0.000230087	down_regulated
329-3p	202.486	-0.886695	0.215907	-4.10683	4.01125e-05	0.00025474	down_regulated
383-5p	283.943	-0.926896	0.231352	-4.00643	6.16424e-05	0.000372138	down_regulated
410-5p	94.3926	-0.860733	0.215992	-3.98502	6.74752e-05	0.000397534	down_regulated
410-3p	5864.53	-0.854023	0.214556	-3.98042	6.8795e-05	0.000400485	down_regulated
344-3p	1371.72	-0.719634	0.182557	-3.94197	8.08146e-05	0.000449072	down_regulated
212-3p	133.54	-0.722078	0.186019	-3.88174	0.000103711	0.000563498	down_regulated
136-3p	4624.22	-0.844356	0.218296	-3.86794	0.00010976	0.000587535	down_regulated
1a-3p	238.872	-0.955474	0.248282	-3.84834	0.000118922	0.000625297	down_regulated
874-3p	218.123	-0.850337	0.222144	-3.82787	0.000129256	0.000672408	down_regulated
449a-5p	944.369	-0.736102	0.192715	-3.81964	0.000133647	0.000681519	down_regulated
29a-3p	998.418	-0.61169	0.162273	-3.7695	0.000163573	0.000807951	down_regulated
582-5p	57.9469	-0.81674	0.22095	-3.69649	0.0002186	0.001048	down_regulated
361-3p	892.792	-0.657872	0.18371	-3.58104	0.000342235	0.00156404	down_regulated
29c-3p	254.35	-0.746294	0.210597	-3.5437	0.000394556	0.00178646	down_regulated
451a	553.047	-0.570553	0.163778	-3.4837	0.000494528	0.00221857	down_regulated
543-3p	4094.56	-0.542092	0.160655	-3.37426	0.000740147	0.00314027	down_regulated
434-3p	13374.2	-0.749473	0.223556	-3.35251	0.000800836	0.00326341	down_regulated
7b-3p	76.2894	-1.03013	0.308121	-3.34328	0.000827955	0.00334603	down_regulated
543-5p	91.9854	-0.640146	0.192803	-3.32021	0.000899489	0.00360533	down_regulated
199b-5p	15.7115	-1.89876	0.583537	-3.25388	0.0011384	0.00418556	down_regulated
350-5p	113.329	-0.794323	0.244074	-3.25444	0.00113617	0.00418556	down_regulated
362-3p	1124.88	-0.685222	0.21077	-3.25103	0.00114987	0.00419616	down_regulated
129-2-3p	137.376	-1.11825	0.350909	-3.18671	0.001439	0.00513629	down_regulated
29b-3p	60.7224	-1.08669	0.343021	-3.16799	0.00153498	0.00540004	down_regulated
3085-3p	38.8823	-1.13482	0.36055	-3.14748	0.00164682	0.00563143	down_regulated
30d-5p	150106	-0.532006	0.170062	-3.1283	0.0017582	0.00597054	down_regulated
326-3p	973.879	-1.21575	0.391155	-3.10811	0.00188288	0.00634984	down_regulated
378c	111.985	-0.600574	0.196675	-3.05364	0.0022608	0.00755869	down_regulated
485-3p	1303.22	-0.733259	0.240245	-3.05213	0.00227225	0.00755869	down_regulated
13_12044	752.438	-0.750639	0.246268	-3.04806	0.00230327	0.00755904	down_regulated
149-5p	11436.2	-0.526779	0.173457	-3.03693	0.00238998	0.00773974	down_regulated
3068-3p	180.677	-0.584262	0.196991	-2.96593	0.0030177	0.00930703	down_regulated
690	42.7052	-1.59797	0.537962	-2.97042	0.00297397	0.00930703	down_regulated
346-5p	618.039	-0.779612	0.277638	-2.80801	0.00498485	0.0140901	down_regulated
362-5p	1094.84	-0.526324	0.189663	-2.77504	0.00551944	0.0147487	down_regulated
380-5p	257.138	-0.611467	0.227882	-2.68326	0.00729082	0.0181898	down_regulated
212-5p	211.445	-0.500778	0.191628	-2.61328	0.00896773	0.0220363	down_regulated
204-5p	3868.6	-0.790594	0.304368	-2.59749	0.00939075	0.0228461	down_regulated
150-5p	276.699	-0.596934	0.237	-2.5187	0.0117788	0.0274278	down_regulated
338-3p	164.86	-0.596157	0.240275	-2.48114	0.0130961	0.0299253	down_regulated
296-5p	507.23	-0.72911	0.30207	-2.41371	0.015791	0.0355413	down_regulated
1298-3p	47.5025	-1.05584	0.445528	-2.36987	0.0177942	0.0391953	down_regulated
770-5p	1034.44	-0.595647	0.258952	-2.30022	0.0214356	0.0461762	down_regulated
412-3p	61.8061	-0.533615	0.233721	-2.28313	0.022423	0.0478814	down_regulated

## Sheet: NPCs_vs_neurons
miRNA	baseMean	log2FoldChange	lfcSE	stat	pvalue	padj	regulation
155-5p	6502.24	5.48237	0.342097	16.0258	8.44073e-58	1.92027e-56	up_regulated
34b-3p	7063.18	6.91711	0.500989	13.8069	2.31554e-43	3.51191e-42	up_regulated
574-5p	1603.29	4.93671	0.376324	13.1182	2.5887e-39	3.24927e-38	up_regulated
34c-5p	5360.16	5.22333	0.425432	12.2777	1.19346e-34	1.35756e-33	up_regulated
34a-5p	7972.29	4.48578	0.401386	11.1757	5.36214e-29	5.13636e-28	up_regulated
34c-3p	1080.83	6.88592	0.64463	10.682	1.23619e-26	1.09749e-25	up_regulated
184-3p	551.094	5.51402	0.602002	9.15948	5.21475e-20	3.95452e-19	up_regulated
378a-5p	459.186	3.73246	0.453976	8.22171	2.00628e-16	1.43193e-15	up_regulated
574-3p	1394.94	3.01517	0.405362	7.43823	1.02046e-13	6.75357e-13	up_regulated
219a-1-3p	2119.72	3.10206	0.454147	6.83052	8.46098e-12	5.21999e-11	up_regulated
15b-3p	3852.29	1.87429	0.285898	6.55578	5.53524e-11	3.30299e-10	up_regulated
29a-3p	7490.26	2.07938	0.325959	6.37926	1.77945e-10	1.04471e-09	up_regulated
365-3p	901.743	2.54974	0.40186	6.34484	2.2265e-10	1.28642e-09	up_regulated
421-3p	6538.05	1.91641	0.303834	6.30742	2.83725e-10	1.61369e-09	up_regulated
669a-5p	1098.37	2.3703	0.377482	6.27925	3.40212e-10	1.87632e-09	up_regulated
669p-5p	1098.37	2.3703	0.377482	6.27925	3.40212e-10	1.87632e-09	up_regulated
3093-3p	903.051	2.66524	0.430679	6.18847	6.07523e-10	3.25993e-09	up_regulated
378a-3p	19519.5	2.69418	0.435381	6.18808	6.08999e-10	3.25993e-09	up_regulated
130b-5p	13099.8	2.19001	0.357595	6.12426	9.11076e-10	4.63775e-09	up_regulated
374b-5p	20738.9	1.78384	0.291115	6.12763	8.9196e-10	4.63775e-09	up_regulated
374c-5p	20672.9	1.78352	0.291274	6.12316	9.17358e-10	4.63775e-09	up_regulated
3093-5p	604.689	2.25226	0.382629	5.88628	3.94994e-09	1.94294e-08	up_regulated
674-5p	13608.7	1.86773	0.338516	5.51742	3.44009e-08	1.60538e-07	up_regulated
671-5p	3327.4	1.56175	0.288886	5.40612	6.44048e-08	2.93042e-07	up_regulated
378c	1162.99	2.43004	0.457005	5.31733	1.05301e-07	4.67435e-07	up_regulated
92b-3p	61484.3	1.6203	0.30665	5.28388	1.26479e-07	5.5468e-07	up_regulated
872-3p	1599.94	1.98896	0.380489	5.22737	1.7194e-07	7.27746e-07	up_regulated
27a-3p	3862.98	1.81415	0.348758	5.20174	1.97432e-07	8.26039e-07	up_regulated
455-3p	4187.4	1.93698	0.377226	5.13479	2.82463e-07	1.16837e-06	up_regulated
466g	668.101	2.17491	0.427053	5.09283	3.52752e-07	1.44272e-06	up_regulated
130b-3p	3418.01	1.43005	0.285719	5.0051	5.58338e-07	2.20908e-06	up_regulated
466f-3p	807.912	2.72507	0.549789	4.95658	7.17452e-07	2.80809e-06	up_regulated
let-7f-1-3p	554.2	2.03883	0.413632	4.92909	8.26137e-07	3.19908e-06	up_regulated
21a-5p	194484	2.31894	0.472312	4.90975	9.11906e-07	3.49404e-06	up_regulated
335-3p	91113.4	2.79609	0.572471	4.88424	1.03827e-06	3.89617e-06	up_regulated
351-5p	22881.4	2.50692	0.515481	4.86326	1.15466e-06	4.28875e-06	up_regulated
151-3p	23265.6	1.70359	0.359126	4.74372	2.09831e-06	7.63785e-06	up_regulated
15b-5p	60942.6	1.31874	0.279601	4.71652	2.39916e-06	8.64648e-06	up_regulated
425-5p	11884.3	1.49875	0.318961	4.69885	2.61634e-06	9.24611e-06	up_regulated
466h-3p	281.276	3.20841	0.712618	4.50229	6.72244e-06	2.28688e-05	up_regulated
322-3p	11951.3	1.64941	0.371015	4.44566	8.76226e-06	2.84774e-05	up_regulated
18a-3p	772.124	1.83027	0.420411	4.35353	1.33965e-05	4.27747e-05	up_regulated
423-3p	23658.8	1.41841	0.326679	4.34192	1.41246e-05	4.47073e-05	up_regulated
466a-3p	2404.21	1.73688	0.402442	4.31586	1.58985e-05	4.94621e-05	up_regulated
466e-3p	2404.21	1.73688	0.402442	4.31586	1.58985e-05	4.94621e-05	up_regulated
466b-3p	2396.25	1.73267	0.404789	4.28043	1.86531e-05	5.65811e-05	up_regulated
466c-3p	2396.25	1.73267	0.404789	4.28043	1.86531e-05	5.65811e-05	up_regulated
466p-3p	2396.25	1.73267	0.404789	4.28043	1.86531e-05	5.65811e-05	up_regulated
1191a	646.588	1.87796	0.441193	4.25654	2.07618e-05	6.14415e-05	up_regulated
3074-5p	758.64	1.45477	0.343287	4.23778	2.25745e-05	6.62671e-05	up_regulated
351-3p	301.256	2.96798	0.705014	4.20982	2.55575e-05	7.44234e-05	up_regulated
664-5p	694.252	1.59748	0.387923	4.11802	3.82133e-05	0.000108669	up_regulated
5099	20858.9	2.11617	0.523517	4.04221	5.29488e-05	0.000149406	up_regulated
674-3p	16888.2	1.12276	0.278029	4.0383	5.38396e-05	0.000150751	up_regulated
151-5p	65885.5	1.2146	0.302687	4.01271	6.00244e-05	0.000166785	up_regulated
25-5p	1164.1	2.28145	0.57173	3.99044	6.59503e-05	0.000181863	up_regulated
92a-3p	165217	1.62766	0.417242	3.90099	9.57984e-05	0.000262185	up_regulated
503-3p	416.534	2.69825	0.693415	3.89125	9.97272e-05	0.000270901	up_regulated
191-3p	377.318	1.99377	0.515459	3.86796	0.00010975	0.000293742	up_regulated
582-3p	671.834	1.77214	0.458717	3.86326	0.000111885	0.000297272	up_regulated
425-3p	397.296	1.68748	0.440247	3.83302	0.000126578	0.000333872	up_regulated
28a-3p	4639.94	1.20571	0.32382	3.72338	0.000196572	0.000511088	up_regulated
322-5p	2574.59	2.21508	0.598262	3.70251	0.000213473	0.000548353	up_regulated
450b-3p	984.827	1.75288	0.473498	3.70199	0.000213918	0.000548353	up_regulated
26b-3p	179.904	1.98863	0.538465	3.69314	0.000221501	0.00056382	up_regulated
423-5p	10923.3	1.8061	0.495221	3.64706	0.000265255	0.000661322	up_regulated
467a-5p	674.566	1.56598	0.433831	3.60965	0.000306614	0.000754104	up_regulated
467b-5p	674.566	1.56598	0.433831	3.60965	0.000306614	0.000754104	up_regulated
23a-3p	26514.1	1.37487	0.381761	3.60139	0.000316518	0.000773239	up_regulated
877-5p	1904.68	1.19477	0.340421	3.50969	0.000448625	0.00106732	up_regulated
450a-1-3p	182.167	2.46458	0.735496	3.35091	0.000805466	0.00179871	up_regulated
700-3p	1824.44	1.17715	0.356046	3.30616	0.000945836	0.00209929	up_regulated
669c-5p	2453.28	1.27982	0.397251	3.2217	0.00127434	0.00281126	up_regulated
32-3p	937.779	1.23665	0.386543	3.19926	0.0013778	0.0030212	up_regulated
146b-5p	23215.6	1.12246	0.353446	3.17575	0.00149451	0.0032575	up_regulated
467a-3p	941.298	1.58192	0.505306	3.13061	0.00174442	0.00375722	up_regulated
467d-3p	941.298	1.58192	0.505306	3.13061	0.00174442	0.00375722	up_regulated
582-5p	416.933	1.72763	0.561384	3.07746	0.00208775	0.0044441	up_regulated
671-3p	1849.48	1.33573	0.43575	3.06535	0.00217416	0.00460112	up_regulated
5113	243.103	1.54715	0.512501	3.01883	0.00253756	0.00530846	up_regulated
542-5p	144.069	2.19313	0.731675	2.99741	0.00272288	0.0056636	up_regulated
92a-1-5p	560.571	1.64364	0.554814	2.96251	0.00305142	0.00627523	up_regulated
199a-3p	830.987	1.08472	0.378716	2.86421	0.00418046	0.00840711	up_regulated
199b-3p	830.987	1.08472	0.378716	2.86421	0.00418046	0.00840711	up_regulated
325-3p	3633.44	0.82343	0.287247	2.86663	0.00414869	0.00840711	up_regulated
212-3p	813.799	1.1228	0.402381	2.7904	0.00526431	0.0102852	up_regulated
669a-3p	994.498	1.41054	0.505715	2.7892	0.0052839	0.0102852	up_regulated
669o-3p	994.498	1.41054	0.505715	2.7892	0.0052839	0.0102852	up_regulated
187-3p	656.849	1.02026	0.366885	2.78086	0.00542145	0.0104413	up_regulated
378d	194.419	1.79407	0.646166	2.77649	0.00549488	0.010527	up_regulated
503-5p	5137.98	1.7293	0.637158	2.71408	0.00664611	0.0125346	up_regulated
335-5p	95067.4	1.09278	0.40496	2.6985	0.00696524	0.0129354	up_regulated
1306-5p	1123.12	1.30052	0.484535	2.68405	0.00727358	0.0134395	up_regulated
935	433.865	1.45336	0.544287	2.67021	0.00758048	0.0139358	up_regulated
92b-5p	855.153	1.43294	0.541559	2.64596	0.00814593	0.0148256	up_regulated
16-2-3p	468.12	1.08395	0.413333	2.62245	0.00872991	0.0158094	up_regulated
374c-3p	553.351	1.35553	0.520438	2.6046	0.00919814	0.0164932	up_regulated
30c-1-3p	266.23	1.08752	0.419192	2.59432	0.00947785	0.016829	up_regulated
25-3p	66064.6	0.745952	0.289073	2.58049	0.00986588	0.0174329	up_regulated
670-5p	456.266	1.20931	0.470416	2.57071	0.0101489	0.0178464	up_regulated
346-5p	5143.24	0.948462	0.385014	2.46345	0.0137607	0.023966	up_regulated
467c-5p	666.555	1.39436	0.566605	2.46091	0.0138586	0.0240216	up_regulated
3060-3p	231.401	1.43224	0.59042	2.4258	0.0152747	0.0263506	up_regulated
669l-5p	357.329	1.26791	0.527063	2.40561	0.0161453	0.0274621	up_regulated
212-5p	2063.54	0.939069	0.392608	2.39187	0.0167627	0.0283796	up_regulated
1198-5p	7226.82	0.834182	0.355394	2.34721	0.0189147	0.0318748	up_regulated
148a-5p	315.517	1.17282	0.505754	2.31896	0.0203971	0.0342145	up_regulated
193b-3p	270.628	1.96796	0.856736	2.29704	0.0216165	0.0360937	up_regulated
24-2-5p	650.296	1.25693	0.570098	2.20476	0.0274713	0.045043	up_regulated
3057-5p	553.778	1.34682	0.618741	2.17672	0.0295018	0.0481554	up_regulated
124-3p	85263.4	-7.05578	0.287518	-24.5403	5.48754e-133	1.99746e-130	down_regulated
369-3p	14465.6	-8.11215	0.333321	-24.3374	7.8872e-131	1.43547e-128	down_regulated
495-3p	8226.54	-7.01824	0.306289	-22.9138	3.3852e-116	4.10737e-114	down_regulated
382-5p	12614.7	-7.09724	0.313459	-22.6417	1.68362e-113	1.5321e-111	down_regulated
708-3p	6957.97	-7.46405	0.330373	-22.5928	5.10234e-113	3.7145e-111	down_regulated
300-3p	6249.87	-8.09436	0.375642	-21.5481	5.52206e-103	3.35005e-101	down_regulated
382-3p	5990.78	-7.19511	0.341953	-21.0412	2.7538e-98	1.43197e-96	down_regulated
369-5p	3776.12	-5.98119	0.316806	-18.8797	1.67643e-79	7.62774e-78	down_regulated
135b-5p	19609.3	-5.79019	0.321316	-18.0203	1.35128e-72	5.46516e-71	down_regulated
434-3p	57124.1	-7.19156	0.400361	-17.9627	3.81903e-72	1.39013e-70	down_regulated
128-3p	528412	-5.04108	0.281928	-17.8807	1.66749e-71	5.51788e-70	down_regulated
137-3p	16701.4	-8.99972	0.524823	-17.1481	6.49334e-66	1.96965e-64	down_regulated
136-3p	5228.86	-7.04613	0.414514	-16.9985	8.42068e-65	2.35779e-63	down_regulated
7b-5p	11822.3	-7.37433	0.458339	-16.0893	3.03462e-58	7.89e-57	down_regulated
134-5p	3998.29	-5.94006	0.370047	-16.0522	5.51676e-58	1.33873e-56	down_regulated
370-3p	13715.4	-7.14284	0.446814	-15.9862	1.59516e-57	3.41551e-56	down_regulated
329-5p	2453.48	-6.30167	0.423827	-14.8685	5.27747e-50	1.06722e-48	down_regulated
127-3p	27746.1	-5.83906	0.395691	-14.7566	2.78882e-49	5.3428e-48	down_regulated
376b-3p	12559.6	-8.61638	0.59666	-14.441	2.85518e-47	5.19643e-46	down_regulated
337-5p	1774.4	-4.95446	0.349024	-14.1952	9.8138e-46	1.70106e-44	down_regulated
434-5p	7102.17	-6.98909	0.495793	-14.0968	3.97449e-45	6.57598e-44	down_regulated
541-5p	16687.5	-4.79368	0.343888	-13.9397	3.63584e-44	5.75411e-43	down_regulated
433-3p	9452.33	-6.19752	0.451403	-13.7294	6.76517e-43	9.85009e-42	down_regulated
124-5p	2488.58	-4.56057	0.334539	-13.6324	2.57029e-42	3.59841e-41	down_regulated
379-3p	1314.48	-5.08899	0.374866	-13.5755	5.59578e-42	7.54394e-41	down_regulated
487b-3p	38301.4	-7.87151	0.580945	-13.5495	7.97691e-42	1.037e-40	down_regulated
204-5p	2188.22	-4.18055	0.333794	-12.5244	5.49336e-36	6.66528e-35	down_regulated
379-5p	6983.22	-5.07371	0.405684	-12.5065	6.8749e-36	8.07246e-35	down_regulated
485-3p	6514.07	-5.83408	0.481992	-12.1041	1.00461e-33	1.10812e-32	down_regulated
410-3p	8053.83	-7.0823	0.598576	-11.8319	2.66957e-32	2.85801e-31	down_regulated
409-3p	5794.45	-4.69457	0.406997	-11.5347	8.82333e-31	9.17626e-30	down_regulated
100-5p	43789.4	-3.31303	0.289972	-11.4254	3.12364e-30	3.15834e-29	down_regulated
330-3p	2281.45	-4.27694	0.378928	-11.287	1.52226e-29	1.49758e-28	down_regulated
708-5p	9174.52	-5.47162	0.492774	-11.1037	1.20343e-28	1.1232e-27	down_regulated
431-5p	3259.92	-5.91129	0.543066	-10.885	1.35864e-27	1.23636e-26	down_regulated
411-3p	2199.25	-5.19205	0.486817	-10.6653	1.47933e-26	1.28209e-25	down_regulated
409-5p	3613.82	-5.27324	0.522358	-10.0951	5.80947e-24	4.91778e-23	down_regulated
411-5p	6250.13	-4.8306	0.488607	-9.88647	4.76537e-23	3.94226e-22	down_regulated
3099-3p	4227.36	-3.71407	0.386287	-9.6148	6.92464e-22	5.60126e-21	down_regulated
101a-3p	34146.1	-3.97986	0.425434	-9.35483	8.37372e-21	6.62616e-20	down_regulated
101c	34100.4	-3.97799	0.425502	-9.34893	8.8536e-21	6.85683e-20	down_regulated
380-3p	1650.64	-6.46912	0.710592	-9.10385	8.71834e-20	6.47648e-19	down_regulated
138-5p	1926.22	-4.41679	0.519323	-8.5049	1.81745e-17	1.3231e-16	down_regulated
181c-5p	8740.73	-2.6227	0.327584	-8.00618	1.18322e-15	8.28252e-15	down_regulated
125b-5p	1.13693e+06	-2.44883	0.31999	-7.65284	1.96582e-14	1.35011e-13	down_regulated
218-5p	37001.2	-4.86194	0.652234	-7.45429	9.03525e-14	6.09043e-13	down_regulated
323-3p	11083.5	-9.41337	1.27528	-7.38143	1.56598e-13	1.01789e-12	down_regulated
135a-5p	9958.73	-2.84513	0.385898	-7.37276	1.67135e-13	1.06732e-12	down_regulated
340-5p	46121.3	-2.47709	0.355137	-6.97504	3.05784e-12	1.91906e-11	down_regulated
598-3p	7807.03	-2.77724	0.407742	-6.81127	9.67404e-12	5.86892e-11	down_regulated
342-3p	27349.5	-1.71819	0.27931	-6.15153	7.67384e-10	4.04823e-09	down_regulated
6540-5p	2883.24	-2.69379	0.443657	-6.07178	1.26498e-09	6.30757e-09	down_regulated
125b-2-3p	3358.02	-2.00529	0.343361	-5.84017	5.21463e-09	2.53083e-08	down_regulated
135a-2-3p	314.595	-3.75068	0.662724	-5.65949	1.51827e-08	7.27172e-08	down_regulated
331-3p	4631.92	-1.87765	0.337551	-5.56255	2.65864e-08	1.25681e-07	down_regulated
185-5p	7146.94	-1.82675	0.334339	-5.46376	4.66161e-08	2.14788e-07	down_regulated
194-5p	3854.42	-2.18574	0.410395	-5.32594	1.00432e-07	4.51325e-07	down_regulated
592-5p	366.783	-2.62805	0.50071	-5.24864	1.53226e-07	6.6398e-07	down_regulated
1839-5p	9278.61	-1.54007	0.293949	-5.23925	1.61234e-07	6.90461e-07	down_regulated
126a-3p	1687.65	-2.54583	0.502085	-5.07052	3.96724e-07	1.60453e-06	down_regulated
99a-5p	231811	-1.93481	0.383027	-5.05137	4.38646e-07	1.75458e-06	down_regulated
140-5p	1499.29	-1.71163	0.349515	-4.89716	9.72338e-07	3.68678e-06	down_regulated
103-3p	166929	-1.24551	0.261624	-4.7607	1.92925e-06	7.09339e-06	down_regulated
381-3p	3957.5	-6.66972	1.41817	-4.70304	2.56317e-06	9.14701e-06	down_regulated
222-3p	9482.22	-1.34066	0.292058	-4.59039	4.42422e-06	1.54848e-05	down_regulated
101b-3p	13719.9	-1.38393	0.301653	-4.58782	4.47905e-06	1.55274e-05	down_regulated
128-2-5p	545.595	-3.52472	0.778218	-4.52923	5.92003e-06	2.03291e-05	down_regulated
140-3p	18129.3	-1.75095	0.389712	-4.49293	7.02491e-06	2.36766e-05	down_regulated
1843a-5p	550.265	-1.99267	0.444252	-4.48545	7.27588e-06	2.42974e-05	down_regulated
486a-3p	620.976	-2.06945	0.465358	-4.44701	8.70744e-06	2.84774e-05	down_regulated
486b-3p	620.976	-2.06945	0.465358	-4.44701	8.70744e-06	2.84774e-05	down_regulated
154-3p	1237.19	-6.03739	1.3841	-4.36197	1.28895e-05	4.15202e-05	down_regulated
486a-5p	5780.07	-1.30499	0.306546	-4.25707	2.0712e-05	6.14415e-05	down_regulated
486b-5p	5780.07	-1.30499	0.306546	-4.25707	2.0712e-05	6.14415e-05	down_regulated
326-3p	2911.82	-2.89329	0.692448	-4.17836	2.93624e-05	8.48247e-05	down_regulated
9-5p	5.69239e+06	-1.3064	0.316618	-4.12611	3.68946e-05	0.000105745	down_regulated
181c-3p	3277.67	-1.48554	0.382794	-3.88078	0.00010412	0.000280739	down_regulated
384-5p	9847.48	-0.990902	0.265046	-3.7386	0.000185046	0.000484581	down_regulated
7a-1-3p	1831.25	-1.6499	0.448016	-3.68268	0.000230798	0.000583406	down_regulated
1843b-5p	630.247	-2.01553	0.549837	-3.66569	0.000246675	0.00061924	down_regulated
301a-3p	1649.27	-1.32697	0.369103	-3.59513	0.000324224	0.000786784	down_regulated
153-3p	654.145	-1.60585	0.452862	-3.546	0.000391122	0.000942837	down_regulated
26a-5p	597494	-1.14452	0.323587	-3.53698	0.000404734	0.000969231	down_regulated
7a-5p	60767.1	-2.04154	0.584894	-3.49044	0.000482227	0.00113981	down_regulated
181d-5p	15422.3	-1.04083	0.298584	-3.4859	0.000490476	0.00115183	down_regulated
301b-3p	800.052	-1.33492	0.384376	-3.47296	0.000514748	0.00120108	down_regulated
149-5p	21100.3	-1.14686	0.33095	-3.46536	0.000529517	0.00122767	down_regulated
221-3p	10767.8	-1.20375	0.350652	-3.43288	0.000597213	0.00137586	down_regulated
132-3p	13519.2	-1.12795	0.329143	-3.42691	0.000610481	0.00139758	down_regulated
let-7j	11324.6	-1.00639	0.296389	-3.3955	0.00068503	0.00155844	down_regulated
30d-5p	308590	-0.905873	0.267887	-3.38155	0.000720775	0.00162958	down_regulated
let-7c-5p	1.13294e+06	-1.26558	0.374465	-3.37969	0.000725675	0.00163053	down_regulated
7a-2-3p	3078.22	-1.6685	0.542108	-3.0778	0.00208538	0.0044441	down_regulated
340-3p	10954.3	-0.940653	0.307233	-3.06169	0.00220089	0.00463078	down_regulated
125a-5p	234623	-1.12403	0.37718	-2.98008	0.00288169	0.00595987	down_regulated
384-3p	13674.9	-1.02039	0.345443	-2.95387	0.00313818	0.0064174	down_regulated
361-3p	2890.34	-1.10089	0.387383	-2.84187	0.00448502	0.00897004	down_regulated
132-5p	1612.2	-1.02792	0.367286	-2.79869	0.00513101	0.0101505	down_regulated
383-5p	1004.09	-1.14119	0.40764	-2.7995	0.00511821	0.0101505	down_regulated
488-3p	10675.4	-0.930044	0.334376	-2.78143	0.00541196	0.0104413	down_regulated
181a-1-3p	8044.18	-1.06717	0.389712	-2.73836	0.0061747	0.0117675	down_regulated
23b-3p	18649.6	-0.709444	0.260639	-2.72194	0.0064899	0.0123038	down_regulated
362-3p	1224.43	-1.03059	0.380778	-2.70654	0.0067988	0.0127565	down_regulated
344-3p	4990.21	-0.908435	0.335949	-2.70408	0.00684929	0.0127853	down_regulated
505-3p	2405.47	-0.880001	0.3324	-2.64742	0.00811096	0.0148256	down_regulated
494-3p	396.378	-2.5033	0.957568	-2.61423	0.00894297	0.0161151	down_regulated
1981-3p	530.066	-0.893511	0.344053	-2.59702	0.00940371	0.0167792	down_regulated
181a-5p	394337	-0.813122	0.318245	-2.55502	0.0106182	0.0185819	down_regulated
139-3p	411.335	-1.61792	0.668879	-2.41886	0.0155694	0.0267323	down_regulated
203-3p	1328.92	-0.886327	0.367431	-2.41222	0.0158555	0.0270958	down_regulated
504-5p	1472.99	-0.721042	0.316055	-2.28138	0.0225259	0.0374404	down_regulated
let-7g-5p	487182	-0.600205	0.26331	-2.27946	0.0226399	0.0374587	down_regulated
331-5p	546.047	-0.998324	0.448857	-2.22415	0.0261386	0.0430518	down_regulated
