# Supplementary material for: Stage-specific expression patterns and co-targeting relationships among miRNAs in the developing mouse cerebral cortex
Source: Commun Biol. 2024 Oct 22;7:1366. doi: 10.1038/s42003-024-07092-7 (PMC11493953; doi:10.1038/s42003-024-07092-7)
Supplement: Supplementary file 5 — Supplementary Data 2 [file 42003_2024_7092_MOESM5_ESM.xlsx]

## Sheet: overview
Supplementary data 2	Module assignment of miRNAs in the WCGNA analysis.
column name	explanation
module	WCGNA module assignment
miR_family	miRNA family of the respective mIRNA
miRNA	miRNA name
TargetScan_targets	predicted targets of the miRNA in the TargetScan database
family_conservation	miRNA family conservation in the TargetScan data base, only conserved miRNA families have target predictions

## Sheet: WCGNA
module	miR_family	miRNA	TargetScan_targets	family_conservation
midnightblue		10_5252
green	miR-100-3p	mmu-miR-100-3p		-1
green	miR-99-5p/100-5p	mmu-miR-100-5p	Adcy1,Ago2,Ap1ar,Arhgef12,Bmpr2,Camta1,Cdyl2,Cep85,Ctdspl,Cyp26b1,Epdr1,Etv3,Fzd5,Fzd8,Gria4,Hoxa1,Hoxa3,Hs3st2,Hs3st3b1,Icmt,Igf1r,Insm1,Kbtbd8,Kdm6b,Lrrc8b,Mbnl1,Mtmr3,Mtor,Nox4,Ntrk3,Nxf1,Ppp3ca,Pura,Raver2,Rmnd5a,Rsbn1l,Seh1l,Setd1b,Sim1,Slc44a1,Smarca5,Taok1,Thap2,Trib1,Trib2,Trim71,Ttc39a,Zbtb7a,Zkscan16	2
green	miR-101-3p.1	mmu-miR-101a-3p	1110002E22Rik,1190002N15Rik,1810013L24Rik,2210018M11Rik,2410004B18Rik,3110057O12Rik,AB041806,Abcc5,Abhd17b,Abhd17c,Ablim3,Abtb2,Acbd3,Acp2,Acvr1c,Adamts10,Adamts17,Adamtsl3,Adcy5,Adcy6,Adrb1,Aebp2,Afap1,Agfg1,Ago3,AI593442,Ajap1,Akt3,Aldh1a3,Aldh1l2,Ammecr1,Anapc15,Angptl2,Ankrd11,Ankrd12,Ankrd17,Ankrd52,Anks1,Antxr2,Anxa2,Ap3s1,Apba2,Aplp2,App,Appbp2,Arhgap26,Arhgap32,Arhgap5,Arhgef3,Arid2,Arid4…	2
green	miR-101a-3p.2/101b-3p.1/101b-3p.2	mmu-miR-101b-3p	1190002N15Rik,1810013L24Rik,2210018M11Rik,2310057M21Rik,2900026A02Rik,8430419L09Rik,A630007B06Rik,A830080D01Rik,Aasdhppt,Abca1,Abcc5,Abhd17b,Abhd17c,Abhd2,Abi2,Abtb2,Acbd3,Acsl4,Acsl6,Acvr1,Acvr1b,Acvr1c,Adamts17,Adamts19,Adamtsl3,Adrb1,Aebp2,Afap1,Agfg1,Ago3,AI593442,Ajap1,Alcam,Aldh1a3,Aldoart2,Ammecr1,Ankrd11,Ankrd12,Ankrd17,Ankrd28,Ankrd52,Anks1,Antxr2,Ap1g1,Ap3s1,Apba2,Apc,Aplp2,App,Appbp2,A…	2
green	miR-101c	mmu-miR-101c		-1
purple	miR-103-3p/107-3p	mmu-miR-103-3p	1110058L19Rik,1500009C09Rik,1810013L24Rik,2410127L17Rik,4933426M11Rik,9130401M01Rik,9330151L19Rik,A230046K03Rik,A830080D01Rik,Abcf2,Abl2,Actr2,Acvr1,Adamtsl3,Adck1,Aff4,Agfg1,Ago1,Ago2,Ago4,Ahsa2,AI314180,Ak2,Ak4,Akap2,Akirin2,Ammecr1,Amotl2,Ank1,Ank3,Ankfy1,Ankib1,Ankrd12,Ankrd52,Ano3,Ap3m1,Apba1,Appl1,Aqp11,Arfip1,Arhgap17,Arhgap5,Arid4a,Arih1,Arl8a,Arl8b,Armc1,Armc8,Arnt,Ash1l,Ash2l,Asphd1,Asx…	2
black	miR-17-5p/20-5p/93-5p/106-5p	mmu-miR-106a-5p	1500011K16Rik,1600012H06Rik,1700021K19Rik,1700029I15Rik,1810013L24Rik,2210018M11Rik,2410127L17Rik,2510009E07Rik,2700081O15Rik,3222401L13Rik,4933411K20Rik,4933426M11Rik,6330419J24Rik,6430548M08Rik,9430038I01Rik,A930004D18Rik,Aak1,Abca1,Abcg4,Abhd2,Abhd5,Abi1,Abl2,Acbd5,Acer2,Acsl4,Actr1a,Acvr1b,Adal,Adam9,Adamts5,Adcy2,Adipor2,Aff4,Agfg2,Ago1,Ago2,Ago3,Ahnak,Ajuba,Akt3,Aktip,Alkbh5,Alx4,Ank,Ankfy1…	2
black	miR-106-3p	mmu-miR-106b-3p		-1
purple	miR-17-5p/20-5p/93-5p/106-5p	mmu-miR-106b-5p	1500011K16Rik,1600012H06Rik,1700021K19Rik,1700029I15Rik,1810013L24Rik,2210018M11Rik,2410127L17Rik,2510009E07Rik,2700081O15Rik,3222401L13Rik,4933411K20Rik,4933426M11Rik,6330419J24Rik,6430548M08Rik,9430038I01Rik,A930004D18Rik,Aak1,Abca1,Abcg4,Abhd2,Abhd5,Abi1,Abl2,Acbd5,Acer2,Acsl4,Actr1a,Acvr1b,Adal,Adam9,Adamts5,Adcy2,Adipor2,Aff4,Agfg2,Ago1,Ago2,Ago3,Ahnak,Ajuba,Akt3,Aktip,Alkbh5,Alx4,Ank,Ankfy1…	2
purple	miR-103-3p/107-3p	mmu-miR-107-3p	1110058L19Rik,1500009C09Rik,1810013L24Rik,2410127L17Rik,4933426M11Rik,9130401M01Rik,9330151L19Rik,A230046K03Rik,A830080D01Rik,Abcf2,Abl2,Actr2,Acvr1,Adamtsl3,Adck1,Aff4,Agfg1,Ago1,Ago2,Ago4,Ahsa2,AI314180,Ak2,Ak4,Akap2,Akirin2,Ammecr1,Amotl2,Ank1,Ank3,Ankfy1,Ankib1,Ankrd12,Ankrd52,Ano3,Ap3m1,Apba1,Appl1,Aqp11,Arfip1,Arhgap17,Arhgap5,Arid4a,Arih1,Arl8a,Arl8b,Armc1,Armc8,Arnt,Ash1l,Ash2l,Asphd1,Asx…	2
grey60	miR-10-5p	mmu-miR-10b-5p	4933426M11Rik,Aff4,Ago3,Ahsa2,Ank3,Ankfy1,Ankrd12,Arih2,Arnt,Arrdc3,Arsj,Atf2,Bach2,Baz2b,Bbx,Bcl2l11,Bcl2l2,Bcl6,Bcr,Bdnf,Bicd2,Blzf1,Bmp2k,Bora,Brf2,Btrc,Cadm1,Cadm2,Calcr,Camk2b,Cask,Cbx5,Ccdc177,Ccdc71l,Cd38,Cdc42bpa,Cdc6,Cecr6,Celf6,Cep350,Cep85l,Cept1,Chd6,Chl1,Clcn5,Cnnm4,Cnot6,Cops7b,Creb1,Crk,Csmd1,Csrnp3,Ctdspl,Ctdspl2,Ctnnbip1,Cyth1,D1Ertd622e,Dazap1,Dlgap2,Dll4,Dock11,Dusp11,Dusp3,Dvl…	2
greenyellow		11_6196
black		11_6385
black	miR-1191a	mmu-miR-1191a		-1
black	miR-1193-3p	mmu-miR-1193-3p	0610009L18Rik,1810013L24Rik,1810041L15Rik,2310057M21Rik,6030419C18Rik,6330403A02Rik,6330408A02Rik,A730061H03Rik,A830031A19Rik,Abhd2,Acbd4,Adam19,Adamts5,Adig,Ago2,Alg9,Alox8,Ankrd52,Ap4e1,Ap5m1,Aqp2,Arpc4,Atg2a,B4galt5,Bbx,Bcap31,Bcl7a,Brat1,Brms1l,Bub1,C4b,C8b,Cacna1c,Cacna2d1,Cacna2d4,Cacnb3,Capn5,Car15,Cask,Cbx5,Ccdc120,Ccdc134,Ccdc163,Ccdc85c,Ccnd2,Cd200,Cdc37l1,Cdc6,Cdv3,Cecr6,Cep170,Chchd10…	1
black	miR-1198-5p	mmu-miR-1198-5p		0
black		12_10830
black		12_8858
greenyellow	miR-122-5p	mmu-miR-122-5p	5730596B20Rik,Acap2,Acvr1,Adam10,Adamts2,Adss,Ago1,Akap10,Aldh18a1,Aldoa,Amigo1,Ank1,Ankrd13c,Arfip2,Atp11a,Atp1b1,Atp6v1h,Bach2,Bai2,Bdnf,Bhlhe41,Braf,Brpf1,Cadm2,Calm3,Cbl,Ccdc6,Ccdc97,Ccng1,Ccrn4l,Cdc42bpb,Cdh6,Cept1,Ciita,Clic4,Clic5,Cmtr1,Cpeb1,Cs,Csk,Csnk1g1,Ctdnep1,Cux1,Cxcr3,Daglb,Dand5,Dennd2c,Dhfr,Dicer1,Dlat,Dlg2,Dlg4,Emx2,Epo,Evi5l,Exoc6b,Fam117b,Fam219a,Fkbp5,Foxk2,Foxo3,Foxp2,Fundc2…	2
green	miR-124-3p.1	mmu-miR-124-3p	0610030E20Rik,1190002N15Rik,1500009C09Rik,1700019D03Rik,1700025G04Rik,1700047I17Rik2,1700066M21Rik,2310035C23Rik,2410127L17Rik,2510039O18Rik,2610018G03Rik,2900026A02Rik,3110043O21Rik,4930402H24Rik,4930453N24Rik,4933426M11Rik,6030419C18Rik,8030462N17Rik,9330159F19Rik,Aak1,Abca1,Abcc4,Abcd1,Abhd2,Abhd3,Abhd4,Abhd5,Abr,Abtb2,Acadsb,Acadvl,Acan,Ache,Acp2,Acsl1,Acss1,Actn4,Adam19,Adamts9,Adcy1,Adcy6,A…	2
magenta	miR-124-5p	mmu-miR-124-5p		-1
grey	miR-1247-5p	mmu-miR-1247-5p		0
cyan	miR-1249-3p	mmu-miR-1249-3p	3110043O21Rik,Dnah2,Ephb2,Gm28048,Gtf2a1,Hk1,Hoxa13,Hoxb8,Prdm11,Skor1,Smpd3,Top1	1
lightgreen	miR-1251-5p	mmu-miR-1251-5p	1200014J11Rik,2510003E04Rik,A830073O21Rik,Abi2,Acsm2,Adam10,Adra2b,Alkbh5,Amer1,Ank1,Ap5b1,Apbb2,B4galt4,Bag4,Brap,Cald1,Capn3,Cask,Ccdc120,Ccdc6,Ccnd2,Celf3,Cenpi,Chek1,Chtf8,Clic5,Col7a1,Cplx2,Cryz,Ctnna3,CTNND1,Cul3,D1Ertd622e,Dcun1d4,Dgcr14,Dimt1,Dnajb9,Efcab2,Emc6,Erbb4,Ercc6,Etv5,Fam122a,Fam46a,Fbrs,Fign,Foxp2,Glp1r,Gm20390,Gm7120,Gm9930,Gnaq,Gpr161,Gramd1b,Hist1h1c,Hlf,Hs2st1,Hs6st3,Hsf2bp…	1
black	miR-125a-3p	mmu-miR-125a-3p		-1
black	miR-125-5p/351-5p	mmu-miR-125a-5p	0610010F05Rik,0610040J01Rik,1110002E22Rik,1700019D03Rik,1810041L15Rik,2310047M10Rik,2610528J11Rik,4632428N05Rik,4933426M11Rik,6030458C11Rik,8430419L09Rik,9930021J03Rik,A330008L17Rik,A830080D01Rik,Abcc4,Abcc5,Abhd11,Abhd3,Abhd6,Abr,Abtb1,Acads,Acap3,Acer2,Acvr1c,Acvr2a,Adam11,Adam17,Adamts14,Adamts15,Adcy1,Adcy5,Adcy6,Agap1,Ago2,Ago4,Agtrap,Ahrr,Ajuba,Akap17b,Alg6,Alpk3,Amer2,Amigo1,Ankrd13b,Ankrd…	2
red	miR-125b-1-3p	mmu-miR-125b-1-3p		-1
yellow	miR-125b-2-3p	mmu-miR-125b-2-3p		-1
cyan	miR-125-5p/351-5p	mmu-miR-125b-5p	0610010F05Rik,0610040J01Rik,1110002E22Rik,1700019D03Rik,1810041L15Rik,2310047M10Rik,2610528J11Rik,4632428N05Rik,4933426M11Rik,6030458C11Rik,8430419L09Rik,9930021J03Rik,A330008L17Rik,A830080D01Rik,Abcc4,Abcc5,Abhd11,Abhd3,Abhd6,Abr,Abtb1,Acads,Acap3,Acer2,Acvr1c,Acvr2a,Adam11,Adam17,Adamts14,Adamts15,Adcy1,Adcy5,Adcy6,Agap1,Ago2,Ago4,Agtrap,Ahrr,Ajuba,Akap17b,Alg6,Alpk3,Amer2,Amigo1,Ankrd13b,Ankrd…	2
yellow	miR-126-3p.1	mmu-miR-126a-3p	Adam9,Crk,Dip2c,Efhd2,Fbxo33,Gna13,Golph3,Irs1,Itga6,Lnp,Pcdh7,Ptpn9,Rnf165,Slc7a5,Spred1,Tsc1,Zfp219	2
green	miR-126a-5p	mmu-miR-126a-5p		0
green	miR-127-3p	mmu-miR-127-3p	Chrm1,Chst15,Cisd1,Cuedc1,Cux1,Dlk1,Fezf2,Fhl3,Fjx1,Itga6,Kif3b,Klhl14,Mtss1l,Pkd1,Rabep1,Rims4,Sbk3,Sept7,Setd8,Slc12a4,Spock2,Tsc22d4,Wnt7a,Ypel5,Zc3h4	1
green	miR-127-5p	mmu-miR-127-5p		-1
green	miR-128-5p	mmu-miR-128-1-5p		-1
green	miR-128-5p	mmu-miR-128-2-5p		-1
green	miR-128-3p	mmu-miR-128-3p	1110002L01Rik,1200014J11Rik,1700008O03Rik,1700025G04Rik,1700047I17Rik2,1810011O10Rik,2410004B18Rik,4632428N05Rik,4833424O15Rik,4932438A13Rik,6330419J24Rik,A230046K03Rik,A930004D18Rik,Abcb9,Abcc5,Abhd17b,Abhd17c,Abl2,Acad12,Acot11,Acsl1,Acta2,Acvr1,Acvr1c,Acvr2a,Adam10,Adam19,Adamts10,Adamtsl1,Adcy2,Adcy3,Adcy6,Adcy9,Adcyap1r1,Adig,Adora2b,Afap1,Aff3,Aff4,Agap1,Agbl3,Agfg1,Ago2,Ago3,Agpat3,AI11807…	2
green	miR-129-3p	mmu-miR-129-1-3p	0610007P14Rik,Aars,Abhd13,Ablim1,Ablim3,Acadm,Acat3,Ado,Adra2c,AF529169,Agps,AI661453,Aif1l,Aldoc,Ammecr1l,Ank1,Ankrd33b,Ankrd52,Antxr2,Apex2,Arap2,Arhgef12,Arpc4,Arrdc3,Atg4b,Azin1,Baalc,Bace1,BC089491,Bcl7a,Bend4,Bmpr2,Bnip3l,Bsn,Btbd7,Bzw1,Cacna1b,Cacna1d,Cacna1e,Cacna1i,Cacnb4,Cacng2,Calml4,Caln1,Camk2n1,Camkk2,Camsap2,Car7,Casc4,Cask,Caskin1,Cbx6,Ccdc47,Ccnt1,Ccp110,Cd34,Cdc23,Cds1,Cenpb,Cgg…	2
darkgreen	miR-129-3p	mmu-miR-129-2-3p	0610007P14Rik,Aars,Abhd13,Ablim1,Ablim3,Acadm,Acat3,Ado,Adra2c,AF529169,Agps,AI661453,Aif1l,Aldoc,Ammecr1l,Ank1,Ankrd33b,Ankrd52,Antxr2,Apex2,Arap2,Arhgef12,Arpc4,Arrdc3,Atg4b,Azin1,Baalc,Bace1,BC089491,Bcl7a,Bend4,Bmpr2,Bnip3l,Bsn,Btbd7,Bzw1,Cacna1b,Cacna1d,Cacna1e,Cacna1i,Cacnb4,Cacng2,Calml4,Caln1,Camk2n1,Camkk2,Camsap2,Car7,Casc4,Cask,Caskin1,Cbx6,Ccdc47,Ccnt1,Ccp110,Cd34,Cdc23,Cds1,Cenpb,Cgg…	2
green	miR-129-5p	mmu-miR-129-5p	0610030E20Rik,2010111I01Rik,3632451O06Rik,4930430F08Rik,A830080D01Rik,Abra,Acp1,Actn1,Actn4,Acvr1c,Adam10,Adcy5,Adcyap1r1,AF529169,Aff3,Agap1,Ago2,Ago3,Ahdc1,Akap10,Akirin1,Alkbh5,Amd1,Amd2,Amotl2,Ankrd61,Ap3b1,Ap3m1,Apc,Aph1a,Arhgef10l,Arid1b,Arnt,Arrdc3,Arsg,Asb10,Atg7,Atp2b4,Atp8b2,Bach2,Bag4,Bahcc1,Banp,Barhl2,Bcl11b,Bcl6,Bcl7a,Bend4,Bend7,Bmpr2,Bnc2,Bptf,Braf,Brf2,Btbd7,C030046E11Rik,C1galt1…	2
green	miR-1298-3p	mmu-miR-1298-3p		-1
green	miR-1298-5p	mmu-miR-1298-5p	1810013L24Rik,2510009E07Rik,3110039M20Rik,3830406C13Rik,9030612E09Rik,Abi2,Agfg1,AI317395,Akap10,Apc,Arhgap20,Atg2b,Atp2b2,B3galt1,Baz1a,Bbc3,Bclaf1,Bmp7,C1qb,Caps2,Cbx6,Ccnt2,Cers6,Chic1,Cntnap2,Col8a2,Cox17,Cst6,Cybb,Cyp51,D1Ertd622e,Dcc,Dhx15,Drosha,Edem3,Eif4enif1,Elavl1,Ept1,Erbb4,Fam81a,Fbxo3,Fbxo42,Flrt1,Foxk2,Fxr1,Gabrb3,Gm16314,Gnaq,Gnaz,Gpr45,Gskip,Hoxa10,Igdcc3,Immt,Inhbb,Ipmk,Irs1,Itg…	1
lightcyan		13_12044
darkturquoise		13_12811
black	miR-1306-3p	mmu-miR-1306-3p		-1
black	miR-1306-5p	mmu-miR-1306-5p	0610009O20Rik,1810041L15Rik,4833424O15Rik,5730596B20Rik,9330151L19Rik,A930016O22Rik,A930033H14Rik,Abhd17a,Acp2,Agap3,Ago1,Ago4,AI118078,Akirin1,Anapc15,Angptl7,Ankrd54,Apc,Apln,Arhgef12,Arid5a,Arl4c,Arpc4,Atf6b,Atg4a,Atg9a,Atp6v0a1,B3gnt1,Bcl11b,Bcl7a,Bcorl1,Bhlhe41,Btaf1,Calcoco1,Capn6,Cbx6,Ccnd3,Cdc42bpg,Cdk5rap2,Cdx4,Cep170b,Cep89,Cetn2,Chd7,Chd8,Cherp,Chmp4b,Chrm4,Chst1,Chtf8,Cnot2,Cnot6l,Cog…	1
pink	miR-130-3p/301-3p	mmu-miR-130a-3p	1500011K16Rik,2310035C23Rik,2700081O15Rik,9430020K01Rik,Aak1,Abca1,Abcb7,Abcc4,Abcg1,Abhd3,Acbd3,Acbd5,Acer2,Acsl1,Acsl4,Acvr1,Acvr1c,Acvr2a,Adam12,Adam23,Adamts18,Adcy1,Adcy2,Adcyap1,Aff3,Agfg1,Ago1,Ago2,Ago3,Ago4,Agpat3,Ak4,Akap1,Akap11,Akap7,Akirin2,Alx4,Ankib1,Ankrd12,Ankrd13c,Ankrd28,Ankrd52,Apcdd1,Appl1,Ar,Arap2,Arfgef1,Arfip1,Arhgap1,Arhgap12,Arhgap21,Arhgap35,Arhgef12,Arhgef37,Arid4b,Arrd…	2
black	miR-130-3p/301-3p	mmu-miR-130b-3p	1500011K16Rik,2310035C23Rik,2700081O15Rik,9430020K01Rik,Aak1,Abca1,Abcb7,Abcc4,Abcg1,Abhd3,Acbd3,Acbd5,Acer2,Acsl1,Acsl4,Acvr1,Acvr1c,Acvr2a,Adam12,Adam23,Adamts18,Adcy1,Adcy2,Adcyap1,Aff3,Agfg1,Ago1,Ago2,Ago3,Ago4,Agpat3,Ak4,Akap1,Akap11,Akap7,Akirin2,Alx4,Ankib1,Ankrd12,Ankrd13c,Ankrd28,Ankrd52,Apcdd1,Appl1,Ar,Arap2,Arfgef1,Arfip1,Arhgap1,Arhgap12,Arhgap21,Arhgap35,Arhgef12,Arhgef37,Arid4b,Arrd…	2
black	miR-130b-5p	mmu-miR-130b-5p		0
green	miR-132-3p/212-3p	mmu-miR-132-3p	2210018M11Rik,2810004N23Rik,9930021J03Rik,Actr3,Adamts5,Adamts6,Adcy1,Adcy3,Aebp2,Ago1,Ago2,Ahsa2,Akirin1,Amd1,Anp32a,Arf3,Arfgef2,Arhgap21,Arhgap32,Arhgef10,Arhgef11,Arhgef9,Arid1b,Arid2,Arih1,Armc1,Arx,Asxl2,Atf2,Atp6v1h,Atxn1,Azin1,B3gat2,B630005N14Rik,Baalc,Bbx,Bicd1,Bmp2,Bmp3,Bmpr1a,Bnc2,Bnip2,Brca1,Bri3,Bsn,Btaf1,Btbd7,Btg2,C130026L21Rik,C1ql1,C530008M17Rik,Cacng2,Calu,Caprin1,Cbfa2t2,Cbll1…	2
green	miR-132-5p	mmu-miR-132-5p		0
green	miR-134-5p	mmu-miR-134-5p	1600012H06Rik,3110021N24Rik,4930523C07Rik,4932438A13Rik,A230050P20Rik,Aak1,Acaca,Acsl1,Actr2,Aff3,Ankrd52,Antxr1,Aox3,Apip,Atp2b3,B430305J03Rik,Banf1,Bard1,BC003331,Bcap31,Braf,Brinp2,Btaf1,C130050O18Rik,C8a,Camk2n1,Cand1,Cd101,Cdon,Cep41,Cep85l,Cnksr3,Col17a1,Cps1,Creb1,Cul5,Cux1,Cyp2b19,Cyp2b9,D15Ertd621e,Daam1,Ddx1,Dennd4b,Dffa,Dimt1,Drp2,Dusp1,Eif3j1,Elp4,Eme2,Enpp5,Etf1,Etv5,Fam168a,Fam168b,…	1
greenyellow	miR-135a-1-3p	mmu-miR-135a-1-3p		-1
black	miR-135a-2-3p	mmu-miR-135a-2-3p		-1
tan	miR-135-5p	mmu-miR-135a-5p	0610030E20Rik,1600012H06Rik,1700037H04Rik,2310022B05Rik,2510009E07Rik,4921507P07Rik,A230046K03Rik,Abce1,Actr3b,Actr5,Acvr1b,Adcy1,Adcyap1,Adcyap1r1,Adnp,Ado,Adra2a,Aebp2,Afap1l1,Agap1,Ago1,Ago2,Ago3,Agps,Ahcyl1,Ak4,Akap2,Akt3,Alpk1,Angptl2,Ank3,Ankrd40,Ano4,Anxa7,Aplf,Apmap,Arc,Arcn1,Arel1,Arfgef2,Arhgap11a,Arhgap19,Arhgap6,Arhgef2,Arhgef4,Arhgef6,Arhgef7,Arid5b,Arih1,Asap1,Asns,Asph,Atad1,Atf3,A…	2
black	miR-135b-3p	mmu-miR-135b-3p		-1
yellow	miR-135-5p	mmu-miR-135b-5p	0610030E20Rik,1600012H06Rik,1700037H04Rik,2310022B05Rik,2510009E07Rik,4921507P07Rik,A230046K03Rik,Abce1,Actr3b,Actr5,Acvr1b,Adcy1,Adcyap1,Adcyap1r1,Adnp,Ado,Adra2a,Aebp2,Afap1l1,Agap1,Ago1,Ago2,Ago3,Agps,Ahcyl1,Ak4,Akap2,Akt3,Alpk1,Angptl2,Ank3,Ankrd40,Ano4,Anxa7,Aplf,Apmap,Arc,Arcn1,Arel1,Arfgef2,Arhgap11a,Arhgap19,Arhgap6,Arhgef2,Arhgef4,Arhgef6,Arhgef7,Arid5b,Arih1,Asap1,Asns,Asph,Atad1,Atf3,A…	2
green	miR-136-3p	mmu-miR-136-3p		-1
yellow	miR-136-5p	mmu-miR-136-5p	2410127L17Rik,2510003E04Rik,4921524J17Rik,6330408A02Rik,A930016O22Rik,Abcb1a,Abhd16b,Ace3,Acsf2,Acvr1b,Ahcy,Alpk3,Ammecr1l,Ankrd11,Ankrd63,Antxr2,Ap3m1,Aph1b,Apold1,Ar,Arhgap32,Arhgap5,Arhgef15,Arid5b,Arl10,Atmin,Atp5s,B230219D22Rik,BC005537,Bcl7b,Bmpr2,Bptf,Braf,Brk1,C77080,C8b,Cacul1,Cbx4,Ccdc162,Ccdc66,Cd24a,Cd99l2,Cdv3,Cecr6,Cir1,Cmtr1,Cnot7,Cntn1,Cntn5,Cntrob,Col6a6,Commd1,Cpd,Cpeb4,Creb1,Cr…	1
green	miR-137-3p	mmu-miR-137-3p	1190002N15Rik,1700023E05Rik,1810013L24Rik,1810041L15Rik,2810403A07Rik,2900011O08Rik,2900026A02Rik,4921536K21Rik,4933415A04Rik,6430573F11Rik,8030462N17Rik,Abcc9,Abcg4,Abhd13,Abhd2,Abhd6,Abtb1,Acap2,Aco1,Acox2,Acsl6,Actn2,Acvr1,Adam23,Adcy2,Adcy9,Ado,Adprhl2,Adrb1,AF529169,Aggf1,Ago1,Ago2,Ago3,Ago4,Agpat3,Ahcyl1,Ahcyl2,Ahnak,AI593442,Aida,Akap2,Akt2,Aldh1a2,Aldh8a1,Alpk3,Alx4,Amd1,Ammecr1,Anapc15,A…	2
green	miR-137-5p	mmu-miR-137-5p		-1
green	miR-138-2-3p	mmu-miR-138-2-3p		-1
green	miR-138-5p	mmu-miR-138-5p	0610031J06Rik,1110002E22Rik,2310035C23Rik,2510002D24Rik,4930571K23Rik,5031439G07Rik,5730596B20Rik,6430548M08Rik,9030617O03Rik,9130023H24Rik,A230050P20Rik,Abcd1,Acap3,Acbd3,Ackr2,Acot13,Acvr2a,Adamts17,Adamtsl3,Adcy1,Adcyap1r1,Adra1d,Aebp2,Aff3,Ago1,Ago4,Ahcyl2,Ahdc1,AI118078,Akap5,Ammecr1,Anapc15,Ank1,Ankrd54,Aox1,Ap1g2,Ap3m1,Appbp2,Arel1,Arf1,Arfgef2,Arhgap32,Arhgap35,Arhgap4,Arhgap42,Arhgap44,A…	2
cyan	miR-139-3p	mmu-miR-139-3p		-1
green	miR-139-5p	mmu-miR-139-5p	1200014J11Rik,2410004B18Rik,A230046K03Rik,Aak1,Acap2,Adat1,Adcy1,Adcyap1r1,Ado,Aebp2,Aff3,Ago3,Ajap1,Akirin2,Alkbh3,Ank1,Ankrd13c,Anks1,Ap1s2,Ap3m1,Aplp2,Arf6,Arhgap5,Arrdc3,Arx,Asf1a,Ash1l,Astn1,Asxl3,Atad1,Atf7ip,Atl2,Atp2b2,Atp6v1a,Atrx,Atxn1,Atxn1l,Auts2,Azin1,Baz2b,Bbc3,Bcl2l2,Birc6,Blm,Btbd7,Btg3,C77370,Cacna2d1,Cacna2d2,Canx,Cbll1,Ccdc97,Ccny,Cdc42,Cdc6,Cdh20,Cdh3,Cdk17,Cecr2,Cenpo,Chd7,Ch…	2
magenta	miR-140-3p.1	mmu-miR-140-3p	0610010K14Rik,1700052N19Rik,2310022A10Rik,2310036O22Rik,2310067B10Rik,2610002M06Rik,4933426M11Rik,5330417C22Rik,5830415F09Rik,8030474K03Rik,9430016H08Rik,A630007B06Rik,Acta1,Actr1b,Ada,Adam10,Adam17,Adamts12,Adamts5,Adamts6,Add3,Adm,Adnp2,Adra2b,Adrb3,Adrbk1,Afap1l2,Agfg2,AI846148,Aldh1a3,Aldh5a1,Amigo3,Ammecr1,Anapc15,Ankrd12,Ankrd49,Ankrd52,Anks1b,Ap2m1,Aplp2,Appbp2,Arf5,Arhgap12,Arhgap18,Arhga…	2
pink	miR-140-5p	mmu-miR-140-5p	0610040J01Rik,2010111I01Rik,3110062M04Rik,4933426M11Rik,9130401M01Rik,Abca1,Acsl6,Adam10,Adam9,Adamts5,Adamts6,Adcy6,Aftph,Aggf1,Akap2,Akirin2,Amer1,Amer2,Ankib1,Ankrd52,Ap2m1,Arih1,Arl15,Ascl1,Atg14,B630005N14Rik,Bach1,Baz2b,Bcl2l1,Bcl2l2,Bcl9,Bend4,Birc6,Bmp2,Bmp2k,Bmp8a,C030046E11Rik,Cacna1c,Cadm3,Calu,Camk2n1,Capn1,Ccdc85c,Ccnj,Ccnyl1,Cdh11,Cdhr3,Celf1,Cemip,Coro2a,Creb3l1,Crot,Csk,Csrp2,Ctcf…	2
yellow	miR-142-3p.1	mmu-miR-142a-3p	3110043O21Rik,4930402H24Rik,8030462N17Rik,Abl2,Acbd3,Acbd5,Acvr2a,Adcy9,Aff1,Aff2,Ago2,Ahsa2,Akirin2,Akt1s1,Amfr,Amotl1,Ank3,Ankrd11,Anks1,Anln,Ap3m1,Apc,Arap2,Arhgap35,Arhgef12,Arid5b,Arl15,Arntl,Arrdc3,Asb7,Ash1l,Asrgl1,Atf2,Atf7ip,Atg16l1,Atp2a2,Atxn1l,Atxn7,AW549877,Bach1,Bach2,Baz1a,Bclaf1,Bnc2,Bod1,Braf,Brwd3,Btbd7,Cask,Casz1,Ccdc120,Ccdc6,Ccnt2,Cfl2,Chmp3,Ciita,Cisd2,Clcn5,Clock,Clta,Cog4,…	2
yellow	miR-142-5p	mmu-miR-142a-5p	1110037F02Rik,1190002N15Rik,1500011K16Rik,1810022K09Rik,2310033P09Rik,2510002D24Rik,3830406C13Rik,4931406P16Rik,4933406J08Rik,9430020K01Rik,9430038I01Rik,Aadat,Abca1,Abcc5,Abcg4,Abhd2,Abhd5,Acadsb,Acap2,Acer2,Acin1,Ackr3,Acot12,Acsl6,Actc1,Actn4,Adal,Adam12,Adamts1,Adamts5,Aff4,Ahr,AI467606,Alas1,Alcam,Alkbh5,Als2,Ammecr1,Ankib1,Ankrd17,Ankrd28,Ankrd33b,Ap3m1,Aph1a,Apln,Appbp2,Appl2,Arfgap2,Arhga…	2
yellow	miR-143-3p	mmu-miR-143-3p	0610009O20Rik,1700102P08Rik,3110018I06Rik,A1cf,Abhd17b,Abl1,Abl2,Acbd3,Ace3,Adcy9,Add3,Aff1,Ago2,Ago3,Agpat1,Ahcyl1,AI464131,Akap6,Aldoart2,Amer2,Ammecr1,Ankrd46,Ap1s3,Apip,Arhgap26,Armc1,Asap3,Asb4,Asxl2,Atf7,Atg2b,Atp10a,Atp6v1a,Atp8a2,Bace1,Bag3,Bbc3,BC005537,Bcl2,Bcl2l13,Bcorl1,Bmp5,Bnipl,Brd2,Brwd3,Bsn,C77370,Cachd1,Cacna1a,Calcoco1,Calm1,Cbfb,Cbx5,Ccdc116,Ccdc58,Cd53,Cdk15,Cdr2l,Chd6,Cit,Cl…	2
yellow	miR-144-3p	mmu-miR-144-3p	1190002N15Rik,1700008O03Rik,1810013L24Rik,2210018M11Rik,3110021N24Rik,5031439G07Rik,8430419L09Rik,9930021J03Rik,A630007B06Rik,A830080D01Rik,Abca1,Abhd17b,Abhd17c,Abhd2,Abi1,Abi2,Abtb2,Acbd3,Acbd5,Acsl4,Adamts15,Adamts17,Adamtsl3,Adcy1,Adrb1,Aebp2,Afap1,Aff4,Agfg1,Ago2,Ago3,Ahcy,Ahdc1,Ajap1,Aldh1a3,Als2,Ammecr1,Amotl1,Ankrd11,Ankrd12,Ankrd17,Anks1,Antxr2,Ap1s3,Apba2,Aplp2,App,Appbp2,Arfgef1,Arfgef…	2
yellow	miR-144-5p	mmu-miR-144-5p		0
green	miR-145a-3p	mmu-miR-145a-3p		-1
green	miR-145-5p	mmu-miR-145a-5p	0610030E20Rik,3222401L13Rik,4931406P16Rik,5031439G07Rik,A1bg,Abca1,Abcb1a,Abcc1,Abce1,Abhd17b,Abhd17c,Abhd5,Abl1,Ablim2,Abr,Abracl,Acbd3,Acox2,Acsl4,Acsl5,Actb,Actg1,Acvr1b,Acvr2a,Adam17,Adam19,Adamts5,Adck2,Adcyap1,Add3,Adpgk,Adra1d,Adra2b,Aff2,Aff3,Agmo,Agpat3,Akap12,Akap9,Akirin1,Alyref,Angpt2,Ank1,Ankrd28,Ankrd52,Ano6,Ap1g1,Ap2b1,Ap3s1,Ap3s2,Arel1,Arf6,Arhgap12,Arhgap21,Arhgap24,Arhgap26,Arhg…	2
yellow	miR-146-5p	mmu-miR-146a-5p	0610009O20Rik,1700021F05Rik,1700052N19Rik,2010111I01Rik,4933426M11Rik,5730455P16Rik,9930022D16Rik,A130010J15Rik,Abl2,Adam15,Aff2,Angptl2,Appl1,Ar,Arl5b,Arl8a,Armc8,Ascl4,Atp6ap1,B3gnt5,B430305J03Rik,Bag1,Baiap2l1,Banf1,BC030336,Bcorl1,Bend4,Bivm,Btg2,Btla,C530008M17Rik,Cables1,Card10,Cask,Cbfa2t2,Cblc,Ccdc117,Cd28,Cdc42bpb,Cdh5,Cdh6,Cdkn3,Cdon,Ceacam1,Celf1,Clcn4-2,Cln6,Cnot6,Cnot6l,Crtc1,Cxxc4,C…	2
green	miR-146-5p	mmu-miR-146b-5p	0610009O20Rik,1700021F05Rik,1700052N19Rik,2010111I01Rik,4933426M11Rik,5730455P16Rik,9930022D16Rik,A130010J15Rik,Abl2,Adam15,Aff2,Angptl2,Appl1,Ar,Arl5b,Arl8a,Armc8,Ascl4,Atp6ap1,B3gnt5,B430305J03Rik,Bag1,Baiap2l1,Banf1,BC030336,Bcorl1,Bend4,Bivm,Btg2,Btla,C530008M17Rik,Cables1,Card10,Cask,Cbfa2t2,Cblc,Ccdc117,Cd28,Cdc42bpb,Cdh5,Cdh6,Cdkn3,Cdon,Ceacam1,Celf1,Clcn4-2,Cln6,Cnot6,Cnot6l,Crtc1,Cxxc4,C…	2
red	miR-148-3p/152-3p	mmu-miR-148a-3p	2010111I01Rik,2310035C23Rik,4833424O15Rik,4930523C07Rik,5430435G22Rik,8030462N17Rik,A130010J15Rik,Abca1,Abcb7,Abl2,Acvr1,Adam10,Adamts15,Adamts18,Adamts5,Adcy2,Agfg1,Ago1,Ago2,Ago4,Ahdc1,AI118078,Ajuba,Akap1,Akap7,Aldh4a1,Ammecr1,Ankrd29,Ap1g1,Ap4e1,Arap2,Arel1,Arfgef1,Arfip1,Arhgap20,Arhgap21,Arhgap5,Arhgef12,Arhgef17,Arhgef37,Arl6ip1,Arl8b,Arpp19,Arrdc3,Asb10,Atg14,Atp11a,Atp2b4,Atp5b,Atp6ap2,A…	2
black	miR-148-3p/152-3p	mmu-miR-148b-3p	2010111I01Rik,2310035C23Rik,4833424O15Rik,4930523C07Rik,5430435G22Rik,8030462N17Rik,A130010J15Rik,Abca1,Abcb7,Abl2,Acvr1,Adam10,Adamts15,Adamts18,Adamts5,Adcy2,Agfg1,Ago1,Ago2,Ago4,Ahdc1,AI118078,Ajuba,Akap1,Akap7,Aldh4a1,Ammecr1,Ankrd29,Ap1g1,Ap4e1,Arap2,Arel1,Arfgef1,Arfip1,Arhgap20,Arhgap21,Arhgap5,Arhgef12,Arhgef17,Arhgef37,Arl6ip1,Arl8b,Arpp19,Arrdc3,Asb10,Atg14,Atp11a,Atp2b4,Atp5b,Atp6ap2,A…	2
red	miR-148-5p	mmu-miR-148b-5p		-1
greenyellow	miR-1943-5p	mmu-miR-149-3p		0
purple	miR-149-5p	mmu-miR-149-5p	0610009O20Rik,1700012B09Rik,1700029I15Rik,2200002D01Rik,4632415L05Rik,A730020M07Rik,Aak1,Aars,Abat,Acadvl,Acer3,Actr1b,Acvr1b,Adcyap1r1,Add1,Adrb2,Aff2,Afm,Ago1,Agpat6,Ahcyl2,AI118078,AI846148,Aif1,Aldh1a1,Alx4,Amotl2,Angpt4,Ankrd52,Apba1,Apba2,Appl2,Arc,Arel1,Arhgap19,Arhgap21,Arhgap32,Arpc4,Asb4,Atf6,Atf7,Atg16l2,Atrn,Avl9,Axl,B3gat1,Bag4,Bahd1,Bai1,Baiap2l1,Bbc3,Bbs4,BC055111,Bcl2,Bcl2l11,Bcl2…	1
green	miR-150-5p	mmu-miR-150-5p	3110043O21Rik,4921524J17Rik,Aasdhppt,Abcb9,Acbd3,Acsl4,Acvr1c,Adcy4,Adipor2,Adora1,Aebp2,Ahcyl1,Ahsa2,AI661453,Ak1,Angel2,Ankrd52,Apc,Arhgdia,Arhgef10l,Atp6v1h,Atp8a2,Atp8b2,B3galt5,B4galt4,Banf1,Basp1,Bdh1,Bet1,Blzf1,Bsn,Btla,C2cd2l,Cacna1i,Cask,Cbll1,Cbx4,Cbx5,Cbx8,Cc2d1b,Ccdc177,Ccdc24,Ccdc50,Cdc6,Cdk13,Chd2,Chmp2b,Cldn12,Cluh,Cmip,Col4a4,Commd8,Cpd,Crtac1,Csnk1a1,Cxcl1,Cyb561d1,Cyb5r3,Cyp2d37…	2
red	miR-151-3p	mmu-miR-151-3p	Adamts15,Adrb2,Ago2,Akt3,Ankrd28,Arhgap23,Ash2l,Brinp3,C1ql2,Caln1,Caskin1,Cbll1,Cdc42bpa,Cep95,Chl1,Clasp2,Clk1,Cped1,Crebrf,Crk,Cux1,Cyld,Cyp1b1,Cyp7b1,D17Wsu92e,Dctn2,Dennd5a,Dhrs3,Dusp19,Efna3,Eif3a,Eif4g2,Elavl1,Elmo1,Elp4,Enpp1,Erc2,Fign,Fxr1,Gdpd2,Hhip,Hif1a,Hmbox1,Hoxb4,Impa1,Insr,Kcna4,Kdm2b,Klf12,Klf6,Lpin2,Lrrc4c,Maf,Mycbp2,Naa15,Nav3,Ncor2,Nipal2,Nlrc4,Npas3,Nrp1,Nsun4,Nufip2,Pak3,Pal…	1
red	miR-151-5p	mmu-miR-151-5p	1500002C15Rik,9330151L19Rik,A930016O22Rik,Aph1a,Casz1,Dyrk1b,Ecm1,Fam160a2,Fam189a1,Fezf2,Gm15821,Hist1h3h,Il1rapl1,Lrrc14,N4bp1,Ppp1r3b,Ralgapa1,Rufy2,Slc24a2,Sox12,Strbp,Syt3	1
grey60	miR-148-3p/152-3p	mmu-miR-152-3p	2010111I01Rik,2310035C23Rik,4833424O15Rik,4930523C07Rik,5430435G22Rik,8030462N17Rik,A130010J15Rik,Abca1,Abcb7,Abl2,Acvr1,Adam10,Adamts15,Adamts18,Adamts5,Adcy2,Agfg1,Ago1,Ago2,Ago4,Ahdc1,AI118078,Ajuba,Akap1,Akap7,Aldh4a1,Ammecr1,Ankrd29,Ap1g1,Ap4e1,Arap2,Arel1,Arfgef1,Arfip1,Arhgap20,Arhgap21,Arhgap5,Arhgef12,Arhgef17,Arhgef37,Arl6ip1,Arl8b,Arpp19,Arrdc3,Asb10,Atg14,Atp11a,Atp2b4,Atp5b,Atp6ap2,A…	2
yellow	miR-153-3p	mmu-miR-153-3p	1600012H06Rik,2510009E07Rik,4921517D22Rik,6430573F11Rik,Abhd13,Acap3,Acot13,Actn4,Acvr1b,Acvr2a,Adam10,Adam19,Adam23,Adamts8,Adc,Add1,Ago1,Ago2,Agpat3,Akap6,Amph,Ank1,Ankrd40,Ankrd50,Ano3,Ap5m1,Apbb2,Apc,Aplp2,App,Appl1,Arf1,Arhgap23,Arhgap36,Arhgap5,Arhgef4,Arid4a,Arl4a,Arpp19,Asb10,Asb7,Asxl1,Atad2b,Atf2,Atf6,Atf7,Atg5,Atp11c,Atp13a3,Atp2b4,Atp2c1,Atp8a1,Atxn1l,Auts2,Azin1,B3galnt2,B3gat2,Bach2…	2
green	miR-154-3p	mmu-miR-154-3p	2210408I21Rik,2510009E07Rik,3632451O06Rik,Abca8b,Actn1,Acyp1,Agap3,Alg14,Anks1b,Anp32e,Apc,Api5,Aplp2,Arhgap26,Arid2,Asap2,Atf2,Atp11c,Azin1,Bmi1,Bod1l,Brd3,Calb2,Ccar1,Ccdc85a,Ccsap,Cdc73,Cdh8,Chd5,Chka,Clcn3,Cnr1,Crebrf,Csmd3,Cul4b,Cux1,D17Wsu92e,D1Ertd622e,Dact1,Dcc,Dnaja1,Dnmt3a,Dock4,Dpp10,Dpp8,Dyrk1a,Dyrk2,Elavl2,Eny2,Etv1,Fam168a,Fmr1,Fosl2,Foxk2,Fstl4,Gad2,Gatad2b,Gatsl2,Gm14698,Gm16039,G…	1
black	miR-155-5p	mmu-miR-155-5p	1700019N19Rik,1810011O10Rik,2310035C23Rik,2510009E07Rik,2610002M06Rik,3110002H16Rik,6430571L13Rik,Aak1,Acbd3,Acot12,Acta1,Actl7a,Acvr1,Acvr2a,Adam10,Agap1,Ago2,Ago3,Agtrap,Aicda,Akap10,Ano5,Antxr2,Ap3d1,Apc,Arid2,Arid4a,Arl5b,Arntl,Arrb2,Arrdc4,Astn2,Atg3,Atp2b3,Atp6v1g1,Atxn1l,Bach1,Baiap2l1,Bcat1,Bcorl1,Bdnf,Bnc2,Boc,Brd1,Brwd3,Bsdc1,C1ql2,Cab39,Cacna2d1,Cacnb4,Cacul1,Camta1,Card11,Carhsp1,Casp…	2
pink	miR-15-5p/16-5p/195-5p/322-5p/497-5p	mmu-miR-15a-5p	1110058L19Rik,1200014J11Rik,1500011B03Rik,1700021K19Rik,1700025G04Rik,1700030J22Rik,1700037H04Rik,1700066M21Rik,1810013L24Rik,2300003K06Rik,2310047M10Rik,2410127L17Rik,2810459M11Rik,3632451O06Rik,5031414D18Rik,9130401M01Rik,AA986860,Aars,Aatk,Abca12,Abcg4,Abl2,Acox1,Acsbg1,Acsl1,Acsl4,Acsl6,Actr1a,Actr2,Acvr2a,Acvr2b,Adal,Adamts12,Adamts18,Adamts5,Adamtsl3,Adap1,Add2,Adrb2,Aff4,Agk,Ago1,Ago2,Ago3…	2
black	miR-15b-3p	mmu-miR-15b-3p		-1
black	miR-15-5p/16-5p/195-5p/322-5p/497-5p	mmu-miR-15b-5p	1110058L19Rik,1200014J11Rik,1500011B03Rik,1700021K19Rik,1700025G04Rik,1700030J22Rik,1700037H04Rik,1700066M21Rik,1810013L24Rik,2300003K06Rik,2310047M10Rik,2410127L17Rik,2810459M11Rik,3632451O06Rik,5031414D18Rik,9130401M01Rik,AA986860,Aars,Aatk,Abca12,Abcg4,Abl2,Acox1,Acsbg1,Acsl1,Acsl4,Acsl6,Actr1a,Actr2,Acvr2a,Acvr2b,Adal,Adamts12,Adamts18,Adamts5,Adamtsl3,Adap1,Add2,Adrb2,Aff4,Agk,Ago1,Ago2,Ago3…	2
darkturquoise	miR-16-1-3p	mmu-miR-16-1-3p		-1
black	miR-16-2-3p	mmu-miR-16-2-3p		-1
pink	miR-15-5p/16-5p/195-5p/322-5p/497-5p	mmu-miR-16-5p	1110058L19Rik,1200014J11Rik,1500011B03Rik,1700021K19Rik,1700025G04Rik,1700030J22Rik,1700037H04Rik,1700066M21Rik,1810013L24Rik,2300003K06Rik,2310047M10Rik,2410127L17Rik,2810459M11Rik,3632451O06Rik,5031414D18Rik,9130401M01Rik,AA986860,Aars,Aatk,Abca12,Abcg4,Abl2,Acox1,Acsbg1,Acsl1,Acsl4,Acsl6,Actr1a,Actr2,Acvr2a,Acvr2b,Adal,Adamts12,Adamts18,Adamts5,Adamtsl3,Adap1,Add2,Adrb2,Aff4,Agk,Ago1,Ago2,Ago3…	2
black	miR-17-3p/20-3p/106-3p	mmu-miR-17-3p		-1
black	miR-17-5p/20-5p/93-5p/106-5p	mmu-miR-17-5p	1500011K16Rik,1600012H06Rik,1700021K19Rik,1700029I15Rik,1810013L24Rik,2210018M11Rik,2410127L17Rik,2510009E07Rik,2700081O15Rik,3222401L13Rik,4933411K20Rik,4933426M11Rik,6330419J24Rik,6430548M08Rik,9430038I01Rik,A930004D18Rik,Aak1,Abca1,Abcg4,Abhd2,Abhd5,Abi1,Abl2,Acbd5,Acer2,Acsl4,Actr1a,Acvr1b,Adal,Adam9,Adamts5,Adcy2,Adipor2,Aff4,Agfg2,Ago1,Ago2,Ago3,Ahnak,Ajuba,Akt3,Aktip,Alkbh5,Alx4,Ank,Ankfy1…	2
magenta	miR-181a-1-3p/181c-3p	mmu-miR-181a-1-3p		0
black	miR-181a-2-3p	mmu-miR-181a-2-3p		-1
green	miR-181-5p	mmu-miR-181a-5p	1700021K19Rik,1700066M21Rik,1810011O10Rik,2210018M11Rik,2210418O10Rik,2310067B10Rik,2410141K09Rik,2810474O19Rik,4921524J17Rik,5730507C01Rik,6720489N17Rik,9830147E19Rik,Aak1,Abcc3,Abi3bp,Abtb2,Acap2,Acer3,Acot13,Acsl1,Actr2,Acvr1c,Acvr2a,Adam11,Adamts1,Adamts18,Adamts5,Adamts6,Adamtsl1,Adarb1,Adcy1,Adcy9,Adhfe1,Adm,Ado,Adrbk1,AF529169,Aff1,Afg3l2,Aftph,Agfg1,Ago2,Agpat1,Ahnak,Akap6,Akirin1,Akirin2…	2
grey	miR-181b-3p	mmu-miR-181b-1-3p		-1
lightgreen	miR-181b-3p	mmu-miR-181b-2-3p		-1
lightgreen	miR-181-5p	mmu-miR-181b-5p	1700021K19Rik,1700066M21Rik,1810011O10Rik,2210018M11Rik,2210418O10Rik,2310067B10Rik,2410141K09Rik,2810474O19Rik,4921524J17Rik,5730507C01Rik,6720489N17Rik,9830147E19Rik,Aak1,Abcc3,Abi3bp,Abtb2,Acap2,Acer3,Acot13,Acsl1,Actr2,Acvr1c,Acvr2a,Adam11,Adamts1,Adamts18,Adamts5,Adamts6,Adamtsl1,Adarb1,Adcy1,Adcy9,Adhfe1,Adm,Ado,Adrbk1,AF529169,Aff1,Afg3l2,Aftph,Agfg1,Ago2,Agpat1,Ahnak,Akap6,Akirin1,Akirin2…	2
cyan	miR-181a-1-3p/181c-3p	mmu-miR-181c-3p		0
green	miR-181-5p	mmu-miR-181c-5p	1700021K19Rik,1700066M21Rik,1810011O10Rik,2210018M11Rik,2210418O10Rik,2310067B10Rik,2410141K09Rik,2810474O19Rik,4921524J17Rik,5730507C01Rik,6720489N17Rik,9830147E19Rik,Aak1,Abcc3,Abi3bp,Abtb2,Acap2,Acer3,Acot13,Acsl1,Actr2,Acvr1c,Acvr2a,Adam11,Adamts1,Adamts18,Adamts5,Adamts6,Adamtsl1,Adarb1,Adcy1,Adcy9,Adhfe1,Adm,Ado,Adrbk1,AF529169,Aff1,Afg3l2,Aftph,Agfg1,Ago2,Agpat1,Ahnak,Akap6,Akirin1,Akirin2…	2
black	miR-181d-3p	mmu-miR-181d-3p		-1
red	miR-181-5p	mmu-miR-181d-5p	1700021K19Rik,1700066M21Rik,1810011O10Rik,2210018M11Rik,2210418O10Rik,2310067B10Rik,2410141K09Rik,2810474O19Rik,4921524J17Rik,5730507C01Rik,6720489N17Rik,9830147E19Rik,Aak1,Abcc3,Abi3bp,Abtb2,Acap2,Acer3,Acot13,Acsl1,Actr2,Acvr1c,Acvr2a,Adam11,Adamts1,Adamts18,Adamts5,Adamts6,Adamtsl1,Adarb1,Adcy1,Adcy9,Adhfe1,Adm,Ado,Adrbk1,AF529169,Aff1,Afg3l2,Aftph,Agfg1,Ago2,Agpat1,Ahnak,Akap6,Akirin1,Akirin2…	2
red	miR-182-5p	mmu-miR-182-5p	0610030E20Rik,1200014J11Rik,1700026D08Rik,1700123L14Rik,1810011O10Rik,2310022B05Rik,2610018G03Rik,2810403A07Rik,4930402H24Rik,9130213A22Rik,9330159F19Rik,Aadat,Aak1,Aatk,Abcd1,Abhd13,Abhd2,Ablim1,Acer2,Actr2,Acvr1,Acvr1c,Adam10,Adam19,Adamts18,Adarb2,Adcy6,Add2,Add3,Adh6-ps1,Adra2c,Aebp2,Aff4,Ago1,Ago2,Ago3,Ahcyl1,Ahr,Ajuba,Akap1,Akap17b,Akap7,Aldh6a1,Alg9,Amica1,Ammecr1l,Amotl2,Amph,Ank3,Ankib1,…	2
red	miR-183-5p	mmu-miR-183-5p	1810013L24Rik,4931406P16Rik,9330151L19Rik,Aak1,Abca1,Abhd13,Acvr2a,Adck1,Adcy6,Aff4,Agap3,Ago2,AI314180,Ajap1,Akap7,Aktip,Alyref,Amd1,Amd2,Ammecr1l,Ankrd13c,Ankrd28,Ap3m1,Apoo,Arfgap2,Arhgap12,Arhgap18,Arhgap21,Arhgap6,Arhgef18,Arhgef37,Arid4b,Arpp19,Ash2l,Atf2,Atl2,Atp13a3,Atrn,Auts2,B3gnt2,Bach2,Baz1b,Bcl11b,Bcl6,Bmi1,Bmp2k,Bnc2,Bnip3l,Brms1l,Btg1,Bzw1,Cacna1e,Caln1,Cand1,Caps2,Ccdc14,Ccdc176,C…	2
green	miR-1839-5p	mmu-miR-1839-5p		0
cyan	miR-1843a-3p	mmu-miR-1843a-3p		-1
yellow	miR-1843a-5p	mmu-miR-1843a-5p		-1
cyan	miR-1843b-3p	mmu-miR-1843b-3p		-1
yellow	miR-1843b-5p	mmu-miR-1843b-5p		-1
grey	miR-185-5p	mmu-miR-185-5p	0610007P14Rik,0610009O20Rik,2210018M11Rik,2900011O08Rik,4833403I15Rik,6330403A02Rik,Abi3,Adamts19,Adora1,AF529169,Ago1,Agpat6,AI593442,Akap6,Alcam,Ankfy1,Ankrd45,Anxa2,Apba1,App,Arl8b,Astn2,Atf6,Atp1a3,Atp1b4,Atp5b,Atp6v1f,Atpaf1,Atxn1,Atxn1l,Atxn7l1,Banf1,Bard1,BC052040,Bcl2l2,Bcl7a,Bmf,Brf2,Brk1,Btnl2,Bysl,C2cd2l,Cadm4,Calcoco1,Camk2d,Car10,Cbfa2t3,Ccbe1,Ccdc66,Cercam,Chmp7,Chst11,Cltc,Cnih2,Cn…	1
lightgreen	miR-186-5p	mmu-miR-186-5p	1700019N19Rik,4931406P16Rik,5730508B09Rik,9330159F19Rik,9430020K01Rik,Abcc1,Abcd3,Abhd2,Abi2,Abl2,Acap2,Ace3,Actr2,Adhfe1,Aftph,Agbl2,Agfg1,Ago2,Ahcyl1,Ahsa2,Akirin1,Aldh7a1,Alk,Amigo2,Amotl1,Angel2,Ankrd12,Ankrd28,Ap5m1,Apbb2,Aplp2,App,Appbp2,Appl1,Arap2,Arhgap11a,Arhgap26,Arhgap32,Arhgap5,Arih1,Asb15,Asb7,Asxl3,Atg7,Atl1,Atl3,Atmin,Atp1a2,Atp2b4,Atp5j,Atp6v1e1,Atp6v1g1,Atxn7,Atxn7l3b,Aven,B2302…	1
green	miR-187-3p	mmu-miR-187-3p	Acot11,Apc,Arrdc3,Bcl6,Dyrk2,Fgf9,Flrt2,Gm9887,Hipk3,Kcnk10,Lrfn1,Neurog2,Nudcd3,Prkar2a,Rimklb,Tenm4,Zcchc2	2
pink	miR-188-5p	mmu-miR-188-5p	3110043O21Rik,Aak1,Akap2,Akap8,Ap1s3,Ap5m1,Arhgap32,Arl5b,Arl8b,Atxn7,B930094E09Rik,Baiap2l1,Bcl11b,Bend4,Brk1,C330018D20Rik,Casp7,Ccnt2,Cdc25b,Cdh20,Cdv3,Cetn3,Chtf8,Cir1,Col4a4,Coro2a,Cpne8,Cpt1a,Crkl,Ctnnbip1,Cux1,Cx3cr1,Cxxc5,Ddah2,Ddx19b,Dlg5,Efnb2,Eif4ebp3,Elk1,Elmsan1,Elovl6,Enpp4,Epc2,Ephb2,Esr1,Esrrg,Fam117b,Fam208a,Fam49b,Fam63b,Fbln7,Fbxo11,Fbxw7,Fga,Fnip1,Frmd5,Fubp3,Fzd8,Gatad2b,Gdf1…	1
black	miR-18-3p/7069-3p	mmu-miR-18a-3p		-1
tan	miR-18-5p	mmu-miR-18a-5p	1810013L24Rik,2200002D01Rik,Abhd13,Abi3,Acbd4,Ace3,Adat2,Adck3,Add3,Aebp2,AI593442,Alcam,Ank3,Ankrd50,Ankrd52,Ar,Arhgap5,Asxl2,Atm,Atp8a1,Atxn1,Atxn1l,Atxn2l,Atxn7,Bbx,Bend3,Bhlhe22,Bmp2k,Brwd3,Btg3,Cacna2d4,Camk2n1,Ccdc88a,Cdk19,Cep85l,Chpf2,Crebl2,Crim1,Csrnp3,Ctdspl,Ctgf,D030025P21Rik,D1Ertd622e,D2Wsu81e,Dip2c,Dock4,Dpp10,Dusp16,Ehmt1,Elmsan1,Enc1,Endod1,Epb4.1l1,Epha5,Epha7,Epn3,Eri1,Esr1,Etv…	2
black		19_22554
green	miR-190-5p	mmu-miR-190a-5p	6330403A02Rik,AA986860,Actr3,Adipor2,Agfg1,Ago2,Ahsa2,Ammecr1,Anxa7,Arf4,Arpc5,Atg7,Atxn7l3b,Bach2,Bai3,BC052040,Bdnf,Btg3,C030046E11Rik,Cacna1d,Cacna2d1,Cacnb2,Camk1d,Capn2,Ccdc122,Ccnd2,Ccser1,Cdh2,Cebpa,Celf4,Celf6,Chd7,Chic2,Clcn3,Clock,Coq10b,Cplx2,Cramp1l,Csmd1,Cxxc4,Cyb561d1,Cygb,D630045J12Rik,Dag1,Dennd5b,Dmd,Dnajc14,Eif5,Elavl4,Epc2,Fgf14,Fndc3b,Foxp2,Gabrb2,Gm5084,Gm6104,Gphn,Grsf1,Gucy…	2
black	miR-190-5p	mmu-miR-190b-5p	6330403A02Rik,AA986860,Actr3,Adipor2,Agfg1,Ago2,Ahsa2,Ammecr1,Anxa7,Arf4,Arpc5,Atg7,Atxn7l3b,Bach2,Bai3,BC052040,Bdnf,Btg3,C030046E11Rik,Cacna1d,Cacna2d1,Cacnb2,Camk1d,Capn2,Ccdc122,Ccnd2,Ccser1,Cdh2,Cebpa,Celf4,Celf6,Chd7,Chic2,Clcn3,Clock,Coq10b,Cplx2,Cramp1l,Csmd1,Cxxc4,Cyb561d1,Cygb,D630045J12Rik,Dag1,Dennd5b,Dmd,Dnajc14,Eif5,Elavl4,Epc2,Fgf14,Fndc3b,Foxp2,Gabrb2,Gm5084,Gm6104,Gphn,Grsf1,Gucy…	2
black	miR-191-3p	mmu-miR-191-3p		-1
black	miR-191-5p	mmu-miR-191-5p	1700052N19Rik,Ago2,Ajap1,Ammecr1,Ammecr1l,Ankrd27,Ap1g1,Bdnf,Bnc2,Cask,Cdk6,Cebpb,Chmp5,Dcaf7,Dhcr24,Dimt1,Dlx1,Egr1,Ehmt1,Fer,Foxp1,Fubp3,Fzd5,Gap43,Gatsl2,Iffo2,Il1rapl1,Jph3,Klhl29,Lbh,Lrp8,Lrrc8a,Lyl1,Map3k12,Mapre2,Mapre3,Med25,Meis2,Neurl4,Nfia,Peg10,Phc2,Pitpnm3,Plcd1,Rfx3,Rnf139,Sall1,Setbp1,Setd1b,Slc12a5,Slc16a2,Smad2,Snx13,Sox4,Suv420h1,Taf5,Tbc1d15,Tjp1,Tlx3,Tmod2,Tor1aip2,Vezf1,Wiz,W…	2
lightgreen	miR-192-5p/215-5p	mmu-miR-192-5p	1700025G04Rik,2310030G06Rik,Acvr2a,Adgb,Alcam,Amer1,Ankrd44,Apln,Aptx,Arfgef1,Arfip2,Arhgap19,Arhgap36,Arhgap6,Atf1,Atf7,Atg2a,Atp5o,Bhlhe22,Blcap,Bmx,C130026L21Rik,Cbl,Ccdc171,Ccnt2,Cdc6,Cdon,Cep85l,Cfdp1,Chd7,Clcn3,Clstn1,Col5a1,Cpeb4,Crb2,Creb5,Ctnnbip1,Cux1,Cxcr5,D1Ertd622e,Dbt,Dcc,Diap1,Dmgdh,Dnmt3a,Dpy19l3,Dyrk1a,Dyrk3,Edc3,Emc7,Enc1,Eny2,Ereg,F13a1,Fabp3,Fam229b,Fat3,Faxc,Fbxl17,Fndc3b,Frm…	2
black	miR-1930-5p	mmu-miR-1930-5p		0
black	miR-193-5p	mmu-miR-193a-5p	1110002E22Rik,1110008F13Rik,2610507B11Rik,4931428F04Rik,8030462N17Rik,Acbd4,Acvr1,Ago4,Ahdc1,Ajuba,Ak5,Alkbh3,Amfr,Amigo1,Anks1,Aph1a,Appbp2,Asic2,Bmf,Brd7,Btg1,Camta2,Cbfa2t2,Ccdc59,Cd34,Cd99l2,Celf5,Celsr3,Cma1,Cplx2,Cul3,Cux1,D1Ertd622e,Dact3,Dennd3,Dmrt2,Dscaml1,Eif4ebp2,Eif6,Elovl7,Eme2,Epb4.2,Ephb2,F930017D23Rik,Fam105a,Fam107a,Fat3,Fgf14,Foxp4,Frmpd4,Fxn,Fxyd6,Gatad2b,Gdnf,Gm20390,Gnaq,Gpr…	2
yellow	miR-194-5p	mmu-miR-194-5p	1700025G04Rik,3830406C13Rik,8030462N17Rik,Acbd3,Ache,Acsl3,Adam12,Adam17,Adam23,Adamts6,Adck2,Akt2,Amd1,Amd2,Amigo1,Arf4,Arhgap12,Arhgap21,Arhgap24,Arhgap5,Arid2,Arid4a,Asap1,Atad2b,Atf2,Atf7,Atl3,Atp5g1,Atp5j,Atp6v1h,Atp8a2,Aven,B630005N14Rik,BC030336,Bckdha,Bclaf1,Bicd1,Bicd2,Birc6,Bmp1,Bmpr1b,Brms1l,Btbd7,Cadm1,Camk2g,Capzb,Car5b,Cask,Cbln4,Ccr10,Cdh2,Cdk14,Cdk5rap3,Cep170,Cep350,Cep57,Cerk,Ch…	2
tan	miR-1955-3p	mmu-miR-1955-3p		0
black	miR-1955-5p	mmu-miR-1955-5p		0
green	miR-195-3p	mmu-miR-195a-3p		-1
green	miR-15-5p/16-5p/195-5p/322-5p/497-5p	mmu-miR-195a-5p	1110058L19Rik,1200014J11Rik,1500011B03Rik,1700021K19Rik,1700025G04Rik,1700030J22Rik,1700037H04Rik,1700066M21Rik,1810013L24Rik,2300003K06Rik,2310047M10Rik,2410127L17Rik,2810459M11Rik,3632451O06Rik,5031414D18Rik,9130401M01Rik,AA986860,Aars,Aatk,Abca12,Abcg4,Abl2,Acox1,Acsbg1,Acsl1,Acsl4,Acsl6,Actr1a,Actr2,Acvr2a,Acvr2b,Adal,Adamts12,Adamts18,Adamts5,Adamtsl3,Adap1,Add2,Adrb2,Aff4,Agk,Ago1,Ago2,Ago3…	2
black	miR-1964-3p	mmu-miR-1964-3p		0
black	miR-1968-5p	mmu-miR-1968-5p		0
red	miR-1969	mmu-miR-1969		-1
tan	miR-1981-3p	mmu-miR-1981-3p		0
black	miR-1981-5p	mmu-miR-1981-5p		0
lightgreen	miR-1983	mmu-miR-1983		-1
grey60	miR-199-3p	mmu-miR-199a-3p	1110002E22Rik,1700025G04Rik,1700052N19Rik,2010111I01Rik,4933434E20Rik,9130401M01Rik,Abca1,Abca13,Abhd4,Acbd3,Acvr1c,Acvr2a,Adam10,Adamtsl3,Adarb1,Adcy1,Add3,Aebp2,Agl,AI597479,Ak4,Alx4,Ankrd13c,Ankrd17,Ankrd44,Ankrd45,Ankrd50,Ankrd61,Ano5,Anxa13,Api5,Aplp2,Appbp2,Arel1,Arhgap20,Arhgef12,Arhgef3,Arid4b,Arl15,Asap2,Atad1,Atad2b,Atf6,Atl1,Atp6v1a,AU040320,B3gat2,Bag4,Bbx,Bcar3,Bend7,Bmp5,Brwd3,Calu,…	2
grey60	miR-199-5p	mmu-miR-199a-5p	0610030E20Rik,1700011H14Rik,1700021K19Rik,1700037C18Rik,2010111I01Rik,2210418O10Rik,3110021N24Rik,4833424O15Rik,4931406P16Rik,5730507C01Rik,6720489N17Rik,8030462N17Rik,9330159F19Rik,Abca1,Abcc1,Abcc5,Abhd17c,Acot13,Acox1,Acsl1,Acvr1b,Acvr2a,Adamts12,Adamts17,Adamtsl3,Adra1d,Adrbk2,Aftph,Ago1,Ago4,Agpat5,Ahsa2,Aip,Akap1,Als2,Ankrd13c,Ankrd52,Ap1g1,Apbb1,Apmap,Appbp2,Arf6,Arhgap12,Arhgap19,Arhgap21…	2
grey60	miR-199-3p	mmu-miR-199b-3p	1110002E22Rik,1700025G04Rik,1700052N19Rik,2010111I01Rik,4933434E20Rik,9130401M01Rik,Abca1,Abca13,Abhd4,Acbd3,Acvr1c,Acvr2a,Adam10,Adamtsl3,Adarb1,Adcy1,Add3,Aebp2,Agl,AI597479,Ak4,Alx4,Ankrd13c,Ankrd17,Ankrd44,Ankrd45,Ankrd50,Ankrd61,Ano5,Anxa13,Api5,Aplp2,Appbp2,Arel1,Arhgap20,Arhgef12,Arhgef3,Arid4b,Arl15,Asap2,Atad1,Atad2b,Atf6,Atl1,Atp6v1a,AU040320,B3gat2,Bag4,Bbx,Bcar3,Bend7,Bmp5,Brwd3,Calu,…	2
grey60	miR-199-5p	mmu-miR-199b-5p	0610030E20Rik,1700011H14Rik,1700021K19Rik,1700037C18Rik,2010111I01Rik,2210418O10Rik,3110021N24Rik,4833424O15Rik,4931406P16Rik,5730507C01Rik,6720489N17Rik,8030462N17Rik,9330159F19Rik,Abca1,Abcc1,Abcc5,Abhd17c,Acot13,Acox1,Acsl1,Acvr1b,Acvr2a,Adamts12,Adamts17,Adamtsl3,Adra1d,Adrbk2,Aftph,Ago1,Ago4,Agpat5,Ahsa2,Aip,Akap1,Als2,Ankrd13c,Ankrd52,Ap1g1,Apbb1,Apmap,Appbp2,Arf6,Arhgap12,Arhgap19,Arhgap21…	2
black	miR-19-3p	mmu-miR-19a-3p	1110002E22Rik,1810011O10Rik,2210018M11Rik,2310035C23Rik,2510009E07Rik,2510039O18Rik,2700081O15Rik,2810403A07Rik,4930402H24Rik,4930506M07Rik,4930579G24Rik,4931406P16Rik,8030462N17Rik,9430020K01Rik,Abca1,Abcb7,Abhd10,Abhd17c,Abi3,Ablim1,Abr,Acadsb,Acbd3,Acbd5,Acer2,Acot13,Acsl1,Acsl4,Actn1,Adam12,Adamts18,Adamtsl3,Adcy1,Adcy7,Adcy9,Add3,Adipor1,Adipor2,Adnp,Adrb1,Adss,Aebp2,Aff1,Aftph,Agap1,Ago1,Ag…	2
purple	miR-19-3p	mmu-miR-19b-3p	1110002E22Rik,1810011O10Rik,2210018M11Rik,2310035C23Rik,2510009E07Rik,2510039O18Rik,2700081O15Rik,2810403A07Rik,4930402H24Rik,4930506M07Rik,4930579G24Rik,4931406P16Rik,8030462N17Rik,9430020K01Rik,Abca1,Abcb7,Abhd10,Abhd17c,Abi3,Ablim1,Abr,Acadsb,Acbd3,Acbd5,Acer2,Acot13,Acsl1,Acsl4,Actn1,Adam12,Adamts18,Adamtsl3,Adcy1,Adcy7,Adcy9,Add3,Adipor1,Adipor2,Adnp,Adrb1,Adss,Aebp2,Aff1,Aftph,Agap1,Ago1,Ag…	2
green	miR-1-3p/206-3p	mmu-miR-1a-3p	0610030E20Rik,6330403A02Rik,A1cf,A730049H05Rik,Abca1,Abcb7,Abhd2,Acap2,Acer2,Actb,Adar,Adpgk,Afap1l1,Ago1,Agpat1,Ajuba,Akap11,Aldh5a1,Alpl,Alx1,Amfr,Ank3,Ankib1,Ankrd13c,Ankrd23,Ankrd29,Ankrd45,Anp32b,Anxa2,Anxa4,Ap1g1,Ap1s1,Ap3d1,Api5,Arcn1,Arf3,Arf4,Arfip1,Arhgap21,Arhgap23,Arhgap32,Arhgef18,Arhgef26,Arhgef3,Arhgef38,Arid2,Arih1,Arl10,Arrdc3,Ash1l,Ash2l,Asxl3,Atf2,Atg13,Atg16l2,Atp6ap2,Atp6v1a,…	2
grey	miR-141-3p/200a-3p	mmu-miR-200a-3p	1110057K04Rik,1700025G04Rik,3110057O12Rik,3632451O06Rik,3830406C13Rik,4921524J17Rik,4930452B06Rik,4930503L19Rik,4933411K20Rik,8030462N17Rik,9330159F19Rik,A130010J15Rik,Abi2,Abl2,Acadsb,Aco1,Acot7,Acvr2a,Adipor2,Adpgk,Adrb1,Aff4,Agfg2,Agk,Ak2,Ak4,Akap2,Akap6,Akirin1,Aktip,Alkbh3,Ampd2,Ankrd44,Ankrd50,Anp32e,Apba2,Apbb2,Apold1,Arcn1,Arf2,Arfgef2,Arhgap1,Arhgap23,Arhgap24,Arhgef18,Arid5b,Arl5b,Arntl…	2
grey	miR-200bc-3p/429-3p	mmu-miR-200b-3p	1810013L24Rik,1810049J17Rik,2700081O15Rik,4931406P16Rik,4932418E24Rik,6430573F11Rik,A1cf,A830073O21Rik,A830080D01Rik,Aak1,Abat,Abcb7,Acaca,Acap2,Acot13,Acp1,Actr1a,Actr3,Acvr2a,Acyp1,Adamts6,Adamts8,Adcy2,Adcy9,Adipor2,Adrb2,Aebp2,Aff1,Aff3,Aff4,Agap1,Agfg1,Ago2,Ago3,AI593442,AI597479,Aim1,Akap2,Akap7,Akt2,Akt3,Ambra1,Amfr,Ammecr1l,Amotl2,Ank1,Ank3,Ankrd28,Ankrd40,Ankrd44,Ankrd52,Anln,Ap1s2,Ap3s1…	2
black	miR-200bc-3p/429-3p	mmu-miR-200c-3p	1810013L24Rik,1810049J17Rik,2700081O15Rik,4931406P16Rik,4932418E24Rik,6430573F11Rik,A1cf,A830073O21Rik,A830080D01Rik,Aak1,Abat,Abcb7,Acaca,Acap2,Acot13,Acp1,Actr1a,Actr3,Acvr2a,Acyp1,Adamts6,Adamts8,Adcy2,Adcy9,Adipor2,Adrb2,Aebp2,Aff1,Aff3,Aff4,Agap1,Agfg1,Ago2,Ago3,AI593442,AI597479,Aim1,Akap2,Akap7,Akt2,Akt3,Ambra1,Amfr,Ammecr1l,Amotl2,Ank1,Ank3,Ankrd28,Ankrd40,Ankrd44,Ankrd52,Anln,Ap1s2,Ap3s1…	2
red	miR-203-3p.2	mmu-miR-203-3p	1110037F02Rik,1700034J05Rik,2310035C23Rik,2900011O08Rik,3110057O12Rik,4933426M11Rik,5031439G07Rik,6030445D17Rik,9930021J03Rik,A430105I19Rik,Abce1,Abhd17c,Abl1,Acaca,Aco2,Acot13,Acsl1,Acvr2a,Adam23,Adamts6,Adcy1,Adcy9,Adpgk,Adrb2,Afap1l2,Aff1,Aff4,Agap1,Agbl3,Ago4,Agpat5,Agpat6,Ahr,Akirin1,Alg14,Amfr,Ank,Ankrd52,Ano5,Anp32e,Antxr2,Ap1g1,Ap1s3,Ap2b1,Ap3m1,Ap5m1,Apc,Appl1,Arhgap32,Arhgap42,Arhgap5,A…	2
green	miR-204-5p/211-5p	mmu-miR-204-5p	0610030E20Rik,1110002L01Rik,1700066B19Rik,1810013L24Rik,2010111I01Rik,3110043O21Rik,3632451O06Rik,3830408C21Rik,4833423E24Rik,4930402H24Rik,9330182O14Rik,A330021E22Rik,Aaed1,Abcb10,Abl2,Acsl4,Adamts9,Adcy6,Adrb1,Afap1,Agap2,Ago4,AI317395,AI597479,Aip,Ak4,Akap1,Akap2,Alpl,Angpt1,Ankfy1,Ankrd13a,Ap1g1,Ap1s1,Ap1s2,Ap1s3,Ap2a2,Ap3m1,Ap5m1,Apc,Apex2,Aph1a,Appl1,Arap2,Arcn1,Arhgap11a,Arhgap29,Arhgef26,…	2
black	miR-205-5p	mmu-miR-205-5p	1110032F04Rik,1700024G13Rik,4930430F08Rik,5730596B20Rik,A930016O22Rik,Aak1,Abcd1,Abhd17b,Ablim1,Acsl1,Actb,Acy3,Adamts9,Aebp2,Aff1,Agps,Akap11,Alx4,Amot,Angpt2,Ap1g1,Aplnr,Apold1,Appbp2,Ar,Arfgef1,Arhgap35,Arhgap4,Arhgef38,Armc1,Atp7a,Awat1,B4galt4,B4galt6,Bambi,BC030336,Bcl6,Bicc1,Bmf,Bmper,Bpifb4,Brinp3,Btbd3,C130026L21Rik,C8b,Cadm1,Calcrl,Calu,Camkk1,Camsap2,Canx,Caps2,Car8,Casc4,Casd1,Cbfa2t3…	2
black	miR-20-3p	mmu-miR-20a-3p		-1
black	miR-17-5p/20-5p/93-5p/106-5p	mmu-miR-20a-5p	1500011K16Rik,1600012H06Rik,1700021K19Rik,1700029I15Rik,1810013L24Rik,2210018M11Rik,2410127L17Rik,2510009E07Rik,2700081O15Rik,3222401L13Rik,4933411K20Rik,4933426M11Rik,6330419J24Rik,6430548M08Rik,9430038I01Rik,A930004D18Rik,Aak1,Abca1,Abcg4,Abhd2,Abhd5,Abi1,Abl2,Acbd5,Acer2,Acsl4,Actr1a,Acvr1b,Adal,Adam9,Adamts5,Adcy2,Adipor2,Aff4,Agfg2,Ago1,Ago2,Ago3,Ahnak,Ajuba,Akt3,Aktip,Alkbh5,Alx4,Ank,Ankfy1…	2
black	miR-17-5p/20-5p/93-5p/106-5p	mmu-miR-20b-5p	1500011K16Rik,1600012H06Rik,1700021K19Rik,1700029I15Rik,1810013L24Rik,2210018M11Rik,2410127L17Rik,2510009E07Rik,2700081O15Rik,3222401L13Rik,4933411K20Rik,4933426M11Rik,6330419J24Rik,6430548M08Rik,9430038I01Rik,A930004D18Rik,Aak1,Abca1,Abcg4,Abhd2,Abhd5,Abi1,Abl2,Acbd5,Acer2,Acsl4,Actr1a,Acvr1b,Adal,Adam9,Adamts5,Adcy2,Adipor2,Aff4,Agfg2,Ago1,Ago2,Ago3,Ahnak,Ajuba,Akt3,Aktip,Alkbh5,Alx4,Ank,Ankfy1…	2
black	miR-210-3p	mmu-miR-210-3p	2310061I04Rik,Acvr1b,Adcy9,Asxl3,Atg7,B4galt5,Bdnf,Ccdc108,Ccdc97,Cygb,Dennd6a,Efna3,Elfn2,Gpd1l,Hif3a,Kcmf1,Kmt2d,Mef2a,Ndufa4,Neurod2,Pptc7,Rbm15,Sept8,Slitrk3,Stxbp1,Syngap1,Tet2,Tmem151b,Zadh2,Zfp467	2
green	miR-132-3p/212-3p	mmu-miR-212-3p	2210018M11Rik,2810004N23Rik,9930021J03Rik,Actr3,Adamts5,Adamts6,Adcy1,Adcy3,Aebp2,Ago1,Ago2,Ahsa2,Akirin1,Amd1,Anp32a,Arf3,Arfgef2,Arhgap21,Arhgap32,Arhgef10,Arhgef11,Arhgef9,Arid1b,Arid2,Arih1,Armc1,Arx,Asxl2,Atf2,Atp6v1h,Atxn1,Azin1,B3gat2,B630005N14Rik,Baalc,Bbx,Bicd1,Bmp2,Bmp3,Bmpr1a,Bnc2,Bnip2,Brca1,Bri3,Bsn,Btaf1,Btbd7,Btg2,C130026L21Rik,C1ql1,C530008M17Rik,Cacng2,Calu,Caprin1,Cbfa2t2,Cbll1…	2
green	miR-212-5p	mmu-miR-212-5p	1700037C18Rik,2310014L17Rik,4921524J17Rik,Aak1,Aars,Abi2,Acot11,Acy1,Adarb2,Add2,Aftph,Ak1,Akt3,Alx4,Amer2,Ankrd34a,Anks4b,Ano6,Araf,Arhgap5,Arhgef12,Arnt2,Asap3,Atf6,Atg13,Atg9a,Atoh8,B3galt1,Bach2,Basp1,Bcap31,Bcl2l2,Bcl6,Bend4,Bhlha9,Bhlhe41,Bicd2,Btbd11,Calcoco1,Caln1,Camk2b,Casp8ap2,Casq2,Cbfa2t3,Cbln2,Cbx5,Ccdc117,Ccdc32,Ccnt2,Cd82,Cdc27,Cdip1,Cdk6,Cdyl2,Cecr2,Celf6,Chd2,Chtf8,Cit,Cmc2,Cmpk…	2
grey60	miR-214-3p	mmu-miR-214-3p		0
grey60	miR-214-5p	mmu-miR-214-5p	0610007P14Rik,1700017B05Rik,Acot11,Aff1,Ago3,Ahcyl2,Akt2,Akt3,Anxa9,Aqp2,Arhgap28,Art1,Atg13,AU016765,Bhlhe41,Bmf,C1ql2,Carm1,Cbln3,Ccdc167,Ccdc174,Ccnjl,Chmp7,Cish,Clec3b,Cltc,Cplx2,Crim1,Cry2,Csf1,Ctif,Cxcr5,Ddi2,Dlst,Dnaaf2,Dnajc16,Dpysl3,Dstn,Eme2,Ephb2,Fam168b,Fbrs,Fgf13,Flt4,Fndc5,Foxp2,Gfra1,Gins2,Gli3,Glyctk,Gm10650,Gm14862,Gpr39,Grap2,Grtp1,Hnrnpf,Igf1r,Ikzf5,Il13ra1,Il18rap,Inip,Ints1,I…	2
black	miR-216b-5p	mmu-miR-216b-5p	2610018G03Rik,3632451O06Rik,AA474331,Abcb7,Adamts9,Adrb2,Aff4,Agap1,Ago2,Agps,Ap4e1,Ap5m1,Apitd1,Aqp2,Arl3,Asb11,Ash1l,Atg13,Atg5,Auts2,B430305J03Rik,Bahcc1,Bahd1,BC030336,Becn1,Blcap,Bub3,Cacna2d1,Cadm3,Camk1d,Cask,Ccdc108,Ccdc50,Ccnj,Cd8b1,Cdc23,Cdr2l,Cep350,Cep57,Cfdp1,Cfl2,Cic,Cilp,Cnga4,Cngb3,Cnot6,Cntn3,Col4a4,Col5a3,Cox14,Cpeb4,Cpox,Csmd3,Csnk2a1,Cux1,Cux2,Cxxc4,Dcun1d4,Dgcr2,Dgki,Dixdc1,D…	2
lightgreen	miR-217-5p	mmu-miR-217-5p	1700013F07Rik,2410127L17Rik,8030462N17Rik,9530068E07Rik,9930021J03Rik,A130010J15Rik,Abcc1,Abcc3,Abcg4,Abhd17b,Acaa1a,Acer3,Ackr3,Acot12,Acot13,Acp1,Acvr2a,Aebp2,Aff3,Agfg1,Ago2,Akap2,Amd1,Ankrd13c,Anln,Anxa5,Ap3m1,Aph1b,Appbp2,Arfip1,Arfrp1,Arhgef4,Arid2,Asap1,Asap2,Atg2b,Atp11c,Atp1b1,Atp6v1a,Atp6v1d,Atrn,B230219D22Rik,B3gat2,Bach2,Bag3,Bai3,BC030336,Bod1l,Bpgm,Cadps2,Cald1,Camk2a,Ccdc85a,Ccne1,…	2
pink	miR-218-5p	mmu-miR-218-5p	1600012H06Rik,1700019D03Rik,1700019N19Rik,1810032O08Rik,2010107G23Rik,2310003H01Rik,2510009E07Rik,4930402H24Rik,4930523C07Rik,Abcg4,Abhd2,Abl2,Ablim3,Acot13,Acsl1,Acsl6,Acta2,Actn1,Adam23,Adarb1,Adcy1,Adcy9,Add2,Adipor2,Ado,Adrbk2,AF529169,Aff4,Agap1,Ago1,Ago2,Ago3,Ago4,Agpat3,Ahsa2,AI464131,AI593442,Aif1l,Ak4,Akirin1,Amfr,Ammecr1,Ankrd13b,Ankrd27,Ankrd34a,Ankrd44,Ankrd52,Anks1b,Anxa13,Ap2a1,Ap3m…	2
black	miR-219a-1-3p	mmu-miR-219a-1-3p		-1
yellow	miR-21-5p	mmu-miR-21a-5p	1110002E22Rik,2700081O15Rik,3632451O06Rik,9930021J03Rik,Acat1,Acvr1c,Acvr2a,Adnp,Adtrp,Ago2,AI593442,Aim1l,Akirin1,Alx1,Alx4,Ap1ar,Ap3m1,Ap5m1,Arhgap24,Arhgap32,Arhgap5,Arhgef12,Armcx1,Armcx5,Asf1a,Bahd1,BC030336,Bcl11b,Bcl2,Bcl7a,Bmpr2,Bnc2,Btg2,Cadm1,Cadm2,Caskin1,Cbx4,Ccl1,Ccl22,Cd44,Cdc25a,Cdk20,Cdk6,Chd7,Chic1,Cnot6,Cntfr,Cpeb3,Crebl2,Crebrf,Crim1,Csrnp3,Cux1,Cxcl10,Cyp51,Dcun1d3,Dkk2,Dlgap1…	2
yellow	miR-22-3p	mmu-miR-22-3p	1700025G04Rik,2310014L17Rik,2410015M20Rik,4930523C07Rik,4933426M11Rik,Acadvl,Acot13,Adamts7,Adat2,Adra1b,Akt3,Aldh5a1,Alkbh3,Amfr,Amot,Ankrd13a,Ankrd52,Ankrd6,Apbb2,Apex2,Arfip2,Arhgef12,Arpc5,Arrb1,Ascl1,Atg2b,Atp8a1,Bad,Barhl1,Batf3,BC005537,Bcl6,Bcl9,Bcl9l,Bin1,Brwd3,Btg1,Cabp7,Cadm3,Calcr,Camk2n1,Camta2,Cand1,Cav3,Ccdc47,Ccdc67,Cd72,Cdc14a,Cdc25a,Cdc6,Cdk13,Cdkn1a,Cdx2,Cecr2,Celf1,Cenpv,Chd7,…	2
magenta	miR-22-5p	mmu-miR-22-5p		-1
cyan	miR-221-3p/222-3p	mmu-miR-221-3p	1110002E22Rik,2510009E07Rik,2900011O08Rik,8030462N17Rik,Aadacl3,Aak1,Adam11,Add3,Adipor1,Agfg1,Agps,AI314180,AI593442,Ajap1,Ammecr1,Angptl2,Ankib1,Ankrd52,Ap3b2,Ap3m1,Arf4,Arhgap32,Arhgef7,Arnt,Arrdc3,Asph,Atad2b,Atf7,Atp1b1,Atp2b3,Atpaf1,Atxn1,Atxn7,Axin2,Azi2,Baz2b,Bbc3,BC030336,Bcl11b,Bcl2l11,Bend4,Bmf,Bmp2k,Braf,Brwd3,Btg2,Bysl,C2cd2,C8a,Cacnb4,Camk1d,Camta1,Canx,Caprin2,Car2,Casz1,Cbfb,Cc2d1…	2
green	miR-221-5p	mmu-miR-221-5p		-1
green	miR-221-3p/222-3p	mmu-miR-222-3p	1110002E22Rik,2510009E07Rik,2900011O08Rik,8030462N17Rik,Aadacl3,Aak1,Adam11,Add3,Adipor1,Agfg1,Agps,AI314180,AI593442,Ajap1,Ammecr1,Angptl2,Ankib1,Ankrd52,Ap3b2,Ap3m1,Arf4,Arhgap32,Arhgef7,Arnt,Arrdc3,Asph,Atad2b,Atf7,Atp1b1,Atp2b3,Atpaf1,Atxn1,Atxn7,Axin2,Azi2,Baz2b,Bbc3,BC030336,Bcl11b,Bcl2l11,Bend4,Bmf,Bmp2k,Braf,Brwd3,Btg2,Bysl,C2cd2,C8a,Cacnb4,Camk1d,Camta1,Canx,Caprin2,Car2,Casz1,Cbfb,Cc2d1…	2
black	miR-224-5p	mmu-miR-224-5p	1200014J11Rik,2010111I01Rik,2310022A10Rik,3830417A13Rik,4921524J17Rik,8030462N17Rik,Adam10,Adam17,Aff3,AI597479,Ak4,Akirin1,Ammecr1,Ank3,Ankrd13c,Ap2m1,Apba2,Apod,Arhgap21,Arid2,Asb1,Asxl2,Atf2,Atf6b,Atl3,Atp8b2,Azin1,Barhl1,Bcl11b,Bcl2l2,Bcl6b,Bivm,Bves,C1galt1,Calm3,Cap1,Caprin1,Car2,Casc3,Cast,Cbx7,Ccdc120,Ccdc178,Ccdc71,Cdk15,Cdk19,Cdk9,Cds2,Cep57,Cep85l,Cggbp1,Chd1l,Cir1,Cit,Cln8,Col25a1,Cpn…	1
black	miR-23-3p	mmu-miR-23a-3p	1110002E22Rik,1110032F04Rik,1500011B03Rik,1700066M21Rik,1810013L24Rik,4933427D14Rik,5730409E04Rik,8430419L09Rik,9230110C19Rik,9430020K01Rik,9930012K11Rik,A1cf,Aak1,Abi2,Abl2,Acot12,Acsl3,Acvr1c,Adal,Adam10,Adam19,Adam23,Adamts5,Adamts6,Adcy1,Adcy8,Add2,Adhfe1,Adi1,Adra2a,Adra2b,Adrbk1,Aff1,Agap1,Ago2,Ago3,Ahi1,Akap12,Aldh1a2,Aldh1l2,Ambra1,Ammecr1,Ankfy1,Ankrd50,Ankrd52,Ano4,Antxr2,Apaf1,Apold1,A…	2
black	miR-23-3p	mmu-miR-23b-3p	1110002E22Rik,1110032F04Rik,1500011B03Rik,1700066M21Rik,1810013L24Rik,4933427D14Rik,5730409E04Rik,8430419L09Rik,9230110C19Rik,9430020K01Rik,9930012K11Rik,A1cf,Aak1,Abi2,Abl2,Acot12,Acsl3,Acvr1c,Adal,Adam10,Adam19,Adam23,Adamts5,Adamts6,Adcy1,Adcy8,Add2,Adhfe1,Adi1,Adra2a,Adra2b,Adrbk1,Aff1,Agap1,Ago2,Ago3,Ahi1,Akap12,Aldh1a2,Aldh1l2,Ambra1,Ammecr1,Ankfy1,Ankrd50,Ankrd52,Ano4,Antxr2,Apaf1,Apold1,A…	2
yellow	miR-24-5p	mmu-miR-24-1-5p		-1
lightgreen	miR-24-5p	mmu-miR-24-2-5p		-1
red	miR-24-3p	mmu-miR-24-3p	1110002E22Rik,1500011B03Rik,1700018C11Rik,1700021K19Rik,1700024P16Rik,1700101E01Rik,1810041L15Rik,2010107E04Rik,2200002D01Rik,2810459M11Rik,3110035E14Rik,3110062M04Rik,4632415L05Rik,4632428N05Rik,9530053A07Rik,9930012K11Rik,A630033H20Rik,A730020M07Rik,Aak1,Aars,Aars2,Abcb9,Acan,Acbd4,Ace3,Acsl6,Acvr1b,Adam12,Adamts6,Adat3,Adcy1,Adcy9,Adcyap1r1,Add1,Add2,Add3,Adig,Adm,Adora2a,Adrb2,Agap3,Agbl3,Ago…	2
darkred	miR-25-3p/32-5p/92-3p/363-3p/367-3p	mmu-miR-25-3p	1810055G02Rik,4930402H24Rik,4932438A13Rik,8030462N17Rik,A630007B06Rik,Aars,Aatk,Abcf2,Abhd13,Adam10,Adam19,Adam23,Adamtsl1,Adamtsl3,Adcy3,Adm,Ado,Adrb1,Aff4,Aggf1,Ago2,Ago3,Ahcyl1,AI593442,Aida,AK157302,Ak3,Akap1,Akap10,Alpk3,Alx4,Angptl2,Ankib1,Ankrd13c,Ankrd44,Ano8,Anp32e,Ap5m1,Appl1,Aqp2,Arf1,Arhgap29,Arhgef17,Arid1b,Arl5b,Armc1,Arpc2,Arrdc3,Arrdc4,Astn1,Asxl2,Atf6,Atg14,Atp2a2,Atp7a,Atp8b1,At…	2
black	miR-25-5p	mmu-miR-25-5p		-1
black	miR-26-3p/6932-3p/7039-3p	mmu-miR-26a-2-3p		-1
grey	miR-26-5p	mmu-miR-26a-5p	1110002E22Rik,1700101E01Rik,2310035C23Rik,2510039O18Rik,2810474O19Rik,4930506M07Rik,8030462N17Rik,A1cf,A730017C20Rik,A730049H05Rik,Abca1,Abcc4,Abhd2,Abhd5,Abi2,Abl2,Abr,Acbd5,Acsl3,Acvr1c,Adam10,Adam12,Adam17,Adam19,Adam23,Adam9,Adamts18,Adamts19,Adamts6,Adat1,Adm,Adnp2,Adra1a,Adrbk1,Agpat3,Akap6,Akap7,Akirin1,Aldh5a1,Als2,Ammecr1,Amot,Amph,Ankib1,Ankrd11,Ankrd52,Ankrd63,Anks1,Anks1b,Ap5m1,Apc,Ap…	2
black	miR-26-3p/6932-3p/7039-3p	mmu-miR-26b-3p		-1
darkred	miR-26-5p	mmu-miR-26b-5p	1110002E22Rik,1700101E01Rik,2310035C23Rik,2510039O18Rik,2810474O19Rik,4930506M07Rik,8030462N17Rik,A1cf,A730017C20Rik,A730049H05Rik,Abca1,Abcc4,Abhd2,Abhd5,Abi2,Abl2,Abr,Acbd5,Acsl3,Acvr1c,Adam10,Adam12,Adam17,Adam19,Adam23,Adam9,Adamts18,Adamts19,Adamts6,Adat1,Adm,Adnp2,Adra1a,Adrbk1,Agpat3,Akap6,Akap7,Akirin1,Aldh5a1,Als2,Ammecr1,Amot,Amph,Ankib1,Ankrd11,Ankrd52,Ankrd63,Anks1,Anks1b,Ap5m1,Apc,Ap…	2
lightgreen	miR-27-3p	mmu-miR-27a-3p	0610007P14Rik,1110002L01Rik,1200014J11Rik,1600012H06Rik,1700008O03Rik,1700025G04Rik,1810011O10Rik,1810013L24Rik,2010300C02Rik,2410004B18Rik,2510003E04Rik,4632428N05Rik,4833424O15Rik,4932438A13Rik,4933411K20Rik,4933426M11Rik,9430016H08Rik,A230046K03Rik,A630033H20Rik,A930004D18Rik,Abca1,Abcb9,Abhd17c,Abhd6,Abl2,Ace,Acly,Acot11,Acsl1,Acsm2,Acta2,Acvr1,Acvr1c,Acvr2a,Adam19,Adamts10,Adamts6,Adamtsl1,A…	2
lightgreen	miR-27a-5p	mmu-miR-27a-5p		-1
red	miR-27-3p	mmu-miR-27b-3p	0610007P14Rik,1110002L01Rik,1200014J11Rik,1600012H06Rik,1700008O03Rik,1700025G04Rik,1810011O10Rik,1810013L24Rik,2010300C02Rik,2410004B18Rik,2510003E04Rik,4632428N05Rik,4833424O15Rik,4932438A13Rik,4933411K20Rik,4933426M11Rik,9430016H08Rik,A230046K03Rik,A630033H20Rik,A930004D18Rik,Abca1,Abcb9,Abhd17c,Abhd6,Abl2,Ace,Acly,Acot11,Acsl1,Acsm2,Acta2,Acvr1,Acvr1c,Acvr2a,Adam19,Adamts10,Adamts6,Adamtsl1,A…	2
tan	miR-27b-5p	mmu-miR-27b-5p		-1
darkred	miR-28-3p	mmu-miR-28a-3p	Abhd2,Adnp,Ahcyl2,Ammecr1,Ankrd34b,Arf6,Atmin,Atxn7,B930094E09Rik,Bhlhe41,Brd3,C77370,Cdh6,Ctc1,Cxxc5,Dll4,Dtl,Dtna,Dynll2,E130308A19Rik,Echdc1,Eif4g2,Eif4h,Elavl4,Elf1,Elf2,Emp1,Enc1,Faf2,Fam104a,Fam168b,Fam20a,Fam53c,Fbxo48,Fignl1,Fos,Foxo3,Fubp3,Fzd3,Gm5819,Gopc,Gpr85,Gspt1,Hnrnpa2b1,Ing2,Irx2,Kdm5a,Kpna4,Leap2,Lhx4,Luzp2,Magt1,Mapre1,March6,Matr3,Med13,Meis1,Memo1,Mga,Mmp16,Mnt,Mturn,Naa15,Nd…	1
red	miR-28-5p/708-5p	mmu-miR-28a-5p	1200014J11Rik,4833424O15Rik,4931406P16Rik,Aak1,Ablim1,Adat3,Adh6-ps1,Amigo1,Amph,Arhgap23,Arhgap5,Arih1,Asns,Atad2b,Atg9a,Atp1a4,Atpaf1,Avpr2,Bambi,BC024139,BC030336,BC030499,Bcam,Bcl2l13,Bivm,Braf,Bysl,Cabp7,Cacng2,Cask,Ccdc71l,Cdc42se1,Cdca2,Chl1,Chm,Chpf2,Chtf8,Cntfr,Cog8,Cox17,Cpeb3,Cpne4,Crim1,Csf1,Csnk1g1,Cyth2,Dcc,Dennd2d,Derl2,Derl3,Dkk3,Dnmt3a,Efnb3,Eif5b,Elf4,Eme2,En2,Epb4.1l1,Erich2,Er…	1
red	miR-28	mmu-miR-28c		-1
black	miR-296-3p	mmu-miR-296-3p	Acot13,Acp2,Agap2,C530008M17Rik,Cd3g,Cers5,Chrnd,Chtf8,Cndp1,Csnk2a1,Desi1,Eme2,Entpd5,Epm2aip1,Etf1,Fam134a,Fam46c,Fkbp4,Fndc4,Ggt7,Gli3,Gm21092,Gm7534,Grin2b,Grm3,Hmgn2,Il22ra2,Itga9,Itm2a,Jazf1,Kalrn,Kcnj10,Kctd21,Klf4,Lhx6,Maoa,Mcm6,Mnt,Mt2,Naa15,Naa30,Olfr443-ps1,Onecut2,Otp,Pde11a,Pdzd4,Plcb2,Podxl,Pou4f2,Ppp1r12b,Ptch1,Pten,Rtn4rl1,Scube3,Serpine2,Shoc2,Sla2,Slc39a5,Snx11,Socs6,Spef1,Strn3…	1
black	miR-296-5p	mmu-miR-296-5p	1110002L01Rik,2310007L24Rik,4833424O15Rik,6330403A02Rik,Aak1,Abcd1,Actr1a,Adamts10,Adarb1,Adcyap1r1,Ahsa1,Aldh4a1,Ammecr1l,Ankrd33b,Arap1,Arhgap4,Arhgef15,Arpc4,Arrb1,Asb10,Asb18,Atf6b,Atg2b,Atp8b2,Atxn7l3,Bahd1,Bcl11b,Bcl2l2,Bmpr1a,C130026L21Rik,Cacng2,Cacng6,Cad,Cadm3,Cbfa2t3,Cbln3,Cbx6,Ccdc154,Ccdc166,Ccdc32,Cdsn,Cdx1,Celsr3,Cenpb,Chchd4,Chmp4b,Chtf8,Cntfr,Col18a1,Cplx2,Cplx3,Ctdsp1,Ctif,Cyb5r…	1
midnightblue	miR-297bc-3p/466ade-3p/467g	mmu-miR-297a-3p		0
midnightblue	miR-297bc-3p/466ade-3p/467g	mmu-miR-297b-3p		0
midnightblue	miR-297bc-3p/466ade-3p/467g	mmu-miR-297c-3p		0
red	miR-298-5p	mmu-miR-298-5p		0
pink	miR-299-3p	mmu-miR-299a-3p	5830462I19Rik,Abce1,Abhd15,Acan,Add1,Adrb3,Apc,Arid1b,Arrdc3,Atf6b,Atn1,Atrn,Aven,Btaf1,Btbd11,Bves,C2cd2l,Cacng2,Camta2,Casp12,Ccdc163,Ccnt2,Cdh24,Cdk8,Cers5,Chl1,Chst2,Cnot2,Cul3,Cux1,D1Ertd622e,Dagla,Dcun1d1,Dgki,Diablo,Dnajc27,Ece1,Edc3,Epha7,Fam222b,Fbxo33,Fbxw2,Frmpd4,Garem,Gins2,Gmeb1,Gmppa,Gng2,Golph3,Gphn,Gpr173,Grk5,Hdac7,Hecw1,Hnrnpr,Hoxa3,Hpcal4,Iglon5,Igsf10,Itgav,Ivl,Jade1,Loxl4,Lrr…	1
pink	miR-299-3p	mmu-miR-299b-3p	5830462I19Rik,Abce1,Abhd15,Acan,Add1,Adrb3,Apc,Arid1b,Arrdc3,Atf6b,Atn1,Atrn,Aven,Btaf1,Btbd11,Bves,C2cd2l,Cacng2,Camta2,Casp12,Ccdc163,Ccnt2,Cdh24,Cdk8,Cers5,Chl1,Chst2,Cnot2,Cul3,Cux1,D1Ertd622e,Dagla,Dcun1d1,Dgki,Diablo,Dnajc27,Ece1,Edc3,Epha7,Fam222b,Fbxo33,Fbxw2,Frmpd4,Garem,Gins2,Gmeb1,Gmppa,Gng2,Golph3,Gphn,Gpr173,Grk5,Hdac7,Hecw1,Hnrnpr,Hoxa3,Hpcal4,Iglon5,Igsf10,Itgav,Ivl,Jade1,Loxl4,Lrr…	1
green	miR-29-3p	mmu-miR-29a-3p	0610030E20Rik,1110002E22Rik,1700019D03Rik,1810013L24Rik,1810041L15Rik,2210018M11Rik,3110057O12Rik,4833424O15Rik,4921524J17Rik,4931406P16Rik,4931428F04Rik,5430427O19Rik,5730508B09Rik,9530068E07Rik,A330050F15Rik,Abcb6,Abcc3,Abce1,Abhd4,Abi1,Acadl,Acer3,Actn2,Acvr2a,Adam12,Adam19,Adam23,Adamts10,Adamts12,Adamts15,Adamts16,Adamts17,Adamts18,Adamts2,Adamts20,Adamts5,Adamts6,Adamts7,Adamts9,Adc,Adcyap1…	2
lightcyan	miR-29-3p	mmu-miR-29b-3p	0610030E20Rik,1110002E22Rik,1700019D03Rik,1810013L24Rik,1810041L15Rik,2210018M11Rik,3110057O12Rik,4833424O15Rik,4921524J17Rik,4931406P16Rik,4931428F04Rik,5430427O19Rik,5730508B09Rik,9530068E07Rik,A330050F15Rik,Abcb6,Abcc3,Abce1,Abhd4,Abi1,Acadl,Acer3,Actn2,Acvr2a,Adam12,Adam19,Adam23,Adamts10,Adamts12,Adamts15,Adamts16,Adamts17,Adamts18,Adamts2,Adamts20,Adamts5,Adamts6,Adamts7,Adamts9,Adc,Adcyap1…	2
lightcyan	miR-29-3p	mmu-miR-29c-3p	0610030E20Rik,1110002E22Rik,1700019D03Rik,1810013L24Rik,1810041L15Rik,2210018M11Rik,3110057O12Rik,4833424O15Rik,4921524J17Rik,4931406P16Rik,4931428F04Rik,5430427O19Rik,5730508B09Rik,9530068E07Rik,A330050F15Rik,Abcb6,Abcc3,Abce1,Abhd4,Abi1,Acadl,Acer3,Actn2,Acvr2a,Adam12,Adam19,Adam23,Adamts10,Adamts12,Adamts15,Adamts16,Adamts17,Adamts18,Adamts2,Adamts20,Adamts5,Adamts6,Adamts7,Adamts9,Adc,Adcyap1…	2
darkturquoise		3_28781
green	miR-300-3p	mmu-miR-300-3p		0
green	miR-300-5p	mmu-miR-300-5p		-1
pink	miR-130-3p/301-3p	mmu-miR-301a-3p	1500011K16Rik,2310035C23Rik,2700081O15Rik,9430020K01Rik,Aak1,Abca1,Abcb7,Abcc4,Abcg1,Abhd3,Acbd3,Acbd5,Acer2,Acsl1,Acsl4,Acvr1,Acvr1c,Acvr2a,Adam12,Adam23,Adamts18,Adcy1,Adcy2,Adcyap1,Aff3,Agfg1,Ago1,Ago2,Ago3,Ago4,Agpat3,Ak4,Akap1,Akap11,Akap7,Akirin2,Alx4,Ankib1,Ankrd12,Ankrd13c,Ankrd28,Ankrd52,Apcdd1,Appl1,Ar,Arap2,Arfgef1,Arfip1,Arhgap1,Arhgap12,Arhgap21,Arhgap35,Arhgef12,Arhgef37,Arid4b,Arrd…	2
black	miR-301-5p/6952-3p	mmu-miR-301a-5p		-1
black	miR-130-3p/301-3p	mmu-miR-301b-3p	1500011K16Rik,2310035C23Rik,2700081O15Rik,9430020K01Rik,Aak1,Abca1,Abcb7,Abcc4,Abcg1,Abhd3,Acbd3,Acbd5,Acer2,Acsl1,Acsl4,Acvr1,Acvr1c,Acvr2a,Adam12,Adam23,Adamts18,Adcy1,Adcy2,Adcyap1,Aff3,Agfg1,Ago1,Ago2,Ago3,Ago4,Agpat3,Ak4,Akap1,Akap11,Akap7,Akirin2,Alx4,Ankib1,Ankrd12,Ankrd13c,Ankrd28,Ankrd52,Apcdd1,Appl1,Ar,Arap2,Arfgef1,Arfip1,Arhgap1,Arhgap12,Arhgap21,Arhgap35,Arhgef12,Arhgef37,Arid4b,Arrd…	2
black	miR-301-5p/6952-3p	mmu-miR-301b-5p		-1
black	miR-3057-5p	mmu-miR-3057-5p		0
green	miR-3059-5p	mmu-miR-3059-5p		0
red	miR-3066-5p	mmu-miR-3066-5p		0
green	miR-3068-3p	mmu-miR-3068-3p		-1
lightcyan	miR-3068-5p	mmu-miR-3068-5p		0
darkturquoise	miR-3074-1-3p	mmu-miR-3074-1-3p		0
black	miR-3074-5p	mmu-miR-3074-5p		0
black	miR-3078-5p	mmu-miR-3078-5p		0
black	miR-3081-3p	mmu-miR-3081-3p		0
midnightblue	miR-3084-3p	mmu-miR-3084-3p		0
black	miR-3064-5p/3085-3p	mmu-miR-3085-3p	1810013L24Rik,4930571K23Rik,4933426M11Rik,5031439G07Rik,Aar2,Aars,Abcf2,Abcg8,Abhd15,Abhd4,Ace3,Adar,Adcy5,Adcy6,Adora1,Agap2,Agfg1,Ago1,Ago2,Ahcyl2,AI118078,Aldh1a1,Alkbh5,Amigo1,Ankrd52,Ap1g1,Ap1s1,Aph1a,Appl2,Arhgap21,Arhgap4,Arhgdia,Arhgef16,Arih2,Ascc2,Asun,Atf6b,Atf7,Atg16l2,Atg2a,Atp1b4,Atp6v1g1,Atp8a2,Avl9,B3gat1,B4galnt1,B630005N14Rik,Bace2,Bag4,Bai1,Baiap2l1,BC018242,BC024139,BC030499,B…	1
black	miR-3093-3p	mmu-miR-3093-3p		0
black	miR-3093-5p	mmu-miR-3093-5p		0
black	miR-3095-3p	mmu-miR-3095-3p		0
greenyellow	miR-3099-3p	mmu-miR-3099-3p		0
red	miR-30a-3p/30d-3p/30e-3p	mmu-miR-30a-3p		-1
lightgreen	miR-30-5p/384-5p	mmu-miR-30a-5p	0610040J01Rik,1110002E22Rik,2410127L17Rik,3110021N24Rik,3110043O21Rik,4921524J17Rik,4931406P16Rik,4933426M11Rik,5031414D18Rik,6430571L13Rik,9130011E15Rik,9330159F19Rik,9930021J03Rik,A230046K03Rik,A630007B06Rik,A930009A15Rik,Abat,Abca3,Abcb7,Abcc3,Abcd2,Abcg5,Abi2,Abl1,Abl2,Abra,Acap2,Acbd4,Acp2,Actc1,Actn1,Actr1a,Acvr1,Adam10,Adam11,Adam12,Adam19,Adam9,Adamts6,Adamts9,Ado,Adra1d,Adra2a,Adra2b,Adr…	2
yellow	miR-30-3p	mmu-miR-30b-3p		-1
green	miR-30-5p/384-5p	mmu-miR-30b-5p	0610040J01Rik,1110002E22Rik,2410127L17Rik,3110021N24Rik,3110043O21Rik,4921524J17Rik,4931406P16Rik,4933426M11Rik,5031414D18Rik,6430571L13Rik,9130011E15Rik,9330159F19Rik,9930021J03Rik,A230046K03Rik,A630007B06Rik,A930009A15Rik,Abat,Abca3,Abcb7,Abcc3,Abcd2,Abcg5,Abi2,Abl1,Abl2,Abra,Acap2,Acbd4,Acp2,Actc1,Actn1,Actr1a,Acvr1,Adam10,Adam11,Adam12,Adam19,Adam9,Adamts6,Adamts9,Ado,Adra1d,Adra2a,Adra2b,Adr…	2
red	miR-30-3p/6958-5p	mmu-miR-30c-1-3p		-1
red	miR-30-3p/6958-5p	mmu-miR-30c-2-3p		-1
purple	miR-30-5p/384-5p	mmu-miR-30c-5p	0610040J01Rik,1110002E22Rik,2410127L17Rik,3110021N24Rik,3110043O21Rik,4921524J17Rik,4931406P16Rik,4933426M11Rik,5031414D18Rik,6430571L13Rik,9130011E15Rik,9330159F19Rik,9930021J03Rik,A230046K03Rik,A630007B06Rik,A930009A15Rik,Abat,Abca3,Abcb7,Abcc3,Abcd2,Abcg5,Abi2,Abl1,Abl2,Abra,Acap2,Acbd4,Acp2,Actc1,Actn1,Actr1a,Acvr1,Adam10,Adam11,Adam12,Adam19,Adam9,Adamts6,Adamts9,Ado,Adra1d,Adra2a,Adra2b,Adr…	2
lightcyan	miR-30a-3p/30d-3p/30e-3p	mmu-miR-30d-3p		-1
magenta	miR-30-5p/384-5p	mmu-miR-30d-5p	0610040J01Rik,1110002E22Rik,2410127L17Rik,3110021N24Rik,3110043O21Rik,4921524J17Rik,4931406P16Rik,4933426M11Rik,5031414D18Rik,6430571L13Rik,9130011E15Rik,9330159F19Rik,9930021J03Rik,A230046K03Rik,A630007B06Rik,A930009A15Rik,Abat,Abca3,Abcb7,Abcc3,Abcd2,Abcg5,Abi2,Abl1,Abl2,Abra,Acap2,Acbd4,Acp2,Actc1,Actn1,Actr1a,Acvr1,Adam10,Adam11,Adam12,Adam19,Adam9,Adamts6,Adamts9,Ado,Adra1d,Adra2a,Adra2b,Adr…	2
red	miR-30a-3p/30d-3p/30e-3p	mmu-miR-30e-3p		-1
red	miR-30-5p/384-5p	mmu-miR-30e-5p	0610040J01Rik,1110002E22Rik,2410127L17Rik,3110021N24Rik,3110043O21Rik,4921524J17Rik,4931406P16Rik,4933426M11Rik,5031414D18Rik,6430571L13Rik,9130011E15Rik,9330159F19Rik,9930021J03Rik,A230046K03Rik,A630007B06Rik,A930009A15Rik,Abat,Abca3,Abcb7,Abcc3,Abcd2,Abcg5,Abi2,Abl1,Abl2,Abra,Acap2,Acbd4,Acp2,Actc1,Actn1,Actr1a,Acvr1,Adam10,Adam11,Adam12,Adam19,Adam9,Adamts6,Adamts9,Ado,Adra1d,Adra2a,Adra2b,Adr…	2
lightcyan	miR-31-5p	mmu-miR-31-5p	0610009O20Rik,1700019N19Rik,3110001I22Rik,4930578C19Rik,4931406P16Rik,4933406J08Rik,Ablim1,Actg1,Acvr1,Adam10,Adcy6,AF529169,Agap1,Ago3,Ahcyl1,Ahsa2,Ahsg,AI593442,Ak4,Akap1,Akap17b,Akap7,Ammecr1,Ankrd52,Apbb2,Arfgap2,Arhgap32,Arhgef26,Arrdc3,Astn2,Atl2,Atp10b,Atp8a1,Atxn3,Axin1,B3gnt2,Bach2,Bahd1,Bap1,BC106179,Bcl6,Bend4,Bicd1,C030046E11Rik,C530008M17Rik,Cacnb2,Calcr,Camk2d,Capn5,Ccdc116,Ccnj,Ccn…	2
black	miR-32-3p	mmu-miR-32-3p		-1
pink	miR-25-3p/32-5p/92-3p/363-3p/367-3p	mmu-miR-32-5p	1810055G02Rik,4930402H24Rik,4932438A13Rik,8030462N17Rik,A630007B06Rik,Aars,Aatk,Abcf2,Abhd13,Adam10,Adam19,Adam23,Adamtsl1,Adamtsl3,Adcy3,Adm,Ado,Adrb1,Aff4,Aggf1,Ago2,Ago3,Ahcyl1,AI593442,Aida,AK157302,Ak3,Akap1,Akap10,Alpk3,Alx4,Angptl2,Ankib1,Ankrd13c,Ankrd44,Ano8,Anp32e,Ap5m1,Appl1,Aqp2,Arf1,Arhgap29,Arhgef17,Arid1b,Arl5b,Armc1,Arpc2,Arrdc3,Arrdc4,Astn1,Asxl2,Atf6,Atg14,Atp2a2,Atp7a,Atp8b1,At…	2
black	miR-320-3p	mmu-miR-320-3p	0610009O20Rik,1200014J11Rik,1700067K01Rik,2210408I21Rik,4930430F08Rik,4933426M11Rik,6330403A02Rik,Abhd13,Acap2,Acvr1c,Adipor1,Aff4,Agap1,Agfg1,Ago2,Ago3,AI314180,Aim1,Ak4,Akap2,Alg14,Alg9,Alkbh3,Ank,Ankfy1,Ankrd12,Ankrd13a,Ankrd52,Ap3m1,Ar,Arf2,Arfgef2,Arhgap1,Arhgap29,Arhgap5,Arhgef5,Arid2,Arid5b,Arl4a,Arl8b,Armc1,Armc10,Armcx2,Arpc5,Arpp19,Asxl2,Atf7,Atg14,Atl3,Atp11a,Atp5g1,Atp6v1a,Atpaf1,Atrx…	1
lightgreen	miR-322-3p	mmu-miR-322-3p		-1
pink	miR-15-5p/16-5p/195-5p/322-5p/497-5p	mmu-miR-322-5p	1110058L19Rik,1200014J11Rik,1500011B03Rik,1700021K19Rik,1700025G04Rik,1700030J22Rik,1700037H04Rik,1700066M21Rik,1810013L24Rik,2300003K06Rik,2310047M10Rik,2410127L17Rik,2810459M11Rik,3632451O06Rik,5031414D18Rik,9130401M01Rik,AA986860,Aars,Aatk,Abca12,Abcg4,Abl2,Acox1,Acsbg1,Acsl1,Acsl4,Acsl6,Actr1a,Actr2,Acvr2a,Acvr2b,Adal,Adamts12,Adamts18,Adamts5,Adamtsl3,Adap1,Add2,Adrb2,Aff4,Agk,Ago1,Ago2,Ago3…	2
green	miR-323-3p	mmu-miR-323-3p	1110032F04Rik,2210018M11Rik,4833424O15Rik,4930402H24Rik,4930506M07Rik,5330438I03Rik,5730455P16Rik,9930021J03Rik,Abhd13,Abi2,Adam10,Adamtsl1,Adipor1,Adipor2,Adnp,Aftph,Ago1,Ago2,Ago4,AI597479,Als2,Ankrd28,Anxa13,Anxa7,Apoo,App,Appl1,Arhgap44,Arhgef11,Arhgef37,Arid1b,Arl1,Arnt2,Arx,Atf1,Atp11a,Atp13a3,Atp1b1,Atrx,Auts2,AW549877,BC004004,Bcl2l11,Bri3,Brinp1,Btla,C030046E11Rik,Cabp7,Cacna1c,Calb1,Cal…	1
black	miR-324-3p	mmu-miR-324-3p		-1
midnightblue	miR-324-5p	mmu-miR-324-5p	1700088E04Rik,6430571L13Rik,Adcy5,Amer1,Angptl4,Ankrd13c,Ap1g1,App,Arl8b,Atp5b,Atxn7,Bicc1,Camkv,Cbx6,Ccdc24,Ccdc85a,Ccne1,Ccnt1,Cd164,Chic1,Chrna4,Cmc2,Cnot2,Col23a1,Cpne5,Cul3,Cul5,Ddx39,Dlg4,Dll4,Elavl1,Esr1,Eya4,Fam175b,Fam19a2,Faxc,Fbxo11,Fbxo28,Fchsd1,Fhdc1,Frmd7,Frrs1l,Gan,Gdf6,Gga2,Ggt7,Gjc1,Gon4l,Hecw2,Hnrnpa3,Hoxa9,Htt,Ints7,Itga9,Kazn,Kcnq2,Kctd20,Kdm5b,Klf3,Klf7,Lime1,Lmo4,Lmx1a,Mafb,…	1
midnightblue	miR-325-3p	mmu-miR-325-3p	0610030E20Rik,0610037L13Rik,1110002L01Rik,1110037F02Rik,1600014K23Rik,1700003F12Rik,1700020L24Rik,1700023E05Rik,1700034J05Rik,1700088E04Rik,2010005H15Rik,2010107G23Rik,2300002M23Rik,2310002J15Rik,2310045N01Rik,2410015M20Rik,2410127L17Rik,2610301B20Rik,2610528J11Rik,2810408A11Rik,3010026O09Rik,3110001I22Rik,4921536K21Rik,4930402H24Rik,4930503L19Rik,4930505A04Rik,4930571K23Rik,4933411K16Rik,4933415…	1
pink	miR-325-5p	mmu-miR-325-5p		0
darkgreen	miR-326-3p/330-5p	mmu-miR-326-3p	0610007P14Rik,1110017D15Rik,2010111I01Rik,2410131K14Rik,2510009E07Rik,2900011O08Rik,3632451O06Rik,4921524J17Rik,5730559C18Rik,6430548M08Rik,9230110C19Rik,Aak1,Abcc1,Abi2,Abtb2,Adamts6,Adc,Add2,Adm2,Agfg2,Ahcyl2,AI118078,Ajuba,Ak1,Alad,Amotl1,Ankfy1,Ankrd52,Ankrd63,Antxr1,Arhgap36,Arhgap4,Arih1,Astn1,Atp2b2,Atp5b,Atp7b,Atp8a2,Atp8b2,Atxn1l,B4galt7,BC030499,Bcl11b,Bcl2l1,Bcl2l2,Bclaf1,Bhlhe40,Bin2,…	1
black	miR-328-3p	mmu-miR-328-3p	0610009O20Rik,4933426M11Rik,8430408G22Rik,Ackr3,Add2,Aff2,Aldoc,Ap5m1,Arfip1,Arhgap4,Arl6ip1,Arpp19,Atf6b,Atg2a,Axin1,Bace1,Barhl1,Bcl9l,Bhlha9,Cacna1d,Cacna2d4,Cacng2,Ccdc141,Cdk5rap3,Cenpo,Chst7,Chtf8,Cnnm2,Cnot2,Coq4,Crebl2,Crk,Ctif,Cttnbp2nl,Dirc2,Dlg4,Dnajb14,Dnajc10,Dnajc18,Dync1i1,Ebp,Edaradd,Elf1,Enho,Enkd1,Ensa,Ermp1,Esco1,Esrp1,Esrra,Etv6,Exoc3l2,Fam199x,Fgd1,Fgf11,Foxo4,Fzd3,Fzd7,Gdf7,…	1
cyan	miR-329-3p/362-3p	mmu-miR-329-3p	1110002E22Rik,2900011O08Rik,Abca12,Actr1a,Acvr1,Adam17,Adamts4,Adamts9,Adcy9,Adnp2,Adra2b,Aff1,Agap1,Ago2,Akap2,Akap8,Alkbh5,Alyref,Ankrd17,Ankrd6,Arid1b,Arl8a,Arsi,Asxl3,Atad1,Atf2,Atp1a4,Atp6v1d,Atxn1,Bahcc1,Baiap3,Bambi,Bcl6,Bcl7a,Bcorl1,Bhlhe40,Blcap,Bmpr2,Brd8,Brwd3,Cacna2d2,Cadm1,Capzb,Cask,Casz1,Cbln3,Ccdc71l,Ccdc85a,Cdc73,Cdk12,Cebpb,Celf6,Chd5,Chd7,Chmp3,Cldn25,Cltb,Cltc,Cnih3,Cnot6l,Cnt…	1
magenta	miR-329-5p	mmu-miR-329-5p		0
yellow	miR-33-5p	mmu-miR-33-5p	1700024G13Rik,Abca1,Abhd2,Acadsb,Add1,Ado,Adra2a,Aff3,Agl,Ahcyl1,Aldh3a2,Aldoart2,Alx4,Amer2,Ankrd12,Ankrd13c,Ankrd44,Ano8,Anp32a,Ap5m1,Apbb2,Arid5b,Arpc2,Asxl2,Atp10b,Atp11c,Atp1b1,Atp8b1,B3galt2,B630005N14Rik,Bai3,Bcl11b,Bend7,Bmp2k,Braf,Brcc3,Brwd3,Btbd2,C030046E11Rik,C8b,Cacna1c,Cacna1d,Cadm2,Cadps,Calml4,Camk2g,Camta1,Cand1,Cck,Ccne1,Ccny,Cdc23,Cdc42bpa,Cdk6,Cdkn3,Cdr2l,Cend1,Cep68,Chn2,Cir1…	2
black	miR-330-3p.1	mmu-miR-330-3p	0610009O20Rik,1110065P20Rik,1700025G04Rik,2700062C07Rik,9530068E07Rik,A1cf,A830018L16Rik,Aatk,Abca2,Abca5,Abcc1,Abhd17c,Abhd2,Abhd4,Acbd3,Acbd5,Acsl6,Actr8,Actrt3,Acvr1,Adam15,Adam19,Adcy9,Add2,Adra2a,Adra2b,AF529169,Aff4,Agap2,Agk,Ago1,Agtr2,Akap2,Akr1c13,Alg14,Amigo1,Ammecr1l,Amot,Amph,Ankrd40,Ankrd44,Ankrd52,Anks1,Antxr2,Ap2m1,Ap5m1,Apbb2,Apc,Apcdd1,Aph1b,Api5,Apod,Appl1,Arel1,Arfgef2,Arhgap31…	1
yellow	miR-326-3p/330-5p	mmu-miR-330-5p	0610007P14Rik,1110017D15Rik,2010111I01Rik,2410131K14Rik,2510009E07Rik,2900011O08Rik,3632451O06Rik,4921524J17Rik,5730559C18Rik,6430548M08Rik,9230110C19Rik,Aak1,Abcc1,Abi2,Abtb2,Adamts6,Adc,Add2,Adm2,Agfg2,Ahcyl2,AI118078,Ajuba,Ak1,Alad,Amotl1,Ankfy1,Ankrd52,Ankrd63,Antxr1,Arhgap36,Arhgap4,Arih1,Astn1,Atp2b2,Atp5b,Atp7b,Atp8a2,Atp8b2,Atxn1l,B4galt7,BC030499,Bcl11b,Bcl2l1,Bcl2l2,Bclaf1,Bhlhe40,Bin2,…	1
green	miR-331-3p	mmu-miR-331-3p	0610007P14Rik,0610009O20Rik,5330417C22Rik,5830462I19Rik,Aagab,Aak1,Abhd17a,Acsl1,Acvr1b,Adora1,Aff1,Alx4,Anapc15,Ankrd52,Ap2a1,Arhgap4,Asb10,Asb2,Atg16l2,Atoh8,Atp1b4,Atp6v0e2,Atxn7l3,Atxn7l3b,B4galt2,B4galt5,Barhl1,Bmf,Bmp8a,Bmpr1b,Brk1,Btbd9,C1qb,C1ql3,Cacnb1,Camk2a,Carhsp1,Cask,Cbfa2t3,Ccdc154,Ccdc43,Ccdc85b,Cd300lg,Cdh6,Cdr2l,Cetn3,Chic1,Chp2,Chst10,Chtf8,Cidea,Clmn,Cmklr1,Cnot10,Cnot2,Coa7,C…	1
yellow	miR-331-5p/6973b-5p	mmu-miR-331-5p		-1
greenyellow	miR-335-3p	mmu-miR-335-3p		-1
yellow	miR-335-5p	mmu-miR-335-5p	1700052N19Rik,2510009E07Rik,9030624G23Rik,A330008L17Rik,Acadsb,Acbd4,Acot11,Acvr1c,Adam19,Adamts12,Adcy3,Adcy5,Agmo,Ahsa2,Ahsg,Alpk3,Anapc15,Aptx,Ar,Arf3,Arhgap18,Arhgef33,Arhgef37,Arih1,Arrdc3,Asah2,Asph,Atp1b1,Bcl2l2,Btaf1,C77370,Cables2,Calu,Cbx8,Ccnt2,Cdk13,Cep350,Cers5,Chfr,Cln8,Clock,Cnn1,Comtd1,Crim1,Crkl,Crnkl1,Csnk1g1,Cul4b,D1Ertd622e,Daam1,Dcaf10,Dclre1b,Dcx,Dennd6a,Dmrt2,Dnah3,Dock4,Eb…	1
yellow	miR-337-5p	mmu-miR-337-5p		0
green	miR-338-3p	mmu-miR-338-3p	1700026D08Rik,4921517D22Rik,4930539E08Rik,5730455P16Rik,9030624G23Rik,Aak1,Acsm5,Actr2,Acvr1,Adam17,Adam33,Adamts15,Adamts18,Adamts6,Agpat5,Akap11,Ap4e1,Arglu1,Arhgap17,Arhgap32,Arhgef10l,Arl5a,Armcx3,Arpc1b,Atf2,Atg9a,Atp5g1,Atxn7l3,Atxn7l3b,B430305J03Rik,B4galt7,BC004004,Bloc1s5,Braf,Brat1,Btbd7,Cacna2d1,Cacnb4,Cadm2,Camk1d,Camk2a,Camta1,Casz1,Cbfb,Ccdc141,Ccdc32,Ccdc96,Ccnd1,Ccnt2,Ccsap,Cdh2,C…	2
green	miR-338-5p	mmu-miR-338-5p		0
yellow	miR-339-3p	mmu-miR-339-3p		0
black	miR-339-5p	mmu-miR-339-5p	0610009O20Rik,A930033H14Rik,Abi2,Abi3,Acan,Adra2a,Akap10,Akirin1,Ankrd52,Ap3s2,Apba1,Arhgap29,Arhgap36,Arhgef2,Arrdc3,Atf6b,Atp1a2,Atp5b,Atxn7l1,Bcl2l11,Bcl6,Bclaf1,Blcap,Brsk1,C8b,Cadm3,Cask,Cd1d1,Cd74,Cdc7,Cdk14,Celf6,Cers4,Cers5,Chrm1,Chrm5,Ciita,Cnnm4,Cnot6,Cog5,Ctif,Cyth1,Daam2,Ddrgk1,Dedd2,Dnajc7,Efna5,Egln3,Emilin2,Emx2,Epha4,Ergic2,Exoc4,Fam196a,Fbf1,Fbxo30,Fgd4,Fhl1,Fnbp1,Fosl2,Gdf11,Glp…	1
black	miR-340-3p	mmu-miR-340-3p		-1
green	miR-340-5p	mmu-miR-340-5p	1190002N15Rik,1500009L16Rik,1810032O08Rik,1810041L15Rik,2410004B18Rik,2510009E07Rik,3830406C13Rik,4833424O15Rik,4930549C01Rik,4931406P16Rik,5430427O19Rik,9230109A22Rik,9430020K01Rik,A830018L16Rik,AA986860,Aadat,Abat,Abca1,Abcc5,Abcg1,Abhd13,Abhd17c,Acadl,Acap2,Acbd4,Acin1,Acsl1,Acsm2,Actc1,Actr3,Acvr1c,Adad1,Adam17,Adamts1,Adamts16,Adamts18,Adamts20,Adamts5,Adat2,Adck3,Adcy6,Aff3,Aff4,Agap1,Ago1,…	1
green	miR-341-3p	mmu-miR-341-3p		0
black	miR-342-3p	mmu-miR-342-3p	0610031J06Rik,1110057K04Rik,9430020K01Rik,Aamp,Aar2,Aff1,Agfg1,Agpat4,Akirin1,Alk,Ankrd17,Ankrd49,Ankrd52,Ano5,Appbp2,Arap1,Arfgap2,Arhgef10l,Arhgef4,Arid1b,Atp1a4,Atxn1l,Atxn2l,B3galt1,Bcl2l1,Bend4,Bmp2k,Bmp6,Bmpr2,Bsn,Btbd7,Btn2a2,Cacna1c,Casp2,Cbx5,Ccdc108,Ccdc184,Cdyl2,Cebpg,Celf1,Chrm3,Chst15,Cisd2,Clec1b,Cnnm1,Col25a1,Cpsf7,Csgalnact2,Csk,Csnk1d,Cst6,Ctbp2,CTNND1,D17Wsu104e,D3Bwg0562e,Dcx,D…	1
black	miR-342-5p	mmu-miR-342-5p		-1
magenta	miR-344-3p/344c-3p	mmu-miR-344-3p		0
yellow	miR-344-3p/344c-3p	mmu-miR-344c-3p		0
green	miR-344-3p/410-3p	mmu-miR-344d-3p	1110002L01Rik,1200014J11Rik,1700019L03Rik,3110043O21Rik,3222401L13Rik,4921524J17Rik,4930444P10Rik,4933426M11Rik,8030462N17Rik,9930022D16Rik,Abhd13,Ablim3,Acsl3,Actn1,Actn4,Acvr1c,Adam10,Adcy8,Add2,Adipor2,Adm,AF529169,Aff1,Aff4,Agfg2,AI593442,Akap8,Akirin1,Ankrd12,Apbb2,Appbp2,Arfgef2,Arfip1,Arhgap24,Arhgap39,Arhgap5,Arid1b,Arid2,Arid4b,Asb15,Atad1,Atad2,Atf1,Atg16l1,Atl1,Atn1,Atp11a,Atp1b2,Atp8b…	1
black	miR-345-3p	mmu-miR-345-3p		0
midnightblue	miR-345-5p	mmu-miR-345-5p		0
cyan	miR-346-5p	mmu-miR-346-5p	0610007P14Rik,1700019N19Rik,5031439G07Rik,6430571L13Rik,Abcc6,Abcc9,Abcg4,Acot12,Agfg1,Ago2,Ajap1,Antxr1,Arhgef40,Ascc2,Atf7,Atp8a2,B3gat1,Bcl6,C77080,Cadm3,Caln1,Carm1,Cbll1,Cdkn3,Cds2,Cib2,Clcn3,Cnot2,Coq9,Cpsf7,Creb1,Csnk1d,Csnk2a1,Csnk2a2,D10Bwg1379e,D1Ertd622e,Dcaf12l1,Dctn4,Dnlz,Dym,E130308A19Rik,Eif3j1,Eif4e1b,Elf2,Elk4,Ephb2,Fads2,Fam131a,Fam192a,Fam65a,Fgf7,Fgfr2,Fiz1,Flrt1,Fstl4,Gm5868,…	1
green	miR-3475-3p/6972-5p	mmu-miR-3475-3p		-1
darkred	miR-34-5p/449-5p	mmu-miR-34a-5p	1700025G04Rik,1810030O07Rik,2510009E07Rik,2610001J05Rik,3110021N24Rik,5730455P16Rik,5830462I19Rik,9930012K11Rik,A130010J15Rik,Abcd1,Abcf3,Abr,Acbd3,Acsl1,Acsl4,Acy1,Adam10,Adat3,Add2,Adipor2,AF529169,Aff4,Agap2,Ago4,Ahcyl2,Ahsa2,AI597479,Akap6,Alcam,Aldoa,Amer1,Ank3,Ankrd52,Anp32a,Ap1b1,Ap1s2,Ap5m1,Arfgap1,Arhgap1,Arhgap26,Arhgap36,Arhgap39,Arhgap4,Arhgef12,Arid4a,Arid4b,Arl8b,Arx,Asb1,Ascl1,Asic…	2
cyan	miR-34b-3p	mmu-miR-34b-3p		0
green	miR-34-5p/449-5p	mmu-miR-34c-5p	1700025G04Rik,1810030O07Rik,2510009E07Rik,2610001J05Rik,3110021N24Rik,5730455P16Rik,5830462I19Rik,9930012K11Rik,A130010J15Rik,Abcd1,Abcf3,Abr,Acbd3,Acsl1,Acsl4,Acy1,Adam10,Adat3,Add2,Adipor2,AF529169,Aff4,Agap2,Ago4,Ahcyl2,Ahsa2,AI597479,Akap6,Alcam,Aldoa,Amer1,Ank3,Ankrd52,Anp32a,Ap1b1,Ap1s2,Ap5m1,Arfgap1,Arhgap1,Arhgap26,Arhgap36,Arhgap39,Arhgap4,Arhgef12,Arid4a,Arid4b,Arl8b,Arx,Asb1,Ascl1,Asic…	2
darkgreen	miR-350-3p	mmu-miR-350-3p		0
purple	miR-291b-3p	mmu-miR-350-5p		0
black	miR-351-3p	mmu-miR-351-3p		-1
black	miR-125-5p/351-5p	mmu-miR-351-5p	0610010F05Rik,0610040J01Rik,1110002E22Rik,1700019D03Rik,1810041L15Rik,2310047M10Rik,2610528J11Rik,4632428N05Rik,4933426M11Rik,6030458C11Rik,8430419L09Rik,9930021J03Rik,A330008L17Rik,A830080D01Rik,Abcc4,Abcc5,Abhd11,Abhd3,Abhd6,Abr,Abtb1,Acads,Acap3,Acer2,Acvr1c,Acvr2a,Adam11,Adam17,Adamts14,Adamts15,Adcy1,Adcy5,Adcy6,Agap1,Ago2,Ago4,Agtrap,Ahrr,Ajuba,Akap17b,Alg6,Alpk3,Amer2,Amigo1,Ankrd13b,Ankrd…	2
magenta	miR-3535	mmu-miR-3535		-1
magenta	miR-361-3p	mmu-miR-361-3p		-1
darkgreen	miR-361-5p	mmu-miR-361-5p	1190002N15Rik,3425401B19Rik,3632451O06Rik,A730049H05Rik,Aak1,Aar2,Abhd3,Acsm1,Aebp2,Aff2,Agk,Agps,Amer1,Anxa4,Apc,Arcn1,Arhgef12,Asb3,Atf1,Atl3,Atp11a,Atpaf1,Bcas1,Bcorl1,Bdnf,Bmpr2,Brca1,Btf3,Btf3l4,Cadm2,Calcrl,Calm3,Camk2d,Ccdc178,Ccdc43,Ccne1,Cdh20,Cdk5rap3,Cdyl2,Cela1,Chl1,Cldn22,Coa7,Col8a2,Cpox,Cpsf7,Crebbp,Csrp2,Ctnnd2,D10Jhu81e,Dctn6,Dcun1d3,Ddx3x,Dhrs9,Diap2,Dnajc3,Dnmt3a,Dpp10,Dyrk2,Ei…	1
green	miR-329-3p/362-3p	mmu-miR-362-3p	1110002E22Rik,2900011O08Rik,Abca12,Actr1a,Acvr1,Adam17,Adamts4,Adamts9,Adcy9,Adnp2,Adra2b,Aff1,Agap1,Ago2,Akap2,Akap8,Alkbh5,Alyref,Ankrd17,Ankrd6,Arid1b,Arl8a,Arsi,Asxl3,Atad1,Atf2,Atp1a4,Atp6v1d,Atxn1,Bahcc1,Baiap3,Bambi,Bcl6,Bcl7a,Bcorl1,Bhlhe40,Blcap,Bmpr2,Brd8,Brwd3,Cacna2d2,Cadm1,Capzb,Cask,Casz1,Cbln3,Ccdc71l,Ccdc85a,Cdc73,Cdk12,Cebpb,Celf6,Chd5,Chd7,Chmp3,Cldn25,Cltb,Cltc,Cnih3,Cnot6l,Cnt…	1
purple	miR-362-5p	mmu-miR-362-5p	1110032F04Rik,1200014J11Rik,Acadsb,Adamts9,Adcy8,Adhfe1,Adra1d,Aldh6a1,Ankrd32,Ap5m1,Arhgap31,Arhgef12,Atxn1l,B3gat2,Bfar,Cbfa2t3,Cc2d1b,Ces2a,Chsy1,Chtf8,Cpeb4,Creb1,Cul3,Daglb,Dcun1d1,Dennd6a,Dkc1,Dll1,Dnajc11,Dpp8,Dvl3,Edem1,Eif2s2,Eif3a,Erbb4,Esr2,Fam163b,Fgf10,Fgf6,Flad1,Gdf6,Gm16039,Gpr180,Gpr63,Gria3,Jdp2,Jmy,Kcns2,Kdm5c,Kif1c,Klhl12,Lcp1,Leprel1,Lhx4,Lig3,Lpin1,Lrp6,Lrtm1,Lurap1,Mex3a,Mie…	1
black	miR-25-3p/32-5p/92-3p/363-3p/367-3p	mmu-miR-363-3p	1810055G02Rik,4930402H24Rik,4932438A13Rik,8030462N17Rik,A630007B06Rik,Aars,Aatk,Abcf2,Abhd13,Adam10,Adam19,Adam23,Adamtsl1,Adamtsl3,Adcy3,Adm,Ado,Adrb1,Aff4,Aggf1,Ago2,Ago3,Ahcyl1,AI593442,Aida,AK157302,Ak3,Akap1,Akap10,Alpk3,Alx4,Angptl2,Ankib1,Ankrd13c,Ankrd44,Ano8,Anp32e,Ap5m1,Appl1,Aqp2,Arf1,Arhgap29,Arhgef17,Arid1b,Arl5b,Armc1,Arpc2,Arrdc3,Arrdc4,Astn1,Asxl2,Atf6,Atg14,Atp2a2,Atp7a,Atp8b1,At…	2
lightgreen	miR-363-5p	mmu-miR-363-5p		0
black	miR-365-3p	mmu-miR-365-3p	8030462N17Rik,9930021J03Rik,Abcb7,Abcd3,Abl2,Acvr1,Acvr2a,Adam10,Adamts6,Adcy6,Add3,Adm,Afap1l2,Ago2,Ago3,Akirin2,Akt3,Ammecr1,Amph,Ankrd11,Ankrd17,Ankrd28,Ankrd33b,Ankrd40,Anks1,Ap3m1,Arhgap12,Armcx3,Arpc4,Arrb2,Arrdc3,Asf1a,Atg14,Atp13a3,Atp6v1g1,Atxn7l3b,Awat1,Azin1,Bach1,BC017158,Bcl11b,Bdnf,Bmi1,Braf,Btg2,Casc4,Ccser1,Cdc14b,Cdc42bpg,Cdh24,Cdip1,Chd9,Chfr,Cmtm3,Cnot6l,Col7a1,Creb5,Crebrf,Csk…	2
green	miR-369-3p	mmu-miR-369-3p	1110004F10Rik,1200014J11Rik,1810013L24Rik,2310035C23Rik,4930402H24Rik,4930453N24Rik,9130401M01Rik,9430016H08Rik,9530068E07Rik,9930021J03Rik,Abat,Abce1,Abr,Acbd3,Acsl6,Actn1,Actn4,Adam10,Adamts6,Adcy1,Adcy5,Adnp,Afap1l2,Aff1,Aff4,Agap1,Agfg2,Ahdc1,Ahsa2,Akap7,Akirin1,Akt1,Amd1,Amfr,Ankrd40,Ankrd44,Ankrd50,Anln,Ano5,Ap1s3,Ap2a1,Apbb2,Arcn1,Arhgap23,Arhgap28,Arhgap5,Arhgap6,Arhgef26,Arid2,Arid4a,Arl…	1
green	miR-369-5p	mmu-miR-369-5p		0
yellow	miR-370-3p	mmu-miR-370-3p		0
green	miR-1193-3p	mmu-miR-370-5p	0610009L18Rik,1810013L24Rik,1810041L15Rik,2310057M21Rik,6030419C18Rik,6330403A02Rik,6330408A02Rik,A730061H03Rik,A830031A19Rik,Abhd2,Acbd4,Adam19,Adamts5,Adig,Ago2,Alg9,Alox8,Ankrd52,Ap4e1,Ap5m1,Aqp2,Arpc4,Atg2a,B4galt5,Bbx,Bcap31,Bcl7a,Brat1,Brms1l,Bub1,C4b,C8b,Cacna1c,Cacna2d1,Cacna2d4,Cacnb3,Capn5,Car15,Cask,Cbx5,Ccdc120,Ccdc134,Ccdc163,Ccdc85c,Ccnd2,Cd200,Cdc37l1,Cdc6,Cdv3,Cecr6,Cep170,Chchd10…	1
black	miR-374b-5p	mmu-miR-374b-5p	1110004F10Rik,1190002N15Rik,1810013L24Rik,2310035C23Rik,3110021N24Rik,3110039M20Rik,3110043O21Rik,4930402H24Rik,6430573F11Rik,9130401M01Rik,9330159F19Rik,9930021J03Rik,A1cf,A230046K03Rik,Abat,Abca8b,Abce1,Abr,Acsl6,Actn4,Acvr2b,Adam10,Adam12,Adcy1,Adcyap1,Adnp,Adrb1,Aff1,Aff4,Agfg2,Ahdc1,Ahsa2,AI593442,Akt1,Amd1,Amd2,Ankrd50,Anln,Ap1s3,Apc,Arcn1,Arglu1,Arhgap23,Arhgap5,Arhgef10l,Arhgef12,Arhgef40…	1
red	miR-374c-3p	mmu-miR-374c-3p		-1
black	miR-374c-5p	mmu-miR-374c-5p	1110004F10Rik,1110032F04Rik,1200014J11Rik,2310035C23Rik,2610301B20Rik,4930452B06Rik,5730455P16Rik,9430016H08Rik,9530068E07Rik,A1cf,A930002H24Rik,Abi1,Acbd3,Acly,Acsl4,Actn1,Adam10,Adam12,Adamts6,Adcy1,Adcy5,Add1,Adm,Adnp,Afg3l2,Agbl2,Agfg1,Ago2,Ahcyl2,Ahdc1,Akirin2,Alx1,Ammecr1l,Amtn,Ankib1,Ankrd26,Ankrd28,Ankrd50,Anks1b,Ano5,Ap1s3,Ap2a1,Apbb2,Apc,App,Aqp11,Arap2,Arhgap17,Arhgap5,Arhgef26,Arhgef4…	1
grey	miR-375-3p	mmu-miR-375-3p	8430419L09Rik,Abhd6,Acsl3,Acsl5,Adam15,Adat2,Aebp2,Akirin1,Ap3m1,Arhgef12,Arl4c,Arrdc3,Ascl1,Atg2b,Atp1b1,Atp2b3,Atp7a,Atp8a2,Atxn1,Atxn7,B630005N14Rik,Bahcc1,Bcl6,Bcorl1,Bmpr1b,Bmpr2,Cacng2,Cadm1,Cast,Casz1,Ccdc117,Ccdc171,Cdc37l1,Cdh20,Cdk5r1,Cdk5rap2,Cenpm,Cept1,Cers6,Chsy1,Commd8,Coq5,Coro2a,Cpeb4,Csnk2a1,Csrnp2,Csrp2,Ctbp2,Cux1,Cyb5b,Derl1,Dip2c,Dlx5,Dnajc16,Ebf3,Ehmt1,Eif3j1,Eif4g3,Elavl2,E…	2
green	miR-376a-3p	mmu-miR-376a-3p		0
yellow	miR-376a-5p	mmu-miR-376a-5p		-1
green	miR-376b-3p	mmu-miR-376b-3p	1110057K04Rik,2210408I21Rik,2410004B18Rik,4930503B20Rik,AA467197,Aak1,Acot13,Acp1,Ago2,Akap7,Alb,Alk,Arhgap5,Arid5b,Atg2a,Atp13a3,Atp6v1a,Atp6v1g1,B3galt1,Bcl2l11,Bend4,Bmpr2,Bnc1,Bptf,Brca2,Brd1,Brwd3,Btaf1,C3ar1,Cab39,Cacna2d4,Calb1,Calr,Caps2,Capza1,Ccnj,Cdc14a,Cdh6,Cdk5r1,Cdk6,Cebpb,Celf4,Cenpw,Chd9,Chst8,Cnksr2,Colec10,Crispld2,Csnk1a1,Csrp2,Ctbp2,Ctnna3,Cul1,Cux2,D15Ertd621e,Dcaf5,Dcaf8,Dcc…	1
yellow	miR-376b-5p/376c-5p	mmu-miR-376b-5p		0
yellow	miR-376c-3p	mmu-miR-376c-3p	2510009E07Rik,4933426M11Rik,Abca1,Abhd2,Ablim1,Ablim3,Acsl1,Adamtsl1,Adipor1,Adrbk2,Agps,Akap10,Alcam,Anln,Aox2,Arfgef1,Arfgef2,Arhgap5,Arid2,Arid4a,Arl6ip6,Arnt,Asb1,Asxl2,Atp2b4,Atxn1l,B3gat2,B3gnt9,Bahcc1,Bhlhe22,Bmp5,Bmpr2,Braf,C77370,Cables1,Cacnb2,Calb1,Camk1d,Casz1,Cbx4,Ccdc141,Ccdc178,Ccdc38,Cct6b,Cdh11,Cdk12,Cdk5rap2,Cenpo,Cers6,Cnih2,Cnot1,Cntn4,Col8a1,Cpeb3,Cpeb4,Creb1,Crebbp,Crispld2,…	1
yellow	miR-377-3p	mmu-miR-377-3p	0610031J06Rik,1700016D06Rik,1810013L24Rik,1810041L15Rik,2010111I01Rik,3632451O06Rik,4930402H24Rik,6030445D17Rik,9430020K01Rik,A930033H14Rik,Aar2,Abhd15,Acot7,Acvr2a,Acy3,Adam17,Adamts2,Adamts9,Adarb1,Add2,Adra2b,AF529169,Agap1,Ago1,Agps,Ankrd28,Ankrd46,Ankrd49,Ankrd52,Antxr1,Arf1,Arfgap2,Arfip1,Arhgap21,Arhgap26,Arhgap29,Arhgap32,Arid1b,Arid4b,Arl8b,Armc8,Arpc4,Arrb1,Ash1l,Atad5,Atf6b,Atl2,Atmin,…	1
purple	miR-378-3p	mmu-miR-378a-3p	1110002L01Rik,1700025G04Rik,1810013L24Rik,2310014L17Rik,9330171B17Rik,Acaca,Agbl3,Ago1,Ahsa1,Ankrd33b,Ap3s2,Apex2,Aqp3,Arf2,Arl8b,Arrdc2,Atg16l2,Atg2a,Atg7,Bcap31,Bcl2l2,Bmf,Bmp8a,Bnc2,Brd3,Brk1,Cables2,Caln1,Ccdc38,Ccdc42,Cdc14b,Cdip1,Cdk8,Cenpb,Cers4,Chchd10,Chtf8,Clock,Coq10b,Cox5a,Crat,Crebrf,Csnk1g1,Csnk1g2,Cyb561d2,D930048N14Rik,Dbh,Dcaf12,Dcbld2,Ddah1,Ddx25,Dhcr24,Dlk1,Dnajc27,Dopey1,Dscam…	1
purple	miR-378-3p	mmu-miR-378c	1110002L01Rik,1700025G04Rik,1810013L24Rik,2310014L17Rik,9330171B17Rik,Acaca,Agbl3,Ago1,Ahsa1,Ankrd33b,Ap3s2,Apex2,Aqp3,Arf2,Arl8b,Arrdc2,Atg16l2,Atg2a,Atg7,Bcap31,Bcl2l2,Bmf,Bmp8a,Bnc2,Brd3,Brk1,Cables2,Caln1,Ccdc38,Ccdc42,Cdc14b,Cdip1,Cdk8,Cenpb,Cers4,Chchd10,Chtf8,Clock,Coq10b,Cox5a,Crat,Crebrf,Csnk1g1,Csnk1g2,Cyb561d2,D930048N14Rik,Dbh,Dcaf12,Dcbld2,Ddah1,Ddx25,Dhcr24,Dlk1,Dnajc27,Dopey1,Dscam…	1
green	miR-411-3p	mmu-miR-379-3p	1110002L01Rik,1700025G04Rik,3830406C13Rik,4833424O15Rik,9930021J03Rik,Aak1,Abca5,Acbd3,Acp1,Adat2,Adck3,Ago3,Ago4,Ahr,Ahsa2,Alcam,Amfr,Ankrd17,Apba1,App,Arfip1,Arhgap30,Arih1,Atp6v1g1,Bach2,BC021891,Bcap29,Bclaf1,Bnc2,Cadm1,Capzb,Car5b,Carf,Ccdc125,Ccdc89,Ccnt2,Cdh2,Cdkl2,Cebpb,Cenpb,Cep170,Chd7,Clasp1,Cltc,Cnot6,Col17a1,Col24a1,Col3a1,Crebrf,Crispld1,Cry1,Csnk2a2,Ctbp2,Ctgf,Cul5,Dact3,Dcun1d5,Dd…	1
yellow	miR-379-5p/1193-5p	mmu-miR-379-5p	Aak1,Abcc4,Adamts15,Adat3,Arhgef17,Asxl3,Brwd3,Capza2,Ccnyl1,Cd8b1,Cdkn2aip,Celf5,Cntnap5b,Cntnap5c,Ctf2,D430041D05Rik,Edem3,Efcab8,Eif4g2,Elmod2,Esrp1,Fam63b,Fap,Fbxo32,Fgd4,Fign,Fignl2,Foxf2,Foxp2,Garem,Gdf6,Glud1,Gm28048,Greb1l,H3f3b,Hlcs,Hmbox1,Homer2,Hspa5,Htr1d,Igf1r,Inpp5f,Insr,Itpripl1,Kcnb1,Kcnj1,Kctd6,Kng2,Lime1,Lin28b,Lingo2,Lpgat1,Lphn3,Lrrc8c,Maml1,March9,Med13,Mgst1,Mog,Naa15,Ndufb9…	1
lightcyan	miR-380-3p	mmu-miR-380-3p		0
green	miR-380-5p	mmu-miR-380-5p		-1
green	miR-381-3p/539-3p	mmu-miR-381-3p	2010111I01Rik,2510009E07Rik,4833439L19Rik,4932438A13Rik,9330159F19Rik,Abhd17c,Acn9,Acsl3,Acvr1,Acvr2a,Adamts2,Adamtsl1,Afap1,Aff2,Aff4,Agap1,AI846148,Akap12,Akap6,Amer2,Ank3,Ankrd12,Ankrd50,Anks1b,Ano1,Ano4,Ano5,Antxr1,Apba1,Apc,App,Appbp2,Arap2,Arhgap20,Arhgap29,Arhgap35,Arhgap44,Arhgap5,Arhgef3,Arhgef33,Arid4b,Arih1,Armc1,Asun,Asxl2,Atf2,Atrn,Azin1,B3gnt2,Baz1b,BC018507,BC030336,BC052040,BC0670…	1
green	miR-382-3p	mmu-miR-382-3p	1700025G04Rik,3830408C21Rik,Aak1,Abhd13,Ahcyl1,Amd1,Amer2,Ammecr1,Anp32e,Arid1b,Arl3,Atad1,Atg7,Atp13a3,Azin1,B4galt5,Baz1a,BC005537,Bhlhe22,Bhlhe41,Btrc,Cab39,Cacna1c,Camk1d,Camsap2,Ccdc178,Ccnt1,Ccny,Cd47,Cdh9,Cftr,Clp1,Cmtr2,Col24a1,Cpne4,Crybg3,Csmd3,Cxcl15,Cybrd1,D1Ertd622e,Dcaf7,Dcun1d1,Ddx3x,Ddx3y,Dio2,Dleu7,Dnajb14,Dnajc3,Eef1a1,Egr3,Eif4ebp1,Eif4h,Elovl3,Enah,Epb4.1l3,Eps15l1,Erlin2,Etnk…	1
green	miR-382-5p	mmu-miR-382-5p	3110021N24Rik,4930505A04Rik,4933411K20Rik,Abcb10,Acp2,Acvr1,Adamts15,Adat3,Aff2,Agfg1,Akirin1,Amer2,Amotl2,Ankrd13c,Ap3m1,Aqp2,Arfgef1,Arhgef12,Arid1b,Arih2,Atp5c1,Atp8b1,B3galt1,Bach1,Baz1a,BC018242,Bcorl1,Bdnf,Btbd7,Cab39,Cacna1e,Camta1,Ccdc85a,Ccnyl1,Ccr7,Cdh12,Cdk13,Cdk15,Chdh,Chtf8,Cltc,Cnih3,Col19a1,Cpeb3,Csnk2a1,Ctdspl2,Cxxc4,D1Ertd622e,Dcaf12,Ddx19b,Ddx3x,Dgke,Dhx15,Eef1a1,Eif4g3,Elavl4,E…	1
green	miR-383-5p.1	mmu-miR-383-5p	Acap3,Aco2,Acvr1b,Adarb2,Adss,Agfg1,Alk,Ambra1,Ankrd11,Ankrd13c,Ankrd63,App,Arhgap11a,Arhgef12,Arid2,Atxn10,Bloc1s6,Brcc3,Brip1,C030046E11Rik,Cables1,Cd274,Cdca2,Cdk19,Cldn12,Clec3a,Cnih1,Col4a3bp,Cry2,Csrp1,Ctnnal1,CTNND1,Cux1,Cyp2b13,Ddx6,Dlg2,Dnmt3a,Dsg3,Dtx4,Dusp12,Eif4ebp2,Eif4g2,Eif6,Elavl2,Elp4,Epas1,Epn2,Erbb4,Ermp1,Fam126a,Fam210a,Fgf7,Fos,Foxn3,Foxp1,Frrs1l,Fryl,Galnt16,Galnt7,Gas7,Gfer…	2
lightcyan	miR-384-3p	mmu-miR-384-3p	1700011H14Rik,1700067K01Rik,1810013L24Rik,1810022K09Rik,3830406C13Rik,8030462N17Rik,Aagab,Aak1,Abcg1,Acaca,Acsl3,Actn1,Acvr1,Acvr1b,Adarb1,Ago2,Ago3,Alg5,Anp32e,Aqp4,Arf2,Arfip2,Arhgap32,Arhgef2,Arhgef6,Arrdc3,Asap2,Ascc3,Atf7ip,Atg7,Atp6v1d,Atrn,Auh,Bag4,Baz1a,Bend3,Bfar,Bmp10,Bmx,Btg1,Calcr,Casc5,Cbx5,Ccdc39,Ccdc85b,Ccne2,Ccnt1,Ccnyl1,Cd28,Cd93,Cdc14b,Cdc42ep4,Cdk6,Cdr2,Cdyl2,Cecr2,Cenpq,Cep57l…	1
pink	miR-30-5p/384-5p	mmu-miR-384-5p	0610040J01Rik,1110002E22Rik,2410127L17Rik,3110021N24Rik,3110043O21Rik,4921524J17Rik,4931406P16Rik,4933426M11Rik,5031414D18Rik,6430571L13Rik,9130011E15Rik,9330159F19Rik,9930021J03Rik,A230046K03Rik,A630007B06Rik,A930009A15Rik,Abat,Abca3,Abcb7,Abcc3,Abcd2,Abcg5,Abi2,Abl1,Abl2,Abra,Acap2,Acbd4,Acp2,Actc1,Actn1,Actr1a,Acvr1,Adam10,Adam11,Adam12,Adam19,Adam9,Adamts6,Adamts9,Ado,Adra1d,Adra2a,Adra2b,Adr…	2
darkred	miR-3968	mmu-miR-3968		-1
green	miR-409-3p	mmu-miR-409-3p	2610002M06Rik,2810474O19Rik,9330171B17Rik,Abr,Acvr1,Adal,Adam10,Adam23,Akirin1,Ankrd12,Ap1g1,Arl8b,Atf7,Avl9,Bach2,Bak1,Baz1a,Bbox1,BC003331,Bcl6,Bnc2,Bpnt1,Brca2,Cand1,Ccdc104,Ccdc170,Ccdc34,Ccdc59,Ccdc66,Ccng1,Ccnt2,Cd226,Cdc42ep4,Cep41,Cep72,Cited2,Cldn25,Cpd,Cpt1a,Crebbp,Csf1r,Csrp2,Cul1,Cxcl2,Diap3,Dld,Dll4,Dpp6,Dtna,Ebag9,Efcab11,Egr3,Ehmt1,Eif4e,Elf2,Elp4,Epha6,Erich5,Ewsr1,Exoc5,Ext1,Faf2…	1
magenta	miR-409-5p	mmu-miR-409-5p	Abat,Acvr2a,Adam10,Adcy6,Ago1,Ago2,Akap1,Akirin2,Ank3,Ankrd13c,Aplp2,Appbp2,Ar,Arap3,Arhgap26,Arid4b,Astn2,Cbln2,Ccdc141,Cpsf6,Ctbp1,Cygb,Dlst,Dnajc3,Elk1,Fam129a,Fam46c,Fam63b,Fbxo36,Fnbp1,Fnta,Foxp1,Fus,Fyn,Galnt5,Gcdh,Gm10676,Gm9949,Gng12,Gpm6a,Hapln4,Hmbs,Hmgcr,Hs2st1,Itgb4,Kcna1,Kcnb1,Kcnb2,Kcnd3,Kcnn3,Kdm5b,Khdrbs1,Kif1b,Kif21b,Klf12,Klhl31,Kpna1,Letmd1,Lrp8,Luzp1,Marcks,Mettl10,Minos1,Mkrn…	1
lightcyan	miR-344-3p/410-3p	mmu-miR-410-3p	1110002L01Rik,1200014J11Rik,1700019L03Rik,3110043O21Rik,3222401L13Rik,4921524J17Rik,4930444P10Rik,4933426M11Rik,8030462N17Rik,9930022D16Rik,Abhd13,Ablim3,Acsl3,Actn1,Actn4,Acvr1c,Adam10,Adcy8,Add2,Adipor2,Adm,AF529169,Aff1,Aff4,Agfg2,AI593442,Akap8,Akirin1,Ankrd12,Apbb2,Appbp2,Arfgef2,Arfip1,Arhgap24,Arhgap39,Arhgap5,Arid1b,Arid2,Arid4b,Asb15,Atad1,Atad2,Atf1,Atg16l1,Atl1,Atn1,Atp11a,Atp1b2,Atp8b…	1
green	miR-410-5p/494-5p	mmu-miR-410-5p		-1
green	miR-411-3p	mmu-miR-411-3p	1110002L01Rik,1700025G04Rik,3830406C13Rik,4833424O15Rik,9930021J03Rik,Aak1,Abca5,Acbd3,Acp1,Adat2,Adck3,Ago3,Ago4,Ahr,Ahsa2,Alcam,Amfr,Ankrd17,Apba1,App,Arfip1,Arhgap30,Arih1,Atp6v1g1,Bach2,BC021891,Bcap29,Bclaf1,Bnc2,Cadm1,Capzb,Car5b,Carf,Ccdc125,Ccdc89,Ccnt2,Cdh2,Cdkl2,Cebpb,Cenpb,Cep170,Chd7,Clasp1,Cltc,Cnot6,Col17a1,Col24a1,Col3a1,Crebrf,Crispld1,Cry1,Csnk2a2,Ctbp2,Ctgf,Cul5,Dact3,Dcun1d5,Dd…	1
yellow	miR-411-5p	mmu-miR-411-5p	Abca13,Ago1,Akap5,Amd1,Arrdc3,Atad2b,Atp2b4,Auts2,BC030336,Bicd1,Bnip3,Calml4,Camkk2,Ccdc85c,Cd200,Clcn5,Cpd,Csnk1g1,D16Ertd472e,Dusp1,Ebf2,Eif4g2,Elfn1,Fam204a,Fbxl5,Foxo1,Foxp1,Fst,Gnaz,Gprin3,Grid2,Grm3,Gtf2i,Hnrnpa3,Hnrnpul1,Hsd17b4,Irf2bp2,Kdm6a,Klhl3,Lrig2,Lrp12,Maml3,Map3k1,Mfrp,Mnx1,Morc2a,Mphosph8,Mrgprf,Mypn,Nab1,Nav3,Nfatc2ip,Ninl,Nkiras1,Nos1,Nudt5,P2rx7,Prex1,Prpf39,Psmb4,Pum1,Pxdc1,…	1
grey	miR-412-3p	mmu-miR-412-3p		0
green	miR-412-5p	mmu-miR-412-5p	Dhx15,Xpo1	1
black	miR-421-3p	mmu-miR-421-3p	1110002E22Rik,2210018M11Rik,2700081O15Rik,3830406C13Rik,9930021J03Rik,A830080D01Rik,Abhd15,Acaca,Acbd3,Acsl3,Ado,Ago2,Agps,Akap10,Alkbh3,Ankrd13c,Ankrd17,Ankrd40,Anks1b,Ankub1,Ap3s2,Apbb2,Appbp2,Appl1,Arfip1,Arhgap12,Arhgap26,Arhgef9,Arl4a,Armc1,Arx,Ascc2,Atad2b,Atxn1,Atxn3,AW549877,B4galt4,Bach2,Bambi,Bcl7a,Bclaf1,Becn1,Bmf,Bnc2,Btg2,C4b,Cacna1c,Cacna2d4,Camk2d,Camta1,Caprin1,Capza1,Casd1,Casp12…	1
lightgreen	miR-423-3p	mmu-miR-423-3p	Bcorl1,Ccdc108,Fbxl6,Fgfr2,Hoxa9,Kctd2,Klhl29,Mzf1,Nkx6-2,Pabpc1,Pknox2,Rap2c,Tmem53,Tnxb,Xirp1	1
black	miR-423-5p	mmu-miR-423-5p	6330408A02Rik,A430105I19Rik,Abcc5,Acap3,Ache,Adcy7,Adora1,Agap2,Ahdc1,Alx4,Ambra1,Ankrd45,Ankrd52,Ano3,Atp11c,Atp8b2,Bach2,Bap1,Bcl7a,Cables2,Cacna2d2,Cadm3,Calm1,Camk2a,Camkk1,Cbx6,Ccdc108,Ccdc64,Cck,Cdc42se1,Ceacam1,Ceacam2,Celsr2,Cemip,Chd3,Clk2,Cltb,Cnbp,Cnnm2,Cops7b,Crtc2,Cyb5rl,Cyp4f39,D030025P21Rik,D630002J18Rik,Ddit4,Ddx6,Des,Dhx40,Dlgap4,Dnajb12,Drd2,Duoxa1,Dusp14,Dvl3,Dyrk1b,Efna3,Eif4b…	1
black	miR-425-3p	mmu-miR-425-3p		-1
lightgreen	miR-425-5p/489-3p	mmu-miR-425-5p	2510009E07Rik,9930021J03Rik,Acan,Acvr1c,Adat1,Adra1a,Aff4,Agap1,Agfg1,Amph,Ank3,Ano8,Ap3m1,Arel1,Arfip1,Arhgap21,Arhgap9,Arih1,Arl3,Arl5b,Armcx3,Atp1b1,Atp5g3,Atp8a2,B3gat2,Baz2b,Bclaf1,Bfar,Brwd3,C230052I12Rik,C77370,Cab39,Cacna1d,Cbx6,Cdc5l,Cenpl,Cenpo,Cep57,Chp2,Chpf2,Clcn1,Clrn1,Cnnm2,Col14a1,Cpeb1,Creb1,Crebzf,Csnk1g1,CTNND1,Cux1,Cygb,Dcun1d1,Dek,Dgkg,Dhx40,Dip2c,Dis3l2,Dnajc27,Dnajc6,Dr1,Dy…	2
grey	miR-200bc-3p/429-3p	mmu-miR-429-3p	1810013L24Rik,1810049J17Rik,2700081O15Rik,4931406P16Rik,4932418E24Rik,6430573F11Rik,A1cf,A830073O21Rik,A830080D01Rik,Aak1,Abat,Abcb7,Acaca,Acap2,Acot13,Acp1,Actr1a,Actr3,Acvr2a,Acyp1,Adamts6,Adamts8,Adcy2,Adcy9,Adipor2,Adrb2,Aebp2,Aff1,Aff3,Aff4,Agap1,Agfg1,Ago2,Ago3,AI593442,AI597479,Aim1,Akap2,Akap7,Akt2,Akt3,Ambra1,Amfr,Ammecr1l,Amotl2,Ank1,Ank3,Ankrd28,Ankrd40,Ankrd44,Ankrd52,Anln,Ap1s2,Ap3s1…	2
green	miR-431-3p	mmu-miR-431-3p		-1
pink	miR-431-5p	mmu-miR-431-5p	1110002E22Rik,Aagab,Aak1,Abhd17c,AF529169,Ago1,Alg9,Alx4,Ank,Ankrd52,Ano5,Arl13b,Arrdc3,Atp1b4,B4galt4,Camta1,Ccdc132,Ccdc71l,Ccdc88a,Ccser2,Cd34,Cep135,Cep170,Cfdp1,Chodl,Chst2,CK137956,Clec16a,Cltc,Col12a1,Cpeb1,Cux1,Cyb5rl,D630045J12Rik,Daam1,Dcaf5,Dclre1b,Dcun1d1,Derl1,Dlx3,Egfr,Epb4.1l1,Epx,Eya4,Fam126b,Fam65b,Fam73a,Fbxo27,Fbxo32,Fga,Fgf14,Fgf4,Fgf6,Fgfr2,Foxp4,Gadd45g,Gcgr,Gcnt2,Ginm1,Glis…	1
green	miR-433-3p	mmu-miR-433-3p	1700019N19Rik,2410127L17Rik,4921507P07Rik,Aak1,Acad8,Actr3,Adck1,Adpgk,Ago3,AI314180,AI747448,Amfr,Ankdd1b,Ankrd12,Ankrd52,Ano5,Ap3b1,Apbb2,Arid1b,Arl13b,Arl8b,Armc1,Arpc1b,Arrdc4,Atp5j,Atp5o,Atp6v0a1,Avpr1a,Azin1,B3galt2,Bard1,Baz1a,BC017158,Bcl6b,Bcl7a,Bptf,Brms1l,C030046E11Rik,Camsap2,Ccar1,Ccdc138,Ccdc43,Ccdc47,Ccdc66,Ccdc80,Cd3d,Cdc27,Cdk17,Cenpj,Cep135,Cep170,Cep85l,Cep97,Chd2,Chd9,Chl1,Chm…	1
magenta	miR-433-5p	mmu-miR-433-5p		-1
green	miR-434-3p	mmu-miR-434-3p		0
green	miR-434-5p	mmu-miR-434-5p		0
green	miR-448-3p	mmu-miR-448-3p	1600012H06Rik,2510009E07Rik,3830406C13Rik,AA415398,Abhd13,Acap3,Acot13,Acsl6,Actn4,Acvr1b,Acvr1c,Acvr2a,Adam10,Adam23,Adamts8,Adc,Adcy1,Add1,Aff2,Agap1,Ago1,Ago2,Agpat6,AI314180,AI593442,Aida,Ammecr1,Amph,Ank1,Ankrd28,Ankrd50,Ap5m1,Apbb2,Apc,Appbp2,Arhgap23,Arhgef4,Arhgef6,Arid2,Arih1,Arl5b,Armc2,Armc8,Arntl,Asun,Asxl3,Atad2b,Atf2,Atp11a,Atp11c,Atp2b4,Atxn1l,Auts2,Azi2,Azin1,B3galnt2,B3gat2,Bach2…	1
grey	miR-34-5p/449-5p	mmu-miR-449a-5p	1700025G04Rik,1810030O07Rik,2510009E07Rik,2610001J05Rik,3110021N24Rik,5730455P16Rik,5830462I19Rik,9930012K11Rik,A130010J15Rik,Abcd1,Abcf3,Abr,Acbd3,Acsl1,Acsl4,Acy1,Adam10,Adat3,Add2,Adipor2,AF529169,Aff4,Agap2,Ago4,Ahcyl2,Ahsa2,AI597479,Akap6,Alcam,Aldoa,Amer1,Ank3,Ankrd52,Anp32a,Ap1b1,Ap1s2,Ap5m1,Arfgap1,Arhgap1,Arhgap26,Arhgap36,Arhgap39,Arhgap4,Arhgef12,Arid4a,Arid4b,Arl8b,Arx,Asb1,Ascl1,Asic…	2
lightgreen	miR-450a-1-3p/450b-3p	mmu-miR-450a-1-3p		0
lightgreen	miR-450a-5p	mmu-miR-450a-5p	2310022B05Rik,Amd1,Anks1b,Creb1,Dusp10,Fzd1,Gna13,Khdrbs1,Slc16a3,Slc43a1,Vgll4,Zfp385a	1
black	miR-450a-1-3p/450b-3p	mmu-miR-450b-3p		0
lightgreen	miR-450b-5p	mmu-miR-450b-5p		0
green	miR-451	mmu-miR-451a	2210018M11Rik,Cab39,Cdkn2d,Cep55,Cir1,Cox10,Dars2,Fbxo33,Fign,Gatad2b,Gyk,Matr3,Mex3c,Osr1,Pak4,Psmb8,Psmd11,Rer1,Tbx1,Trim66,Vapa,Ythdf2,Ywhaz,Zfp644	2
black	miR-455-3p.1	mmu-miR-455-3p	1110002E22Rik,2210018M11Rik,4932443I19Rik,A130010J15Rik,Aak1,Abcc6,Abcf3,Acan,Ago2,Ago4,AI661453,Amd1,Ank3,Ankrd9,Anp32b,Arap3,Arhgap32,Arhgap35,Arhgef12,Arih1,Armc8,Arrb1,Arx,Asun,Atp2b1,Atp8a2,Atxn7,Atxn7l3,Bace1,Bag3,Bax,Bcl9,Bcorl1,Bmpr1a,Brat1,Brd7,Brinp2,Brpf1,Btg2,Cacna1s,Cacna2d2,Calr,Camk2n1,Cbll1,Cbln2,Ccdc117,Ccdc85c,Ccnj,Ccr3,Cdc37l1,Cdc42se1,Cdk17,Cdk19,Cdkn1a,Cdon,Cdx2,Chst11,Cish,C…	2
black	miR-297bc-3p/466ade-3p/467g	mmu-miR-466a-3p		0
black	miR-466bcp-3p	mmu-miR-466b-3p		0
black	miR-466bcp-3p	mmu-miR-466c-3p		0
black	miR-297bc-3p/466ade-3p/467g	mmu-miR-466d-3p		0
black	miR-297bc-3p/466ade-3p/467g	mmu-miR-466e-3p		0
black	miR-466f-3p	mmu-miR-466f-3p		-1
black	miR-466g	mmu-miR-466g		-1
black	miR-466h-3p	mmu-miR-466h-3p		-1
greenyellow	miR-466dk-5p	mmu-miR-466i-5p		0
black	miR-466bcp-3p	mmu-miR-466p-3p		0
midnightblue	miR-669bf-3p	mmu-miR-467a-3p		0
pink	miR-292a-3p/467a-5p	mmu-miR-467a-5p		0
pink	miR-467b-5p	mmu-miR-467b-5p		-1
red	miR-467cd-5p	mmu-miR-467c-5p		0
midnightblue	miR-467-3p	mmu-miR-467d-3p		0
pink	miR-467cd-5p	mmu-miR-467d-5p		0
pink	miR-467eh-5p	mmu-miR-467e-5p		0
black	miR-484	mmu-miR-484		-1
cyan	miR-485-3p	mmu-miR-485-3p	Ctbp1,Xpo7,Zfand5	1
green	miR-485-5p/1962	mmu-miR-485-5p	0610031J06Rik,1700012L04Rik,1810041L15Rik,3110018I06Rik,A730020M07Rik,AB041806,Abcf2,Abhd17c,Abhd2,Abtb2,Acer2,Actr1a,Adamtsl3,Adcyap1r1,Add1,Adipor2,Ago1,Ajap1,Alg11,Amer1,Ankrd52,Apoa5,Apoe,Arfgap2,Arhgap32,Arl10,Arl2bp,Asb10,Atg16l2,Atoh8,Atxn1l,Atxn7l3,Atxn7l3b,Bace1,Bahd1,BC030867,BC051076,Bcas3,Bhlha15,Bmpr1a,Bnc2,C030046E11Rik,Cabp2,Cacnb4,Cadm2,Calhm2,Camk2n2,Cand1,Cap2,Carhsp1,Cbln3,Ccar…	1
magenta	miR-326-5p/486-3p/6954-5p	mmu-miR-486a-3p		-1
cyan	miR-486-5p	mmu-miR-486a-5p	1810022K09Rik,3222401L13Rik,4930533K18Rik,8430419L09Rik,A230050P20Rik,Aak1,Abhd17b,Aff3,Aldh1a1,Ankrd13a,Ar,Arhgap44,Arhgap5,Arl1,Armc8,Asb4,Atxn7l3,B3gat2,Bahcc1,Bcorl1,Bivm,Btaf1,Cabp2,Cadm1,Ccdc117,Ccdc47,Ccdc66,Ccnt2,Cdh7,Chd1,Chst3,Cnksr2,Col6a6,Copg2,Cops7b,Crebrf,Ctu2,D1Ertd622e,Dcc,Dkk2,Dll4,Dlx3,Dnajc21,Dock3,Dynll1,Elavl2,Elfn2,Epha3,Fam83g,Fgf13,Fgf9,Gab2,Gabra1,Gabrb3,Glis1,Gm12355,Go…	1
magenta	miR-326-5p/486-3p/6954-5p	mmu-miR-486b-3p		-1
cyan	miR-486-5p	mmu-miR-486b-5p	1810022K09Rik,3222401L13Rik,4930533K18Rik,8430419L09Rik,A230050P20Rik,Aak1,Abhd17b,Aff3,Aldh1a1,Ankrd13a,Ar,Arhgap44,Arhgap5,Arl1,Armc8,Asb4,Atxn7l3,B3gat2,Bahcc1,Bcorl1,Bivm,Btaf1,Cabp2,Cadm1,Ccdc117,Ccdc47,Ccdc66,Ccnt2,Cdh7,Chd1,Chst3,Cnksr2,Col6a6,Copg2,Cops7b,Crebrf,Ctu2,D1Ertd622e,Dcc,Dkk2,Dll4,Dlx3,Dnajc21,Dock3,Dynll1,Elavl2,Elfn2,Epha3,Fam83g,Fgf13,Fgf9,Gab2,Gabra1,Gabrb3,Glis1,Gm12355,Go…	1
green	miR-487-3p	mmu-miR-487b-3p	Astn1,Cdkn2aip,Cxcl12,Efhd2,Epha3,Glcci1,Irs1,Itga6,Kat6b,Nrarp,Nsmf,Pak7,Pcdh7,Pou2f1,Prkg1,Rnf165,Ssbp3,Tmem184a,Wwc2,Zfp219	1
yellow	miR-488-3p	mmu-miR-488-3p	1700025G04Rik,2310035C23Rik,Abcf3,Adam11,Aff4,Ago3,Akap11,Akap17b,Amfr,Ammecr1,Amph,Ank3,Ankrd13c,Ankrd28,Ap3b1,Arfip2,Arhgef11,Arhgef6,Armcx3,Atad1,Atg4a,Atp2b1,Atp6v1d,Atxn7l1,Bahcc1,BC068281,Bcorl1,Bet1,Brpf1,Brwd3,Btg1,C1galt1,Calcr,Calm1,Camta1,Caprin1,Cbx5,Cc2d1b,Ccdc71,Ccdc85c,Ccdc88a,Ccng1,Cd97,Cdh12,Cdyl2,Cebpg,Celf3,Cenpo,Cep72,Cep97,Cers6,Cggbp1,Chmp2b,Cib2,Cldn25,Clec14a,Cnot6l,Cog5,C…	1
purple	miR-488-5p	mmu-miR-488-5p		-1
black	miR-493-5p	mmu-miR-493-5p	1110032F04Rik,1500002C15Rik,1700007K09Rik,1700030K09Rik,1810022K09Rik,2210018M11Rik,2310036O22Rik,3110002H16Rik,4930544L04Rik,4933426M11Rik,9530068E07Rik,9930021J03Rik,Aar2,Abl1,Abr,Abtb2,Acap2,Acot13,Actr10,Adam10,Adam23,Adamtsl1,Adck3,Adcy1,Adnp,Aff3,Aff4,Agfg1,Ago1,Ahdc1,AI593442,AI597479,Ak5,Akap1,Ank1,Ankrd12,Ankrd17,Ankrd28,Ankrd50,Ankrd52,Ano4,Antxr1,Ap3s1,Ap4m1,Aplp2,Apoo,Apoo-ps,Ar,Arfge…	1
lightgreen	miR-494-3p	mmu-miR-494-3p	1700028P14Rik,1810013L24Rik,2310067B10Rik,3110018I06Rik,4833439L19Rik,4930506M07Rik,5031439G07Rik,Abi1,Acbd3,Acn9,Acp1,Acpp,Acvr1c,Adam10,Adcy5,Adcy6,Adipor2,Agfg1,Ago3,Akap8,Akirin1,Amfr,Ankrd50,Anks1b,Ap5m1,Api5,Ar,Arhgap19,Arhgap31,Arhgap5,Arhgef12,Arhgef17,Arid4b,Arl6ip1,Armcx3,Arntl,Asxl2,Asxl3,Atf2,Atf3,Atp10a,Atp5g2,Atp7a,Atp8a2,Atrx,Aven,Avl9,B230219D22Rik,Bach1,Bambi,Bcap29,Bcl2l11,Bcl7a…	1
magenta	miR-495-3p	mmu-miR-495-3p	1700025G04Rik,1810013L24Rik,2210018M11Rik,4930426L09Rik,5330438I03Rik,5730522E02Rik,8030462N17Rik,A130010J15Rik,A230046K03Rik,A530084C06Rik,A730049H05Rik,A730071L15Rik,Aass,Abca2,Abhd13,Abhd17c,Abhd2,Abhd6,Ablim1,Acadsb,Acsl6,Actc1,Actn2,Acvr1b,Adat2,Adat3,Adnp2,Adrbk2,AF529169,Aff2,Ago3,Agps,AI593442,Akirin1,Alg14,Alkbh3,Amotl2,Anapc1,Ankrd13c,Ap1g1,Ap3m1,Ap4e1,Apc,Appbp2,Ar,Arc,Arhgap32,Arhgap4…	1
green	miR-496a-3p.1	mmu-miR-496a-3p	1110002L01Rik,4833403I15Rik,A230046K03Rik,Adck3,Akap17b,Akap5,Ankib1,Ankrd12,Ap1g1,Arf4,Arhgef6,Arl3,Atad1,Atp1b1,C1ql3,Cacna2d4,Cast,Ccdc112,Ccnt2,Cdh2,Cep72,Chmp5,Clspn,Cnot2,Cntln,Cpeb3,Crk,Cxadr,Cyp26b1,Ddx19a,Dnaaf2,Dpp8,Dram1,Dsc1,Dtna,Elmo2,Ergic2,Fam154b,Fam73a,Fbln7,Fgf16,Fgfr2,Flrt2,Foxa1,Foxf2,Fpgt,Gars,Gatc,Gcgr,Gfra1,Gjc1,Golim4,Golt1b,Gpr180,Hcn4,Hecw1,Hinfp,Hnrnpa1,Hoxa3,Hsp90b1,Hs…	1
green	miR-15-5p/16-5p/195-5p/322-5p/497-5p	mmu-miR-497a-5p	1110058L19Rik,1200014J11Rik,1500011B03Rik,1700021K19Rik,1700025G04Rik,1700030J22Rik,1700037H04Rik,1700066M21Rik,1810013L24Rik,2300003K06Rik,2310047M10Rik,2410127L17Rik,2810459M11Rik,3632451O06Rik,5031414D18Rik,9130401M01Rik,AA986860,Aars,Aatk,Abca12,Abcg4,Abl2,Acox1,Acsbg1,Acsl1,Acsl4,Acsl6,Actr1a,Actr2,Acvr2a,Acvr2b,Adal,Adamts12,Adamts18,Adamts5,Adamtsl3,Adap1,Add2,Adrb2,Aff4,Agk,Ago1,Ago2,Ago3…	2
green	miR-500-3p/501-3p	mmu-miR-500-3p	1110002E22Rik,1110002L01Rik,4833439L19Rik,9330159F19Rik,Abi3,Actn1,Acvr1,Adam23,Adcy2,Agfg1,Ahcyl1,Ahr,Amer2,Ankrd13c,Ankrd28,Anp32e,Apcdd1,Arhgap21,Arid5b,Arih1,Arpp21,Atl1,B4galnt3,Bcl7a,Bicd1,Bri3bp,Cacna1e,Calcoco1,Cald1,Cbfa2t2,Cbll1,Ccdc50,Cdh5,Cdk6,Chmp4b,Cit,Col10a1,Cramp1l,Crk,Csde1,Csnk1a1,CTNND1,Cux1,Cyp7b1,Dapk1,Dcc,Dcun1d5,Ddi2,Dgkk,Dhx40,Dlgap2,Dpp10,Ebag9,Eefsec,Eif4e,Eif4e2,Elavl2…	1
purple	miR-362-5p	mmu-miR-500-5p	1110032F04Rik,1200014J11Rik,Acadsb,Adamts9,Adcy8,Adhfe1,Adra1d,Aldh6a1,Ankrd32,Ap5m1,Arhgap31,Arhgef12,Atxn1l,B3gat2,Bfar,Cbfa2t3,Cc2d1b,Ces2a,Chsy1,Chtf8,Cpeb4,Creb1,Cul3,Daglb,Dcun1d1,Dennd6a,Dkc1,Dll1,Dnajc11,Dpp8,Dvl3,Edem1,Eif2s2,Eif3a,Erbb4,Esr2,Fam163b,Fgf10,Fgf6,Flad1,Gdf6,Gm16039,Gpr180,Gpr63,Gria3,Jdp2,Jmy,Kcns2,Kdm5c,Kif1c,Klhl12,Lcp1,Leprel1,Lhx4,Lig3,Lpin1,Lrp6,Lrtm1,Lurap1,Mex3a,Mie…	1
black	miR-500-3p/501-3p	mmu-miR-501-3p	1110002E22Rik,1110002L01Rik,4833439L19Rik,9330159F19Rik,Abi3,Actn1,Acvr1,Adam23,Adcy2,Agfg1,Ahcyl1,Ahr,Amer2,Ankrd13c,Ankrd28,Anp32e,Apcdd1,Arhgap21,Arid5b,Arih1,Arpp21,Atl1,B4galnt3,Bcl7a,Bicd1,Bri3bp,Cacna1e,Calcoco1,Cald1,Cbfa2t2,Cbll1,Ccdc50,Cdh5,Cdk6,Chmp4b,Cit,Col10a1,Cramp1l,Crk,Csde1,Csnk1a1,CTNND1,Cux1,Cyp7b1,Dapk1,Dcc,Dcun1d5,Ddi2,Dgkk,Dhx40,Dlgap2,Dpp10,Ebag9,Eefsec,Eif4e,Eif4e2,Elavl2…	1
purple	miR-501-5p	mmu-miR-501-5p		0
darkred	miR-503-3p	mmu-miR-503-3p		-1
black	miR-503-5p	mmu-miR-503-5p	1700025G04Rik,2310047M10Rik,2810459M11Rik,5031414D18Rik,6330408A02Rik,Aars,Acsl6,Actr2,Ago3,Ak4,Akirin1,Ap3d1,Apln,Aqp11,Arhgap20,Asap1,B3galt1,Bcl11b,Bcl2,Bhlhe41,Bicd1,Bmpr1a,Bsn,Btaf1,Btrc,Cacul1,Cbfa2t3,Cbx4,Cbx5,Cc2d1b,Ccnd1,Ccnd2,Ccnd3,Ccne1,Ccnt2,Ccnyl1,Cd28,Cd2ap,Cdc37l1,Cdca4,Cdh4,Cdk17,Cdk5r1,Cdk8,Chek1,Chpf,Chpf2,Cldn12,Cmpk1,Cnnm2,Colq,Crip3,Crk,D630044L22Rik,Dcaf7,Dennd6a,Dixdc1,Dmpk…	1
black	miR-504-5p	mmu-miR-504-5p		0
black	miR-505-3p.1	mmu-miR-505-3p	0610030E20Rik,1700012B09Rik,2510009E07Rik,2810459M11Rik,4930503B20Rik,9330159F19Rik,Abcb7,Abl2,AI846148,Amot,Ankrd13c,Ankrd40,Ano6,Apbb2,Apoo,Aqp4,Arhgap42,Arid4b,Atg12,Atp12a,B630005N14Rik,Bbx,Bcl11b,Bend4,Bicd1,Bnc2,Btrc,C130026L21Rik,Cacnb4,Cadm1,Canx,Cap1,Cbfa2t2,Cbx5,Ccdc178,Cd97,Celf1,Celf5,Cep44,Chd2,Chmp4c,Chsy3,Cnih1,Col15a1,Colec10,Creb1,Crebrf,Crim1,Csnk1a1,Csnk1d,Csnk2a2,Cyp46a1,Cyslt…	1
black	miR-505-5p	mmu-miR-505-5p		0
black	miR-5099	mmu-miR-5099		-1
tan	miR-5113	mmu-miR-5113		-1
black	miR-532-3p	mmu-miR-532-3p	0610009O20Rik,2410131K14Rik,Abcf2,Abi3,Acap2,Adam19,Aebp2,Aff2,Afg3l2,Ago4,AI661453,Ak1,Alcam,Ambra1,Ap2b1,Ap3s1,Aph1a,Arhgdib,Arhgef10l,Arl6ip1,Atp13a3,Atp2b1,Atp8a2,Atxn7l3b,B4galt5,Banf1,Bbc3,BC017158,Bcorl1,Bet1,Bmf,Brf2,Bzrap1,C2cd2l,Cacna1e,Capn6,Cask,Cbl,Cc2d1b,Ccdc24,Ccsap,Cd300lg,Cd82,Cdc42bpg,Cdc6,Cdh20,Cdhr4,Cdk13,Chd3,Chfr,Chtop,Cldn2,Clmp,Col4a4,Cpd,Crebzf,Crispld2,Cry2,Csad,Csf1,Csm…	1
cyan	miR-532-5p	mmu-miR-532-5p	1700025G04Rik,1810011O10Rik,4933426M11Rik,Adarb1,Ahsg,AI593442,Amot,Ano3,Antxr2,Anxa9,Ap3m1,Apbb2,Arhgap4,Arhgef37,Arid2,Arpp19,Asxl2,Atp13a3,Atp2c1,Atp6v1g1,Atxn1,Bach1,Bahcc1,BC030336,Bhlhb9,Brf2,C5ar2,Cacna2d4,Cacnb4,Camk2g,Camk2n1,Ccdc104,Ccdc64,Cep57,Chd6,Chd9,Chl1,Chst2,Clpx,Col8a1,Cops2,Cpeb3,Cript,Crp,Csf1,Csgalnact2,Ctdspl2,Cux1,Cxcl12,Cycs,Dennd6a,Dhcr24,Dnajc6,Dnmt3a,Dpp10,Dyrk2,Eif4g3…	1
yellow	miR-539-5p	mmu-miR-539-5p		0
yellow	miR-540-3p	mmu-miR-540-3p		0
yellow	miR-541-3p	mmu-miR-541-3p		-1
yellow	miR-541-5p	mmu-miR-541-5p		0
red	miR-542-3p	mmu-miR-542-3p	0610009O20Rik,1600014C10Rik,1700025G04Rik,2410131K14Rik,2610034B18Rik,3830406C13Rik,4930550C14Rik,4931406P16Rik,6430548M08Rik,Abhd2,Acbd3,Acsl1,Acvr1c,Adamts5,Ahcy,Alcam,Alx1,Angpt2,Ap3d1,Ap5m1,Apbb2,Apoa5,Arhgap31,Arhgap32,Arhgap5,Armc8,Asxl2,Atf2,Atp2a1,Atp6v1d,B630005N14Rik,Bhlhe41,Bicd2,Bmp7,Btaf1,Btg1,C1galt1,C77370,Cables1,Cacna1d,Cbx5,Cbx6,Ccdc24,Ccdc3,Ccdc47,Ccl22,Cdk13,Cdk17,Cdx2,Chtop,C…	1
magenta	miR-543-3p	mmu-miR-543-3p	0610030E20Rik,1810011O10Rik,1810013L24Rik,2610015P09Rik,2700081O15Rik,Abcc3,Abr,Acsl1,Actl6a,Acvr1c,Adam9,Adcy1,Adcy6,AF529169,Agfg1,Ahcy,Akap5,Akap6,Als2,Amd1,Anapc16,Ankrd13c,Ankrd40,Ankrd50,Anks1,Antxr2,Anxa7,Apba1,Appbp2,Arhgap32,Arhgap44,Arhgef2,Arid3b,Arih1,Arl4a,Arl5a,Arl5b,Arnt2,Asb15,Asf1a,Asxl3,Atad1,Atf2,Atl2,Atp1b1,Atp1b2,Atp2b3,Atrn,B3gnt5,Bach2,Bai3,Baz2b,Bche,Bcl6,Bcl6b,Bend4,Bhlhe…	1
lightcyan	miR-543-5p	mmu-miR-543-5p		-1
green	miR-551-3p	mmu-miR-551b-3p	Ctif,Erbb4,Lphn1,Nhej1,Osbpl6,Scrib,Zfp36	2
green	miR-551b-5p	mmu-miR-551b-5p		-1
cyan	miR-574-3p	mmu-miR-574-3p		0
black	miR-574-5p	mmu-miR-574-5p		0
green	miR-582-5p	mmu-miR-582-5p	1700025G04Rik,1810013L24Rik,2210018M11Rik,2700081O15Rik,2900026A02Rik,3110039M20Rik,3830408C21Rik,Abhd17b,Abhd17c,Abhd2,Abtb2,Aco2,Acsl6,Acvr1,Acvr1b,Adamts6,Adamtsl1,Adck3,Ado,Afap1,Aff3,Agps,Agtr2,AI314180,AI593442,Akirin2,Akr1b3,Ambra1,Ank1,Ankrd11,Ankrd12,Ankrd13c,Ankrd17,Ankrd33b,Ankrd44,Ankrd52,Aox1,Ap4s1,Apc,App,Aqp4,Arhgap42,Arhgdib,Arhgef12,Arl8a,Arpc4,Arrdc3,Arx,Asap2,Ascc3,Atf2,Atp10b,…	1
green	miR-592-5p	mmu-miR-592-5p		-1
green	miR-598-3p	mmu-miR-598-3p		0
lightgreen	miR-652-3p	mmu-miR-652-3p	Bcl6,Capzb,Cux1,Fbxw2,Ggcx,Gm11444,Gm9970,Isl1,Nptn,Plag1,Prrx1,Rasl10b,Tnrc6a,Tti2,Ube2i	1
green	miR-124-3p.2	mmu-miR-6540-5p	0610007P14Rik,0610030E20Rik,1700019D03Rik,1700021K19Rik,1700047I17Rik2,2310022B05Rik,2510009E07Rik,2900026A02Rik,4930402H24Rik,4930453N24Rik,4933426M11Rik,9330159F19Rik,Aak1,Aard,Abca2,Abcc4,Abhd17c,Abhd2,Abhd3,Abr,Acaa2,Acaca,Acsl1,Acss1,Actb,Acvr1c,Acvr2a,Acvrl1,Adam23,Adat1,Adipor2,AF529169,Aff3,Aff4,Agfg1,Ago1,Ago2,Ago3,Agpat9,Agps,Agxt2,Ahcyl1,Ahnak,Ahr,AI314180,AI464131,AI593442,AI846148,Ai…	2
darkgreen	miR-664-3p	mmu-miR-664-3p		0
grey	miR-664-5p	mmu-miR-664-5p		0
magenta	miR-665-3p	mmu-miR-665-3p	4632428N05Rik,Aak1,Abcc3,Abhd4,Abi3,Abtb2,Acn9,Acot11,Adam15,Adam23,Adra1d,Agap2,Akt3,Alx4,Amot,Ankrd13c,Ano5,Ap1g1,Aplp2,Arc,Arel1,Arf4,Arhgap1,Arhgap21,Arhgef17,Arl10,Arpc4,Asb10,Asb11,Asb13,Asb18,Atg4b,Atic,Atp8a2,Atp8b2,Atxn1l,Bbc3,BC005537,Bcam,Bcl7b,Bhlha15,Bmp10,Bok,C2cd2l,Cacna1e,Cacnb3,Cacng8,Calb1,Capn5,Carhsp1,Casz1,Ccdc101,Ccdc171,Ccdc42b,Cd101,Cd34,Cdc42se1,Cdk17,Cdk5r1,Cebpb,Chd5,Ch…	1
yellow	miR-666-3p	mmu-miR-666-3p		0
yellow	miR-666-5p	mmu-miR-666-5p		0
cyan	miR-667-3p	mmu-miR-667-3p		0
green	miR-668-3p	mmu-miR-668-3p	0610010F05Rik,1110002L01Rik,2310014L17Rik,2700081O15Rik,4921524J17Rik,6330403A02Rik,9130401M01Rik,Actn1,Adamts9,Appl1,Asxl2,Atp10a,BC021614,Bnc2,Btbd3,Btg1,Camk2g,Ccdc108,Ccdc163,Ccdc167,Ccdc171,Cdh2,Cdh4,Cdk13,Cdk5rap3,Cdk8,Cdon,Cela1,Cenpm,Cnot4,Cntn2,Ctnnb1,Cux1,Ddx19b,Dgkg,Dip2b,Dnajb14,Dst,Dusp19,Ebf1,Epha4,Ercc2,Fam172a,Fam19a3,Fam63b,Fat3,Fbxo30,Fbxo32,Foxa2,Gcc1,Ghitm,Glcci1,Gm10032,Gm122…	1
black	miR-669a-3-3p/669ao-3p	mmu-miR-669a-3p		0
tan	miR-669aflp-5p	mmu-miR-669a-5p		0
tan	miR-669b-5p	mmu-miR-669b-5p		0
black	miR-669c-5p	mmu-miR-669c-5p		0
pink	miR-669d-5p	mmu-miR-669d-5p		0
tan	miR-669aflp-5p	mmu-miR-669l-5p		0
black	miR-669a-3-3p/669ao-3p	mmu-miR-669o-3p		0
tan	miR-669o-5p	mmu-miR-669o-5p		0
tan	miR-669aflp-5p	mmu-miR-669p-5p		0
black	miR-670-5p	mmu-miR-670-5p		0
black	miR-671-3p	mmu-miR-671-3p		0
black	miR-671-5p	mmu-miR-671-5p		0
green	miR-672-3p	mmu-miR-672-3p		-1
greenyellow	miR-672-5p	mmu-miR-672-5p		0
green	miR-673-5p	mmu-miR-673-5p		0
black	miR-674-3p	mmu-miR-674-3p		0
black	miR-674-5p	mmu-miR-674-5p		0
cyan	miR-676-3p	mmu-miR-676-3p		0
green	miR-676-5p	mmu-miR-676-5p		0
red	miR-679-5p	mmu-miR-679-5p		0
grey60	miR-690	mmu-miR-690		-1
black	miR-6944-3p	mmu-miR-6944-3p		-1
greenyellow		7_38093
black		7_39742
darkturquoise		7_40069
black	miR-700-3p	mmu-miR-700-3p		0
green	miR-701-5p	mmu-miR-701-5p		0
red	miR-708-3p	mmu-miR-708-3p		-1
black	miR-28-5p/708-5p	mmu-miR-708-5p	1200014J11Rik,4833424O15Rik,4931406P16Rik,Aak1,Ablim1,Adat3,Adh6-ps1,Amigo1,Amph,Arhgap23,Arhgap5,Arih1,Asns,Atad2b,Atg9a,Atp1a4,Atpaf1,Avpr2,Bambi,BC024139,BC030336,BC030499,Bcam,Bcl2l13,Bivm,Braf,Bysl,Cabp7,Cacng2,Cask,Ccdc71l,Cdc42se1,Cdca2,Chl1,Chm,Chpf2,Chtf8,Cntfr,Cog8,Cox17,Cpeb3,Cpne4,Crim1,Csf1,Csnk1g1,Cyth2,Dcc,Dennd2d,Derl2,Derl3,Dkk3,Dnmt3a,Efnb3,Eif5b,Elf4,Eme2,En2,Epb4.1l1,Erich2,Er…	1
black	miR-744-5p	mmu-miR-744-5p	1700067K01Rik,A530084C06Rik,Actrt3,Akt1,Arc,Arhgap4,Atp5b,Camk2n2,Ccdc108,Csmd2,Cyth2,Doc2b,Epn3,Eva1b,Fhl3,Gm10300,Gm10676,Gm11444,Hes3,Hoxc10,Junb,Lrp3,Mmp24,Myh14,Nfix,Nrgn,Pax2,Phb2,Phldb3,Plcxd1,Rara,Rd3,Rfx1,Sbf1,Scrt1,Sh3bgrl3,Slc9a3,Sox12,Spidr,Sptbn4,Tgfb1,Tmem167b,Unc5a,Vgf,Vps33a,Vps37d,Zfp385a	1
magenta	miR-758-3p	mmu-miR-758-3p	1110002L01Rik,1600012H06Rik,1700025G04Rik,2310022B05Rik,3830406C13Rik,4833403I15Rik,4932438A13Rik,5830462I19Rik,9530068E07Rik,Abca1,Abhd10,Acaca,Adam23,Adamts5,Add1,Adrb2,Ahcy,Alg11,Amer2,Ankrd13c,Antxr2,Arhgap24,Asxl2,Atp6v1d,B3gnt9,Bach2,Bambi,Bcl11b,Bdp1,Bivm,Bmp7,Bzrap1,C1galt1,Cacng5,Camk1d,Camk2n1,Camk4,Car12,Cbx5,Ccdc109b,Cdk1,Cenpo,Clmp,Cmpk1,Cnksr2,Cnnm4,Col4a4,Cpeb4,Crk,Csnk1a1,Csnk1g1,…	1
black	miR-760-3p	mmu-miR-760-3p	0610007P14Rik,0610009O20Rik,0610040J01Rik,1700013F07Rik,2310067B10Rik,2810459M11Rik,3632451O06Rik,6030419C18Rik,6430548M08Rik,Abcc3,Acaca,Actr1b,Acvr1b,Adam12,Adam15,Adcy9,Add2,Adora1,Adpgk,Ager,Ahdc1,AI467606,Aldh1a3,Ankrd11,Ano3,Anp32a,Ap3s2,Arc,Arhgap1,Arhgap26,Arhgap4,Arhgef39,Arid5a,Arntl,Asb16,Asb18,Atad2b,Atf3,Atf7,Atl1,Atp1b2,Atrn,Atxn1l,B3galt5,Bag1,Bag4,Bai1,BC022687,Bcl2l2,Bcl7b,Bclaf1…	1
green	miR-770-3p	mmu-miR-770-3p		0
green	miR-770-5p	mmu-miR-770-5p		0
darkgreen	miR-7a-1-3p	mmu-miR-7a-1-3p		-1
cyan	miR-7a-2-3p/7b-3p	mmu-miR-7a-2-3p		-1
yellow	miR-7-5p	mmu-miR-7a-5p	0610007P14Rik,1110008F13Rik,1110032F04Rik,1700003E16Rik,1700025G04Rik,3110001I22Rik,4933426M11Rik,Aak1,Abcc6,Abhd8,Abi2,Ablim1,Adam11,Adcy9,Add2,Adh1,Ago1,Agps,Aldoc,Alkbh3,Ambra1,Ankfy1,Ankrd12,Anxa13,Aplp2,Arf3,Arhgap32,Arid2,Arid4a,Arih1,Arrb1,Asxl1,Atf7,Atg7,Atp2b2,Atrn,Atxn1,Atxn7,Aven,Bahd1,Basp1,Bcorl1,Bcr,Becn1,Bloc1s4,Bmpr2,Braf,Brd3,Bzw1,Cacnb4,Cacng7,Cadm3,Calr,Cand1,Capza1,Car7,Ccdc12…	2
cyan	miR-7a-2-3p/7b-3p	mmu-miR-7b-3p		-1
green	miR-7-5p	mmu-miR-7b-5p	0610007P14Rik,1110008F13Rik,1110032F04Rik,1700003E16Rik,1700025G04Rik,3110001I22Rik,4933426M11Rik,Aak1,Abcc6,Abhd8,Abi2,Ablim1,Adam11,Adcy9,Add2,Adh1,Ago1,Agps,Aldoc,Alkbh3,Ambra1,Ankfy1,Ankrd12,Anxa13,Aplp2,Arf3,Arhgap32,Arid2,Arid4a,Arih1,Arrb1,Asxl1,Atf7,Atg7,Atp2b2,Atrn,Atxn1,Atxn7,Aven,Bahd1,Basp1,Bcorl1,Bcr,Becn1,Bloc1s4,Bmpr2,Braf,Brd3,Bzw1,Cacnb4,Cacng7,Cadm3,Calr,Cand1,Capza1,Car7,Ccdc12…	2
black	miR-8112	mmu-miR-8112		-1
black	miR-8114	mmu-miR-8114		-1
black	miR-872-3p	mmu-miR-872-3p		-1
red	miR-872-5p	mmu-miR-872-5p		0
yellow	miR-873a-5p.1/7220-3p	mmu-miR-873a-5p	1700037C18Rik,1700101E01Rik,2010111I01Rik,2610528J11Rik,3110021N24Rik,4933426M11Rik,6430573F11Rik,9130011E15Rik,9430020K01Rik,A430105I19Rik,AB041806,Abat,Actr6,Adamts15,Adcy3,Add1,Agpat5,Agps,Ahdc1,AI118078,Angel2,App,Appbp2,Arglu1,Arhgap17,Arhgap35,Asb8,Atg13,Atox1,Atp5o,Atp6v1d,Atp8b2,Atxn1l,Aven,B4galt7,BC030336,Bcl6,Bcl7a,Bhlha15,Bhlhe41,Bin1,Bloc1s6,Bnip3,Braf,Brd7,Btbd9,C130074G19Rik,Cacna1…	1
green	miR-874-3p	mmu-miR-874-3p	A830080D01Rik,Aass,Abi3,Acaa1a,Ace3,Acvr2a,Adam19,Afap1l2,Ankrd50,Ankrd52,Ap2b1,Aptx,Aqp2,Arhgef17,Arl4c,Armc1,Artn,Atg16l1,Atxn1,B4galt4,Baalc,Bcl7a,Bmp1,C2cd4c,Cacna1d,Cacnb2,Camk1d,Cbx7,Ccdc184,Ccdc24,Cck,Cdc23,Cdca7l,Celf6,Ces3a,Chmp7,Cnksr2,Cnpy3,Cntnap2,Cpeb4,Cplx2,Cplx3,Csnk2a1,Cux1,Cyfip2,D17Wsu92e,D630044L22Rik,Dclre1b,Dcp1b,Dctn1,Dcun1d3,Ddx6,Dlgap1,Dlst,Dnajc18,Dock3,Dscaml1,Dtnb,Dyrk2…	1
black	miR-877-3p	mmu-miR-877-3p		0
black	miR-877-5p	mmu-miR-877-5p	Aak1,Acot13,Adrbk1,Angpt2,Ankfy1,Ano5,Ap3m1,Arhgap19,Asxl3,Atxn1l,B3galt2,Baz2b,Brinp3,Btbd9,C030046E11Rik,Cap1,Cbfa2t3,Cbll1,Cbx4,Cdo1,Cep350,Clmn,Col6a3,Crebrf,Creg2,Csnk1g3,Ctif,Ctsc,Cux1,Cyp46a1,Cyp7b1,D1Ertd622e,Dll4,Dnmt3a,Efna5,Eif5b,Elf1,Elovl4,Emx2,Epdr1,Faxc,Fli1,Foxp4,Fxr2,Galntl6,Gan,Gas7,Gm9979,Gnai1,Gpr171,Gpx1,Gspt1,Hand2,Hcn1,Homer2,Hoxb8,Hvcn1,Igf2bp2,Il1rapl1,Ing3,Isl1,Katnbl1,K…	1
yellow	miR-879-5p	mmu-miR-879-5p		0
pink		9_44185
black	miR-9-3p	mmu-miR-9-3p		0
grey	miR-9-5p	mmu-miR-9-5p	1110002E22Rik,1110007C09Rik,1190002N15Rik,1200014J11Rik,1700019D03Rik,2310003H01Rik,2310035C23Rik,2510039O18Rik,2610528J11Rik,4930506M07Rik,4930579G24Rik,4933426M11Rik,5031439G07Rik,6330408A02Rik,8030462N17Rik,A730020M07Rik,Aak1,Aatk,Abcd1,Abi1,Abl2,Acot7,Actr1a,Acvr1b,Adam10,Adam11,Adamts18,Adamts5,Adamts6,Adamts9,Adcy5,Adcy9,Adpgk,Adrb3,Aebp2,Afap1,Aff1,Agap1,Agfg1,Agfg2,Ahdc1,AI118078,Ajuba,Ak…	2
black	miR-92a-1-5p	mmu-miR-92a-1-5p		-1
black	miR-25-3p/32-5p/92-3p/363-3p/367-3p	mmu-miR-92a-3p	1810055G02Rik,4930402H24Rik,4932438A13Rik,8030462N17Rik,A630007B06Rik,Aars,Aatk,Abcf2,Abhd13,Adam10,Adam19,Adam23,Adamtsl1,Adamtsl3,Adcy3,Adm,Ado,Adrb1,Aff4,Aggf1,Ago2,Ago3,Ahcyl1,AI593442,Aida,AK157302,Ak3,Akap1,Akap10,Alpk3,Alx4,Angptl2,Ankib1,Ankrd13c,Ankrd44,Ano8,Anp32e,Ap5m1,Appl1,Aqp2,Arf1,Arhgap29,Arhgef17,Arid1b,Arl5b,Armc1,Arpc2,Arrdc3,Arrdc4,Astn1,Asxl2,Atf6,Atg14,Atp2a2,Atp7a,Atp8b1,At…	2
black	miR-25-3p/32-5p/92-3p/363-3p/367-3p	mmu-miR-92b-3p	1810055G02Rik,4930402H24Rik,4932438A13Rik,8030462N17Rik,A630007B06Rik,Aars,Aatk,Abcf2,Abhd13,Adam10,Adam19,Adam23,Adamtsl1,Adamtsl3,Adcy3,Adm,Ado,Adrb1,Aff4,Aggf1,Ago2,Ago3,Ahcyl1,AI593442,Aida,AK157302,Ak3,Akap1,Akap10,Alpk3,Alx4,Angptl2,Ankib1,Ankrd13c,Ankrd44,Ano8,Anp32e,Ap5m1,Appl1,Aqp2,Arf1,Arhgap29,Arhgef17,Arid1b,Arl5b,Armc1,Arpc2,Arrdc3,Arrdc4,Astn1,Asxl2,Atf6,Atg14,Atp2a2,Atp7a,Atp8b1,At…	2
black	miR-92b-5p	mmu-miR-92b-5p		-1
black	miR-93-3p	mmu-miR-93-3p		-1
black	miR-17-5p/20-5p/93-5p/106-5p	mmu-miR-93-5p	1500011K16Rik,1600012H06Rik,1700021K19Rik,1700029I15Rik,1810013L24Rik,2210018M11Rik,2410127L17Rik,2510009E07Rik,2700081O15Rik,3222401L13Rik,4933411K20Rik,4933426M11Rik,6330419J24Rik,6430548M08Rik,9430038I01Rik,A930004D18Rik,Aak1,Abca1,Abcg4,Abhd2,Abhd5,Abi1,Abl2,Acbd5,Acer2,Acsl4,Actr1a,Acvr1b,Adal,Adam9,Adamts5,Adcy2,Adipor2,Aff4,Agfg2,Ago1,Ago2,Ago3,Ahnak,Ajuba,Akt3,Aktip,Alkbh5,Alx4,Ank,Ankfy1…	2
black	let-7-3p/miR-98-3p	mmu-miR-98-3p		-1
tan	let-7-5p/miR-98-5p	mmu-miR-98-5p	0610030E20Rik,1110037F02Rik,1700017B05Rik,1700021F05Rik,2410127L17Rik,4833403I15Rik,4930402H24Rik,4930578C19Rik,4931428F04Rik,5031439G07Rik,9930012K11Rik,Aak1,Aass,Abcb9,Abcc10,Abcc5,Abcc6,Abcg1,Abhd11,Abhd17c,Abl2,Acer2,Acot11,Acsl6,Actr2,Acvr1b,Acvr1c,Acvr2a,Adamts12,Adamts14,Adamts15,Adamts20,Adamts5,Adamts8,Adcy9,Adipor2,Adrb1,Adrb2,Adrb3,Aen,Agap1,Ago1,Ago2,Ago3,Ago4,Agpat6,Agxt2,Ahctf1,AI46…	2
yellow	miR-99-5p/100-5p	mmu-miR-99a-5p	Adcy1,Ago2,Ap1ar,Arhgef12,Bmpr2,Camta1,Cdyl2,Cep85,Ctdspl,Cyp26b1,Epdr1,Etv3,Fzd5,Fzd8,Gria4,Hoxa1,Hoxa3,Hs3st2,Hs3st3b1,Icmt,Igf1r,Insm1,Kbtbd8,Kdm6b,Lrrc8b,Mbnl1,Mtmr3,Mtor,Nox4,Ntrk3,Nxf1,Ppp3ca,Pura,Raver2,Rmnd5a,Rsbn1l,Seh1l,Setd1b,Sim1,Slc44a1,Smarca5,Taok1,Thap2,Trib1,Trib2,Trim71,Ttc39a,Zbtb7a,Zkscan16	2
black	miR-99-3p	mmu-miR-99b-3p		-1
lightgreen	miR-99-5p/100-5p	mmu-miR-99b-5p	Adcy1,Ago2,Ap1ar,Arhgef12,Bmpr2,Camta1,Cdyl2,Cep85,Ctdspl,Cyp26b1,Epdr1,Etv3,Fzd5,Fzd8,Gria4,Hoxa1,Hoxa3,Hs3st2,Hs3st3b1,Icmt,Igf1r,Insm1,Kbtbd8,Kdm6b,Lrrc8b,Mbnl1,Mtmr3,Mtor,Nox4,Ntrk3,Nxf1,Ppp3ca,Pura,Raver2,Rmnd5a,Rsbn1l,Seh1l,Setd1b,Sim1,Slc44a1,Smarca5,Taok1,Thap2,Trib1,Trib2,Trim71,Ttc39a,Zbtb7a,Zkscan16	2
grey	let-7-3p/miR-98-3p	mmu-let-7a-1-3p		-1
greenyellow	let-7-5p/miR-98-5p	mmu-let-7a-5p	0610030E20Rik,1110037F02Rik,1700017B05Rik,1700021F05Rik,2410127L17Rik,4833403I15Rik,4930402H24Rik,4930578C19Rik,4931428F04Rik,5031439G07Rik,9930012K11Rik,Aak1,Aass,Abcb9,Abcc10,Abcc5,Abcc6,Abcg1,Abhd11,Abhd17c,Abl2,Acer2,Acot11,Acsl6,Actr2,Acvr1b,Acvr1c,Acvr2a,Adamts12,Adamts14,Adamts15,Adamts20,Adamts5,Adamts8,Adcy9,Adipor2,Adrb1,Adrb2,Adrb3,Aen,Agap1,Ago1,Ago2,Ago3,Ago4,Agpat6,Agxt2,Ahctf1,AI46…	2
black	let-7-3p/miR-98-3p	mmu-let-7b-3p		-1
greenyellow	let-7-5p/miR-98-5p	mmu-let-7b-5p	0610030E20Rik,1110037F02Rik,1700017B05Rik,1700021F05Rik,2410127L17Rik,4833403I15Rik,4930402H24Rik,4930578C19Rik,4931428F04Rik,5031439G07Rik,9930012K11Rik,Aak1,Aass,Abcb9,Abcc10,Abcc5,Abcc6,Abcg1,Abhd11,Abhd17c,Abl2,Acer2,Acot11,Acsl6,Actr2,Acvr1b,Acvr1c,Acvr2a,Adamts12,Adamts14,Adamts15,Adamts20,Adamts5,Adamts8,Adcy9,Adipor2,Adrb1,Adrb2,Adrb3,Aen,Agap1,Ago1,Ago2,Ago3,Ago4,Agpat6,Agxt2,Ahctf1,AI46…	2
black	let-7c-1-3p	mmu-let-7c-1-3p		-1
grey	let-7-3p/miR-98-3p	mmu-let-7c-2-3p		-1
greenyellow	let-7-5p/miR-98-5p	mmu-let-7c-5p	0610030E20Rik,1110037F02Rik,1700017B05Rik,1700021F05Rik,2410127L17Rik,4833403I15Rik,4930402H24Rik,4930578C19Rik,4931428F04Rik,5031439G07Rik,9930012K11Rik,Aak1,Aass,Abcb9,Abcc10,Abcc5,Abcc6,Abcg1,Abhd11,Abhd17c,Abl2,Acer2,Acot11,Acsl6,Actr2,Acvr1b,Acvr1c,Acvr2a,Adamts12,Adamts14,Adamts15,Adamts20,Adamts5,Adamts8,Adcy9,Adipor2,Adrb1,Adrb2,Adrb3,Aen,Agap1,Ago1,Ago2,Ago3,Ago4,Agpat6,Agxt2,Ahctf1,AI46…	2
black	let-7d-3p	mmu-let-7d-3p		-1
black	let-7-5p/miR-98-5p	mmu-let-7d-5p	0610030E20Rik,1110037F02Rik,1700017B05Rik,1700021F05Rik,2410127L17Rik,4833403I15Rik,4930402H24Rik,4930578C19Rik,4931428F04Rik,5031439G07Rik,9930012K11Rik,Aak1,Aass,Abcb9,Abcc10,Abcc5,Abcc6,Abcg1,Abhd11,Abhd17c,Abl2,Acer2,Acot11,Acsl6,Actr2,Acvr1b,Acvr1c,Acvr2a,Adamts12,Adamts14,Adamts15,Adamts20,Adamts5,Adamts8,Adcy9,Adipor2,Adrb1,Adrb2,Adrb3,Aen,Agap1,Ago1,Ago2,Ago3,Ago4,Agpat6,Agxt2,Ahctf1,AI46…	2
black	let-7e-3p	mmu-let-7e-3p		-1
black	let-7-5p/miR-98-5p	mmu-let-7e-5p	0610030E20Rik,1110037F02Rik,1700017B05Rik,1700021F05Rik,2410127L17Rik,4833403I15Rik,4930402H24Rik,4930578C19Rik,4931428F04Rik,5031439G07Rik,9930012K11Rik,Aak1,Aass,Abcb9,Abcc10,Abcc5,Abcc6,Abcg1,Abhd11,Abhd17c,Abl2,Acer2,Acot11,Acsl6,Actr2,Acvr1b,Acvr1c,Acvr2a,Adamts12,Adamts14,Adamts15,Adamts20,Adamts5,Adamts8,Adcy9,Adipor2,Adrb1,Adrb2,Adrb3,Aen,Agap1,Ago1,Ago2,Ago3,Ago4,Agpat6,Agxt2,Ahctf1,AI46…	2
black	let-7-3p/miR-98-3p	mmu-let-7f-1-3p		-1
green	let-7f-2-3p	mmu-let-7f-2-3p		-1
yellow	let-7-5p/miR-98-5p	mmu-let-7f-5p	0610030E20Rik,1110037F02Rik,1700017B05Rik,1700021F05Rik,2410127L17Rik,4833403I15Rik,4930402H24Rik,4930578C19Rik,4931428F04Rik,5031439G07Rik,9930012K11Rik,Aak1,Aass,Abcb9,Abcc10,Abcc5,Abcc6,Abcg1,Abhd11,Abhd17c,Abl2,Acer2,Acot11,Acsl6,Actr2,Acvr1b,Acvr1c,Acvr2a,Adamts12,Adamts14,Adamts15,Adamts20,Adamts5,Adamts8,Adcy9,Adipor2,Adrb1,Adrb2,Adrb3,Aen,Agap1,Ago1,Ago2,Ago3,Ago4,Agpat6,Agxt2,Ahctf1,AI46…	2
yellow	let-7-5p/miR-98-5p	mmu-let-7g-5p	0610030E20Rik,1110037F02Rik,1700017B05Rik,1700021F05Rik,2410127L17Rik,4833403I15Rik,4930402H24Rik,4930578C19Rik,4931428F04Rik,5031439G07Rik,9930012K11Rik,Aak1,Aass,Abcb9,Abcc10,Abcc5,Abcc6,Abcg1,Abhd11,Abhd17c,Abl2,Acer2,Acot11,Acsl6,Actr2,Acvr1b,Acvr1c,Acvr2a,Adamts12,Adamts14,Adamts15,Adamts20,Adamts5,Adamts8,Adcy9,Adipor2,Adrb1,Adrb2,Adrb3,Aen,Agap1,Ago1,Ago2,Ago3,Ago4,Agpat6,Agxt2,Ahctf1,AI46…	2
pink	let-7i-3p	mmu-let-7i-3p		-1
red	let-7-5p/miR-98-5p	mmu-let-7i-5p	0610030E20Rik,1110037F02Rik,1700017B05Rik,1700021F05Rik,2410127L17Rik,4833403I15Rik,4930402H24Rik,4930578C19Rik,4931428F04Rik,5031439G07Rik,9930012K11Rik,Aak1,Aass,Abcb9,Abcc10,Abcc5,Abcc6,Abcg1,Abhd11,Abhd17c,Abl2,Acer2,Acot11,Acsl6,Actr2,Acvr1b,Acvr1c,Acvr2a,Adamts12,Adamts14,Adamts15,Adamts20,Adamts5,Adamts8,Adcy9,Adipor2,Adrb1,Adrb2,Adrb3,Aen,Agap1,Ago1,Ago2,Ago3,Ago4,Agpat6,Agxt2,Ahctf1,AI46…	2
red	miR-202-3p	mmu-let-7j		0
