# Supplementary material for: Stage-specific expression patterns and co-targeting relationships among miRNAs in the developing mouse cerebral cortex
Source: Commun Biol. 2024 Oct 22;7:1366. doi: 10.1038/s42003-024-07092-7 (PMC11493953; doi:10.1038/s42003-024-07092-7)
Supplement: Supplementary file 6 — Supplementary Data 3 [file 42003_2024_7092_MOESM6_ESM.xlsx]

## Sheet: GO_terms_black_module_targets
Supplementady data 3	GO terms of miRNA targets of the black and green modules from the WCGNA analysis.
	ID	Description	GeneRatio	BgRatio	pvalue	p.adjust	qvalue	geneID	Count
GO:0007409	GO:0007409	axonogenesis	337/7208	406/10876	1.27247e-14	7.06222e-11	5.81587e-11	Apbb2/Aplp2/App/Arhgap35/Arhgef28/Atg7/Bcl11b/Bmpr2/Cntnap1/Creb1/Dnm2/Dpysl2/Dpysl5/Efnb1/Egr2/Epha4/Epha5/Epha7/Ephb4/Etv1/Foxb1/Foxp1/Fzd3/Golga2/Hoxa2/Itga4/Kif5a/Lama3/Lhx4/Limk1/Map3k13/Mgll/Myo5b/Ndel1/Neurog2/Nfib/Nr4a2/Nr4a3/Ntn1/Ntng1/Pafah1b1/Pak3/Pitpna/Plxna1/Pten/Ptpro/Rab10/Rgma/Rnf6/Sema3c/Sema4b/Sema4g/Sema5a/Sema7a/Shox2/Skil/Slitrk3/Smad4/Stk11/Stxbp5/Tiam1/Ulk1/Vasp/Vegfa/B4ga…	337
GO:0061564	GO:0061564	axon development	361/7208	442/10876	1.60386e-13	4.45071e-10	3.66524e-10	Apbb2/Aplp2/App/Arhgap35/Arhgef28/Atg7/Bcl11b/Bmpr2/Cntnap1/Creb1/Dnm2/Dpysl2/Dpysl5/Efnb1/Egr2/Epha4/Epha5/Epha7/Ephb4/Etv1/Foxb1/Foxp1/Fzd3/Golga2/Hoxa2/Itga4/Kif5a/Lama3/Lhx4/Limk1/Map3k13/Mgll/Myo5b/Ndel1/Neurog2/Nfib/Nr4a2/Nr4a3/Ntn1/Ntng1/Pafah1b1/Pak3/Pitpna/Plxna1/Pten/Ptpro/Rab10/Rgma/Rnf6/Sema3c/Sema4b/Sema4g/Sema5a/Sema7a/Shox2/Skil/Slitrk3/Smad4/Stk11/Stxbp5/Tiam1/Tnfrsf21/Ulk1/Vash2/…	361
GO:0010975	GO:0010975	regulation of neuron projection development	362/7208	449/10876	4.87999e-12	9.02798e-09	7.4347e-09	Abl2/Arhgap35/Bmpr2/Crk/Dab2/Dpysl2/Epha4/Epha7/Fyn/Golga2/Il1rapl1/Lif/Limk1/Lrp8/Lyn/Map3k13/Mfn1/Mfn2/Mylip/Myo5b/Ndel1/Nedd4l/Neurog3/Ntn1/Ntng1/Pafah1b1/Pak3/Parp6/Plxna1/Prrx1/Pten/Ptprd/Rapgef2/Rapgef4/Rgma/Rnf6/Sema3c/Sema4b/Sema4g/Sema5a/Sema7a/Shox2/Skil/Srcin1/Ss18l1/Stk11/Tanc2/Tiam1/Twf1/Ulk1/Vegfa/Vldlr/Zfp365/Cask/Efna5/Klf4/Nlgn3/Nova2/Nptn/Pak2/Ptk2/Sema3b/Sema4f/Tenm3/Zeb2/Acap3…	362
GO:1905114	GO:1905114	cell surface receptor signaling pathway involved in cell-cell signaling	347/7208	430/10876	1.09433e-11	1.51838e-08	1.25042e-08	Abl2/Apcdd1/App/Atxn1/Bambi/Bicc1/Bmp2/Ccnd1/Celsr2/Csnk1a1/Csnk1g1/Cul3/Dab2/Fzd3/Fzd4/Fzd7/Grin2b/Lrrk1/Lypd6/Map3k1/Mecp2/Ndrg2/P2rx4/Paf1/Pkd1/Pkd2/Ppp2r3a/Pten/Ptpro/Rims2/Sall1/Sema5a/Siah2/Slc17a7/Sox4/Ssh1/Stk11/Sulf1/Tiam1/Tle4/Tmem64/Tnks2/Ubr5/Wnk1/Wnt9b/Wwtr1/Xiap/Cacnb3/Fzd5/Klf4/Mllt3/Nlgn3/Prdm15/Ptpru/Rbms3/Wnt7b/Zeb2/Amer2/Apc/Csnk2a1/Daam1/Dvl1/Dvl3/Edn1/Fbxw4/Fgfr2/Gpc4/Grb10/G…	347
GO:0050808	GO:0050808	synapse organization	326/7208	403/10876	2.66294e-11	2.7665e-08	2.27826e-08	Abl2/App/Arhgef7/Atp2b2/Cntnap1/Dip2a/Efnb1/Epha4/Epha5/Epha7/Erc1/F2r/Frmpd4/Fyn/Gpc6/Grin2b/Il1rapl1/Lrp8/Lrrn3/Mecp2/Mfn1/Mfn2/Myo5b/Ndrg2/Neurod2/Ntn1/Ntng1/Pafah1b1/Pak3/Pfn2/Pik3r1/Pten/Ptprd/Ptpro/Rapgef4/Rest/Rock2/Shank2/Slitrk3/Srcin1/Ssh1/St8sia2/Sybu/Tanc1/Tanc2/Thbs2/Wasf1/Zfp365/Cacnb3/Cask/Chchd10/Efna5/Fzd5/Nlgn3/Nptn/Pcdh17/Ptk2/Synpo/Wasf2/Wnt7b/Amigo1/Bsn/Cacnb1/Cacng2/Camkv/Cd…	326
GO:0035107	GO:0035107	appendage morphogenesis	131/7208	146/10876	3.48928e-11	2.7665e-08	2.27826e-08	Alx4/Bcl2l11/Cyp26b1/Fgf4/Fmn1/Grhl2/Mycn/Osr1/Prrx1/Rarb/Sall1/Sall3/Sema3c/Shox2/Ski/Smad4/Sox4/Sp8/Sp9/Tbx3/Cacna1c/Hoxa13/Mecom/Pcsk5/Ptch1/Zbtb16/Bak1/Dicer1/Ece1/Fbxw4/Fgfr2/Gja1/Lrp4/Megf8/Pbx1/Sox11/Tbx4/Wnt7a/Chd7/Fras1/Aff3/Fzd6/Lrp6/Mbnl1/Rnf165/Tgfb2/Atp7a/Col2a1/Med1/Nog/Fgf9/Gnas/Rspo2/Shh/Smarca4/Traf3ip1/Zic3/Asph/Bmpr1a/Gna12/Hoxa10/Hoxc11/Ihh/Plxna2/Rarg/Reck/Sall4/Tfap2a/Gnaq/A…	131
GO:0035108	GO:0035108	limb morphogenesis	131/7208	146/10876	3.48928e-11	2.7665e-08	2.27826e-08	Alx4/Bcl2l11/Cyp26b1/Fgf4/Fmn1/Grhl2/Mycn/Osr1/Prrx1/Rarb/Sall1/Sall3/Sema3c/Shox2/Ski/Smad4/Sox4/Sp8/Sp9/Tbx3/Cacna1c/Hoxa13/Mecom/Pcsk5/Ptch1/Zbtb16/Bak1/Dicer1/Ece1/Fbxw4/Fgfr2/Gja1/Lrp4/Megf8/Pbx1/Sox11/Tbx4/Wnt7a/Chd7/Fras1/Aff3/Fzd6/Lrp6/Mbnl1/Rnf165/Tgfb2/Atp7a/Col2a1/Med1/Nog/Fgf9/Gnas/Rspo2/Shh/Smarca4/Traf3ip1/Zic3/Asph/Bmpr1a/Gna12/Hoxa10/Hoxc11/Ihh/Plxna2/Rarg/Reck/Sall4/Tfap2a/Gnaq/A…	131
GO:0016358	GO:0016358	dendrite development	221/7208	263/10876	4.75134e-11	3.29625e-08	2.71452e-08	Abi1/Abl2/Acsl4/App/Celsr2/Crk/Dip2a/Epha4/Epha5/Fyn/Igf2bp1/Il1rapl1/Iqsec1/Lrp8/Mecp2/Mfn1/Mfn2/Mink1/Mpdz/Myo5b/Nedd4l/Neurog3/Ntn1/Pafah1b1/Pak3/Parp6/Pten/Ptprd/Rapgef2/Rapgef4/Rock2/Srcin1/Ss18l1/Stk11/Tanc2/Tet1/Vldlr/Zfp365/Cask/Klf7/Nlgn3/Pak2/Cpeb3/Crtc1/Dvl1/Elavl4/Fmr1/Lrp4/Lst1/Mark1/Myo6/Numbl/Ppp1r9b/Ptprf/Sarm1/Scarf1/Sema4d/Slitrk5/Sult4a1/Wnt7a/Flrt1/Map1a/Mapk6/Sez6/Btbd3/Capri…	221
GO:0071900	GO:0071900	regulation of protein serine/threonine kinase activity	214/7208	254/10876	5.77862e-11	3.56348e-08	2.93459e-08	Adam9/Ajuba/App/Bmp2/Ccnd1/Ccnd2/Ccng1/Ccng2/Ccnj/Cdkn1a/Dab2/Dazap2/Epha4/Fgd4/Flt1/Fzd4/Gab1/Heg1/Htr2a/Kat2b/Lime1/Lyn/Magi3/Map3k1/Map3k12/Map3k13/Map3k5/Mapre3/Pkd1/Pkd2/Pkia/Ppp2ca/Pten/Rapgef2/Rb1/Sash1/Sesn2/Sorl1/Sos1/Spry4/Stk38/Syap1/Tenm1/Tnfsf11/Tsg101/Vegfa/Cdc6/Fgf18/Fzd5/Igf1/Kras/Ptpn1/Ptpn6/Zeb2/Adam17/Apc/Ccnjl/Cdkn2b/Dusp1/Dusp7/Dvl3/Edn1/Hipk3/Hmgcr/Inpp5k/Map2k7/Map3k10/Nek1…	214
GO:0016055	GO:0016055	Wnt signaling pathway	288/7208	355/10876	2.15394e-10	1.19544e-07	9.84465e-08	Abl2/Apcdd1/App/Bambi/Bicc1/Bmp2/Ccnd1/Celsr2/Csnk1a1/Csnk1g1/Cul3/Dab2/Fzd3/Fzd4/Fzd7/Lrrk1/Lypd6/Map3k1/Ndrg2/Paf1/Pkd1/Pkd2/Ppp2r3a/Pten/Ptpro/Sall1/Sema5a/Siah2/Sox4/Stk11/Sulf1/Tiam1/Tle4/Tmem64/Tnks2/Ubr5/Wnk1/Wnt9b/Wwtr1/Xiap/Fzd5/Klf4/Mllt3/Prdm15/Ptpru/Rbms3/Wnt7b/Zeb2/Amer2/Apc/Csnk2a1/Daam1/Dvl1/Dvl3/Edn1/Fbxw4/Fgfr2/Gpc4/Grb10/Jup/Lrp4/Mark1/Mark2/Prkaa2/Pygo1/Rps12/Shisa6/Tle3/Tmem17…	288
GO:0034329	GO:0034329	cell junction assembly	281/7208	346/10876	2.86949e-10	1.44779e-07	1.19228e-07	Ajuba/App/Cdh24/Cntnap1/Col17a1/Coro2b/Efnb1/Epha7/Fmn1/Gpc6/Grhl2/Heg1/Il1rapl1/Lrrn3/Mecp2/Mpdz/Nedd4l/Ntn1/Pard6b/Pik3r1/Pkn2/Pten/Ptprd/Ptpro/Rapgef2/Rhoc/Rock2/Shank2/Slitrk3/Smad7/St8sia2/Thbs2/Tns1/Vegfa/Efna5/Fzd5/Nlgn3/Nptn/Pak2/Pcdh17/Ptk2/Ptpn11/Amigo1/Bsn/Camsap3/Cdh12/Cdh5/Cdh9/Cgn/Dvl1/Erbb4/Fbxo45/Ghsr/Gja1/Gjc1/Gpc4/Jup/Lingo2/Lrp4/Mdga1/Myo6/Nrg1/Peak1/Rap1a/Sema4d/Slitrk5/Slitrk…	281
GO:0198738	GO:0198738	cell-cell signaling by wnt	289/7208	357/10876	3.16455e-10	1.4636e-07	1.2053e-07	Abl2/Apcdd1/App/Bambi/Bicc1/Bmp2/Ccnd1/Celsr2/Csnk1a1/Csnk1g1/Cul3/Dab2/Fzd3/Fzd4/Fzd7/Lrrk1/Lypd6/Map3k1/Ndrg2/Paf1/Pkd1/Pkd2/Ppp2r3a/Pten/Ptpro/Sall1/Sema5a/Siah2/Sox4/Stk11/Sulf1/Tiam1/Tle4/Tmem64/Tnks2/Ubr5/Wnk1/Wnt9b/Wwtr1/Xiap/Fzd5/Klf4/Mllt3/Prdm15/Ptpru/Rbms3/Wnt7b/Zeb2/Amer2/Apc/Csnk2a1/Daam1/Dvl1/Dvl3/Edn1/Fbxw4/Fgfr2/Gpc4/Grb10/Jup/Lrp4/Mark1/Mark2/Prkaa2/Pygo1/Rps12/Shisa6/Tle3/Tmem17…	289
GO:0048813	GO:0048813	dendrite morphogenesis	138/7208	157/10876	3.54349e-10	1.47297e-07	1.21302e-07	Abi1/Abl2/Celsr2/Dip2a/Epha4/Epha5/Fyn/Igf2bp1/Il1rapl1/Lrp8/Mfn1/Mfn2/Mink1/Myo5b/Nedd4l/Neurog3/Pafah1b1/Pak3/Parp6/Pten/Ptprd/Rapgef2/Rock2/Srcin1/Ss18l1/Stk11/Tanc2/Tet1/Vldlr/Zfp365/Cask/Klf7/Nlgn3/Dvl1/Elavl4/Lrp4/Numbl/Ptprf/Sarm1/Sema4d/Slitrk5/Sult4a1/Wnt7a/Btbd3/Caprin2/Hecw2/Hprt/Kalrn/Mapk8/Nrp1/Ppfia2/Ppp1r9a/Rbfox2/Robo1/Wasl/Adam10/Atp7a/Camk2a/Cdk5r1/Cux1/Met/Opa1/Picalm/Trak1/Tra…	138
GO:1901699	GO:1901699	cellular response to nitrogen compound	362/7208	457/10876	3.71561e-10	1.47297e-07	1.21302e-07	Akt3/App/Chrm2/Crk/Dnm2/Epha4/Fyn/Gnb5/Htr2a/Irf1/Itga4/Jak1/Kat2b/Map3k5/Mecp2/Mfn2/Ndel1/Nr4a2/Nr4a3/P2rx4/Pde3b/Pdgfra/Phip/Pik3r1/Pip4k2a/Pip4k2c/Pkd2/Plcb1/Pten/Rab10/Rab12/Rapgef2/Rb1/Rgs8/Rnf4/Rock2/Rragd/Sesn2/Sesn3/Slc1a2/Slc2a4/Slc30a10/Socs7/Sorl1/Sp1/Ssh1/Stat3/Syap1/Cacna2d1/Gpd1/Igf1/Kcnq1/Ptk2/Ptpn1/Ptpn11/Wdtc1/Adcy5/Adcy6/Agtrap/Amigo1/Apc/Cacnb1/Chrnd/Cpeb3/Cpeb4/Edn1/Eif4ebp1/E…	362
GO:0007169	GO:0007169	transmembrane receptor protein tyrosine kinase signaling pathway	382/7208	485/10876	4.66078e-10	1.72449e-07	1.42015e-07	Abl2/Ar/Atxn1/Bmp2/Cep57/Col4a3/Crk/Csf1/Dstyk/Efnb1/Epha4/Epha5/Epha7/Ephb4/Ereg/F3/Fat4/Fgf4/Flt1/Frk/Frs2/Fyn/Fzd4/Gab1/Gigyf1/Hif1a/Hip1/Jak1/Lyn/Mfn2/Ndel1/Nr4a3/Pdgfra/Phip/Pik3r1/Pip4k2a/Pip4k2c/Plcb1/Pten/Rapgef2/Rassf2/Samd12/Sesn3/Shc4/Slc2a4/Slc30a10/Smoc2/Socs7/Sorl1/Sos1/Spry4/Stat3/Sulf1/Tcf4/Tiam1/Trim71/Tsg101/Txnip/Ulk1/Vegfa/Wasf1/Yes1/Efna5/Fgf18/Hhip/Igf1/Nptn/Pik3cd/Ptk2/Ptpn…	382
GO:0030900	GO:0030900	forebrain development	269/7208	332/10876	1.10692e-09	3.76201e-07	3.09808e-07	Aplp2/App/Arhgap35/Atg16l1/Atg7/Atp1a2/Bcl11b/Bmp2/Cep120/Chd5/Creb1/Crk/Dmrta2/E2f1/Emx2/Epha5/Fat4/Foxb1/Frs2/Fyn/Hif1a/Hook3/Igf2bp1/Lhx6/Lhx8/Lrp8/Ndel1/Neurog2/Nfib/Nr4a2/Nr4a3/Pafah1b1/Plcb1/Ptchd1/Pten/Rapgef2/Rarb/Sall1/Sall3/Sema5a/Sema7a/Setd2/Ski/Slc1a2/Socs7/Tbx3/Wdr37/Zbtb18/Ccdc85c/Kras/Lhx1/Mecom/Ncor2/Nhlh2/Nkx2-1/Pgap1/Pou3f3/Wnt7b/Zeb2/Btg2/Dicer1/Elavl4/Erbb4/Fbxo45/Fgfr2/Fut1/…	269
GO:0048736	GO:0048736	appendage development	144/7208	166/10876	1.23994e-09	3.76201e-07	3.09808e-07	Alx4/Bcl2l11/Bmpr2/Cyp26b1/Fgf4/Fmn1/Grhl2/Mycn/Osr1/Prrx1/Rarb/Sall1/Sall3/Sema3c/Shox2/Ski/Smad4/Smoc1/Sox4/Sp8/Sp9/Tbx3/Cacna1c/Hoxa13/Mecom/Pcsk5/Ptch1/Zbtb16/Bak1/Dicer1/Ece1/Fbxw4/Fgfr2/Gja1/Lrp4/Megf8/Pbx1/Rc3h2/Sox11/Tbx4/Wnt7a/Chd7/Fras1/Aff3/Fermt2/Fzd6/Lrp6/Mbnl1/Meox2/Prkab1/Rnf165/Tgfb2/Atp7a/Col2a1/Med1/Nog/Slc7a11/Fgf9/Gnas/Rspo2/Shh/Smarca4/Traf3ip1/Zic3/Asph/Bmpr1a/Gna12/Hoxa10/H…	144
GO:0060173	GO:0060173	limb development	144/7208	166/10876	1.23994e-09	3.76201e-07	3.09808e-07	Alx4/Bcl2l11/Bmpr2/Cyp26b1/Fgf4/Fmn1/Grhl2/Mycn/Osr1/Prrx1/Rarb/Sall1/Sall3/Sema3c/Shox2/Ski/Smad4/Smoc1/Sox4/Sp8/Sp9/Tbx3/Cacna1c/Hoxa13/Mecom/Pcsk5/Ptch1/Zbtb16/Bak1/Dicer1/Ece1/Fbxw4/Fgfr2/Gja1/Lrp4/Megf8/Pbx1/Rc3h2/Sox11/Tbx4/Wnt7a/Chd7/Fras1/Aff3/Fermt2/Fzd6/Lrp6/Mbnl1/Meox2/Prkab1/Rnf165/Tgfb2/Atp7a/Col2a1/Med1/Nog/Slc7a11/Fgf9/Gnas/Rspo2/Shh/Smarca4/Traf3ip1/Zic3/Asph/Bmpr1a/Gna12/Hoxa10/H…	144
GO:0071902	GO:0071902	positive regulation of protein serine/threonine kinase activity	130/7208	148/10876	1.28789e-09	3.76201e-07	3.09808e-07	Adam9/Ajuba/App/Ccnd1/Ccnd2/Dazap2/Epha4/Fgd4/Flt1/Fzd4/Gab1/Htr2a/Magi3/Map3k1/Map3k12/Map3k13/Map3k5/Mapre3/Pkd1/Pkd2/Ppp2ca/Rapgef2/Sash1/Syap1/Tenm1/Tnfsf11/Vegfa/Cdc6/Fgf18/Fzd5/Igf1/Kras/Ptpn1/Zeb2/Adam17/Dvl3/Edn1/Map2k7/Map3k10/Nek10/Slc8a2/Traf6/Vangl2/Ccnd3/Hras/Acsl1/Ccny/Fermt2/Kit/Nox4/Robo1/Tnf/Atp2b4/Tead1/Tgfa/Cab39/Csf1r/Ern1/Prox1/Rptor/Adrb2/Ghr/Higd1a/Insr/Map2k1/Map3k4/Pim1/N…	130
GO:0045859	GO:0045859	regulation of protein kinase activity	352/7208	446/10876	1.47755e-09	4.10019e-07	3.37658e-07	Abi1/Adam9/Ajuba/Aplp2/App/Bmp2/Cacul1/Camk2n1/Camk2n2/Ccnd1/Ccnd2/Ccng1/Ccng2/Ccnj/Cdkn1a/Csf1/Dab2/Dazap2/Epha4/Ereg/Fgd4/Flt1/Fzd4/Gab1/Heg1/Htr2a/Kat2b/Lime1/Lrp8/Lyn/Magi3/Map3k1/Map3k12/Map3k13/Map3k5/Mapre3/Pkd1/Pkd2/Pkia/Ppp2ca/Pten/Ptpro/Rap2c/Rapgef2/Rassf2/Rb1/Sash1/Sesn2/Sh3bp5/Sorl1/Sos1/Spred1/Spry4/Srcin1/Stk11/Stk38/Syap1/Tenm1/Tgfbr2/Tnfsf11/Tsg101/Vegfa/Vldlr/Wwtr1/Zfp91/Cdc6/Fg…	352
GO:0032870	GO:0032870	cellular response to hormone stimulus	306/7208	383/10876	1.58421e-09	4.18685e-07	3.44795e-07	Abhd2/Adipor2/Akt3/Ar/Atp1a2/Clock/Crebrf/Crk/Cry2/Dab2/Ddx5/Epha5/Foxa1/Foxp1/Irf1/Jak1/Kat2b/Klf9/Lmo3/Mfn2/Ncoa3/Ndel1/Nr4a2/Nr4a3/Pde3b/Per1/Phip/Pik3r1/Pip4k2a/Pip4k2c/Plcb1/Ppara/Ppargc1b/Pten/Rab10/Rab12/Rarb/Rb1/Rest/Rnf6/Rock2/Sesn3/Slc2a4/Slc30a10/Socs7/Sorl1/Sp1/Stat3/Syap1/Ubr5/Uri1/Zbtb7a/Efna5/Igf1/Ncor2/Nr1d2/Ptk2/Ptpn1/Ptpn11/Tmf1/Wdtc1/Adcy6/Agtrap/Apc/Edn1/Eif4ebp1/Esrra/Gas2l1/…	306
GO:0051960	GO:0051960	regulation of nervous system development	350/7208	444/10876	2.14107e-09	5.40133e-07	4.4481e-07	Atxn1/Bhlhe41/Bmp2/Bmpr2/Dmrta2/E2f1/Egr2/Epha4/Epha7/Flt1/Fzd3/Golga2/Hif1a/Hook3/Il1rapl1/Il6st/Ldlr/Lif/Limk1/Lrp8/Lrrn3/Lyn/Map3k13/Mecp2/Mfn1/Mfn2/Mycn/Myo5b/Ndel1/Nkx2-2/Ntn1/Pafah1b1/Pak3/Parp6/Pik3r1/Plag1/Plxna1/Pten/Ptprd/Rapgef2/Rarb/Rb1/Rest/Rgma/Rnf6/Sema3c/Sema4b/Sema4g/Sema5a/Sema7a/Shox2/Ski/Skil/Slitrk3/Sorl1/Ss18l1/St8sia2/Stk11/Thbs2/Tiam1/Tnfrsf21/Ulk1/Vegfa/Zfp365/Cask/Dll4/E…	350
GO:0021953	GO:0021953	central nervous system neuron differentiation	154/7208	180/10876	3.02923e-09	7.30965e-07	6.01963e-07	Arhgap35/Arhgef28/Atg7/Atp2b2/Bcl11b/Chd5/Epha4/Foxn4/Lhx4/Lhx6/Lhx8/Ndel1/Neurog2/Nfib/Nkx2-2/Nr4a2/Pafah1b1/Pten/Rapgef2/Rora/Sox4/Tal1/Ulk1/B4galt5/Dll4/Lhx1/Nfe2l1/Nhlh2/Nkx2-1/Nova2/Ptch1/Ptk2/Zeb2/B4galt6/Btg2/Dicer1/Elavl4/Fbxo45/Fgfr2/Gdpd5/Lep/Nin/Phox2b/Slc4a10/Wnt7a/Zswim6/Tsku/Arx/Bmpr1b/Hprt/Inhba/Nrp1/Pou4f1/Sox5/Spock1/Wdr47/Wnt1/Atp7a/Nfix/Csf1r/Fezf2/Prox1/Sema3a/Shh/Sox1/Sufu/Tb…	154
GO:0071417	GO:0071417	cellular response to organonitrogen compound	330/7208	418/10876	4.59692e-09	1.06304e-06	8.75431e-07	Akt3/App/Crk/Dnm2/Epha4/Fyn/Gnb5/Htr2a/Irf1/Itga4/Jak1/Kat2b/Mecp2/Mfn2/Ndel1/Nr4a2/Nr4a3/P2rx4/Pde3b/Pdgfra/Phip/Pik3r1/Pip4k2a/Pip4k2c/Pkd2/Plcb1/Pten/Rab10/Rab12/Rapgef2/Rb1/Rgs8/Rock2/Rragd/Sesn2/Sesn3/Slc1a2/Slc2a4/Slc30a10/Socs7/Sorl1/Sp1/Ssh1/Stat3/Syap1/Cacna2d1/Gpd1/Igf1/Kcnq1/Ptk2/Ptpn1/Ptpn11/Wdtc1/Adcy5/Adcy6/Agtrap/Amigo1/Apc/Cacnb1/Cpeb3/Cpeb4/Edn1/Eif4ebp1/Esrra/Gcgr/Ghsr/Gja1/Grb1…	330
GO:0030326	GO:0030326	embryonic limb morphogenesis	107/7208	120/10876	5.4432e-09	1.16191e-06	9.56857e-07	Alx4/Bcl2l11/Cyp26b1/Fgf4/Grhl2/Mycn/Osr1/Prrx1/Rarb/Sall1/Shox2/Ski/Smad4/Sp8/Sp9/Tbx3/Cacna1c/Hoxa13/Mecom/Ptch1/Zbtb16/Dicer1/Ece1/Fbxw4/Gja1/Lrp4/Megf8/Pbx1/Tbx4/Wnt7a/Chd7/Fras1/Aff3/Fzd6/Lrp6/Mbnl1/Tgfb2/Med1/Nog/Fgf9/Gnas/Rspo2/Shh/Smarca4/Traf3ip1/Bmpr1a/Gna12/Hoxa10/Hoxc11/Ihh/Rarg/Reck/Sall4/Tfap2a/Gnaq/Hoxa9/Pitx1/Rab23/Wnt3/Frem2/Gli3/Nipbl/Rdh10/Tbx5/Hoxd13/Runx2/Hoxd11/Hoxd10/Wnt9a/…	107
GO:0035113	GO:0035113	embryonic appendage morphogenesis	107/7208	120/10876	5.4432e-09	1.16191e-06	9.56857e-07	Alx4/Bcl2l11/Cyp26b1/Fgf4/Grhl2/Mycn/Osr1/Prrx1/Rarb/Sall1/Shox2/Ski/Smad4/Sp8/Sp9/Tbx3/Cacna1c/Hoxa13/Mecom/Ptch1/Zbtb16/Dicer1/Ece1/Fbxw4/Gja1/Lrp4/Megf8/Pbx1/Tbx4/Wnt7a/Chd7/Fras1/Aff3/Fzd6/Lrp6/Mbnl1/Tgfb2/Med1/Nog/Fgf9/Gnas/Rspo2/Shh/Smarca4/Traf3ip1/Bmpr1a/Gna12/Hoxa10/Hoxc11/Ihh/Rarg/Reck/Sall4/Tfap2a/Gnaq/Hoxa9/Pitx1/Rab23/Wnt3/Frem2/Gli3/Nipbl/Rdh10/Tbx5/Hoxd13/Runx2/Hoxd11/Hoxd10/Wnt9a/…	107
GO:0031346	GO:0031346	positive regulation of cell projection organization	276/7208	345/10876	7.99236e-09	1.60958e-06	1.32552e-06	Abl2/Arhgap35/Bmpr2/Cdc42ep3/Cep120/Dnm2/Epha4/Fnbp1l/Fyn/Fzd4/Golga2/Hdac4/Il1rapl1/Lif/Limk1/Lrp8/Lyn/Map3k13/Mark4/Mfn1/Mfn2/Myo5b/Ndel1/Ntn1/Pafah1b1/Pak3/Parp6/Pik3r1/Plekhm1/Plxna1/Ptprd/Rab8b/Rapgef2/Rgma/Sema5a/Sema7a/Shox2/Skil/Ss18l1/Stk11/Tenm1/Tiam1/Twf1/Vegfa/Vldlr/Cask/Efna5/Nptn/Tenm3/Wasf2/Zeb2/Adam17/Amigo1/Apc/Braf/Crtc1/Dvl1/Elavl4/Fmr1/Ist1/Mark2/Megf8/Neu1/Nin/Nrg1/Numbl/Ptpr…	276
GO:0099173	GO:0099173	postsynapse organization	147/7208	172/10876	8.12041e-09	1.60958e-06	1.32552e-06	Abl2/App/Arhgef7/Cntnap1/Dip2a/Epha4/Epha5/Epha7/Frmpd4/Fyn/Grin2b/Il1rapl1/Lrp8/Mfn1/Mfn2/Myo5b/Ndrg2/Pafah1b1/Pak3/Pten/Ptprd/Rapgef4/Rock2/Shank2/Slitrk3/Srcin1/Ssh1/Tanc1/Tanc2/Zfp365/Cask/Nlgn3/Wasf2/Dvl1/Gdnf/Ghsr/Grin2a/Lrfn2/Lrp4/Ptprf/Shisa6/Snx27/Wnt7a/Abhd17a/Chmp4b/Sptbn2/Caprin2/Gap43/Kalrn/Lrrtm2/Nptx1/Nrp1/Ppfia2/Ppp1r9a/Prnp/Wasl/Adam10/Cadm1/Cdk5r1/Opa1/Slc7a11/Tmem108/Zfp804a/Ck…	147
GO:0050803	GO:0050803	regulation of synapse structure or activity	184/7208	221/10876	9.13514e-09	1.74828e-06	1.43974e-06	App/Epha4/Epha7/Frmpd4/Fyn/Gpc6/Grin2b/Il1rapl1/Lrp8/Lrrn3/Mecp2/Mfn1/Mfn2/Myo5b/Neurod2/Ntn1/Pafah1b1/Pak3/Pik3r1/Pten/Ptprd/Ptpro/Rapgef4/Shank2/Slc17a7/Slitrk3/Srcin1/St8sia2/Sybu/Tanc1/Tanc2/Thbs2/Cask/Efna5/Nlgn3/Ptk2/Amigo1/Camkv/Dctn1/Fmr1/Ghsr/Gpc4/Lingo2/Lrfn2/Lrp4/Mdga1/Ncan/Ptprf/Sema4d/Slitrk5/Slitrk6/Wnt7a/Abhd17a/Chmp4b/Flrt1/Caprin2/Kalrn/Lrrtm2/Mdga2/Nptx1/Ppfia2/Ppp1r9a/Prnp/Slit…	184
GO:0050807	GO:0050807	regulation of synapse organization	180/7208	216/10876	1.1523e-08	2.13175e-06	1.75553e-06	App/Epha4/Epha7/Frmpd4/Fyn/Gpc6/Grin2b/Il1rapl1/Lrp8/Lrrn3/Mecp2/Mfn1/Mfn2/Myo5b/Neurod2/Ntn1/Pafah1b1/Pak3/Pik3r1/Pten/Ptprd/Ptpro/Rapgef4/Shank2/Slitrk3/Srcin1/St8sia2/Tanc1/Tanc2/Thbs2/Cask/Efna5/Nlgn3/Ptk2/Amigo1/Camkv/Dctn1/Fmr1/Ghsr/Gpc4/Lingo2/Lrfn2/Lrp4/Mdga1/Ncan/Ptprf/Sema4d/Slitrk5/Slitrk6/Wnt7a/Abhd17a/Chmp4b/Flrt1/Caprin2/Kalrn/Lrrtm2/Mdga2/Nptx1/Ppfia2/Ppp1r9a/Prnp/Slitrk2/Tnf/Adam1…	180
GO:0050767	GO:0050767	regulation of neurogenesis	292/7208	368/10876	1.42114e-08	2.5443e-06	2.09527e-06	Atxn1/Bhlhe41/Bmp2/Bmpr2/Dmrta2/E2f1/Egr2/Epha4/Epha7/Flt1/Fzd3/Golga2/Hif1a/Hook3/Il1rapl1/Il6st/Ldlr/Lif/Limk1/Lrp8/Lyn/Map3k13/Mecp2/Mfn1/Mfn2/Mycn/Myo5b/Ndel1/Nkx2-2/Ntn1/Pafah1b1/Pak3/Parp6/Plag1/Plxna1/Pten/Ptprd/Rapgef2/Rb1/Rest/Rgma/Rnf6/Sema3c/Sema4b/Sema4g/Sema5a/Sema7a/Shox2/Ski/Skil/Sorl1/Ss18l1/Stk11/Tiam1/Ulk1/Vegfa/Zfp365/Cask/Dll4/Efna5/Igf1/Kras/Mme/Nptn/Ptk2/Sema3b/Sema4f/Wnt7b/…	292
GO:0043405	GO:0043405	regulation of MAP kinase activity	128/7208	148/10876	1.58143e-08	2.7428e-06	2.25875e-06	Adam9/Ajuba/App/Bmp2/Epha4/Fgd4/Flt1/Fzd4/Gab1/Htr2a/Lime1/Lyn/Magi3/Map3k1/Map3k12/Map3k13/Map3k5/Sash1/Sorl1/Sos1/Spry4/Stk38/Tenm1/Tnfsf11/Tsg101/Vegfa/Fgf18/Fzd5/Kras/Ptpn1/Ptpn6/Zeb2/Dusp1/Dusp7/Dvl3/Edn1/Hipk3/Hmgcr/Inpp5k/Map2k7/Map3k10/Nek10/Tnxb/Traf6/Trib2/Vangl2/Hras/Cdk5rap3/Kit/Nox4/Pik3cb/Pparg/Robo1/Tnf/Sh2b3/Tgfa/Ern1/Gsk3b/Cdk12/Ghr/Insr/Map3k4/Paqr3/Ntrk3/Epgn/Fzd8/Pdcd10/Pde5a/…	128
GO:0001501	GO:0001501	skeletal system development	341/7208	436/10876	1.7504e-08	2.94386e-06	2.42432e-06	Abi1/Alx4/Ano6/Asxl2/Bbx/Bmp2/Bmpr2/Bnc2/Csgalnact1/Cyp26b1/Fat4/Fgf4/Fmn1/Foxp1/Gdf11/Grhl2/Has2/Hdac4/Hif1a/Hoxa2/Itgb8/Lrrk1/Mycn/Myf5/Neurog1/Nfib/Osr1/Pafah1b1/Pdgfra/Pip4k2a/Pkd1/Ppargc1b/Prrx1/Pthlh/Rarb/Rassf2/Rb1/Runx1/Serp1/Setd2/Shox2/Ski/Smad5/Smad7/Sox4/Sp1/Stc1/Sulf1/Tal1/Tbx3/Tgfbr2/Tnfsf11/Trip11/Trps1/Ttc9/Vegfa/Wnt9b/Zbtb7a/Zfp385a/Fgf18/Hhip/Hspb11/Igf1/Lhx1/Mmp16/Pcsk5/Ptpn11/…	341
GO:0043406	GO:0043406	positive regulation of MAP kinase activity	91/7208	101/10876	2.26351e-08	3.69485e-06	3.04277e-06	Adam9/Ajuba/App/Epha4/Fgd4/Flt1/Fzd4/Gab1/Htr2a/Magi3/Map3k1/Map3k12/Map3k13/Map3k5/Sash1/Tenm1/Tnfsf11/Vegfa/Fgf18/Fzd5/Kras/Ptpn1/Zeb2/Dvl3/Edn1/Map2k7/Map3k10/Nek10/Traf6/Vangl2/Hras/Kit/Nox4/Robo1/Tnf/Tgfa/Ern1/Ghr/Insr/Map3k4/Ntrk3/Epgn/Fzd8/Pdcd10/Pde5a/Ptk2b/Rasgrp1/Thbs1/Ntf3/Lrrk2/Tnfrsf11a/Il1rn/Adra2a/Arhgef5/Dab2ip/Kitl/Psen1/Taok3/Tgfb1/Pdgfc/Src/Mapk8ip3/Axin1/Cd24a/Erp29/Map2k5/Pdg…	91
GO:0002009	GO:0002009	morphogenesis of an epithelium	368/7208	475/10876	3.40068e-08	5.27225e-06	4.34179e-06	Abl2/Ajuba/Ar/Arhgap12/Arhgap35/Bmp2/Btbd7/Csf1/Dab2/Epha4/Epha7/Fat4/Flt1/Fmn1/Foxa1/Foxp1/Frs2/Fzd3/Grhl2/Gzf1/Hif1a/Jag1/Kdm2a/Kif26b/Lama3/Lif/Luzp1/Map3k1/Mycn/Ncoa3/Ntn1/Osr1/Pafah1b1/Pdgfra/Pkd1/Pkd2/Plxna1/Ppp3r1/Pten/Pthlh/Rgma/Rock2/Runx1/Sall1/Sema3c/Sema5a/Setd2/Ski/Smad4/Sos1/Sox4/Sulf1/Tbx3/Tgfbr2/Trim71/Vasp/Vegfa/Wnt9b/Col5a1/Dll4/Fzd5/Gatad2a/Hhip/Hoxa13/Igf1/Klf4/Klhl3/Kras/Lhx1…	368
GO:0003002	GO:0003002	regionalization	255/7208	319/10876	3.41984e-08	5.27225e-06	4.34179e-06	Abi1/Alx4/Ar/Bhlhe41/Bmp2/Bmpr2/Celsr2/Cyp26b1/Dmrta2/Egr2/Emx2/Foxa1/Foxb1/Foxn4/Frs2/Gdf11/Hoxa2/Myf5/Nbl1/Neurog1/Nkx2-2/Osr1/Ppp2r3a/Rnf2/Sema3c/Ski/Smad4/Smad6/Sp8/Tbx3/Dll4/Fzd5/Hhip/Hspb11/Lhx1/Mllt3/Mtf2/Nkx2-1/Pcsk5/Pgap1/Pofut1/Prkacb/Ptch1/Wnt7b/Yy1/Zbtb16/Zeb2/Acvr2a/Apc/Btg2/Crb2/Edn1/Fgfr2/Gdnf/Grsf1/Hes2/Hipk2/Hoxb3/Lfng/Lrp4/Megf8/Mib1/Pbx1/Srf/Vangl2/Wnt11/Wnt7a/Cdx4/Heyl/Hipk1/O…	255
GO:0007389	GO:0007389	pattern specification process	299/7208	380/10876	4.59426e-08	6.89138e-06	5.67518e-06	Abi1/Alx4/Ar/Bhlhe41/Bicc1/Bmp2/Bmpr2/Celsr2/Cyp26b1/Dmrta2/Efnb1/Egr2/Emx2/Foxa1/Foxb1/Foxn4/Frs2/Gdf11/Hif1a/Hoxa2/Kdm2a/Myf5/Nbl1/Neurog1/Nkx2-2/Osr1/Pkd2/Ppp2r3a/Rnf2/Sema3c/Ski/Smad4/Smad6/Sp8/Stc1/Tbx3/Tgfbr2/Dll4/Fzd5/Hhip/Hspb11/Lhx1/Mllt3/Mtf2/Nkx2-1/Pcsk5/Pgap1/Pofut1/Prkacb/Ptch1/Wnt7b/Yy1/Zbtb16/Zeb2/Acvr2a/Apc/Btg2/Crb2/Edn1/Erbb4/Fgfr2/Gdnf/Gja1/Grsf1/Hes2/Hipk2/Hoxb3/Lfng/Lrp4/Megf…	299
GO:0007369	GO:0007369	gastrulation	117/7208	135/10876	5.09239e-08	7.43756e-06	6.12497e-06	Bmpr2/Cul3/Dusp2/Frs2/Fzd7/Kdm6b/Nr4a3/Osr1/Paf1/Rnf2/Setd2/Smad4/Tal1/Tgfbr2/Tnrc6c/Wnk1/Col5a1/Klf4/Lhx1/Acvr2a/Atoh8/Crb2/Dusp1/Dvl1/Megf8/Srf/Tnfaip3/Txnrd1/Vangl2/Wnt11/Apln/Otx2/Acvr1/Cdc73/Inhba/Lrp6/Smad2/Tgif1/Elf5/Foxf1/Gpi1/Hhex/Itga5/Nog/Nsd1/Tgif2/Zic3/Acvr2b/Bmpr1a/Col12a1/Eya1/Map2k1/Myadm/Nf2/Smad3/Wnt3a/Dag1/Tcf3/Kdm6a/Macf1/Poglut1/Wnt3/Clasp1/Clasp2/Dact1/Gata4/Hnf1b/Mapk7/Phld…	117
GO:0048638	GO:0048638	regulation of developmental growth	243/7208	304/10876	7.2549e-08	1.03243e-05	8.50223e-06	App/Ar/Bcl2l11/Bmpr2/Ccnd2/Cdkn1a/Creb1/Csf1/Cxadr/Dnm2/Dpysl2/Epha7/Foxp1/Limk1/Map3k13/Mecp2/Mgll/Myo5b/Ndel1/Nedd4l/Ntn1/Pafah1b1/Plcb1/Pls1/Ppara/Pten/Rgma/Rims2/Rnf6/Sema3c/Sema4b/Sema4g/Sema5a/Sema7a/Serp1/Smad7/Stat3/Tgfbr2/Tnks2/Trip10/Ulk1/Vegfa/Zfpm2/Cacna1c/Efna5/Igf1/Ptch1/Ptk2/Sema3b/Sema4f/Ybx3/Yy1/Apc/Dusp6/Edn1/Erbb4/Fgfr2/Ghsr/Gja1/Ist1/Lep/Megf8/Nrg1/Pik3ca/Sav1/Sema4c/Sema4d/Sg…	243
GO:0006511	GO:0006511	ubiquitin-dependent protein catabolic process	368/7208	478/10876	1.18393e-07	1.6427e-05	1.3528e-05	Ankib1/Ankrd9/Armc8/Ate1/Atg7/Cacul1/Clock/Csnk1a1/Cul3/Dab2/Derl2/Dnajb14/Dnajb9/Fbxl3/Fbxl5/Fbxo10/Fbxo39/Fem1c/Get4/Gid4/Itch/Klhl15/Klhl20/Map3k1/Mapk9/Mylip/Nedd4l/Nploc4/Otud7a/Pcbp2/Pten/Rbck1/Rnf128/Rnf13/Rnf150/Rnf217/Rnf4/Rnf6/Rybp/Senp1/Siah2/Smad7/Spopl/Styx/Tbl1x/Tmub2/Tnfaip1/Topors/Trim3/Trim71/Trp53inp2/Tsg101/Ube2j1/Ube2w/Ube3c/Ubxn2b/Usp13/Usp24/Usp3/Usp46/Wac/Wfs1/Wwtr1/Yod1/Bc…	368
GO:0050770	GO:0050770	regulation of axonogenesis	133/7208	157/10876	1.32007e-07	1.78692e-05	1.47156e-05	Arhgap35/Bmpr2/Epha4/Epha7/Golga2/Limk1/Map3k13/Myo5b/Ndel1/Ntn1/Pafah1b1/Pak3/Plxna1/Pten/Rgma/Rnf6/Sema3c/Sema4b/Sema4g/Sema5a/Sema7a/Shox2/Skil/Stk11/Tiam1/Ulk1/Vegfa/Efna5/Pak2/Ptk2/Sema3b/Sema4f/Zeb2/Amigo1/Braf/Ist1/Lrp4/Mark2/Megf8/Nefm/Nin/Ret/Sema4c/Sema4d/Srf/Wnt7a/Zfyve27/Efnb3/Golga4/Rtn4/Slit1/Cxcl12/Nrp1/Pou3f2/Robo1/Robo2/Spg20/Ulk2/Picalm/Pou4f2/Trak1/Trak2/Bdnf/Fgf13/Gsk3b/Sema3a…	133
GO:0021537	GO:0021537	telencephalon development	181/7208	221/10876	1.38561e-07	1.83099e-05	1.50785e-05	Atg16l1/Atg7/Atp1a2/Bcl11b/Bmp2/Cep120/Crk/Dmrta2/Emx2/Epha5/Fat4/Foxb1/Hif1a/Igf2bp1/Lhx6/Lrp8/Ndel1/Nfib/Nr4a3/Pafah1b1/Plcb1/Pten/Rarb/Sall1/Sall3/Sema7a/Ski/Slc1a2/Socs7/Wdr37/Zbtb18/Ccdc85c/Lhx1/Ncor2/Nkx2-1/Pou3f3/Zeb2/Btg2/Dicer1/Erbb4/Fbxo45/Fut1/Htr6/Kcna1/Mdga1/Nin/Nrg1/Nrg3/Numbl/Rtn4rl1/Slitrk5/Srf/Sun1/Tacc2/Zswim6/Chd7/Otx2/Rtn4/Slit1/Tsku/Arx/Btbd3/Cxcl12/Hprt/Inhba/Jakmip1/Lrp6/Ne…	181
GO:0001764	GO:0001764	neuron migration	142/7208	169/10876	1.45203e-07	1.87413e-05	1.54338e-05	Apbb2/Celsr2/Crk/Emx2/Fyn/Fzd3/Igsf10/Lhx6/Ndel1/Neurog2/Nr4a2/Ntn1/Ntng1/Pafah1b1/Rapgef2/Scrt2/Stat3/Ulk1/Unk/Vegfa/Lhx1/Nkx2-1/Ptk2/Acap3/Adam17/AU040320/Barhl1/Fbxo45/Gfra3/Gja1/Mark1/Mark2/Mdga1/Nav1/Neo1/Nrg1/Nrg3/Phox2b/Satb2/Srf/Unc5c/Zswim6/Zfp609/Arx/Barhl2/Cxcl12/Lrp12/Mapk8/Mdga2/Nrp1/Plaa/Pou4f1/Prkg1/Scrt1/Sdccag8/Spock1/Camk2a/Cdk5r1/Gpm6a/Met/Prrxl1/Astn2/Fezf2/Fgf13/Gsk3b/Nr2f2/S…	142
GO:0060284	GO:0060284	regulation of cell development	364/7208	473/10876	1.50392e-07	1.89699e-05	1.5622e-05	Atg7/Atxn1/Bhlhe41/Bmp2/Bmpr2/Clock/Crk/Dab2/Dmrta2/Dnm2/E2f1/Egr2/Epha4/Epha7/Flt1/Fzd3/Golga2/Has2/Hdac4/Hif1a/Hook3/Il1rapl1/Il6st/Ldlr/Lif/Limk1/Lrp8/Lyn/Map3k13/Mapk9/Mecp2/Mfn1/Mfn2/Mycn/Myf5/Myo5b/Ndel1/Nkx2-2/Ntn1/Pafah1b1/Pak3/Parp6/Plag1/Plcb1/Plxna1/Prex1/Pten/Pthlh/Ptprd/Rapgef2/Rb1/Rest/Rgma/Rnf6/Rock2/Runx1/Sema3c/Sema4b/Sema4g/Sema5a/Sema7a/Shox2/Ski/Skil/Smad4/Smad7/Sorl1/Spry4/Ss…	364
GO:0001655	GO:0001655	urogenital system development	239/7208	300/10876	1.58736e-07	1.95775e-05	1.61224e-05	Ar/Bcl2l11/Bicc1/Bmp2/Col4a3/Col4a4/Emx2/Epha4/Epha7/Fat4/Fmn1/Foxa1/Foxb1/Frs2/Gdf11/Gzf1/Jag1/Kif26b/Lif/Osr1/Pdgfra/Pkd1/Pkd2/Plag1/Pten/Ptpro/Rarb/Sall1/Smad4/Smad5/Smad6/Smad7/Sox4/Stk11/Sulf1/Tet2/Tshz3/Vegfa/Wfs1/Wnt9b/Wwtr1/Aqp2/Hoxa13/Hspb11/Igf1/Klhl3/Lhx1/Mecom/Pcsk5/Pou3f3/Ptch1/Wnt7b/Zbtb16/Apc/Enpep/Erbb4/Fgfr2/Gcnt1/Gdnf/Greb1l/Hs3st3a1/Il6ra/Itga8/Lin28a/Lrp4/Pbx1/Prdm1/Pygo1/Ret/…	239
GO:0060560	GO:0060560	developmental growth involved in morphogenesis	183/7208	224/10876	1.68328e-07	1.97582e-05	1.62713e-05	App/Bmpr2/Csf1/Dnm2/Dpysl2/Epha7/Fmn1/Itga4/Kif26b/Limk1/Map3k13/Mecp2/Mgll/Myo5b/Ndel1/Nedd4l/Ntn1/Pafah1b1/Plxna1/Ppp2r3a/Pthlh/Rgma/Rims2/Rnf6/S1pr1/Sall1/Sema3c/Sema4b/Sema4g/Sema5a/Sema7a/St8sia2/Stk11/Tgfbr2/Ulk1/Vegfa/Wasf1/Efna5/Lhx1/Nlgn3/Raph1/Sema3b/Sema4f/Wnt7b/Zeb2/Dvl1/Edn1/Fgfr2/Ist1/Megf8/Nin/Sema4c/Sema4d/Smurf1/Srf/Vangl2/Wnt11/Zfyve27/Flrt1/Golga4/Itsn2/Rtn4/Slit1/Barhl2/Cxcl12…	183
GO:0018209	GO:0018209	peptidyl-serine modification	214/7208	266/10876	1.69731e-07	1.97582e-05	1.62713e-05	Akt3/App/Csnk1a1/Csnk1g1/Dgkq/Dyrk1a/Dyrk2/Lif/Map3k1/Map3k12/Map3k13/Mapk9/Mast3/Mastl/Mknk2/Osm/Pfn2/Phip/Pkd1/Pkn2/Pten/Rassf2/Rock2/Rps6ka1/Rps6ka3/Rps6ka5/Smad7/Srpk2/Stk38/Tenm1/Tgfbr2/Tnks1bp1/Ulk1/Vegfa/Wnk1/Pak2/Stk32a/Bag4/Bak1/Braf/Camkv/Csnk2a1/Ercc6/Hipk2/Hipk3/Inpp5k/Mamdc2/Map3k10/Mapk12/Mapkapk2/Mark2/Pik3ca/Ret/Sbk1/Smg1/Ulk3/Hipk1/Mast2/Stk39/Caprin2/Gadd45a/Mapk1/Mapk8/Mark3/Pr…	214
GO:0060070	GO:0060070	canonical Wnt signaling pathway	200/7208	247/10876	1.70882e-07	1.97582e-05	1.62713e-05	App/Bambi/Bicc1/Csnk1a1/Csnk1g1/Dab2/Fzd3/Fzd4/Fzd7/Lrrk1/Lypd6/Map3k1/Ppp2r3a/Pten/Ptpro/Sema5a/Siah2/Sox4/Stk11/Tle4/Tmem64/Tnks2/Ubr5/Wnk1/Wnt9b/Wwtr1/Xiap/Fzd5/Klf4/Mllt3/Prdm15/Ptpru/Rbms3/Wnt7b/Zeb2/Amer2/Apc/Dvl1/Dvl3/Edn1/Fgfr2/Jup/Lrp4/Pygo1/Rps12/Shisa6/Tle3/Tmem170b/Tmem198/Wnt11/Wnt7a/Znrf3/Chd8/Caprin2/Ccny/Cyld/Fam53b/Fzd6/Jade1/Lrp6/Nrarp/Rab5a/Tbl1xr1/Usp47/Wnt1/Wnt2b/Atp6ap2/Hhex…	200
GO:0032868	GO:0032868	response to insulin	155/7208	187/10876	2.4453e-07	2.76968e-05	2.28088e-05	Akt3/Cry2/Egr2/Kat2b/Mfn2/Ndel1/Pde3b/Phip/Pik3r1/Pip4k2a/Pip4k2c/Plcb1/Ppara/Pten/Rab10/Rab12/Rb1/Sesn2/Sesn3/Slc2a4/Socs7/Sorl1/Sp1/Syap1/Kcnq1/Ptpn1/Ptpn11/Wdtc1/Acvr1c/Apc/Eif4ebp1/Esrra/Ghsr/Grb10/Inpp5k/Lep/Pip4k2b/Ptprf/Rhoq/Slc27a4/Sort1/Zdhhc7/Ccnd3/Nr1h4/Rela/Appl1/Cpeb1/Dennd4c/Hadha/Inhbb/Ncoa1/Pparg/Prkaa1/Snx5/Tsc1/Zbtb7b/Opa1/Pdk4/Pik3r3/Pou4f2/Prkcz/Ptpra/Slc2a1/Vps13c/Baiap2l1/Fe…	155
GO:0045860	GO:0045860	positive regulation of protein kinase activity	217/7208	271/10876	2.81563e-07	3.12535e-05	2.57378e-05	Abi1/Adam9/Ajuba/App/Cacul1/Ccnd1/Ccnd2/Cdkn1a/Csf1/Dazap2/Epha4/Ereg/Fgd4/Flt1/Fzd4/Gab1/Htr2a/Lrp8/Magi3/Map3k1/Map3k12/Map3k13/Map3k5/Mapre3/Pkd1/Pkd2/Ppp2ca/Rapgef2/Rassf2/Sash1/Srcin1/Stk11/Syap1/Tenm1/Tgfbr2/Tnfsf11/Vegfa/Vldlr/Zfp91/Cdc6/Fgf18/Fzd5/Igf1/Kras/Ptk2/Ptpn1/Zeb2/Adam17/Dvl3/Edn1/Il6ra/Lep/Map2k7/Map3k10/Nedd9/Nek10/Nrg1/Pik3ca/Prrc1/Rap1a/Slc8a2/Traf6/Vangl2/Ccnd3/Hras/Acsl1/Ad…	217
GO:0060996	GO:0060996	dendritic spine development	97/7208	111/10876	2.97394e-07	3.23635e-05	2.66519e-05	Acsl4/Dip2a/Epha4/Epha5/Iqsec1/Lrp8/Mecp2/Mfn1/Mfn2/Myo5b/Pafah1b1/Pak3/Pten/Srcin1/Tanc2/Zfp365/Cask/Nlgn3/Pak2/Cpeb3/Dvl1/Fmr1/Wnt7a/Mapk6/Caprin2/Kalrn/Ppfia2/Ppp1r9a/Spire1/Wasl/Adam10/Camk2a/Cdk5r1/Opa1/Ngef/Actr2/Caprin1/Cdc42/Ephb2/Git1/Reln/Slc9a6/Ube3a/Actr3/Arf4/Itsn1/Ptprs/Slc12a5/Arc/Dlg5/Dock10/Ephb3/Shank1/Sipa1l1/Asap1/Crebbp/Ctnnd2/Efna1/Fstl4/Hnrnpk/Lpar1/Marcks/Nr3c1/Plk2/Rac1/U…	97
GO:0090287	GO:0090287	regulation of cellular response to growth factor stimulus	208/7208	259/10876	3.26836e-07	3.48354e-05	2.86876e-05	Arid4a/Arid4b/Bambi/Bmp2/Bmpr2/Brms1l/Crim1/Ctdspl2/Dab2/Dnm2/Dstyk/Fgf4/Furin/Fzd4/Hif1a/Il17rd/Nbl1/Ppara/Rasl11b/Rbbp7/Rgma/Ski/Skil/Skor1/Smad4/Smad6/Smad7/Smoc2/Sorl1/Spred1/Spry4/Stk11/Sulf1/Tcf4/Tet1/Ulk1/Wasf1/Zbtb7a/Zfyve9/Cask/Fgf18/Hhip/Hoxa13/Ing2/Nkx2-1/Nptn/Ptpn1/Zeb2/Adam17/Ccbe1/Cdh5/Cdkn2b/Crb2/Gdf2/Grb10/Hipk2/Itga8/Neo1/Ptprf/Scube3/Smurf1/Sox11/Tspan12/Vwc2/Apln/Kcp/Tsku/Dll1/…	208
GO:0097485	GO:0097485	neuron projection guidance	177/7208	217/10876	3.32663e-07	3.48354e-05	2.86876e-05	Apbb2/App/Arhgap35/Bcl11b/Bmpr2/Dpysl2/Dpysl5/Efnb1/Egr2/Epha4/Epha5/Epha7/Ephb4/Etv1/Foxp1/Fzd3/Hoxa2/Kif5a/Lama3/Lhx4/Neurog2/Nfib/Nr4a3/Ntn1/Plxna1/Ptpro/Sema3c/Sema4b/Sema4g/Sema5a/Sema7a/Smad4/Vasp/Vegfa/Efna5/Klf7/Lhx1/Nkx2-1/Nova2/Nptn/Ptch1/Sema3b/Sema4f/Wnt7b/Dpysl4/Dvl1/Ece1/Edn1/Gdnf/Gfra3/Megf8/Neo1/Prtg/Rtn4rl1/Sema4c/Sema4d/Unc5c/Vangl2/Efna4/Efnb3/Otx2/Slit1/Arx/Bmpr1b/Cxcl12/Efnb2…	177
GO:0050773	GO:0050773	regulation of dendrite development	93/7208	106/10876	3.44111e-07	3.49605e-05	2.87906e-05	Crk/Epha4/Il1rapl1/Lrp8/Mfn1/Mfn2/Myo5b/Nedd4l/Neurog3/Pafah1b1/Pak3/Parp6/Ptprd/Rapgef2/Rapgef4/Ss18l1/Stk11/Vldlr/Cask/Crtc1/Elavl4/Mark1/Numbl/Ptprf/Sarm1/Sema4d/Sez6/Caprin2/Clip1/Hecw2/Kalrn/Robo1/Cux1/Met/Opa1/Gsk3b/Tnik/Actr2/Caprin1/Carm1/Crkl/Dgkg/Ephb2/Nfatc4/Pias2/Reln/Sgk1/Ywhah/Actr3/Camk1d/Ankrd27/Fat3/Rap2a/Rab21/Sipa1l1/Csmd3/Marcks/Ptprz1/Rhoa/Sdc2/Camsap2/Cux2/Trpc5/Cit/Stau2/Da…	93
GO:0061448	GO:0061448	connective tissue development	191/7208	236/10876	3.46455e-07	3.49605e-05	2.87906e-05	Bmp2/Bmpr2/Creb5/Csf1/Csgalnact1/Fgf4/Foxa1/Hif1a/Itgb8/Mycn/Myf5/Nfib/Osr1/Pkd1/Prrx1/Pthlh/Rarb/Rb1/Runx1/Shox2/Smad5/Smad7/Sorl1/Stc1/Sulf1/Tgfbr2/Trip11/Trps1/Zbtb7a/Col5a1/Fgf18/Igf1/Klf7/Ptpn11/Wnt7b/Zbtb16/Dicer1/Edn1/Esrra/Fbxw4/Gdf2/Hoxb3/Il6ra/Lep/Maf/Mboat2/Mef2d/Pik3ca/Rasal2/Satb2/Srf/Wnt7a/Arid5a/Hras/Hspg2/Nr1h4/Rela/Arrdc3/Bmpr1b/Hoxa3/Hoxa5/Lrp6/Ncoa1/Pparg/Prkaa1/Runx3/Sox5/Spg2…	191
GO:1901652	GO:1901652	response to peptide	240/7208	303/10876	3.67172e-07	3.63894e-05	2.99673e-05	Akt3/App/Creb1/Crk/Cry2/Egr2/Epha4/Fyn/Irf1/Itga4/Jag1/Jak1/Kat2b/Mfn2/Ndel1/Nr4a2/Nr4a3/Pde3b/Phip/Pik3r1/Pip4k2a/Pip4k2c/Plcb1/Ppara/Pten/Rab10/Rab12/Rb1/Rock2/Sesn2/Sesn3/Slc24a4/Slc2a4/Slc30a10/Socs7/Sorl1/Sp1/Stat3/Syap1/Cacna2d1/Igf1/Kcnq1/Ptk2/Ptpn1/Ptpn11/Wdtc1/Acvr1c/Adcy6/Agtrap/Apc/Cacna1b/Cacnb1/Edn1/Eif4ebp1/Esrra/Gcgr/Ghsr/Gja1/Grb10/Inpp5k/Lep/Pip4k2b/Ptprf/Rhoq/Slc27a4/Sort1/Tnfai…	240
GO:0097061	GO:0097061	dendritic spine organization	78/7208	87/10876	3.94094e-07	3.83723e-05	3.16003e-05	Abl2/App/Dip2a/Epha4/Epha5/Fyn/Grin2b/Lrp8/Mfn1/Mfn2/Myo5b/Pafah1b1/Pak3/Pten/Srcin1/Tanc1/Tanc2/Zfp365/Cask/Nlgn3/Dvl1/Grin2a/Wnt7a/Caprin2/Kalrn/Ppfia2/Ppp1r9a/Prnp/Wasl/Adam10/Cdk5r1/Opa1/Zfp804a/Ckap5/Ngef/Actr2/Caprin1/Cdc42/Ephb2/Igf1r/Insr/Reln/Ube3a/Actr3/Arc/Dock10/Ephb3/Homer1/Shank1/Sipa1l1/Ctnnd2/Efna1/Marcks/Abhd17b/Lrrk2/Cux2/Vps35/Itga3/Stau2/Abi2/Dnm3/Cntnap2/Zdhhc15/Dlg4/Eef2k/Fc…	78
GO:0007411	GO:0007411	axon guidance	176/7208	216/10876	4.1304e-07	3.92274e-05	3.23045e-05	Apbb2/App/Arhgap35/Bcl11b/Bmpr2/Dpysl2/Dpysl5/Efnb1/Egr2/Epha4/Epha5/Epha7/Ephb4/Etv1/Foxp1/Fzd3/Hoxa2/Kif5a/Lama3/Lhx4/Neurog2/Nfib/Nr4a3/Ntn1/Plxna1/Ptpro/Sema3c/Sema4b/Sema4g/Sema5a/Sema7a/Smad4/Vasp/Vegfa/Efna5/Klf7/Lhx1/Nkx2-1/Nova2/Nptn/Ptch1/Sema3b/Sema4f/Wnt7b/Dvl1/Ece1/Edn1/Gdnf/Gfra3/Megf8/Neo1/Prtg/Rtn4rl1/Sema4c/Sema4d/Unc5c/Vangl2/Efna4/Efnb3/Otx2/Slit1/Arx/Bmpr1b/Cxcl12/Efnb2/Enah/G…	176
GO:0071407	GO:0071407	cellular response to organic cyclic compound	284/7208	364/10876	4.17012e-07	3.92274e-05	3.23045e-05	Abhd2/Adcy2/App/Ar/Atp1a2/Bmp2/Clock/Creb1/Crebrf/Cry2/Dab2/Ddx5/Dnm2/Epha5/Foxa1/Foxp1/Gnb5/Gramd1a/Htr2a/Klf9/Lcor/Lmo3/Mecp2/Ncoa3/Nr4a3/P2rx4/Pak3/Per1/Pkd2/Plcb1/Ppargc1b/Rapgef2/Rest/Rgs8/Rnf4/Rnf6/Rock2/Rora/Slc1a2/Smad5/Ssh1/Stat3/Ubr5/Uri1/Zbtb7a/Efna5/Gpd1/Igf1/Kcnq1/Msn/Ncor2/Nfe2l1/Pak2/Ptch1/Tmf1/Adcy5/Adcy6/Eif4ebp1/Gdnf/Hcn4/Inpp5k/Jup/Klf16/Lbh/Mavs/Ppp1r9b/Rap1a/Recql5/Sp5/Vdr/Ca…	284
GO:1901653	GO:1901653	cellular response to peptide	195/7208	242/10876	4.82122e-07	4.45963e-05	3.67258e-05	Akt3/App/Crk/Epha4/Fyn/Irf1/Itga4/Jak1/Kat2b/Mfn2/Ndel1/Nr4a2/Nr4a3/Pde3b/Phip/Pik3r1/Pip4k2a/Pip4k2c/Plcb1/Pten/Rab10/Rab12/Rb1/Rock2/Sesn3/Slc2a4/Slc30a10/Socs7/Sorl1/Sp1/Stat3/Syap1/Cacna2d1/Igf1/Ptk2/Ptpn1/Ptpn11/Wdtc1/Adcy6/Agtrap/Apc/Cacnb1/Edn1/Eif4ebp1/Esrra/Gcgr/Ghsr/Gja1/Grb10/Inpp5k/Lep/Pip4k2b/Ptprf/Rhoq/Slc27a4/Zdhhc7/Ccnd3/Nr1h4/Rela/Appl1/Cpeb1/Dennd4c/Inhbb/Ncoa1/Nr3c2/Pparg/Prkaa…	195
GO:0007178	GO:0007178	transmembrane receptor protein serine/threonine kinase signaling pathway	238/7208	301/10876	5.34205e-07	4.86039e-05	4.00262e-05	Acvr1b/Adam9/Arid4a/Arid4b/Bambi/Bmp2/Bmpr2/Brms1l/Creb1/Crim1/Ctdspl2/Dab2/Ddx5/Dnm2/Dsg4/Furin/Gdf11/Il17rd/Itgb8/Map3k1/Nbl1/Ppara/Rasl11b/Rbbp7/Rgma/Rgmb/Ski/Skil/Skor1/Smad4/Smad5/Smad6/Smad7/Sorl1/Spred1/Stat3/Stk11/Sulf1/Tet1/Tgfbr2/Trps1/Wwtr1/Zbtb7a/Zfyve9/Hoxa13/Ing2/Nkx2-1/Ptk2/Usp15/Zeb2/Acvr1c/Acvr2a/Adam17/Atoh8/Cdh5/Cdkn2b/Crb2/Gdf2/Gdnf/Hipk2/Itga8/Lnpep/Megf8/Neo1/Scube3/Slc39a5/…	238
GO:0021675	GO:0021675	nerve development	73/7208	81/10876	5.69743e-07	5.10012e-05	4.20004e-05	Egr2/Itga4/Lrig1/Nav2/Neurog1/Sall1/Slc24a4/Sulf1/Dicer1/Ece1/Edn1/Fbxo45/Hoxb3/Phox2b/Ret/Slitrk6/Chd7/Hoxa3/Hoxb1/Hoxb2/Kcna2/Mafb/Nptx1/Nrp1/Pou4f1/Rnf165/Unc13a/Erbb3/Prrxl1/Six4/Bdnf/Sema3a/Ednra/Ephb2/Lrig2/Plxna4/Tfap2a/Dag1/Dmd/Gabrb2/Hoxa1/Cited2/Gli3/Ntf3/Sema3f/Six1/Tmem126a/Ext1/Ngfr/Col25a1/Gabrb3/Isl1/Serpine2/Adarb1/Ctnnb1/Ackr3/Plxna3/Sulf2/Tcirg1/Tifab/Atp8b1/Cngb1/Hes1/Ngf/Afg3l…	73
GO:0106027	GO:0106027	neuron projection organization	84/7208	95/10876	5.9722e-07	5.26123e-05	4.33272e-05	Abl2/App/Dip2a/Epha4/Epha5/Fyn/Grin2b/Lrp8/Mfn1/Mfn2/Myo5b/Pafah1b1/Pak3/Pls1/Pten/Srcin1/Tanc1/Tanc2/Zfp365/Cask/Nlgn3/Dctn1/Dvl1/Grin2a/Wnt7a/Map1a/Caprin2/Kalrn/Ppfia2/Ppp1r9a/Prnp/Wasl/Adam10/Cdk5r1/Opa1/Zfp804a/Ckap5/Gsk3b/Ngef/Actr2/Caprin1/Cdc42/Ephb2/Igf1r/Insr/Reln/Ube3a/Actr3/Arc/Dock10/Ephb3/Homer1/Shank1/Sipa1l1/Ctnnd2/Efna1/Marcks/Abcd1/Abhd17b/Lrrk2/Cux2/Vps35/Itga3/Stau2/Abi2/Dnm3/…	84
GO:0019941	GO:0019941	modification-dependent protein catabolic process	370/7208	485/10876	6.08707e-07	5.27863e-05	4.34705e-05	Ankib1/Ankrd9/Armc8/Ate1/Atg7/Cacul1/Clock/Csnk1a1/Cul3/Dab2/Derl2/Dnajb14/Dnajb9/Fbxl3/Fbxl5/Fbxo10/Fbxo39/Fem1c/Get4/Gid4/Itch/Klhl15/Klhl20/Map3k1/Mapk9/Mylip/Nedd4l/Nploc4/Otud7a/Pcbp2/Pten/Rbck1/Rnf128/Rnf13/Rnf150/Rnf217/Rnf4/Rnf6/Rybp/Senp1/Siah2/Smad7/Spopl/Styx/Tbl1x/Tmub2/Tnfaip1/Topors/Trim3/Trim71/Trp53inp2/Tsg101/Ubc/Ube2j1/Ube2w/Ube3c/Ubxn2b/Usp13/Usp24/Usp3/Usp46/Wac/Wfs1/Wwtr1/Yod…	370
GO:0050769	GO:0050769	positive regulation of neurogenesis	191/7208	237/10876	6.18706e-07	5.2828e-05	4.35048e-05	Atxn1/Bmp2/Bmpr2/Dmrta2/E2f1/Egr2/Epha4/Flt1/Fzd3/Golga2/Hif1a/Il1rapl1/Il6st/Lif/Limk1/Lrp8/Lyn/Map3k13/Mecp2/Mfn1/Mfn2/Myo5b/Ndel1/Nkx2-2/Ntn1/Pafah1b1/Pak3/Parp6/Plag1/Plxna1/Ptprd/Sema5a/Sema7a/Shox2/Skil/Ss18l1/Stk11/Tiam1/Vegfa/Zfp365/Cask/Efna5/Igf1/Kras/Mme/Nptn/Ptk2/Zeb2/Amigo1/Braf/Dicer1/Fmr1/Ist1/Megf8/Nin/Nrg1/Numbl/Ptprf/Rassf10/Sema4d/Sox11/Srf/Tnfrsf1b/Zfyve27/Golga4/Rela/Rtn4/Cap…	191
GO:0043632	GO:0043632	modification-dependent macromolecule catabolic process	372/7208	488/10876	6.5341e-07	5.49458e-05	4.52489e-05	Ankib1/Ankrd9/Armc8/Ate1/Atg7/Cacul1/Clock/Csnk1a1/Cul3/Dab2/Derl2/Dnajb14/Dnajb9/Fbxl3/Fbxl5/Fbxo10/Fbxo39/Fem1c/Get4/Gid4/Itch/Klhl15/Klhl20/Map3k1/Mapk9/Mylip/Nedd4l/Nploc4/Otud7a/Pcbp2/Pten/Rbck1/Rnf128/Rnf13/Rnf150/Rnf217/Rnf4/Rnf6/Rybp/Senp1/Siah2/Smad7/Spopl/Styx/Tbl1x/Tmub2/Tnfaip1/Topors/Trim3/Trim71/Trp53inp2/Tsg101/Ubc/Ube2j1/Ube2w/Ube3c/Ubxn2b/Usp13/Usp24/Usp3/Usp46/Wac/Wfs1/Wwtr1/Yod…	372
GO:0018105	GO:0018105	peptidyl-serine phosphorylation	201/7208	251/10876	7.65503e-07	6.28012e-05	5.17179e-05	Akt3/App/Csnk1a1/Csnk1g1/Dgkq/Dyrk1a/Dyrk2/Lif/Map3k1/Map3k12/Map3k13/Mapk9/Mast3/Mastl/Mknk2/Osm/Pfn2/Phip/Pkd1/Pkn2/Pten/Rassf2/Rock2/Rps6ka1/Rps6ka3/Rps6ka5/Smad7/Srpk2/Stk38/Tenm1/Tgfbr2/Tnks1bp1/Ulk1/Vegfa/Wnk1/Pak2/Stk32a/Bag4/Bak1/Braf/Camkv/Csnk2a1/Ercc6/Hipk2/Hipk3/Inpp5k/Map3k10/Mapk12/Mapkapk2/Mark2/Pik3ca/Ret/Sbk1/Smg1/Ulk3/Hipk1/Mast2/Stk39/Caprin2/Gadd45a/Mapk1/Mapk8/Mark3/Prkaa1/Tg…	201
GO:0032869	GO:0032869	cellular response to insulin stimulus	135/7208	162/10876	7.897e-07	6.28012e-05	5.17179e-05	Akt3/Kat2b/Mfn2/Ndel1/Pde3b/Phip/Pik3r1/Pip4k2a/Pip4k2c/Plcb1/Pten/Rab10/Rab12/Rb1/Sesn3/Slc2a4/Socs7/Sorl1/Sp1/Syap1/Ptpn1/Ptpn11/Wdtc1/Apc/Eif4ebp1/Esrra/Ghsr/Grb10/Inpp5k/Lep/Pip4k2b/Ptprf/Rhoq/Slc27a4/Zdhhc7/Ccnd3/Nr1h4/Rela/Appl1/Cpeb1/Dennd4c/Inhbb/Ncoa1/Pparg/Prkaa1/Snx5/Zbtb7b/Opa1/Pdk4/Pik3r3/Pou4f2/Prkcz/Ptpra/Baiap2l1/Fer/Gsk3b/Ncoa5/Pcsk9/Ptpn2/Socs1/Igf1r/Insr/Irs4/Kank1/Kl/Myo1c/Nuc…	135
GO:0099177	GO:0099177	regulation of trans-synaptic signaling	331/7208	431/10876	7.93247e-07	6.28012e-05	5.17179e-05	App/Atp2b2/Chrm2/Creb1/Dgke/Dlgap2/Epha4/Erc1/Fyn/Grin2b/Htr2a/Iqsec2/Kcnb1/Kcnj10/Lrp8/Mecp2/Mgll/Myo5b/Neurod2/Ntng1/Pfn2/Plcb1/Plekhg5/Ppp3r1/Pten/Ptprd/Pxk/Rapgef2/Rapgef4/Rasgrf2/Rims2/Shank2/Slc24a2/Slc30a1/Sqstm1/Ssh1/Stat3/Stxbp5/Syap1/Sybu/Syt7/Tshz3/Usp46/Cacnb3/Cask/Dlgap4/Fgf14/Grm1/Kras/Mme/Nlgn3/Nptn/Pcdh17/Ptk2/Stxbp1/Synpo/Abhd6/Abr/Adcy1/Apba1/Asic1/Braf/Cacna1b/Cacng2/Cpeb3/Crtc…	331
GO:0018210	GO:0018210	peptidyl-threonine modification	90/7208	103/10876	8.11747e-07	6.28012e-05	5.17179e-05	Acvr1b/Akt3/App/Dgkq/Dyrk1a/Dyrk2/Map3k12/Phip/Rock2/Smad7/Spred1/Stk11/Tgfbr2/Tnks1bp1/Ulk1/Wnk1/Wnk3/Ube2k/Cdc42bpg/Csnk2a1/Hipk2/Hipk3/Inpp5k/Map3k10/Sbk1/Hipk1/Stk39/Acvr1/Eogt/Mapk1/Mapk8/Tgfbr1/Camk2a/Cdk5r1/Dyrk1b/Lmtk2/Met/Nlk/Oxsr1/Prkag2/Rock1/Cab39/Galnt13/Gsk3b/Rptor/Bcl2/Cdk1/Chek1/Dmtn/Ogt/Prkca/Atf2/Cadm4/Cdc42bpa/Cdc42bpb/Spred2/Tbk1/Tnks/Ripk2/Galnt3/Lrrk2/Trpc5/Cit/Galnt1/Csnk2a…	90
GO:0010563	GO:0010563	negative regulation of phosphorus metabolic process	262/7208	335/10876	8.14718e-07	6.28012e-05	5.17179e-05	Ajuba/Atg14/Atxn1/Bmp2/Camk2n1/Camk2n2/Cdkn1a/Cry2/Dgkq/Hdac4/Heg1/Irf1/Kat2b/Kirrel/Lrrk1/Lyn/Mastl/Midn/Pip4k2a/Pip4k2c/Pkia/Ppara/Ppp2ca/Pten/Ptpro/Rassf2/Rb1/Rock2/Sh3bp5/Smad6/Smad7/Sorl1/Spred1/Spry4/Srcin1/Stat3/Stk38/Tsg101/Uri1/Wnk1/Wwtr1/Igf1/Ptpn1/Ptpn6/Apc/Atxn7/Bag4/Bak1/Cdkn2b/Cep85/Ctdsp2/Dnajc10/Dusp1/Dusp6/Dusp7/Dvl1/Grb10/Hipk3/Hmgcr/Inpp5k/Mfhas1/Pik3ip1/Pip4k2b/Ppp1r16b/Ppp1r9…	262
GO:0045936	GO:0045936	negative regulation of phosphate metabolic process	262/7208	335/10876	8.14718e-07	6.28012e-05	5.17179e-05	Ajuba/Atg14/Atxn1/Bmp2/Camk2n1/Camk2n2/Cdkn1a/Cry2/Dgkq/Hdac4/Heg1/Irf1/Kat2b/Kirrel/Lrrk1/Lyn/Mastl/Midn/Pip4k2a/Pip4k2c/Pkia/Ppara/Ppp2ca/Pten/Ptpro/Rassf2/Rb1/Rock2/Sh3bp5/Smad6/Smad7/Sorl1/Spred1/Spry4/Srcin1/Stat3/Stk38/Tsg101/Uri1/Wnk1/Wwtr1/Igf1/Ptpn1/Ptpn6/Apc/Atxn7/Bag4/Bak1/Cdkn2b/Cep85/Ctdsp2/Dnajc10/Dusp1/Dusp6/Dusp7/Dvl1/Grb10/Hipk3/Hmgcr/Inpp5k/Mfhas1/Pik3ip1/Pip4k2b/Ppp1r16b/Ppp1r9…	262
GO:0006470	GO:0006470	protein dephosphorylation	164/7208	201/10876	8.64619e-07	6.57347e-05	5.41337e-05	Camta1/Cry2/Ctdspl2/Dusp2/Dusp8/Mastl/Mtmr3/Pgp/Pp2d1/Ppp1r2/Ppp2ca/Ppp2r2a/Ppp2r3a/Ppp3r1/Ppp6c/Ppp6r2/Ppp6r3/Ptbp1/Pten/Ptp4a2/Ptpn21/Ptpn3/Ptpn4/Ptprd/Ptpro/Rock2/Ssh1/Ssh2/Stk11/Ptpn1/Ptpn11/Ptpn6/Ptpru/Rprd1b/Cdh5/Ctdsp2/Dusp1/Dusp15/Dusp6/Dusp7/Mfhas1/Ppp1ca/Ppp1r16a/Ppp1r16b/Ppp1r9b/Ppp2r5c/Ptprf/Ppp3cc/Akap1/Calm2/Cdc14a/Dlc1/Ppp2r5e/Ppp6r1/Ptp4a1/Ptpn14/Ptprm/Slc39a10/Tnf/Tsc1/Arpp19/Cdc…	164
GO:0007423	GO:0007423	sensory organ development	360/7208	472/10876	9.02283e-07	6.76712e-05	5.57285e-05	Arhgap35/Atp2b2/Bcl11b/Bcl2l11/Bmp2/Bmpr2/Bnc2/Crybg3/Cyp26b1/Epha4/Fat4/Fjx1/Flt1/Foxl2/Foxn4/Frs2/Fzd3/Fzd4/Gdf11/Grhl2/Grin2b/Hif1a/Hoxa2/Jag1/Kmt2c/Lif/Lrig1/Map3k1/Mfn2/Mycl/Mycn/Myf5/Neurog1/Nhs/Nr4a3/Ntn1/Osr1/Pafah1b1/Pbx3/Pdgfra/Pknox1/Pls1/Ppp2r3a/Prrx1/Rarb/Rest/Rorb/Rs1/Ski/Skil/Slc4a7/Smoc1/Sobp/Sos1/Sp1/Spred1/Stat3/Tbc1d20/Tbx3/Tgfbr2/Trip11/Vegfa/Vsx1/Zhx2/Cacna1c/Col5a1/Dll4/Fzd5…	360
GO:0050804	GO:0050804	modulation of chemical synaptic transmission	330/7208	430/10876	9.28976e-07	6.87442e-05	5.66121e-05	App/Atp2b2/Chrm2/Creb1/Dgke/Dlgap2/Epha4/Erc1/Fyn/Grin2b/Htr2a/Iqsec2/Kcnb1/Kcnj10/Lrp8/Mecp2/Mgll/Myo5b/Neurod2/Ntng1/Pfn2/Plcb1/Plekhg5/Ppp3r1/Pten/Ptprd/Pxk/Rapgef2/Rapgef4/Rasgrf2/Rims2/Shank2/Slc24a2/Slc30a1/Sqstm1/Ssh1/Stat3/Stxbp5/Syap1/Sybu/Syt7/Tshz3/Usp46/Cacnb3/Cask/Dlgap4/Fgf14/Grm1/Kras/Mme/Nlgn3/Nptn/Pcdh17/Ptk2/Stxbp1/Synpo/Abhd6/Abr/Adcy1/Apba1/Asic1/Braf/Cacna1b/Cacng2/Cpeb3/Crtc…	330
GO:0051962	GO:0051962	positive regulation of nervous system development	224/7208	283/10876	9.94966e-07	7.26587e-05	5.98358e-05	Atxn1/Bmp2/Bmpr2/Dmrta2/E2f1/Egr2/Epha4/Flt1/Fzd3/Golga2/Hif1a/Il1rapl1/Il6st/Lif/Limk1/Lrp8/Lrrn3/Lyn/Map3k13/Mecp2/Mfn1/Mfn2/Myo5b/Ndel1/Nkx2-2/Ntn1/Pafah1b1/Pak3/Parp6/Pik3r1/Plag1/Plxna1/Ptprd/Sema5a/Sema7a/Shox2/Skil/Slitrk3/Ss18l1/St8sia2/Stk11/Thbs2/Tiam1/Vegfa/Zfp365/Cask/Efna5/Igf1/Kras/Mme/Nlgn3/Nptn/Ptk2/Zeb2/Amigo1/Braf/Dicer1/Fmr1/Ist1/Lingo2/Megf8/Nin/Nrg1/Numbl/Ptprf/Rassf10/Sema4d…	224
GO:0040013	GO:0040013	negative regulation of locomotion	213/7208	268/10876	1.04577e-06	7.53768e-05	6.20741e-05	Abhd2/Adipor2/Arid4a/Arid4b/Brms1l/Crk/Epha4/Jag1/Lrch1/Mecp2/Nbl1/Pfn2/Plcb1/Pten/Rap2c/Rbbp7/Sema3c/Sema4b/Sema4g/Sema5a/Sema7a/Spred1/Srgap1/Srgap3/Stat3/Stc1/Sulf1/Tet1/Trp53inp1/Cd200/Dll4/Ing2/Klf4/Nkx2-1/Ptk2/Ptpru/Rhob/Sema3b/Sema4f/Abhd6/Abr/Acvr1c/Braf/Clic4/Dpep1/Dusp1/Gdf2/Ghsr/Jup/Nrg1/Nrg3/Sema4c/Sema4d/Srf/St6gal1/Stard13/Tie1/Wnt11/Cygb/Dpysl3/Slit1/Arrdc3/Cxcl12/Dlc1/Gadd45a/Ldlr…	213
GO:0090101	GO:0090101	negative regulation of transmembrane receptor protein serine/threonine kinase signaling pathway	99/7208	115/10876	1.11461e-06	7.93087e-05	6.53122e-05	Arid4a/Arid4b/Bambi/Bmp2/Brms1l/Crim1/Ctdspl2/Dnm2/Il17rd/Nbl1/Ppara/Rasl11b/Rbbp7/Ski/Skil/Skor1/Smad6/Smad7/Sorl1/Spred1/Tet1/Zbtb7a/Ing2/Nkx2-1/Adam17/Hipk2/Smurf1/Vwc2/Tsku/Acvr1/Ldlrad4/Lrp2/Pmepa1/Pparg/Smurf2/Spg20/Wnt1/Fbn1/Ltbp1/Nog/Tcf7l2/Bcl9l/Brms1/Ogt/Onecut2/Ppm1a/Tgfbr3/Vwc2l/Magi2/Dlx1/Peg10/Spred3/Lemd3/Onecut1/Snx25/Spred2/Tbx20/Trim33/Glg1/Grem2/Lrp1/Pin1/Synj2bp/Tob1/Bmper/Spr…	99
GO:0030336	GO:0030336	negative regulation of cell migration	185/7208	230/10876	1.19461e-06	8.3237e-05	6.85472e-05	Abhd2/Adipor2/Arid4a/Arid4b/Brms1l/Epha4/Jag1/Lrch1/Mecp2/Nbl1/Pfn2/Plcb1/Pten/Rap2c/Rbbp7/Spred1/Srgap1/Srgap3/Stat3/Stc1/Sulf1/Tet1/Trp53inp1/Cd200/Dll4/Ing2/Klf4/Nkx2-1/Ptk2/Ptpru/Rhob/Abhd6/Abr/Acvr1c/Braf/Clic4/Dpep1/Dusp1/Gdf2/Jup/Nrg1/Nrg3/Srf/Stard13/Tie1/Wnt11/Cygb/Dpysl3/Cxcl12/Dlc1/Gadd45a/Ldlrad4/Mctp1/Meox2/Pparg/Prkg1/Ptprm/Rnf41/Robo1/Tnf/Wasl/Atp2b4/Calr/Dpp4/Mcc/Mitf/Nog/Ppargc1a…	185
GO:0001763	GO:0001763	morphogenesis of a branching structure	171/7208	211/10876	1.19981e-06	8.3237e-05	6.85472e-05	Ar/Bmp2/Btbd7/Csf1/Epha7/Fat4/Flt1/Foxa1/Frs2/Grhl2/Gzf1/Map3k13/Mecp2/Mycn/Ncoa3/Pdgfra/Pkd1/Plxna1/Ppp3r1/Sall1/Sema3c/Sema5a/Setd2/Shox2/Smad4/Sulf1/Tbx3/Tgfbr2/Vegfa/Wnt9b/Dll4/Fzd5/Hhip/Hoxa13/Igf1/Kras/Lhx1/Nfatc1/Ptch1/Clic4/Dicer1/Edn1/Fgfr2/Gdf2/Gdnf/Greb1l/Hs3st3a1/Pbx1/Ppp1ca/Prdm1/Srf/Tie1/Vangl2/Vdr/Rtn4/Acvr1/Csmd1/Cxcl12/Esr1/Hoxa5/Lrp6/Npnt/Nrarp/Nrp1/Rbm15/Tnf/Wnt1/Wnt2b/Col4a1/F…	171
GO:0048880	GO:0048880	sensory system development	244/7208	311/10876	1.23185e-06	8.39948e-05	6.91712e-05	Arhgap35/Bcl11b/Bmpr2/Crybg3/Fjx1/Flt1/Foxl2/Foxn4/Frs2/Fzd4/Gdf11/Grhl2/Hif1a/Jag1/Kmt2c/Lif/Map3k1/Mfn2/Myf5/Nhs/Pbx3/Pdgfra/Pknox1/Ppp2r3a/Rarb/Rorb/Rs1/Ski/Skil/Slc4a7/Smoc1/Sos1/Sp1/Spred1/Stat3/Tbc1d20/Tgfbr2/Vegfa/Vsx1/Zhx2/Cacna1c/Col5a1/Dll4/Fzd5/Klf4/Lhx1/Phactr4/Tenm3/Yy1/Zeb2/Apc/Atf6/Bak1/Clic4/Crb2/Fgfr2/Foxf2/Gja1/Hipk2/Maf/Meis2/Pbx1/Phox2b/Pou2f1/Prdm1/Slc39a5/Slitrk6/Sox11/Srf/T…	244
GO:0033674	GO:0033674	positive regulation of kinase activity	257/7208	329/10876	1.241e-06	8.39948e-05	6.91712e-05	Abi1/Adam9/Ajuba/App/Atg14/Cacul1/Ccnd1/Ccnd2/Cdkn1a/Csf1/Dazap2/Dstyk/Epha4/Epha5/Epha7/Ephb4/Ereg/Fgd4/Flt1/Fzd4/Gab1/Htr2a/Lrp8/Lyn/Magi3/Map3k1/Map3k12/Map3k13/Map3k5/Mapre3/Pdgfra/Pkd1/Pkd2/Ppp2ca/Rapgef2/Rassf2/Sash1/Srcin1/Stk11/Syap1/Tenm1/Tgfbr2/Tnfsf11/Vegfa/Vldlr/Zfp91/Cdc6/Fgf18/Fzd5/Igf1/Kras/Ptk2/Ptpn1/Zeb2/Adam17/Bad/Dvl3/Edn1/Erbb4/Fgfr2/Il6ra/Lep/Map2k7/Map3k10/Nedd9/Nek10/Nrg1/P…	257
GO:0001933	GO:0001933	negative regulation of protein phosphorylation	201/7208	252/10876	1.31097e-06	8.76612e-05	7.21906e-05	Atg14/Bmp2/Camk2n1/Camk2n2/Cdkn1a/Dgkq/Heg1/Irf1/Kat2b/Kirrel/Lrrk1/Lyn/Pkia/Ppp2ca/Pten/Ptpro/Rassf2/Rb1/Sh3bp5/Smad6/Smad7/Sorl1/Spred1/Spry4/Srcin1/Stk38/Tsg101/Wwtr1/Igf1/Ptpn1/Ptpn6/Apc/Bak1/Cep85/Ctdsp2/Dnajc10/Dusp1/Dusp6/Dusp7/Dvl1/Hipk3/Hmgcr/Inpp5k/Sema4d/Sh3bp5l/Smcr8/Socs4/Tnfaip3/Taf7/Cblb/Cdk5rap3/Gadd45a/Ldlrad4/Lrp6/Pik3cb/Pmepa1/Pparg/Prnp/Prr5l/Socs5/Tardbp/Errfi1/Hhex/Met/Nog/P…	201
GO:0043434	GO:0043434	response to peptide hormone	206/7208	259/10876	1.42209e-06	9.39592e-05	7.73771e-05	Akt3/Creb1/Crk/Cry2/Egr2/Irf1/Jak1/Kat2b/Mfn2/Ndel1/Nr4a2/Nr4a3/Pde3b/Phip/Pik3r1/Pip4k2a/Pip4k2c/Plcb1/Ppara/Pten/Rab10/Rab12/Rb1/Rock2/Sesn2/Sesn3/Slc24a4/Slc2a4/Slc30a10/Socs7/Sorl1/Sp1/Stat3/Syap1/Igf1/Kcnq1/Ptk2/Ptpn1/Ptpn11/Wdtc1/Acvr1c/Adcy6/Agtrap/Apc/Edn1/Eif4ebp1/Esrra/Gcgr/Ghsr/Grb10/Inpp5k/Lep/Pip4k2b/Ptprf/Rhoq/Slc27a4/Sort1/Zdhhc7/Ccnd3/Nr1h4/Rela/Appl1/Cpeb1/Dennd4c/Hadha/Inhbb/Nco…	206
GO:0021543	GO:0021543	pallium development	114/7208	135/10876	1.47249e-06	9.61447e-05	7.9177e-05	Atg16l1/Atg7/Cep120/Crk/Dmrta2/Emx2/Epha5/Fat4/Hif1a/Igf2bp1/Lhx6/Lrp8/Ndel1/Nr4a3/Pafah1b1/Plcb1/Pten/Socs7/Zbtb18/Ccdc85c/Nkx2-1/Pou3f3/Zeb2/Btg2/Dicer1/Fbxo45/Htr6/Kcna1/Mdga1/Srf/Sun1/Tacc2/Rtn4/Tsku/Arx/Btbd3/Lrp6/Neurod1/Pou3f2/Robo1/Tsc1/Wdr47/Cdk5r1/Cul5/Sun2/Tmem108/Cdon/Csf1r/Fezf2/Fgf13/Gsk3b/Prox1/Tbr1/Usp9x/Ywhae/Zic3/Crkl/Dixdc1/Nf2/Pex13/Pex5/Reln/Slit2/Wnt3a/Cdh2/Pax6/Ptprs/Dlx1/L…	114
GO:0034249	GO:0034249	negative regulation of cellular amide metabolic process	117/7208	139/10876	1.51634e-06	9.78568e-05	8.05869e-05	Ago1/Ago2/Ago3/Cnot6/Cnot6l/Cnot7/Fxr1/Igf2bp1/Mex3d/Nanos1/Ormdl3/Otud6b/Rock2/Sesn2/Sorl1/Tnrc6a/Tnrc6b/Tnrc6c/Trim71/Unk/Xrn1/Ythdf3/Dcp2/Igf1/Mettl16/Rnf139/Ago4/Btg2/Cpeb3/Cpeb4/Eif4ebp1/Eif4ebp3/Fmr1/Hnrnpr/Lin28a/Rbm24/Rc3h2/Cnot2/Rc3h1/Rtn4/Caprin2/Cpeb1/Ddx6/Gga3/Hnrnpd/Pan3/Prnp/Rtn1/Syncrip/Tardbp/Tsc1/Ythdf2/Calr/Dcp1a/Lsm14a/Ormdl1/Patl1/Pcif1/Rock1/Rtn3/Cnot10/Eif2ak1/Pde12/Caprin1/…	117
GO:0051347	GO:0051347	positive regulation of transferase activity	299/7208	388/10876	1.59119e-06	0.000101113	8.32687e-05	Abi1/Adam9/Ajuba/App/Atg14/Cacul1/Ccnd1/Ccnd2/Cdkn1a/Csf1/Dazap2/Dcun1d3/Dstyk/Epha4/Epha5/Epha7/Ephb4/Ereg/Fgd4/Flt1/Fzd4/Gab1/Grhl2/Hnrnpa2b1/Htr2a/Lrp8/Lyn/Magi3/Map3k1/Map3k12/Map3k13/Map3k5/Mapre3/Mastl/Pdgfra/Pkd1/Pkd2/Ppp2ca/Pten/Rapgef2/Rassf2/Sash1/Sorl1/Srcin1/Stk11/Syap1/Tenm1/Tgfbr2/Tnfsf11/Topors/Vegfa/Vldlr/Zfp91/Cd200/Cdc6/Fgf18/Fzd5/Igf1/Klf4/Kras/Ptk2/Ptpn1/Tcp1/Zeb2/Adam17/Bad/C…	299
GO:0007416	GO:0007416	synapse assembly	132/7208	159/10876	1.60324e-06	0.000101113	8.32687e-05	App/Efnb1/Epha7/Gpc6/Il1rapl1/Lrrn3/Mecp2/Ntn1/Pik3r1/Pten/Ptprd/Shank2/Slitrk3/St8sia2/Thbs2/Efna5/Fzd5/Nlgn3/Nptn/Pcdh17/Ptk2/Amigo1/Bsn/Cdh9/Dvl1/Erbb4/Fbxo45/Ghsr/Gpc4/Lingo2/Lrp4/Mdga1/Myo6/Nrg1/Sema4d/Slitrk5/Slitrk6/Wnt7a/Flrt1/Pclo/Sptbn2/Efnb2/Gap43/Lrrtm2/Mdga2/Nptx1/Ppp1r9a/Slitrk2/Cadm1/Gpm6a/Sdk2/Six4/Bdnf/Fgf13/Gsk3b/Sdcbp/Add2/Arhgef9/Colq/Crkl/Ephb2/Lhfpl4/Prkca/Reln/Syndig1/Wnt3a…	132
GO:0071375	GO:0071375	cellular response to peptide hormone stimulus	169/7208	209/10876	1.82432e-06	0.000113764	9.36864e-05	Akt3/Crk/Irf1/Jak1/Kat2b/Mfn2/Ndel1/Nr4a2/Nr4a3/Pde3b/Phip/Pik3r1/Pip4k2a/Pip4k2c/Plcb1/Pten/Rab10/Rab12/Rb1/Rock2/Sesn3/Slc2a4/Slc30a10/Socs7/Sorl1/Sp1/Stat3/Syap1/Igf1/Ptk2/Ptpn1/Ptpn11/Wdtc1/Adcy6/Agtrap/Apc/Edn1/Eif4ebp1/Esrra/Gcgr/Ghsr/Grb10/Inpp5k/Lep/Pip4k2b/Ptprf/Rhoq/Slc27a4/Zdhhc7/Ccnd3/Nr1h4/Rela/Appl1/Cpeb1/Dennd4c/Inhbb/Ncoa1/Nr3c2/Pparg/Prkaa1/Snx5/Socs2/Zbtb7b/Camk2a/Opa1/Pdk4/Pik3…	169
GO:0017148	GO:0017148	negative regulation of translation	103/7208	121/10876	2.16062e-06	0.000131774	0.000108519	Ago1/Ago2/Ago3/Cnot6/Cnot6l/Cnot7/Fxr1/Igf2bp1/Mex3d/Nanos1/Otud6b/Rock2/Sesn2/Tnrc6a/Tnrc6b/Tnrc6c/Trim71/Unk/Xrn1/Ythdf3/Dcp2/Mettl16/Rnf139/Ago4/Btg2/Cpeb3/Cpeb4/Eif4ebp1/Eif4ebp3/Fmr1/Hnrnpr/Lin28a/Rbm24/Rc3h2/Cnot2/Rc3h1/Caprin2/Cpeb1/Ddx6/Hnrnpd/Pan3/Syncrip/Tardbp/Tsc1/Ythdf2/Calr/Dcp1a/Lsm14a/Patl1/Pcif1/Rock1/Cnot10/Eif2ak1/Pde12/Caprin1/Csde1/Eif2s1/Eif4e/Hnrnpu/Prkca/Samd4/Eif4ebp2/Eif…	103
GO:0048706	GO:0048706	embryonic skeletal system development	103/7208	121/10876	2.16062e-06	0.000131774	0.000108519	Alx4/Asxl2/Grhl2/Hoxa2/Mycn/Myf5/Osr1/Pdgfra/Prrx1/Setd2/Shox2/Sp1/Sulf1/Tgfbr2/Wnt9b/Lhx1/Mmp16/Pcsk5/Acvr2a/Fgfr2/Hoxb3/Megf8/Pbx1/Satb2/Sox11/Hspg2/Hoxa3/Hoxa5/Hoxb1/Hoxb2/Smad2/Tapt1/Tgfb2/Tgfbr1/Zeb1/Col2a1/Etl4/Ndst1/Nog/Six4/Fgf9/Gnas/Mbtd1/Shh/Sp3/Ednra/Eya1/Hoxa6/Hoxb4/Hoxc11/Ihh/Pax7/Smad3/Tfap2a/Hoxc5/Dlx1/Dmrt2/Dscaml1/Hoxa1/Dlg1/Gsc/Hoxa9/Hoxd4/Bmi1/Gli3/Nipbl/Rdh10/Six1/Ext1/Runx2/D…	103
GO:0099175	GO:0099175	regulation of postsynapse organization	83/7208	95/10876	2.21914e-06	0.000133872	0.000110246	App/Epha4/Epha7/Fyn/Grin2b/Il1rapl1/Lrp8/Mfn1/Mfn2/Pafah1b1/Pak3/Pten/Ptprd/Rapgef4/Srcin1/Tanc1/Tanc2/Cask/Nlgn3/Ghsr/Lrfn2/Ptprf/Wnt7a/Abhd17a/Chmp4b/Caprin2/Kalrn/Lrrtm2/Nptx1/Ppfia2/Ppp1r9a/Prnp/Adam10/Cdk5r1/Opa1/Zfp804a/Ngef/Rheb/Actr2/Caprin1/Ephb2/Reln/Ube3a/Actr3/Arf4/Cdh2/Ntrk3/Ptprs/Abhd17c/Arc/Homer1/Sipa1l1/Efna1/Egln1/Hnrnpk/Marcks/Sema3f/Abhd17b/Lrrk2/Cux2/Vps35/Stau2/Abi2/Cbln1/Dn…	83
GO:0010720	GO:0010720	positive regulation of cell development	230/7208	293/10876	2.31018e-06	0.000137865	0.000113535	Atxn1/Bmp2/Bmpr2/Crk/Dab2/Dmrta2/Dnm2/E2f1/Egr2/Epha4/Flt1/Fzd3/Golga2/Has2/Hif1a/Il1rapl1/Il6st/Lif/Limk1/Lrp8/Lyn/Map3k13/Mapk9/Mecp2/Mfn1/Mfn2/Myf5/Myo5b/Ndel1/Nkx2-2/Ntn1/Pafah1b1/Pak3/Parp6/Plag1/Plxna1/Prex1/Ptprd/Runx1/Sema5a/Sema7a/Shox2/Skil/Smad7/Ss18l1/Stk11/Tiam1/Tnfsf11/Vegfa/Zfp365/Cask/Efna5/Igf1/Kras/Mme/Nptn/Ptk2/Zeb2/Amigo1/Bad/Braf/Cdh5/Dicer1/Fmr1/Ist1/Megf8/Nedd9/Nin/Nrg1/Num…	230
GO:0048762	GO:0048762	mesenchymal cell differentiation	165/7208	204/10876	2.33967e-06	0.00013814	0.000113761	Bambi/Bmp2/Dab2/Ddx5/Efnb1/Epha4/Foxa1/Has2/Hif1a/Il17rd/Jag1/Osr1/Ppp2ca/Ppp3r1/Pten/Rock2/Sema3c/Sema4b/Sema4g/Sema5a/Sema7a/Smad4/Smad7/Spred1/Tbx3/Tgfbr2/Tiam1/Trip10/Vegfa/Wwtr1/Nfatc1/Nkx2-1/Phactr4/Sema3b/Sema4f/Zeb2/Crb2/Dicer1/Edn1/Erbb4/Fgfr2/Gdnf/Gja1/Mark1/Phox2b/Ret/Sema4c/Sema4d/Sox11/Vangl2/Wnt11/Heyl/Rtn4/Acvr1/Fermt2/Kbtbd8/Ldlrad4/Lrp6/Mapk1/Nrp1/Smad2/Tgfb2/Tgfbr1/Zic5/Nog/Rock…	165
GO:0048568	GO:0048568	embryonic organ development	314/7208	410/10876	2.38198e-06	0.000139158	0.000114599	Alx4/Asxl2/Atp2b2/Epas1/Foxl2/Frs2/Fzd3/Gab1/Grhl2/Hif1a/Hoxa2/Itga4/Kdm2a/Lif/Lrig1/Mycn/Myf5/Ncoa3/Neurog1/Nr4a3/Ntn1/Osr1/Pbx3/Pdgfra/Pkd1/Pkd2/Pls1/Prrx1/Rarb/Rest/Runx1/Sall1/Setd2/Shox2/Sobp/Sp1/Tal1/Tbx3/Tgfbr2/Tnrc6c/Vash2/Vegfa/Wnt9b/Zfpm2/Ccdc134/Fzd5/Kcnq1/Lhx1/Mmp16/Pcsk5/Phactr4/Ptch1/Ttc39c/Wnt7b/Abr/Crb2/Dvl1/Dvl3/Ece1/Edn1/Fgfr2/Foxf2/Gdnf/Gja1/Hipk2/Hoxb3/Itga8/Megf8/Mib1/Myo6/Pb…	314
GO:0051216	GO:0051216	cartilage development	142/7208	173/10876	2.41911e-06	0.000139855	0.000115173	Bmp2/Bmpr2/Csgalnact1/Fgf4/Hif1a/Itgb8/Mycn/Myf5/Nfib/Osr1/Pkd1/Prrx1/Pthlh/Rarb/Rb1/Runx1/Shox2/Smad5/Smad7/Stc1/Sulf1/Tgfbr2/Trip11/Trps1/Zbtb7a/Fgf18/Ptpn11/Wnt7b/Zbtb16/Dicer1/Edn1/Esrra/Fbxw4/Gdf2/Hoxb3/Lep/Maf/Mboat2/Mef2d/Satb2/Srf/Wnt7a/Arid5a/Hspg2/Rela/Bmpr1b/Hoxa3/Hoxa5/Lrp6/Runx3/Sox5/Tapt1/Tgfb2/Tgfbr1/Zeb1/Atp7a/Col2a1/Ep300/Gdf6/Mex3c/Nog/Pbxip1/Fgf9/Gnas/Rspo2/Adamts12/Axin2/Bmp8a…	142
GO:0060485	GO:0060485	mesenchyme development	195/7208	245/10876	2.4807e-06	0.000140199	0.000115457	Bambi/Bmp2/Bmpr2/Bnc2/Dab2/Ddx5/Efnb1/Epha4/Foxa1/Has2/Hif1a/Il17rd/Itga4/Jag1/Osr1/Ppp2ca/Ppp3r1/Pten/Rock2/Sema3c/Sema4b/Sema4g/Sema5a/Sema7a/Smad4/Smad7/Spred1/Tbx3/Tgfbr2/Tiam1/Trip10/Vegfa/Wwtr1/Mdm4/Nfatc1/Nkx2-1/Phactr4/Sema3b/Sema4f/Wnt7b/Zeb2/Crb2/Dicer1/Edn1/Erbb4/Fgfr2/Gdnf/Gja1/Mark1/Megf8/Phox2b/Rbm24/Ret/Sema4c/Sema4d/Sox11/Vangl2/Wnt11/Heyl/Rtn4/Acvr1/Fermt2/Hoxa5/Kbtbd8/Ldlrad4/Lr…	195
GO:0001654	GO:0001654	eye development	240/7208	307/10876	2.50227e-06	0.000140199	0.000115457	Arhgap35/Bcl11b/Bmpr2/Crybg3/Fjx1/Flt1/Foxl2/Foxn4/Frs2/Fzd4/Gdf11/Grhl2/Hif1a/Jag1/Kmt2c/Lif/Map3k1/Mfn2/Myf5/Nhs/Pbx3/Pdgfra/Pknox1/Ppp2r3a/Rarb/Rorb/Rs1/Ski/Skil/Slc4a7/Smoc1/Sos1/Sp1/Spred1/Stat3/Tbc1d20/Tgfbr2/Vegfa/Vsx1/Zhx2/Cacna1c/Col5a1/Dll4/Fzd5/Klf4/Lhx1/Phactr4/Tenm3/Yy1/Zeb2/Apc/Atf6/Bak1/Clic4/Crb2/Fgfr2/Foxf2/Gja1/Hipk2/Maf/Meis2/Pbx1/Pou2f1/Prdm1/Slc39a5/Slitrk6/Sox11/Srf/Tspan12/…	240
GO:0150063	GO:0150063	visual system development	240/7208	307/10876	2.50227e-06	0.000140199	0.000115457	Arhgap35/Bcl11b/Bmpr2/Crybg3/Fjx1/Flt1/Foxl2/Foxn4/Frs2/Fzd4/Gdf11/Grhl2/Hif1a/Jag1/Kmt2c/Lif/Map3k1/Mfn2/Myf5/Nhs/Pbx3/Pdgfra/Pknox1/Ppp2r3a/Rarb/Rorb/Rs1/Ski/Skil/Slc4a7/Smoc1/Sos1/Sp1/Spred1/Stat3/Tbc1d20/Tgfbr2/Vegfa/Vsx1/Zhx2/Cacna1c/Col5a1/Dll4/Fzd5/Klf4/Lhx1/Phactr4/Tenm3/Yy1/Zeb2/Apc/Atf6/Bak1/Clic4/Crb2/Fgfr2/Foxf2/Gja1/Hipk2/Maf/Meis2/Pbx1/Pou2f1/Prdm1/Slc39a5/Slitrk6/Sox11/Srf/Tspan12/…	240
GO:0045664	GO:0045664	regulation of neuron differentiation	159/7208	196/10876	2.52611e-06	0.000140199	0.000115457	App/Bcl11b/Bcl6/Bmp2/Bnip2/Dpysl2/Foxa1/Gdf11/Hoxa2/Jag1/Map3k13/Mycl/Mycn/Nbl1/Neurod2/Neurog1/Neurog2/Neurog3/Nkx2-2/Ptbp1/Pten/Rest/Sall1/Tcf4/Tiam1/Timp2/Zhx2/Tcf12/Dicer1/Fmr1/Gdpd5/Hmg20a/Lin28a/Mib1/Pbx1/Phox2b/Ret/Sox11/Vwc2/Cdk5rap2/Heyl/Meis1/Rtn4/Cxcl12/Ddx6/Dll1/Mapk8/Ncoa1/Neurod1/Socs2/Sox5/Tgif1/Zeb1/Calr/Casz1/Cntn4/Gdf6/Med1/Mmd/Opa1/Pou4f2/Rock1/Tgif2/Zfhx3/Bdnf/Cdon/Fezf2/Gsk3b…	159
GO:0031400	GO:0031400	negative regulation of protein modification process	291/7208	378/10876	2.56192e-06	0.000140779	0.000115934	Acer2/Atg14/Atg7/Bmp2/Camk2n1/Camk2n2/Cdkn1a/Cry2/Dcun1d3/Dgkq/Fyn/Heg1/Irf1/Kat2b/Kirrel/Limk1/Lrrk1/Lyn/Mastl/Oxr1/Phf1/Pkia/Ppp2ca/Pten/Ptpro/Rassf2/Rb1/Rock2/Sh3bp5/Sirt7/Smad6/Smad7/Sorl1/Sox4/Spopl/Spred1/Spry4/Sqstm1/Srcin1/Stk38/Tsg101/Ubr5/Wwtr1/Igf1/Mtf2/Ptpn1/Ptpn6/Apc/Bak1/Cep85/Ctdsp2/Dnajc10/Dusp1/Dusp6/Dusp7/Dvl1/Hipk3/Hmg20a/Hmgcr/Inpp5k/Kdm4b/Mfhas1/Ppp1r16b/Ppp1r9b/Prkaa2/Sema4d…	291
GO:0045165	GO:0045165	cell fate commitment	197/7208	248/10876	2.83742e-06	0.000154389	0.000127142	Ar/Bcl11b/Bmp2/Cyp26b1/Dmrta2/Epas1/Foxa1/Foxn4/Fzd7/Gatad2b/Hoxa2/Kdm6b/Lhx6/Myt1l/Neurog1/Neurog2/Nkx2-2/Paf1/Prrx1/Rab10/Rbbp7/Runx1/Smad4/Smad5/Stat3/Tal1/Tbx3/Wnt9b/Dll4/Gatad2a/Hoxa13/Nfe2l1/Nkx2-1/Ptch1/Wnt7b/Apc/Braf/Edn1/Erbb4/Fgfr2/Il6ra/Irf4/Nrg1/Prdm1/Sox12/Tbx4/Wnt11/Wnt7a/Otx2/Acvr1/Arx/Barhl2/Cdc73/Cyld/Dll1/Gap43/Neurod1/Pou3f2/Pou4f1/Pparg/Smad2/Sox5/Tgfb2/Tgfbr1/Wnt1/Wnt2b/Casz1…	197
GO:0071559	GO:0071559	response to transforming growth factor beta	161/7208	199/10876	3.00054e-06	0.00016168	0.000133146	Adam9/Arid4a/Arid4b/Bambi/Bmp2/Brms1l/Creb1/Crk/Dab2/Dnm2/Furin/Fyn/Il17rd/Itgb8/Map3k1/Ppara/Rasl11b/Rbbp7/Rock2/Runx1/Ski/Skil/Smad4/Smad5/Smad6/Smad7/Spred1/Stat3/Stk11/Tet1/Tgfbr2/Yes1/Zbtb7a/Zfyve9/Ing2/Nkx2-1/Ptk2/Usp15/Zeb2/Acvr1c/Adam17/Cdh5/Cdkn2b/Gdnf/Hipk2/Itga8/Smurf1/Tsku/Acvr1/Appl1/Bmpr1b/Fermt2/Ldlrad4/Npnt/Pmepa1/Pparg/Runx3/Smad2/Smurf2/Sox5/Tgfb2/Tgfbr1/Wnt1/Zeb1/Dcp1a/Dnmt1/Ep…	161
GO:0045927	GO:0045927	positive regulation of growth	183/7208	229/10876	3.09067e-06	0.000164935	0.000135827	Acsl4/Bmpr2/Ccnd2/Creb1/Crk/Csf1/Derl2/Eif4g2/Ino80/Limk1/Map3k13/Mecp2/Myo5b/N6amt1/Ncoa3/Ndel1/Nedd4l/Ntn1/Pafah1b1/Plcb1/Pls1/Rims2/Sema5a/Sema7a/Serp1/Smad7/Trip10/Vegfa/Wfs1/Zfpm2/Brat1/Efna5/Igf1/Ptk2/Taf9b/Tfcp2l1/Ybx3/Adam17/Csnk2a1/Edn1/Erbb4/Fgfr2/Ghsr/Ist1/Lep/Megf8/Mlst8/Nrg1/Sema4d/Smurf1/Srf/Zfyve27/Chd7/Golga4/Itsn2/Sfn/Arx/Cxcl12/Dll1/Mapk1/Nrp1/Plaa/Pou3f2/Tgfb2/Tgfbr1/Unc13a/Usp…	183
GO:0042063	GO:0042063	gliogenesis	220/7208	280/10876	3.38172e-06	0.000178748	0.000147202	Abl2/Apcdd1/App/Arhgef10/Arhgef7/Atxn1/Bmp2/Cntnap1/Creb1/Csf1/E2f1/Egr2/Epha4/Flt1/Il6st/Kcnj10/Ldlr/Lif/Lrp8/Lyn/Mecp2/Mfn2/Mmp24/Mycn/Nfib/Nkx2-2/Ntn1/P2rx4/Pafah1b1/Plag1/Ppp3r1/Pten/Rb1/Ski/Socs7/Sox4/Stat3/Tal1/Tnfrsf21/Zfp365/B4galt5/Igf1/Kras/Nfe2l1/Nkx2-1/Nlgn3/Ptk2/Ptpn11/B4galt6/Cdkn2b/Dicer1/Dusp15/Lin28a/Nrg1/Phox2b/Sh3tc2/Sox11/Sun1/Tnfrsf1b/Wdr1/Otx2/Rela/Rtn4/Adcyap1/Dll1/Fubp1/Ga…	220
GO:0072001	GO:0072001	renal system development	212/7208	269/10876	3.43408e-06	0.000179803	0.000148071	Bcl2l11/Bicc1/Bmp2/Col4a3/Col4a4/Emx2/Epha4/Epha7/Fat4/Fmn1/Gdf11/Gzf1/Jag1/Kif26b/Lif/Osr1/Pdgfra/Pkd1/Pkd2/Ptpro/Rarb/Sall1/Smad4/Smad5/Smad6/Smad7/Sox4/Sulf1/Tet2/Tshz3/Vegfa/Wfs1/Wnt9b/Wwtr1/Aqp2/Hspb11/Klhl3/Lhx1/Mecom/Pcsk5/Pou3f3/Ptch1/Wnt7b/Zbtb16/Apc/Enpep/Erbb4/Fgfr2/Gcnt1/Gdnf/Greb1l/Hs3st3a1/Il6ra/Itga8/Lin28a/Lrp4/Pbx1/Prdm1/Pygo1/Ret/Sgpl1/Sim1/Vangl2/Wnt11/Fras1/Heyl/C1galt1/Dll1/E…	212
GO:0090092	GO:0090092	regulation of transmembrane receptor protein serine/threonine kinase signaling pathway	174/7208	217/10876	3.60616e-06	0.000187049	0.000154038	Acvr1b/Arid4a/Arid4b/Bambi/Bmp2/Bmpr2/Brms1l/Crim1/Ctdspl2/Dab2/Dnm2/Furin/Gdf11/Il17rd/Nbl1/Ppara/Rasl11b/Rbbp7/Rgma/Ski/Skil/Skor1/Smad4/Smad6/Smad7/Sorl1/Spred1/Stk11/Sulf1/Tet1/Tgfbr2/Zbtb7a/Zfyve9/Hoxa13/Ing2/Nkx2-1/Zeb2/Acvr2a/Adam17/Cdh5/Cdkn2b/Crb2/Gdf2/Hipk2/Itga8/Neo1/Scube3/Smurf1/Sox11/Vwc2/Kcp/Tsku/Acvr1/Inhba/Inhbb/Ldlrad4/Lrp2/Npnt/Pmepa1/Pparg/Rnf165/Smad2/Smurf2/Spg20/Tgfb2/Tgfbr…	174
GO:2000146	GO:2000146	negative regulation of cell motility	189/7208	238/10876	4.67294e-06	0.0002393	0.000197068	Abhd2/Adipor2/Arid4a/Arid4b/Brms1l/Crk/Epha4/Jag1/Lrch1/Mecp2/Nbl1/Pfn2/Plcb1/Pten/Rap2c/Rbbp7/Spred1/Srgap1/Srgap3/Stat3/Stc1/Sulf1/Tet1/Trp53inp1/Cd200/Dll4/Ing2/Klf4/Nkx2-1/Ptk2/Ptpru/Rhob/Abhd6/Abr/Acvr1c/Braf/Clic4/Dpep1/Dusp1/Gdf2/Jup/Nrg1/Nrg3/Srf/Stard13/Tie1/Wnt11/Cygb/Dpysl3/Cxcl12/Dlc1/Gadd45a/Ldlrad4/Mctp1/Meox2/Pparg/Prkg1/Ptprm/Rnf41/Robo1/Tnf/Wasl/Atp2b4/Calr/Dpp4/Mcc/Mitf/Nog/Ppar…	189
GO:0042326	GO:0042326	negative regulation of phosphorylation	226/7208	289/10876	4.69976e-06	0.0002393	0.000197068	Ajuba/Atg14/Atxn1/Bmp2/Camk2n1/Camk2n2/Cdkn1a/Dgkq/Hdac4/Heg1/Irf1/Kat2b/Kirrel/Lrrk1/Lyn/Midn/Pip4k2a/Pip4k2c/Pkia/Ppara/Ppp2ca/Pten/Ptpro/Rassf2/Rb1/Sh3bp5/Smad6/Smad7/Sorl1/Spred1/Spry4/Srcin1/Stat3/Stk38/Tsg101/Wnk1/Wwtr1/Igf1/Ptpn1/Ptpn6/Apc/Atxn7/Bak1/Cdkn2b/Cep85/Ctdsp2/Dnajc10/Dusp1/Dusp6/Dusp7/Dvl1/Grb10/Hipk3/Hmgcr/Inpp5k/Pik3ip1/Pip4k2b/Sema4d/Sh3bp5l/Smcr8/Socs4/Tnfaip3/Taf7/Cblb/Cdk5…	226
GO:0048705	GO:0048705	skeletal system morphogenesis	167/7208	208/10876	4.86275e-06	0.000245348	0.000202048	Alx4/Asxl2/Csgalnact1/Cyp26b1/Fgf4/Fmn1/Grhl2/Has2/Hoxa2/Mycn/Myf5/Neurog1/Osr1/Pdgfra/Pkd1/Ppargc1b/Prrx1/Pthlh/Rarb/Setd2/Shox2/Ski/Stc1/Tgfbr2/Trip11/Vegfa/Wnt9b/Fgf18/Hhip/Lhx1/Mmp16/Fgfr2/Foxn3/Hoxb3/Mef2d/Megf8/Satb2/Sgpl1/Sox11/Sp5/Tbx4/Tmem119/Vdr/Wnt7a/Atg9a/Hspg2/Phospho1/Bmpr1b/Hoxa3/Hoxa5/Hoxb1/Hoxb2/Lrp6/Smad2/Sox5/Tgfb2/Tgfbr1/Zeb1/Zfand5/Col2a1/Hoxc8/Ndst1/Nog/Six4/Wnt10b/Gnas/Acvr…	167
GO:0001701	GO:0001701	in utero embryonic development	304/7208	398/10876	5.17014e-06	0.000258507	0.000212885	Acvr1b/Ar/Bcl2l11/Bmp2/Bnip2/Cul3/Dab2/Epas1/Furin/Gab1/Grhl2/Grin2b/Heg1/Hif1a/Itga4/Kdm2a/Lif/Mfn2/Ncoa3/Ndel1/Npat/Ocrl/Pdgfra/Phf6/Pkd1/Pkd2/Rrm2/Rundc1/Runx1/Setd2/Sh3pxd2a/Skil/Slc30a1/Smad4/Smim14/Sp1/Tanc2/Tbx3/Tet1/Tgfbr2/Tshz3/Unk/Vash2/Vegfa/Wnt9b/Zbtb18/Zfpm2/Fzd5/Gatad2a/Igf1/Klf4/Mafg/Matr3/Mecom/Ncor2/Ptch1/Wdtc1/Wnt7b/Ybx3/Acvr1c/Apba1/Bap1/Camsap3/Ccdc24/Dicer1/Edn1/Exoc3l2/Fgfr2…	304
GO:0016049	GO:0016049	cell growth	306/7208	401/10876	5.55887e-06	0.000275462	0.000226848	Acsl4/Acvr1b/Adipor2/App/Bcl6/Bmpr2/Cdkn1a/Crk/Dab2/Dcbld2/Dcun1d3/Derl2/Dnm2/Dpysl2/Eif4g2/Epha7/Foxp1/Ino80/Itga4/Limk1/Map3k13/Mecp2/Mgll/Myo5b/N6amt1/Nanos1/Ncoa3/Ndel1/Nedd4l/Ntn1/Pafah1b1/Plxna1/Ppara/Prdm11/Rb1/Rbbp7/Rerg/Rgma/Rims2/Rnf6/Sema3c/Sema4b/Sema4g/Sema5a/Sema7a/Sertad2/Sesn2/Smad4/Smad7/St8sia2/Stk11/Tgfbr2/Trip10/Tsg101/Ulk1/Uri1/Vegfa/Wasf1/Brat1/Efna5/Igf1/Nlgn3/Ptk2/Raph1/Se…	306
GO:0030111	GO:0030111	regulation of Wnt signaling pathway	204/7208	259/10876	5.63715e-06	0.000276869	0.000228006	Abl2/Apcdd1/App/Bambi/Bicc1/Bmp2/Csnk1a1/Csnk1g1/Dab2/Fzd4/Fzd7/Lrrk1/Lypd6/Map3k1/Ppp2r3a/Ptpro/Sall1/Sema5a/Siah2/Sox4/Stk11/Sulf1/Tiam1/Tle4/Tmem64/Tnks2/Ubr5/Wnk1/Wwtr1/Xiap/Mllt3/Prdm15/Ptpru/Rbms3/Zeb2/Amer2/Apc/Csnk2a1/Fgfr2/Grb10/Lrp4/Rps12/Shisa6/Tle3/Tmem170b/Tmem198/Tnfaip3/Vangl2/Wnt11/Znrf3/Chd8/Mbd2/Tsku/Caprin2/Ccny/Cdc73/Cyld/Fam53b/Fzd6/Jade1/Lrp6/Mdfic/Nrarp/Tbl1xr1/Usp47/Vgll4/…	204
GO:2000113	GO:2000113	negative regulation of cellular macromolecule biosynthetic process	111/7208	133/10876	6.54338e-06	0.000318559	0.000262339	Acer2/Ago1/Ago2/Ago3/Cnot6/Cnot6l/Cnot7/Fxr1/Igf2bp1/Mex3d/Nanos1/Otud6b/Rock2/Sesn2/Tnrc6a/Tnrc6b/Tnrc6c/Trim71/Unk/Xrn1/Ythdf3/Dcp2/Mettl16/Rnf139/Ago4/Btg2/Cpeb3/Cpeb4/Eif4ebp1/Eif4ebp3/Fmr1/Grb10/Hnrnpr/Inpp5k/Lin28a/Rbm24/Rc3h2/Cnot2/Rc3h1/Caprin2/Cpeb1/Ddx6/Hnrnpd/Pan3/Syncrip/Tardbp/Tsc1/Ythdf2/Calr/Dcp1a/Lsm14a/Patl1/Pcif1/Rock1/Cnot10/Eif2ak1/Pde12/Caprin1/Csde1/Eif2s1/Eif4e/Hnrnpu/Prkca…	111
GO:0050805	GO:0050805	negative regulation of synaptic transmission	65/7208	73/10876	6.72667e-06	0.000323609	0.000266498	App/Htr2a/Iqsec2/Kcnb1/Mgll/Pten/Rapgef4/Shank2/Slc24a2/Slc30a1/Nlgn3/Pcdh17/Stxbp1/Abhd6/Asic1/Braf/Fmr1/Htr6/Rap1a/Srf/Tmem25/Htr1b/Ppp1r9a/Grik3/Bdnf/Syt4/Celf4/Hcn1/Myo5a/Adnp/Arc/Ptk2b/Rap1b/Cd38/Plk2/Slc6a1/Lrrk2/Pla2g6/Tnr/Dgki/Gria1/Stau2/Adcy8/Cbln1/Npy5r/Adora1/Cntnap2/Gnai1/Atad1/Drd5/Bcl2l1/Arf1/Grid2/Grm2/Shank3/Nf1/Drd2/Gnai2/Gabbr1/Pnkd/Mapt/Ager/Mtmr2/Gnal/Grid2ip	65
GO:0001822	GO:0001822	kidney development	203/7208	258/10876	6.76373e-06	0.000323609	0.000266498	Bcl2l11/Bicc1/Bmp2/Col4a3/Col4a4/Epha4/Epha7/Fat4/Fmn1/Gdf11/Gzf1/Jag1/Kif26b/Lif/Osr1/Pdgfra/Pkd1/Pkd2/Ptpro/Rarb/Sall1/Smad4/Smad5/Smad6/Smad7/Sox4/Sulf1/Tet2/Tshz3/Vegfa/Wfs1/Wnt9b/Wwtr1/Aqp2/Hspb11/Klhl3/Lhx1/Pcsk5/Pou3f3/Ptch1/Wnt7b/Zbtb16/Apc/Enpep/Erbb4/Fgfr2/Gcnt1/Gdnf/Greb1l/Hs3st3a1/Il6ra/Itga8/Lin28a/Lrp4/Pbx1/Prdm1/Pygo1/Ret/Sgpl1/Sim1/Vangl2/Wnt11/Fras1/Heyl/C1galt1/Dll1/Efnb2/Lrp2/N…	203
GO:0071560	GO:0071560	cellular response to transforming growth factor beta stimulus	157/7208	195/10876	6.8576e-06	0.000325297	0.000267888	Adam9/Arid4a/Arid4b/Bambi/Bmp2/Brms1l/Creb1/Crk/Dab2/Dnm2/Furin/Fyn/Il17rd/Itgb8/Map3k1/Ppara/Rasl11b/Rbbp7/Runx1/Ski/Skil/Smad4/Smad5/Smad6/Smad7/Spred1/Stat3/Stk11/Tet1/Tgfbr2/Yes1/Zbtb7a/Zfyve9/Ing2/Nkx2-1/Ptk2/Usp15/Zeb2/Acvr1c/Adam17/Cdh5/Cdkn2b/Gdnf/Hipk2/Itga8/Smurf1/Tsku/Acvr1/Appl1/Bmpr1b/Fermt2/Ldlrad4/Npnt/Pmepa1/Pparg/Smad2/Smurf2/Sox5/Tgfb2/Tgfbr1/Wnt1/Zeb1/Dcp1a/Dnmt1/Ep300/Fbn1/Ltb…	157
GO:0018107	GO:0018107	peptidyl-threonine phosphorylation	82/7208	95/10876	7.53195e-06	0.000354257	0.000291737	Acvr1b/Akt3/App/Dgkq/Dyrk1a/Dyrk2/Map3k12/Phip/Rock2/Smad7/Spred1/Stk11/Tgfbr2/Tnks1bp1/Ulk1/Wnk1/Wnk3/Ube2k/Cdc42bpg/Csnk2a1/Hipk2/Hipk3/Inpp5k/Map3k10/Sbk1/Hipk1/Stk39/Acvr1/Mapk1/Mapk8/Tgfbr1/Camk2a/Cdk5r1/Dyrk1b/Lmtk2/Met/Nlk/Oxsr1/Prkag2/Rock1/Cab39/Gsk3b/Rptor/Bcl2/Cdk1/Chek1/Dmtn/Ogt/Prkca/Atf2/Cadm4/Cdc42bpa/Cdc42bpb/Spred2/Tbk1/Tnks/Ripk2/Lrrk2/Trpc5/Cit/Csnk2a2/Spry2/Cad/Prkaca/Tgfb1/Ax…	82
GO:0060997	GO:0060997	dendritic spine morphogenesis	57/7208	63/10876	7.7631e-06	0.00036206	0.000298163	Dip2a/Epha4/Epha5/Lrp8/Mfn1/Mfn2/Myo5b/Pafah1b1/Pak3/Pten/Srcin1/Tanc2/Zfp365/Cask/Nlgn3/Dvl1/Wnt7a/Caprin2/Kalrn/Ppfia2/Ppp1r9a/Wasl/Adam10/Cdk5r1/Opa1/Ngef/Actr2/Caprin1/Cdc42/Ephb2/Reln/Ube3a/Actr3/Arc/Dock10/Ephb3/Shank1/Sipa1l1/Ctnnd2/Efna1/Marcks/Lrrk2/Cux2/Stau2/Abi2/Dnm3/Zdhhc15/Dlg4/Eef2k/Dtnbp1/Pdlim5/Shank3/Ephb1/Arhgap44/Camk2b/Dhx36/Dnm1l	57
GO:0007179	GO:0007179	transforming growth factor beta receptor signaling pathway	136/7208	167/10876	9.02154e-06	0.000417246	0.00034361	Adam9/Arid4a/Arid4b/Bambi/Bmp2/Brms1l/Creb1/Dab2/Dnm2/Furin/Il17rd/Itgb8/Map3k1/Ppara/Rasl11b/Rbbp7/Ski/Skil/Smad4/Smad5/Smad6/Smad7/Spred1/Stat3/Stk11/Tet1/Tgfbr2/Zbtb7a/Zfyve9/Ing2/Nkx2-1/Ptk2/Usp15/Zeb2/Acvr1c/Adam17/Cdh5/Cdkn2b/Gdnf/Hipk2/Itga8/Smurf1/Tsku/Acvr1/Appl1/Bmpr1b/Fermt2/Ldlrad4/Npnt/Pmepa1/Pparg/Smad2/Smurf2/Tgfb2/Tgfbr1/Wnt1/Zeb1/Dcp1a/Ep300/Fbn1/Ltbp1/Nlk/Arrb2/Rnf111/Sdcbp/Usp9…	136
GO:0003281	GO:0003281	ventricular septum development	64/7208	72/10876	9.09749e-06	0.000417282	0.000343639	Bmpr2/Dnm2/Frs2/Heg1/Luzp1/Sall1/Smad4/Smad6/Smad7/Sox4/Tbx3/Tgfbr2/Trip11/Zfpm2/Hoxa13/Matr3/Mdm4/Nfatc1/Fgfr2/Prdm1/Sav1/Sox11/Vangl2/Wnt11/Heyl/Acvr1/Lrp2/Lrp6/Rbm15/Robo1/Robo2/Tgfb2/Tgfbr1/Ltbp1/Nog/Prox1/Smarca4/Sufu/Ap2b1/Bmpr1a/Dctn5/Sall4/Slit2/Tgfbr3/Id2/Cited2/Egln1/Gata4/Lmo4/Tbx5/Aplnr/Fgfrl1/Gata3/Xirp2/Hey1/Notch1/Rbpj/Wnt5a/Hes1/Pitx2/Slit3/Ptk7/Pde2a/Cntrl	64
GO:1901888	GO:1901888	regulation of cell junction assembly	147/7208	182/10876	9.60687e-06	0.000437034	0.000359905	App/Epha7/Fmn1/Gpc6/Il1rapl1/Lrrn3/Nedd4l/Ntn1/Pik3r1/Pten/Ptprd/Rapgef2/Rock2/Slitrk3/St8sia2/Thbs2/Vegfa/Efna5/Fzd5/Nlgn3/Ptk2/Ptpn11/Amigo1/Camsap3/Ghsr/Gja1/Gpc4/Lingo2/Mdga1/Peak1/Rap1a/Sema4d/Slitrk5/Slitrk6/Wnt7a/Flrt1/Dlc1/Fermt2/Lrrtm2/Map4k4/Mdga2/Nptx1/Nrp1/Ppp1r9a/Sdc4/Slitrk2/Tnf/Tsc1/Ptpra/Rcc2/Rock1/Six4/Bdnf/Gpm6b/Gsk3b/Colq/Dmtn/Ephb2/Kdr/Lhfpl4/Lims1/Myo1c/Prkca/Rapgef1/Smad3/Sy…	147
GO:0060828	GO:0060828	regulation of canonical Wnt signaling pathway	163/7208	204/10876	1.07873e-05	0.000486742	0.000400841	App/Bambi/Bicc1/Csnk1a1/Csnk1g1/Dab2/Fzd4/Fzd7/Lrrk1/Lypd6/Map3k1/Ppp2r3a/Ptpro/Sema5a/Siah2/Sox4/Stk11/Tle4/Tmem64/Tnks2/Ubr5/Wnk1/Wwtr1/Xiap/Mllt3/Prdm15/Ptpru/Rbms3/Zeb2/Amer2/Apc/Fgfr2/Lrp4/Rps12/Shisa6/Tle3/Tmem170b/Tmem198/Wnt11/Znrf3/Chd8/Caprin2/Ccny/Cyld/Fam53b/Fzd6/Jade1/Nrarp/Tbl1xr1/Usp47/Atp6ap2/Hhex/Invs/Kpna1/Lmbr1l/Mcc/Nog/Wnt10b/Arntl/Csnk1g2/Fgf9/Gsk3b/Rnf146/Rspo2/Shh/Sox10/Tcf…	163
GO:0098727	GO:0098727	maintenance of cell number	129/7208	158/10876	1.19023e-05	0.000527326	0.000434262	Arid4a/Arid4b/Brms1l/Fgf4/Fzd7/Hook3/Igf2bp1/Klf10/Lif/Med17/Mmp24/Ncoa3/Paf1/Prrx1/Rbbp7/Rest/Sall1/Ski/Sox4/Stat3/Tal1/Tbx3/Tet1/Wnt9b/Zhx2/Bcl7a/Igf1/Ing2/Klf4/Mecom/Mtf2/Apc/Braf/Dicer1/Dis3l2/Dpf2/Elavl1/Fancc/Lbh/Lin28a/Med15/Med28/Sav1/Taf5l/Vangl2/Wnt7a/Cnot2/Trim8/Cdc73/Ddx6/Dll1/Kit/Mapk8/Wdr47/Bcl7b/Elf5/Kdm2b/Nog/Tead1/Med14/Prox1/Smarca4/Tcf7l2/Zic3/Bcl9l/Bmpr1a/Brms1/Eif4e/Ogt/Pcm1/…	129
GO:0042476	GO:0042476	odontogenesis	90/7208	106/10876	1.19155e-05	0.000527326	0.000434262	Ank/Apcdd1/Bcl11b/Bcl2l11/Bmp2/Csf1/Fgf4/Lhx8/Nfic/Osr1/Pdgfra/Ppara/Slc24a4/Tnfsf11/Phex/Wnt7b/Acvr2a/Apc/Cd34/Dicer1/Edn1/Fam20a/Fgfr2/Lrp4/Pax9/Traf6/Relt/Dll1/Inhba/Lrp6/Chuk/Serpine1/Rspo2/Shh/Tcf7l2/Acvr2b/Axin2/Bmpr1a/Ednra/Nf2/Tfap2a/Myo5a/Dlx1/Atf2/Dlx3/Edaradd/Fgf10/Itga6/Gli3/Jag2/Rhoa/Tnfrsf11b/Ngfr/Runx2/Dlx2/Id3/Sp7/Hand2/Ccdc154/Tgfb1/Src/Ctnnb1/Wls/Sostdc1/Tcirg1/Cnnm4/Sp6/Bmp7/Fa…	90
GO:0061138	GO:0061138	morphogenesis of a branching epithelium	157/7208	196/10876	1.19717e-05	0.000527326	0.000434262	Ar/Bmp2/Btbd7/Csf1/Fat4/Flt1/Foxa1/Frs2/Grhl2/Gzf1/Mycn/Ncoa3/Pdgfra/Pkd1/Plxna1/Ppp3r1/Sall1/Sema3c/Sema5a/Smad4/Sulf1/Tbx3/Tgfbr2/Vegfa/Wnt9b/Dll4/Fzd5/Hhip/Hoxa13/Igf1/Kras/Lhx1/Nfatc1/Ptch1/Clic4/Dicer1/Edn1/Fgfr2/Gdf2/Gdnf/Greb1l/Hs3st3a1/Pbx1/Ppp1ca/Srf/Tie1/Vangl2/Vdr/Acvr1/Csmd1/Cxcl12/Esr1/Hoxa5/Lrp6/Npnt/Nrarp/Nrp1/Rbm15/Tnf/Wnt1/Wnt2b/Col4a1/Foxf1/Hhex/Llgl2/Med1/Met/Nog/Six4/Fgf7/Nkx3…	157
GO:0048814	GO:0048814	regulation of dendrite morphogenesis	63/7208	71/10876	1.22841e-05	0.000536825	0.000442085	Epha4/Il1rapl1/Lrp8/Mfn1/Mfn2/Myo5b/Nedd4l/Neurog3/Pafah1b1/Pak3/Parp6/Ptprd/Rapgef2/Ss18l1/Stk11/Cask/Numbl/Ptprf/Sarm1/Sema4d/Caprin2/Hecw2/Kalrn/Robo1/Cux1/Met/Opa1/Gsk3b/Tnik/Actr2/Caprin1/Ephb2/Nfatc4/Pias2/Reln/Sgk1/Ywhah/Actr3/Ankrd27/Rap2a/Rab21/Sipa1l1/Marcks/Ptprz1/Sdc2/Cux2/Trpc5/Cit/Stau2/Lzts1/Eef2k/Hecw1/Nsmf/Numb/Sh3glb1/Ache/Gorasp1/Camk2b/Dhx36/Dnm1l/Ppp3ca/Chrnb2/Tbc1d24	63
GO:0016567	GO:0016567	protein ubiquitination	346/7208	460/10876	1.38513e-05	0.000597815	0.000492311	Aktip/Ankib1/Ankrd9/Atg7/Cand1/Cbx8/Cul3/Dcun1d3/Fbxl3/Fbxl5/Fbxo10/Fbxo28/Fyn/Gan/Itch/Kdm2a/Klhl15/Klhl2/Klhl20/Limk1/Map3k1/Mapk9/Mastl/Mkrn1/Mylip/Nedd4l/Neurod2/Paf1/Pten/Rbck1/Rnf13/Rnf2/Rnf217/Rnf38/Rnf4/Rnf6/Rybp/Sash1/Siah2/Sirt7/Smad7/Socs6/Socs7/Sox4/Spopl/Sqstm1/Tnfaip1/Tnks2/Topors/Trim3/Trim37/Trim71/Tsg101/Ubc/Ube2j1/Ube2q2/Ube2t/Ube2w/Ube3c/Ubr5/Wac/Wfs1/Wwtr1/Xiap/Zfp91/Klhl3/Nfe…	346
GO:0002062	GO:0002062	chondrocyte differentiation	83/7208	97/10876	1.38952e-05	0.000597815	0.000492311	Bmp2/Bmpr2/Hif1a/Nfib/Osr1/Pthlh/Rarb/Rb1/Runx1/Shox2/Smad7/Sulf1/Tgfbr2/Trip11/Trps1/Fgf18/Ptpn11/Zbtb16/Maf/Mboat2/Mef2d/Wnt7a/Arid5a/Hspg2/Rela/Bmpr1b/Runx3/Sox5/Tgfbr1/Col2a1/Gdf6/Mex3c/Fgf9/Adamts12/Axin2/Bmpr1a/Ihh/Prkca/Pth/Rarg/Smad3/Sox6/Thrb/Atf2/Chsy1/Mapk14/Glg1/Gli3/Slc39a14/Snai2/Ext1/Runx2/Hoxd11/Wnt9a/Col11a2/Grem1/Hoxa11/Pkdcc/Six2/Tgfb1/Zfp219/Chst11/Ctnnb1/Efemp1/Sulf2/Acan/Bmp…	83
GO:0007160	GO:0007160	cell-matrix adhesion	145/7208	180/10876	1.45103e-05	0.000619477	0.000510151	Acer2/Adam9/Ajuba/Bcl2l11/Bcl6/Coro2b/Csf1/Fmn1/Itga4/Itgb7/Itgb8/Jag1/Mink1/Myf5/Pik3r1/Pten/Rasa1/Tiam1/Vegfa/Cask/Efna5/Pcsk5/Ptk2/Ptpn11/Camsap3/Cd34/Dicer1/Fga/Fut1/Itga7/Itga8/Itga9/Jup/Peak1/Srf/Tnxb/Fgg/Dlc1/Fermt2/Map4k4/Npnt/Nrp1/Pik3cb/Sdc4/Tesk2/Tsc1/Itga1/Itga11/Itga5/Lypd3/Prkcz/Ptpra/Rcc2/Rock1/Serpine1/Emp2/Gpm6b/Gsk3b/Itgbl1/Adamts12/Bcl2/Bcr/Dmtn/Epha1/Itga10/Itga2/Kdr/Lims1/One…	145
GO:0034248	GO:0034248	regulation of cellular amide metabolic process	229/7208	296/10876	1.62932e-05	0.000690285	0.000568462	Ago1/Ago2/Ago3/App/Cnot6/Cnot6l/Cnot7/Eif4g2/Eif5a2/Eif5b/Epha4/Fxr1/Igf2bp1/Mex3d/Mknk2/Nanos1/Ormdl3/Otud6b/Per1/Prr16/Rock2/Serp1/Sesn2/Sorl1/Sox4/Sp1/Tnrc6a/Tnrc6b/Tnrc6c/Trim71/Unk/Xrn1/Ythdf3/Zfp385a/Dcp2/Igf1/Mettl16/Nsun4/Rbms3/Rnf139/Ago4/Btg2/Cpeb3/Cpeb4/Eif4ebp1/Eif4ebp3/Elavl1/Elavl4/Fmr1/Hnrnpr/Lin28a/Mlst8/Msi1/Ppp1ca/Rbm24/Rc3h2/Slc35a4/Cnot2/Eif4g3/Larp4b/Nr1h4/Rc3h1/Rela/Rtn4/Abc…	229
GO:0045666	GO:0045666	positive regulation of neuron differentiation	85/7208	100/10876	1.90496e-05	0.000794927	0.000654637	App/Bcl6/Bmp2/Bnip2/Foxa1/Nbl1/Neurod2/Neurog1/Neurog2/Neurog3/Nkx2-2/Pten/Rest/Sall1/Tcf4/Timp2/Tcf12/Gdpd5/Lin28a/Phox2b/Sox11/Vwc2/Heyl/Cxcl12/Ncoa1/Neurod1/Socs2/Tgif1/Zeb1/Gdf6/Mmd/Tgif2/Bdnf/Cdon/Fezf2/Prox1/Shh/Trim32/Cpne1/Vwc2l/Actr3/Dmd/Map1b/Nkx6-1/Pax6/Dlx1/Kdm4a/Lmx1a/Tcf3/Etv5/Foxg1/Gata2/Mmd2/Rhoa/Sox2/Spag9/Brinp3/Ngfr/Rara/Dlx2/Trpc5/Ect2/Adra2b/Gdf7/Gprc5b/Mapk8ip3/Atoh1/Sin3a/A…	85
GO:0048565	GO:0048565	digestive tract development	85/7208	100/10876	1.90496e-05	0.000794927	0.000654637	Alx4/Fat4/Hif1a/Il6st/Nkx2-2/Pdgfra/Rarb/Rb1/Sall1/Shox2/Fzd5/Hoxa13/Kcnq1/Pcsk5/Dicer1/Fgfr2/Foxf2/Megf8/Prdm1/Sav1/Sox11/Vangl2/Chd8/C1galt1/Hoxa5/Kit/Myb/Smad2/Cckbr/Foxf1/Fgf9/Shh/Sox10/Tcf7l2/Zic3/Acvr2b/Bcl2/Crkl/Ihh/Smad3/Cbfa2t2/Foxp4/Ephb3/Fgf10/Id2/Yipf6/Dact1/Gata4/Gli3/Hnf1b/Nipbl/Ext1/Hoxd13/Gata6/Ahi1/Aldh1a2/Ednrb/Pkdcc/Six2/Pdgfc/Src/Ctnnb1/Klf5/Tbx2/Lgr4/Cdh1/Sfrp1/Nkx2-3/Notch1/…	85
GO:0021545	GO:0021545	cranial nerve development	46/7208	50/10876	2.07369e-05	0.000858879	0.000707302	Egr2/Nav2/Neurog1/Sall1/Slc24a4/Hoxb3/Phox2b/Slitrk6/Chd7/Hoxa3/Hoxb1/Hoxb2/Kcna2/Mafb/Nrp1/Pou4f1/Erbb3/Prrxl1/Six4/Sema3a/Ephb2/Plxna4/Tfap2a/Dmd/Hoxa1/Cited2/Gli3/Sema3f/Six1/Tmem126a/Ext1/Isl1/Adarb1/Ctnnb1/Ackr3/Plxna3/Tcirg1/Tifab/Atp8b1/Cngb1/Hes1/Slc25a46/Ephb1/Hes3/Pax2/Chrnb2	46
GO:0016311	GO:0016311	dephosphorylation	207/7208	266/10876	2.10064e-05	0.000863595	0.000711186	Bmp2/Camta1/Cry2/Ctdspl2/Dusp2/Dusp8/Mastl/Mtmr3/Ocrl/Pgp/Pp2d1/Ppargc1b/Ppp1r2/Ppp2ca/Ppp2r2a/Ppp2r3a/Ppp3r1/Ppp6c/Ppp6r2/Ppp6r3/Ptbp1/Pten/Ptp4a2/Ptpn21/Ptpn3/Ptpn4/Ptprd/Ptpro/Pxylp1/Rock2/Ssh1/Ssh2/Stk11/Uri1/Dnajc6/Ptpn1/Ptpn11/Ptpn6/Ptpru/Rprd1b/Bag4/Cdh5/Ctdsp2/Dusp1/Dusp15/Dusp6/Dusp7/Inpp5k/Mfhas1/Ppp1ca/Ppp1r16a/Ppp1r16b/Ppp1r9b/Ppp2r5c/Ptprf/Sema4d/Smg5/Acp2/Ppp3cc/Synj2/Akap1/Calm2/Cd…	207
GO:1990138	GO:1990138	neuron projection extension	129/7208	159/10876	2.19594e-05	0.000896136	0.000737985	Bmpr2/Dnm2/Dpysl2/Itga4/Limk1/Map3k13/Mecp2/Mgll/Myo5b/Ndel1/Nedd4l/Ntn1/Pafah1b1/Plxna1/Rims2/Rnf6/Sema3c/Sema4b/Sema4g/Sema5a/Sema7a/St8sia2/Stk11/Ulk1/Vegfa/Wasf1/Nlgn3/Raph1/Sema3b/Sema4f/Dvl1/Edn1/Megf8/Sema4c/Sema4d/Smurf1/Srf/Zfyve27/Flrt1/Golga4/Itsn2/Rtn4/Slit1/Barhl2/Cxcl12/Nrp1/Pak6/Plaa/Ulk2/Unc13a/Picalm/Pou4f2/Prkcz/Syt1/Tmem108/Bdnf/Csf1r/Gsk3b/Sema3a/Ttl/Usp9x/Atp5g1/Cpne1/Ednra/N…	129
GO:0035137	GO:0035137	hindlimb morphogenesis	37/7208	39/10876	2.23567e-05	0.00090569	0.000745852	Alx4/Fgf4/Fmn1/Osr1/Rarb/Sall1/Sall3/Tbx3/Mecom/Ptch1/Zbtb16/Dicer1/Tbx4/Wnt7a/Chd7/Aff3/Lrp6/Atp7a/Med1/Gnas/Rspo2/Shh/Smarca4/Bmpr1a/Rarg/Pitx1/Wnt3/Hoxd10/Rpgrip1l/Ctnnb1/Tfap2b/Notch1/Twist1/Msx1/Pitx2/Gdf5/Lmbr1	37
GO:0010001	GO:0010001	glial cell differentiation	159/7208	200/10876	2.34795e-05	0.000944286	0.000777637	Abl2/App/Arhgef10/Bmp2/Cntnap1/Egr2/Epha4/Il6st/Kcnj10/Ldlr/Lif/Mecp2/Mmp24/Mycn/Nfib/Nkx2-2/Ppp3r1/Pten/Ski/Sox4/Stat3/Tal1/Tnfrsf21/Zfp365/B4galt5/Igf1/Kras/Nfe2l1/Nkx2-1/Nlgn3/Ptpn11/B4galt6/Dicer1/Dusp15/Lin28a/Nrg1/Phox2b/Sh3tc2/Sox11/Tnfrsf1b/Wdr1/Otx2/Rela/Rtn4/Dll1/Gap43/Lrp6/Mapk1/Pou3f2/Pparg/Sox5/Casz1/Erbb3/Nfix/Nog/Ptpra/Ckap5/Csf1r/Rheb/Shh/Smarca4/Sox1/Sox10/Tcf7l2/Trpc4/Map2k1/Ncs…	159
GO:0030307	GO:0030307	positive regulation of cell growth	120/7208	147/10876	2.42513e-05	0.000968309	0.00079742	Acsl4/Bmpr2/Crk/Derl2/Eif4g2/Ino80/Limk1/Map3k13/Mecp2/Myo5b/N6amt1/Ncoa3/Ndel1/Nedd4l/Ntn1/Pafah1b1/Rims2/Sema5a/Sema7a/Smad7/Trip10/Vegfa/Brat1/Efna5/Igf1/Ptk2/Taf9b/Adam17/Csnk2a1/Edn1/Ist1/Megf8/Mlst8/Nrg1/Sema4d/Smurf1/Srf/Zfyve27/Golga4/Itsn2/Sfn/Cxcl12/Nrp1/Plaa/Tgfb2/Tgfbr1/Unc13a/Usp47/Adam10/Extl3/Fam122a/Kdm2b/Picalm/Pou4f2/Rictor/Syt1/Tead1/Bdnf/Gsk3b/H3f3a/Rptor/Sdcbp/Trim32/Atp5g1/B…	120
GO:0021954	GO:0021954	central nervous system neuron development	71/7208	82/10876	2.46638e-05	0.000977745	0.000805191	Arhgap35/Arhgef28/Atg7/Epha4/Lhx6/Lhx8/Ndel1/Neurog2/Nfib/Nr4a2/Pafah1b1/Pten/Rapgef2/B4galt5/Nhlh2/Nova2/Ptk2/Zeb2/B4galt6/Btg2/Fbxo45/Fgfr2/Lep/Nin/Phox2b/Slc4a10/Tsku/Arx/Hprt/Nrp1/Wdr47/Atp7a/Fezf2/Sema3a/Sox1/Ephb2/Plxna4/Prkca/Slit2/Tfap2a/Gnaq/Uqcrq/Ephb3/Ndnf/Cdh11/Foxg1/Gata2/Map2/Rac1/Zmiz1/Lingo1/Adarb1/Draxin/Dcc/Dcx/Plxna3/Prdm8/Dclk2/Mycbp2/Ascl1/Dclk1/Scyl2/Bhlhe22/Drd2/Ephb1/Gli2/…	71
GO:0001558	GO:0001558	regulation of cell growth	259/7208	339/10876	2.48528e-05	0.00097825	0.000805606	Acsl4/Acvr1b/Adipor2/Bcl6/Bmpr2/Cdkn1a/Crk/Dab2/Dcbld2/Dcun1d3/Derl2/Dnm2/Dpysl2/Eif4g2/Epha7/Foxp1/Ino80/Limk1/Map3k13/Mecp2/Mgll/Myo5b/N6amt1/Nanos1/Ncoa3/Ndel1/Nedd4l/Ntn1/Pafah1b1/Ppara/Prdm11/Rb1/Rbbp7/Rerg/Rgma/Rims2/Rnf6/Sema3c/Sema4b/Sema4g/Sema5a/Sema7a/Sertad2/Sesn2/Smad4/Smad7/Stk11/Trip10/Tsg101/Ulk1/Uri1/Vegfa/Brat1/Efna5/Igf1/Ptk2/Sema3b/Sema4f/Taf9b/Yy1/Adam17/Bap1/Cgref1/Csnk2a1/E…	259
GO:0008286	GO:0008286	insulin receptor signaling pathway	87/7208	103/10876	2.55401e-05	0.000998224	0.000822055	Mfn2/Ndel1/Phip/Pik3r1/Pip4k2a/Pip4k2c/Plcb1/Sesn3/Socs7/Sorl1/Ptpn1/Ptpn11/Apc/Eif4ebp1/Grb10/Inpp5k/Lep/Pip4k2b/Ptprf/Rhoq/Slc27a4/Ccnd3/Nr1h4/Rela/Appl1/Prkaa1/Snx5/Zbtb7b/Opa1/Pdk4/Pik3r3/Prkcz/Ptpra/Baiap2l1/Fer/Gsk3b/Ncoa5/Ptpn2/Socs1/Igf1r/Insr/Irs4/Kank1/Kl/Nucks1/Ogt/Pid1/Prkca/Zfp106/Zfp592/Mstn/Eif4ebp2/Prkcb/Adipor1/Socs3/Soga1/Akt2/Irs1/Marcks/Rps6kb1/Shc1/Slc39a14/Inppl1/Foxo4/Vwa2/…	87
GO:0060348	GO:0060348	bone development	153/7208	192/10876	2.63105e-05	0.00102	0.000839989	Abi1/Ano6/Asxl2/Bbx/Bmp2/Bnc2/Csgalnact1/Cyp26b1/Fat4/Fgf4/Foxp1/Has2/Lrrk1/Neurog1/Pafah1b1/Pip4k2a/Pthlh/Rarb/Shox2/Ski/Smad5/Stc1/Sulf1/Tal1/Tgfbr2/Tnfsf11/Trip11/Ttc9/Zfp385a/Fgf18/Igf1/Mmp16/Ptpn11/Ptpn6/Wasf2/Zbtb16/Fgfr2/Foxn3/Gja1/Lep/Mef2d/Megf8/Nbeal2/Sema4d/Sp5/Srf/Tmem119/Atg9a/Hspg2/Meis1/Phospho1/Bmpr1b/Kit/Lrp6/Wnt1/Cadm1/Col2a1/Ep300/Fbn1/Med1/Sh2b3/Gnas/Adamts12/Amer1/Axin2/Carm1…	153
GO:0010976	GO:0010976	positive regulation of neuron projection development	142/7208	177/10876	2.66762e-05	0.00102	0.000839989	Abl2/Arhgap35/Fyn/Lif/Lrp8/Lyn/Mfn1/Mfn2/Ndel1/Pafah1b1/Pak3/Rapgef2/Rgma/Tiam1/Twf1/Vegfa/Vldlr/Cask/Nptn/Tenm3/Adam17/Amigo1/Braf/Crtc1/Dvl1/Elavl4/Mark2/Neu1/Nrg1/Rap1a/Ret/Scarf1/Dpysl3/Adcyap1/Caprin2/Clip1/Cnr1/Cpeb1/Fut9/Itpr1/Kalrn/Lrp6/Nrp1/Ppp1r9a/Ep300/Met/Opa1/Zfp804a/Bdnf/Ehd1/Mob2/Nfe2l2/Acsl6/Actr2/Ap2a1/Caprin1/Cx3cl1/Ephb2/Hgf/Igf1r/Katnb1/Nckipsd/Rapgef1/Reln/Ror1/Actr3/Camk1d/D…	142
GO:0055123	GO:0055123	digestive system development	93/7208	111/10876	2.67053e-05	0.00102	0.000839989	Alx4/Fat4/Hif1a/Il6st/Nkx2-2/Pdgfra/Rarb/Rb1/Sall1/Shox2/Fzd5/Hoxa13/Igf1/Kcnq1/Pcsk5/Dicer1/Fgfr2/Foxf2/Megf8/Prdm1/Sav1/Sox11/Vangl2/Chd8/C1galt1/Hoxa5/Kit/Myb/Smad2/Cckbr/Foxf1/Fgf9/Shh/Sox10/Tcf7l2/Zic3/Acvr2b/Bcl2/Crkl/Igf1r/Ihh/Insr/Smad3/Cbfa2t2/Foxp4/Ephb3/Fgf10/Id2/Yipf6/Dact1/Gata4/Gli3/Hnf1b/Nipbl/Ext1/Hoxd13/Gata6/Ahi1/Aldh1a2/Ednrb/Pkdcc/Six2/Hip1r/Pdgfc/Src/Cdkn1c/Cela1/Ctnnb1/Klf5/…	93
GO:0034332	GO:0034332	adherens junction organization	41/7208	44/10876	2.69669e-05	0.00102	0.000839989	Cdh24/Epha4/Plekha7/Smad7/Vegfa/Pak2/Camsap3/Cdh12/Cdh5/Cdh9/Kifc3/Numbl/Hipk1/Efnb2/Fermt2/Adam10/Cdh20/Cdh7/Zfp703/Cdc42/Vcl/Tjp1/Dlg5/Cdh11/Actb/Abi2/Mtss1/Jam3/Plec/Ctnnb1/Specc1l/Cdh1/Cdh6/Bmp6/Csk/Cdh10/Numb/Add1/Rdx/Cdh8/Cdh18	41
GO:0060562	GO:0060562	epithelial tube morphogenesis	251/7208	328/10876	2.70162e-05	0.00102	0.000839989	Abl2/Ar/Arhgap35/Bmp2/Csf1/Epha4/Epha7/Fat4/Flt1/Fmn1/Foxa1/Foxp1/Fzd3/Grhl2/Gzf1/Hif1a/Kdm2a/Kif26b/Luzp1/Mycn/Ncoa3/Ntn1/Osr1/Pdgfra/Pkd1/Pkd2/Ppp3r1/Pthlh/Rgma/Rock2/Sall1/Sema5a/Setd2/Ski/Smad4/Sox4/Tbx3/Tgfbr2/Trim71/Vasp/Vegfa/Wnt9b/Dll4/Gatad2a/Hhip/Igf1/Klhl3/Kras/Lhx1/Nfatc1/Phactr4/Pik3cd/Prkacb/Ptch1/Rhob/Zeb2/Brpf1/Cecr2/Clic4/Dicer1/Dvl1/Dvl3/Edn1/Fgfr2/Gdf2/Gdnf/Gja1/Greb1l/Hs3st3a1…	251
GO:0043410	GO:0043410	positive regulation of MAPK cascade	283/7208	373/10876	2.73417e-05	0.00102532	0.000844366	Abl2/Adam9/Ajuba/App/Ar/Bmp2/Bnip2/Crk/Dab2/Dnajc27/Dstyk/Epha4/F2r/Fgd4/Fgf4/Flt1/Frs2/Fzd4/Gab1/Htr2a/Lif/Magi3/Map3k1/Map3k12/Map3k13/Map3k3/Map3k5/Mink1/Osm/Pdgfra/Plcb1/Pten/Rapgef2/Rassf2/Rb1cc1/Rell1/Rock2/Sash1/Sema7a/Slc30a10/Taok1/Tenm1/Timp2/Tnfsf11/Vegfa/Fgf18/Fzd5/Grm1/Igf1/Kras/Nptn/Ptpn1/Ptpn11/Wnt7b/Zeb2/Adam17/Braf/C1qtnf1/Dhx33/Dusp15/Dvl3/Edn1/Erbb4/Fga/Fgfr2/Hipk2/Hmgcr/Il6ra/…	283
GO:0019827	GO:0019827	stem cell population maintenance	125/7208	154/10876	2.81668e-05	0.00104917	0.000864007	Arid4a/Arid4b/Brms1l/Fgf4/Fzd7/Hook3/Igf2bp1/Klf10/Lif/Med17/Mmp24/Ncoa3/Paf1/Prrx1/Rbbp7/Rest/Sall1/Ski/Sox4/Stat3/Tal1/Tbx3/Tet1/Wnt9b/Zhx2/Bcl7a/Ing2/Klf4/Mtf2/Apc/Braf/Dicer1/Dis3l2/Dpf2/Elavl1/Fancc/Lbh/Lin28a/Med15/Med28/Sav1/Taf5l/Vangl2/Wnt7a/Cnot2/Trim8/Cdc73/Ddx6/Dll1/Kit/Mapk8/Wdr47/Bcl7b/Elf5/Kdm2b/Nog/Tead1/Med14/Prox1/Smarca4/Tcf7l2/Zic3/Bcl9l/Bmpr1a/Brms1/Eif4e/Ogt/Pcm1/Phf19/Raf1/…	125
GO:0001823	GO:0001823	mesonephros development	77/7208	90/10876	2.88327e-05	0.00106681	0.000878536	Bmp2/Fat4/Fmn1/Gdf11/Gzf1/Kif26b/Osr1/Rarb/Sall1/Smad4/Smad5/Smad6/Smad7/Tshz3/Vegfa/Wnt9b/Lhx1/Ptch1/Zbtb16/Fgfr2/Gdnf/Greb1l/Hs3st3a1/Pbx1/Ret/Sim1/Npnt/Robo2/Smad2/Wnt1/Wnt2b/Nog/Six4/Bdnf/Shh/Bcl2/Eya1/Hs3st3b1/Slit2/Smad3/Wnt4/Smad9/Dlg1/Hs2st1/Gli3/Hnf1b/Six1/Bmper/Gata3/Rara/Smad1/Spry1/Hoxd11/Cat/Ctnnbip1/Grem1/Hoxa11/Six2/Vcan/Tgfb1/Pgf/Ctnnb1/Hey1/Lgr4/Agtr2/Sfrp1/Bmp7/Tcf21/Hes1/Foxc1/…	77
GO:0043010	GO:0043010	camera-type eye development	210/7208	271/10876	3.01056e-05	0.00110653	0.000911249	Arhgap35/Bcl11b/Bmpr2/Crybg3/Fjx1/Flt1/Foxl2/Foxn4/Frs2/Fzd4/Gdf11/Grhl2/Hif1a/Jag1/Kmt2c/Lif/Map3k1/Mfn2/Myf5/Nhs/Pdgfra/Pknox1/Rorb/Rs1/Ski/Skil/Slc4a7/Sos1/Sp1/Spred1/Stat3/Tbc1d20/Tgfbr2/Vegfa/Vsx1/Zhx2/Cacna1c/Dll4/Fzd5/Klf4/Lhx1/Phactr4/Tenm3/Yy1/Zeb2/Apc/Bak1/Clic4/Crb2/Fgfr2/Foxf2/Gja1/Hipk2/Maf/Pou2f1/Slitrk6/Sox11/Srf/Tspan12/Angptl7/Chd7/Hipk1/Meis1/Tsku/Barhl2/Bmpr1b/Dll1/Gpd2/Inhba/L…	210
GO:0006325	GO:0006325	chromatin organization	303/7208	402/10876	3.57629e-05	0.00130582	0.00107536	Arid4a/Arid4b/Asf1a/Atad2/Atf7ip/Bahd1/Cbx8/Chd5/Chd9/Ezh1/Foxa1/Gatad2b/Hdac4/Ino80/Ino80d/Kat2b/Kdm2a/Kdm6b/Kmt2b/Kmt2c/Kmt2e/L3mbtl3/Mecp2/Morf4l1/Msl1/N6amt1/Phf1/Rad21/Rb1/Rbbp7/Rbl1/Rbl2/Rbm15b/Rcor1/Satb1/Set/Setd2/Sfmbt1/Sirt7/Spty2d1/Ss18l1/Tada2b/Tal1/Tet1/Tet2/Tet3/Usp3/Wac/Zbtb7a/Zfp827/Znfx1/Bcl7a/Cbx5/Eny2/Epc2/Gatad2a/Ing2/Kcnq1/Mecom/Mllt3/Mtf2/Pcgf3/Ptma/Yy1/Ash2l/Bap1/Brpf1/Brpf…	303
GO:0043161	GO:0043161	proteasome-mediated ubiquitin-dependent protein catabolic process	249/7208	326/10876	3.67244e-05	0.00132639	0.00109231	Ankib1/Ankrd9/Armc8/Atg7/Clock/Csnk1a1/Cul3/Dab2/Derl2/Dnajb14/Dnajb9/Fbxl3/Fbxl5/Fbxo39/Fem1c/Gid4/Itch/Klhl15/Klhl20/Mapk9/Nedd4l/Nploc4/Pcbp2/Rbck1/Rnf217/Rnf4/Rybp/Senp1/Siah2/Smad7/Spopl/Styx/Tbl1x/Tmub2/Tnfaip1/Topors/Trim3/Trim71/Ube2j1/Ube2w/Ubxn2b/Wac/Wfs1/Wwtr1/Yod1/Bcap31/Edem3/Fbxl16/Ube2k/Apc/Arel1/Dnajc10/Dvl1/Edem1/Fbxl20/Fbxo45/Fbxw4/Foxf2/Man1b1/Ppp2r5c/Psmb5/Rffl/Rmnd5a/Rnf121/R…	249
GO:0001503	GO:0001503	ossification	244/7208	319/10876	3.69048e-05	0.00132639	0.00109231	Ank/Ano6/Asf1a/Asxl2/Bambi/Bmp2/Bmp2k/Bmpr2/Crim1/Csf1/Csgalnact1/Ddx5/Egr2/Fat4/Fndc3b/Hdac4/Hif1a/Hoxa2/Igsf10/Il6st/Jag1/Klf10/Myf5/Osr1/Pam16/Ppargc1b/Pthlh/Rassf2/Rest/Rorb/Runx1/S1pr1/Shox2/Sirt7/Ski/Smad4/Smad5/Smad6/Smad7/Smoc1/Sp1/Stc1/Suco/Tmem64/Tnfsf11/Tob2/Trp53inp2/Vegfa/Wwtr1/Fgf18/Igf1/Mmp16/Nfatc1/Phex/Ptch1/Ptk2/Ptpn11/Wnt7b/Zbtb16/Acvr2a/Apc/Cbfb/Esrra/Fgfr2/Gdf2/Gja1/Lep/Lrp4/…	244
GO:0001657	GO:0001657	ureteric bud development	76/7208	89/10876	3.75213e-05	0.00132639	0.00109231	Bmp2/Fat4/Fmn1/Gdf11/Gzf1/Kif26b/Osr1/Rarb/Sall1/Smad4/Smad5/Smad6/Smad7/Tshz3/Vegfa/Wnt9b/Lhx1/Ptch1/Fgfr2/Gdnf/Greb1l/Hs3st3a1/Pbx1/Ret/Sim1/Npnt/Robo2/Smad2/Wnt1/Wnt2b/Nog/Six4/Bdnf/Shh/Bcl2/Eya1/Hs3st3b1/Slit2/Smad3/Wnt4/Smad9/Dlg1/Hs2st1/Gli3/Hnf1b/Six1/Bmper/Gata3/Rara/Smad1/Spry1/Hoxd11/Cat/Ctnnbip1/Grem1/Hoxa11/Six2/Vcan/Tgfb1/Pgf/Ctnnb1/Hey1/Lgr4/Agtr2/Sfrp1/Bmp7/Tcf21/Hes1/Foxc1/Maged1/…	76
GO:0072163	GO:0072163	mesonephric epithelium development	76/7208	89/10876	3.75213e-05	0.00132639	0.00109231	Bmp2/Fat4/Fmn1/Gdf11/Gzf1/Kif26b/Osr1/Rarb/Sall1/Smad4/Smad5/Smad6/Smad7/Tshz3/Vegfa/Wnt9b/Lhx1/Ptch1/Fgfr2/Gdnf/Greb1l/Hs3st3a1/Pbx1/Ret/Sim1/Npnt/Robo2/Smad2/Wnt1/Wnt2b/Nog/Six4/Bdnf/Shh/Bcl2/Eya1/Hs3st3b1/Slit2/Smad3/Wnt4/Smad9/Dlg1/Hs2st1/Gli3/Hnf1b/Six1/Bmper/Gata3/Rara/Smad1/Spry1/Hoxd11/Cat/Ctnnbip1/Grem1/Hoxa11/Six2/Vcan/Tgfb1/Pgf/Ctnnb1/Hey1/Lgr4/Agtr2/Sfrp1/Bmp7/Tcf21/Hes1/Foxc1/Maged1/…	76
GO:0072164	GO:0072164	mesonephric tubule development	76/7208	89/10876	3.75213e-05	0.00132639	0.00109231	Bmp2/Fat4/Fmn1/Gdf11/Gzf1/Kif26b/Osr1/Rarb/Sall1/Smad4/Smad5/Smad6/Smad7/Tshz3/Vegfa/Wnt9b/Lhx1/Ptch1/Fgfr2/Gdnf/Greb1l/Hs3st3a1/Pbx1/Ret/Sim1/Npnt/Robo2/Smad2/Wnt1/Wnt2b/Nog/Six4/Bdnf/Shh/Bcl2/Eya1/Hs3st3b1/Slit2/Smad3/Wnt4/Smad9/Dlg1/Hs2st1/Gli3/Hnf1b/Six1/Bmper/Gata3/Rara/Smad1/Spry1/Hoxd11/Cat/Ctnnbip1/Grem1/Hoxa11/Six2/Vcan/Tgfb1/Pgf/Ctnnb1/Hey1/Lgr4/Agtr2/Sfrp1/Bmp7/Tcf21/Hes1/Foxc1/Maged1/…	76
GO:0017015	GO:0017015	regulation of transforming growth factor beta receptor signaling pathway	94/7208	113/10876	4.34861e-05	0.00152752	0.00125794	Arid4a/Arid4b/Bambi/Bmp2/Brms1l/Dab2/Dnm2/Furin/Il17rd/Ppara/Rasl11b/Rbbp7/Ski/Skil/Smad4/Smad6/Smad7/Spred1/Stk11/Tet1/Zbtb7a/Zfyve9/Ing2/Nkx2-1/Zeb2/Adam17/Cdkn2b/Hipk2/Itga8/Smurf1/Tsku/Ldlrad4/Npnt/Pmepa1/Pparg/Smad2/Smurf2/Wnt1/Zeb1/Ep300/Fbn1/Ltbp1/Rnf111/Sdcbp/Zfp703/1700037H04Rik/Bcl9l/Brms1/Lats1/Lats2/Ogt/Onecut2/Ppm1a/Smad3/Tgfbr3/Peg10/Spred3/Lemd3/Onecut1/Snx25/Spred2/Thbs1/Trim33/Ci…	94
GO:0030902	GO:0030902	hindbrain development	120/7208	148/10876	4.46801e-05	0.00155959	0.00128435	Abl2/Atg7/Atp2b2/Crk/Egr2/Fzd4/Hoxa2/Mecp2/Nanos1/Nav2/Neurod2/Nfib/Nr2c2/Rora/Slc4a7/Socs7/Ulk1/Zbtb18/Zfp365/Igf1/Lhx1/Nhlh2/Pdss2/Ptpn11/Hoxb3/Phox2b/Sema4c/Wnt7a/Otx2/Sez6/Sptbn2/Atrn/Dlc1/Dll1/Hoxb1/Hoxb2/Lrp6/Mafb/Neurod1/Pou4f1/Rbfox2/Wnt1/Atp7a/Cdk5r1/Cul5/Kdm2b/Nfix/Nog/Clp1/En2/Prox1/Shh/Smarca4/Tbr1/Usp9x/Aars/Arcn1/Atxn2/Bcl2/Crkl/Dixdc1/Ephb2/Foxp2/Igf1r/Map2k1/Plxna2/Scrib/Ttc21b/Zf…	120
GO:0061458	GO:0061458	reproductive system development	179/7208	229/10876	4.73957e-05	0.00164404	0.0013539	Ar/Arid4a/Arid4b/Bcl2l11/Bcl2l2/Ccnd1/Ereg/Fndc3a/Foxa1/Foxl2/Frs2/Fzd4/Kmt2b/Lhx8/Lhx9/Map7/Mfn2/Neurog1/Osr1/Pcyt1b/Pdgfra/Plag1/Pten/Runx1/Smad4/Stk11/Sulf1/Tbc1d20/Tbx3/Vegfa/Wnt9b/Zfpm2/Hoxa13/Igf1/Ing2/Lhx1/Nhlh2/Nkx2-1/Ptpn11/Serpinb6a/Tmf1/Ybx3/Acvr2a/Ago4/Apc/Bak1/Dicer1/Fgfr2/Foxf2/Gja1/Greb1l/Lep/Lfng/Sgpl1/Tex19.2/Wnt7a/Chd7/Adcyap1/Bmpr1b/Csmd1/Esr1/Inhba/Kit/Lrp2/Lrp6/Rxfp2/Spata2/T…	179
GO:1902532	GO:1902532	negative regulation of intracellular signal transduction	291/7208	386/10876	4.95389e-05	0.00170771	0.00140633	1810013L24Rik/Abl2/Ajuba/Arhgap12/Arhgap35/Bcl2l2/Bcl6/Bid/Bmp2/Cul3/Dab2/Dusp2/Dusp8/Dyrk1a/Dyrk2/Epha4/Heg1/Hif1a/Itch/Lif/Litaf/Lmo3/Lyn/Mcl1/Mfn2/Ndrg2/Nploc4/Otud3/Otud7a/Pafah1b1/Pde3b/Per1/Ppara/Ppp2ca/Pten/Rasa2/Rassf2/Rora/Sesn2/Sesn3/Shank2/Slc24a4/Smad4/Sorl1/Spred1/Spry4/Stk11/Stk38/Timp2/Tmem127/Tnfaip1/Triap1/Uri1/Wfs1/Zfp385a/Igf1/Klf4/Mdm4/Mecom/Prdm15/Ptpn1/Ptpn6/Sla2/Ybx3/Apc/Cd…	291
GO:0001649	GO:0001649	osteoblast differentiation	136/7208	170/10876	5.11073e-05	0.0017509	0.0014419	Asf1a/Bambi/Bmp2/Bmpr2/Crim1/Ddx5/Fndc3b/Hdac4/Hoxa2/Il6st/Jag1/Pthlh/Rassf2/Rest/Rorb/Shox2/Sirt7/Ski/Smad4/Smad5/Smad6/Smoc1/Suco/Tmem64/Trp53inp2/Vegfa/Wwtr1/Igf1/Nfatc1/Ptch1/Ptk2/Wnt7b/Acvr2a/Apc/Cbfb/Esrra/Gdf2/Gja1/Mef2d/Satb2/Scube3/Sema4d/Sox11/Tmem119/Wnt11/Acvr1/Bmpr1b/Fermt2/Npnt/Pparg/Tnf/Nog/Wnt10b/Cebpb/Fgf9/Gnas/Gsk3b/H3f3a/Rspo2/Shh/Acvr2b/Axin2/Bmp8a/Bmpr1a/Ihh/Smad3/Tgfbr3/Wnt3…	136
GO:0008543	GO:0008543	fibroblast growth factor receptor signaling pathway	58/7208	66/10876	5.37354e-05	0.00182964	0.00150674	Cep57/Dstyk/Fat4/Fgf4/Frs2/Smoc2/Sos1/Spry4/Sulf1/Trim71/Fgf18/Hhip/Nptn/Ptpn11/Fgfr2/Apln/Flrt1/Ndst1/Nog/Fgf16/Fgf7/Fgf9/Tcf7l2/Crkl/Kl/Shcbp1/Wnt4/Fgf10/Thbs1/Ext1/Fgf6/Fgfrl1/Gata3/Ngfr/Runx2/Spry1/Nrxn1/Setx/Spry2/Ctnnb1/Flrt3/Grb2/Tbx2/Sulf2/Fam20c/Wnt5a/Fgf23/Fgf20/Flrt2/Fgf17/Fuz/Iqgap1/Fgf15/Enpp1/Fgf1/Chrd/Fgf5/Pdgfb	58
GO:0009952	GO:0009952	anterior/posterior pattern specification	157/7208	199/10876	5.66436e-05	0.0019169	0.00157861	Abi1/Alx4/Bhlhe41/Bmp2/Bmpr2/Celsr2/Emx2/Foxb1/Frs2/Gdf11/Hoxa2/Myf5/Neurog1/Osr1/Ppp2r3a/Rnf2/Sema3c/Ski/Smad4/Tbx3/Fzd5/Lhx1/Mllt3/Pcsk5/Pgap1/Pofut1/Yy1/Zbtb16/Zeb2/Acvr2a/Apc/Btg2/Crb2/Grsf1/Hes2/Hipk2/Hoxb3/Lfng/Mib1/Pbx1/Srf/Vangl2/Cdx4/Heyl/Hipk1/Otx2/Bptf/Dll1/Hoxa3/Hoxa5/Hoxb1/Hoxb2/Lrp6/Meox2/Neurod1/Nrarp/Smad2/Tdrd7/Tgfbr1/Tshz1/Wnt1/Wnt2b/Atp6ap2/Ep300/Foxf1/Hhex/Hoxc8/Kdm2b/Nog/Cdon…	157
GO:0051403	GO:0051403	stress-activated MAPK cascade	146/7208	184/10876	6.01773e-05	0.00202415	0.00166692	App/Bmp2/Crk/Dab2/Fgd4/Fgf12/Itch/Magi3/Map3k1/Map3k12/Map3k13/Map3k3/Map3k5/Mapk9/Mink1/Nr2c2/Pafah1b1/Per1/Plcb1/Rassf2/Rb1cc1/Rell1/Sash1/Taok1/Tnfsf11/Vegfa/Fgf14/Mecom/Ptk2/Wnt7b/Cdc42se1/Dusp1/Ercc6/Hipk2/Hipk3/Hmgcr/Lep/Map2k7/Map3k10/Mapkapk2/Mfhas1/Sema4c/Traf6/Wnt7a/Hras/Sh3rf2/Stk39/Atf7/Cyld/Gadd45a/Map4k4/Mapk1/Mapk10/Mapk8/Mdfic/Tgfb2/Tnf/Gdf6/Met/Stradb/Zfp110/Tnik/Traf3/Cdc42/Dixd…	146
GO:2000112	GO:2000112	regulation of cellular macromolecule biosynthetic process	238/7208	312/10876	6.31554e-05	0.00211152	0.00173888	Acer2/Ago1/Ago2/Ago3/App/Cnot6/Cnot6l/Cnot7/Dyrk2/Eif4g2/Eif5a2/Eif5b/Fxr1/Igf2bp1/Mex3d/Mknk2/Nanos1/Otud6b/Per1/Plcb1/Ppp1r3b/Prr16/Pxylp1/Rb1cc1/Rock2/Serp1/Sesn2/Slc6a9/Sox4/Tnrc6a/Tnrc6b/Tnrc6c/Trim71/Ulk1/Unk/Xrn1/Ythdf3/Zfp385a/Dcp2/Igf1/Klf4/Mettl16/Nsun4/Rbms3/Rnf139/Ago4/Btg2/Cpeb3/Cpeb4/Eif4ebp1/Eif4ebp3/Elavl1/Elavl4/Fmr1/Grb10/Hnrnpr/Inpp5k/Lin28a/Mgat4a/Msi1/Necab3/Ppp1ca/Rbm24/Rc3h…	238
GO:0046777	GO:0046777	protein autophosphorylation	151/7208	191/10876	6.42926e-05	0.00213667	0.00175959	Aak1/Acvr1b/Csnk1g1/Dyrk1a/Epha4/Epha7/Ephb4/Flt1/Fyn/Lyn/Map3k1/Map3k12/Map3k13/Map3k3/Map3k9/Mink1/Mknk2/Pdgfra/Ppp2ca/Rap2c/Rassf2/Rb1cc1/Sik1/Stk11/Taok1/Tnks1bp1/Ulk1/Vegfa/Wnk1/Wnk3/Yes1/Pak2/Ptk2/Csnk2a1/Erbb4/Fgfr2/Mapkapk2/Mark2/Nek10/Nrg1/Peak1/Smg1/Ulk3/Stk39/Calm2/Kit/Mark3/Tgfbr1/Ulk2/Camk2a/Dyrk1b/Errfi1/Lmtk2/Met/Mob1b/Nlk/Oxsr1/Csf1r/Csnk1g2/Eif2ak1/Ern1/Fer/Gsk3b/Tnik/Aatk/Bcr/Bm…	151
GO:0048608	GO:0048608	reproductive structure development	177/7208	227/10876	6.71578e-05	0.00221861	0.00182706	Ar/Arid4a/Arid4b/Bcl2l11/Bcl2l2/Ccnd1/Ereg/Fndc3a/Foxa1/Foxl2/Frs2/Fzd4/Kmt2b/Lhx8/Lhx9/Map7/Mfn2/Neurog1/Osr1/Pcyt1b/Pdgfra/Plag1/Pten/Runx1/Smad4/Stk11/Sulf1/Tbc1d20/Tbx3/Vegfa/Wnt9b/Zfpm2/Hoxa13/Igf1/Ing2/Lhx1/Nhlh2/Nkx2-1/Ptpn11/Serpinb6a/Tmf1/Ybx3/Acvr2a/Ago4/Apc/Bak1/Dicer1/Fgfr2/Foxf2/Gja1/Greb1l/Lep/Lfng/Sgpl1/Tex19.2/Wnt7a/Chd7/Adcyap1/Bmpr1b/Csmd1/Esr1/Inhba/Kit/Lrp2/Lrp6/Rxfp2/Spata2/T…	177
GO:0031331	GO:0031331	positive regulation of cellular catabolic process	235/7208	308/10876	6.83823e-05	0.00224569	0.00184937	Abhd5/Adam9/Ago2/Ankib1/App/Atg16l1/Atg2a/Atg7/Bcl2l11/Bid/Cnot6/Cnot6l/Cnot7/Dab2/Fyco1/Hif1a/Htr2a/Igf2bp1/Itch/Ldlr/Mapk9/Mex3d/Nanos1/Ormdl3/Pafah1b2/Pip4k2a/Pip4k2c/Pten/Rab12/Rb1cc1/Rgma/Rnf217/Rock2/Sesn2/Sesn3/Slc4a4/Smad7/Stk11/Tnrc6a/Tnrc6b/Tnrc6c/Trim71/Trp53inp1/Trp53inp2/Ulk1/Wac/Ythdf3/Zbtb20/Bcap31/Dcp2/Gpd1/Igf1/Mettl16/Ptk2/Ptpn1/Rnf139/Atf6/Btg2/Cpeb3/Dvl1/Grsf1/Hnrnpr/Lin28b/Ml…	235
GO:1903844	GO:1903844	regulation of cellular response to transforming growth factor beta stimulus	95/7208	115/10876	6.89517e-05	0.00225107	0.0018538	Arid4a/Arid4b/Bambi/Bmp2/Brms1l/Dab2/Dnm2/Furin/Il17rd/Ppara/Rasl11b/Rbbp7/Ski/Skil/Smad4/Smad6/Smad7/Spred1/Stk11/Tet1/Zbtb7a/Zfyve9/Ing2/Nkx2-1/Zeb2/Adam17/Cdkn2b/Hipk2/Itga8/Smurf1/Tsku/Ldlrad4/Npnt/Pmepa1/Pparg/Smad2/Smurf2/Wnt1/Zeb1/Ep300/Fbn1/Ltbp1/Rnf111/Sdcbp/Zfp703/1700037H04Rik/Bcl9l/Brms1/Lats1/Lats2/Ogt/Onecut2/Ppm1a/Smad3/Tgfbr3/Dlx1/Peg10/Spred3/Lemd3/Onecut1/Snx25/Spred2/Thbs1/Trim…	95
GO:0099504	GO:0099504	synaptic vesicle cycle	161/7208	205/10876	7.15445e-05	0.00232206	0.00191226	Ap3d1/Chrm2/Dgkq/Dnm2/Erc1/Fcho2/Htr2a/Pfn2/Pten/Rapgef4/Rims2/Scamp5/Slc17a7/Slc2a4/Stxbp5/Syt7/Cask/Clcn3/Dnajc6/Fgf14/Nlgn3/Pcdh17/Stxbp1/Adcy1/Apba1/Braf/Bsn/Cyth1/Dvl1/Fbxl20/Fmr1/Kcnh1/Myo6/Rap1a/Stxbp5l/Syn2/Wnt7a/Itsn2/Pclo/Ppp3cc/Sptbn2/Synj2/Canx/Cltc/Dennd1a/Htr1b/Nr3c2/Plaa/Ppfia2/Rab5a/Snap25/Ston2/Unc13a/Camk2a/Cdk5r1/Doc2b/Picalm/Rock1/Stx3/Synj1/Syt1/Cacnb4/Gsk3b/Adrb2/Ap2b1/Bace1…	161
GO:0001656	GO:0001656	metanephros development	67/7208	78/10876	7.32956e-05	0.00235139	0.00193641	Fat4/Fmn1/Gdf11/Kif26b/Lif/Osr1/Pdgfra/Sall1/Smad4/Tshz3/Wnt9b/Wwtr1/Aqp2/Lhx1/Pou3f3/Ptch1/Wnt7b/Gdnf/Greb1l/Itga8/Ret/Fras1/Robo2/Fbn1/Gdf6/Six4/Nkx3-1/Shh/Bcl2/Eya1/Hoxc11/Slit2/Tfap2a/Wnt4/Egr1/Aph1a/Dlg5/Fgf10/Id2/Gli3/Hnf1b/Rdh10/Six1/Gata3/Spry1/Hoxd11/Irx2/Id3/Grem1/Hoxa11/Mtss1/Six2/Ctnnb1/Tfap2b/Lgr4/Agtr2/Pdgfrb/Bmp7/Tcf21/Hes1/Nf1/Pdgfa/Calb1/Irx3/Pax2/Foxc2/Pdgfb	67
GO:0048041	GO:0048041	focal adhesion assembly	67/7208	78/10876	7.32956e-05	0.00235139	0.00193641	Ajuba/Coro2b/Fmn1/Pten/Vegfa/Efna5/Ptk2/Ptpn11/Camsap3/Peak1/Dlc1/Fermt2/Map4k4/Nrp1/Sdc4/Tesk2/Tsc1/Ptpra/Rcc2/Rock1/Gpm6b/Bcl2/Bcr/Dmtn/Itga2/Kdr/Lims1/Smad3/Vcl/Wnt4/Fam107a/Actn1/Bcas3/Limch1/Macf1/Ptk2b/Arhgap6/Clasp1/Clasp2/Coro1c/Lrp1/Ppm1f/Rac1/Col16a1/Phldb2/Slk/Ptprk/Pxn/Apod/Grem1/Whamm/Dusp3/BC024139/Ldb1/Mmp14/Src/Rhod/Itgav/Itgb1bp1/Pdpk1/Taok2/Pip5k1a/Iqgap1/Abl1/Dapk3/Dusp22/Epha3	67
GO:0035136	GO:0035136	forelimb morphogenesis	38/7208	41/10876	7.57552e-05	0.00241633	0.00198989	Alx4/Fmn1/Osr1/Sall1/Sall3/Shox2/Tbx3/Cacna1c/Hoxa13/Mecom/Zbtb16/Wnt7a/Lrp6/Rnf165/Rspo2/Shh/Reck/Tfap2a/Atrx/Hoxa9/Wnt3/Nipbl/Rdh10/Tbx5/Runx2/Hoxd11/Hoxd10/Wnt9a/Aldh1a2/Hoxa11/Rpgrip1l/Ctnnb1/Tfap2b/Twist1/En1/Msx1/Gdf5/Enpp1	38
GO:0007254	GO:0007254	JNK cascade	109/7208	134/10876	7.63038e-05	0.00241992	0.00199285	App/Crk/Dab2/Fgd4/Fgf12/Itch/Magi3/Map3k1/Map3k12/Map3k13/Map3k5/Mapk9/Mink1/Pafah1b1/Per1/Plcb1/Rassf2/Rb1cc1/Taok1/Tnfsf11/Fgf14/Mecom/Ptk2/Wnt7b/Cdc42se1/Ercc6/Hipk2/Hipk3/Map2k7/Map3k10/Mfhas1/Traf6/Wnt7a/Hras/Sh3rf2/Cyld/Gadd45a/Map4k4/Mapk10/Mapk8/Mdfic/Tnf/Stradb/Zfp110/Tnik/Traf3/Cdc42/Dixdc1/Igf1r/Mapk8ip2/Rapgef1/Smad3/Zfp622/Phlpp1/Rap2a/Tnfrsf19/Atf2/Nrk/Ptk2b/Rasgrp1/Sh3rf3/Zmynd11/D…	109
GO:0072073	GO:0072073	kidney epithelium development	103/7208	126/10876	8.12145e-05	0.00255297	0.00210242	Bmp2/Epha4/Epha7/Fat4/Fmn1/Gdf11/Gzf1/Jag1/Kif26b/Lif/Osr1/Ptpro/Rarb/Sall1/Smad4/Smad5/Smad6/Smad7/Tshz3/Vegfa/Wnt9b/Wwtr1/Klhl3/Lhx1/Pou3f3/Ptch1/Wnt7b/Fgfr2/Gdnf/Greb1l/Hs3st3a1/Pbx1/Ret/Sim1/Heyl/Dll1/Efnb2/Npnt/Robo2/Smad2/Wnt1/Wnt2b/Gdf6/Nog/Six4/Bdnf/Shh/Aqp11/Bcl2/Ednra/Eya1/Hs3st3b1/Slit2/Smad3/Wnt4/Smad9/Dlg1/Hs2st1/Basp1/Gli3/Hnf1b/Six1/Bmper/Ext1/Gata3/Rara/Smad1/Spry1/Hoxd11/Irx2/Ahi…	103
GO:0044089	GO:0044089	positive regulation of cellular component biogenesis	297/7208	396/10876	8.14191e-05	0.00255297	0.00210242	Abca1/Ajuba/Arhgap35/Arhgef10/Atf7ip/Atg2a/Bcl2l11/Bid/Cand1/Cdc42ep3/Cep120/Cnot6/Cnot6l/Creb1/Dnm2/Fmn1/Fnbp1l/Hdac4/Il1rapl1/Kirrel/Limk1/Lrrn3/Map3k1/Mapk9/Mapre1/Mark4/Mecp2/Myo5b/Ndel1/Pfn2/Pik3r1/Pip4k2a/Pip4k2c/Plekhm1/Ptprd/Rhoc/Rock2/Sass6/Slain2/Slitrk3/St8sia2/Tal1/Tenm1/Thbs2/Tsg101/Ulk1/Vasp/Vegfa/Zdhhc1/Efna5/Msn/Nlgn3/Pcsk5/Ptpn11/Synpo/Wasf2/Amigo1/Apc/Bag4/Bak1/Bmf/Braf/Cdh5/Dct…	297
GO:0045667	GO:0045667	regulation of osteoblast differentiation	94/7208	114/10876	8.67282e-05	0.00268907	0.00221449	Bambi/Bmp2/Bmpr2/Crim1/Ddx5/Fndc3b/Hdac4/Hoxa2/Il6st/Jag1/Rassf2/Rest/Rorb/Ski/Smad5/Smad6/Smoc1/Suco/Tmem64/Vegfa/Wwtr1/Igf1/Nfatc1/Ptch1/Ptk2/Wnt7b/Acvr2a/Apc/Esrra/Scube3/Sema4d/Sox11/Tmem119/Acvr1/Bmpr1b/Fermt2/Npnt/Pparg/Tnf/Nog/Wnt10b/Cebpb/Gnas/Gsk3b/Acvr2b/Axin2/Bmpr1a/Smad3/Wnt4/Zhx3/Cebpa/Cdk6/Id2/Gli3/Nbr1/Snai2/Sox2/Tob1/Runx2/Smad1/Id3/Ctnnbip1/Fbn2/Grem1/Hand2/Lrp5/Ptger4/Ranbp3l/Tn…	94
GO:0021987	GO:0021987	cerebral cortex development	79/7208	94/10876	8.67284e-05	0.00268907	0.00221449	Atg7/Cep120/Crk/Dmrta2/Emx2/Fat4/Hif1a/Lhx6/Lrp8/Ndel1/Pafah1b1/Plcb1/Socs7/Zbtb18/Ccdc85c/Nkx2-1/Pou3f3/Dicer1/Fbxo45/Htr6/Mdga1/Sun1/Tacc2/Rtn4/Arx/Btbd3/Lrp6/Pou3f2/Robo1/Tsc1/Wdr47/Cdk5r1/Cul5/Sun2/Cdon/Fgf13/Gsk3b/Tbr1/Ywhae/Crkl/Dixdc1/Pex13/Pex5/Reln/Slit2/Cdh2/Pax6/Ptprs/Celf1/Tacc1/Foxg1/Gli3/Hnrnpk/Rac1/Rhoa/Sox2/Tra2b/Nsun5/Zmiz1/Emx1/Dab2ip/Eomes/Psen1/Phactr1/Srgap2/Ctnnb1/Ccdc141/At…	79
GO:0000209	GO:0000209	protein polyubiquitination	141/7208	178/10876	9.34069e-05	0.00288005	0.00237177	Aktip/Ankib1/Cul3/Fbxo28/Itch/Klhl20/Map3k1/Nedd4l/Rbck1/Rnf217/Rnf4/Rnf6/Sash1/Tnks2/Topors/Trim3/Trim71/Ube2j1/Ube2q2/Ube2t/Ube2w/Ube3c/Ubr5/Zfp91/Klhl3/Nfe2l1/Ube2k/Arel1/Cbfb/Foxf2/Peli2/Rc3h2/Rffl/Rnf144a/Rnf144b/Smurf1/Syvn1/Tnfaip3/Traf6/Ube2g1/Ube2r2/Rc3h1/Trim56/Hecw2/Peli1/Plaa/Rnf165/Rnf216/Rnf41/Smurf2/Trim2/Ube2d1/Ube2d2a/Ube2d3/Ube4b/Rnf183/Ube3b/Wwp1/Rnf111/Rnf146/Traf3/Trim32/Trim…	141
GO:0048588	GO:0048588	developmental cell growth	167/7208	214/10876	9.88963e-05	0.00303245	0.00249728	App/Bmpr2/Dnm2/Dpysl2/Epha7/Foxp1/Itga4/Limk1/Map3k13/Mecp2/Mgll/Myo5b/Ndel1/Nedd4l/Ntn1/Pafah1b1/Plxna1/Ppara/Rgma/Rims2/Rnf6/Sema3c/Sema4b/Sema4g/Sema5a/Sema7a/Smad7/St8sia2/Stk11/Tgfbr2/Trip10/Ulk1/Vegfa/Wasf1/Efna5/Igf1/Nlgn3/Raph1/Sema3b/Sema4f/Yy1/Zeb2/Dvl1/Edn1/Ist1/Megf8/Nin/Sema4c/Sema4d/Smurf1/Srf/Zfyve27/Flrt1/Golga4/Itsn2/Kmt2d/Rtn4/Slit1/Barhl2/Cxcl12/Fubp1/Nrp1/Pak6/Plaa/Spg20/Ulk2/…	167
GO:0031098	GO:0031098	stress-activated protein kinase signaling cascade	151/7208	192/10876	0.000104757	0.0031945	0.00263073	App/Bmp2/Crk/Dab2/Fgd4/Fgf12/Itch/Lyn/Magi3/Map3k1/Map3k12/Map3k13/Map3k3/Map3k5/Mapk9/Mink1/Nr2c2/Pafah1b1/Per1/Plcb1/Rassf2/Rb1cc1/Rell1/Rnf13/Sash1/Taok1/Tnfsf11/Vegfa/Fgf14/Mecom/Ptk2/Wnt7b/Cdc42se1/Dusp1/Ercc6/Hipk2/Hipk3/Hmgcr/Lep/Map2k7/Map3k10/Mapkapk2/Mfhas1/Sema4c/Traf6/Wnt7a/Hras/Sh3rf2/Stk39/Atf7/Cyld/Gadd45a/Map4k4/Mapk1/Mapk10/Mapk8/Mdfic/Tgfb2/Tnf/Errfi1/Gdf6/Met/Stradb/Zfp110/Tnik…	151
GO:0150115	GO:0150115	cell-substrate junction organization	78/7208	93/10876	0.000110954	0.00333411	0.0027457	Ajuba/Col17a1/Coro2b/Fmn1/Iqsec1/Pik3r1/Pten/Rab8b/Tns1/Vegfa/Efna5/Ptk2/Ptpn11/Camsap3/Mapre2/Peak1/Tln1/Dlc1/Fermt2/Map4k4/Nrp1/Sdc4/Tesk2/Tsc1/Itga5/Ptpra/Rcc2/Rock1/Gpm6b/Bcl2/Bcr/Dmtn/Itga2/Kdr/Lims1/Smad3/Vcl/Wnt4/Fam107a/Actn1/Bcas3/Limch1/Macf1/Ptk2b/Arhgap6/Clasp1/Clasp2/Coro1c/Lamc1/Lrp1/Ppm1f/Rac1/Col16a1/Phldb2/Slk/Ptprk/Pxn/Apod/Grem1/Whamm/Dusp3/BC024139/Ldb1/Mmp14/Plec/Src/Rhod/Itg…	78
GO:0051893	GO:0051893	regulation of focal adhesion assembly	52/7208	59/10876	0.000111408	0.00333411	0.0027457	Fmn1/Pten/Vegfa/Efna5/Ptk2/Ptpn11/Camsap3/Peak1/Dlc1/Fermt2/Map4k4/Nrp1/Sdc4/Tsc1/Ptpra/Rcc2/Rock1/Gpm6b/Dmtn/Kdr/Lims1/Smad3/Vcl/Wnt4/Fam107a/Bcas3/Limch1/Macf1/Arhgap6/Clasp1/Clasp2/Coro1c/Lrp1/Ppm1f/Rac1/Col16a1/Phldb2/Slk/Apod/Grem1/Dusp3/BC024139/Ldb1/Mmp14/Src/Rhod/Itgb1bp1/Iqgap1/Abl1/Dapk3/Dusp22/Epha3	52
GO:0090109	GO:0090109	regulation of cell-substrate junction assembly	52/7208	59/10876	0.000111408	0.00333411	0.0027457	Fmn1/Pten/Vegfa/Efna5/Ptk2/Ptpn11/Camsap3/Peak1/Dlc1/Fermt2/Map4k4/Nrp1/Sdc4/Tsc1/Ptpra/Rcc2/Rock1/Gpm6b/Dmtn/Kdr/Lims1/Smad3/Vcl/Wnt4/Fam107a/Bcas3/Limch1/Macf1/Arhgap6/Clasp1/Clasp2/Coro1c/Lrp1/Ppm1f/Rac1/Col16a1/Phldb2/Slk/Apod/Grem1/Dusp3/BC024139/Ldb1/Mmp14/Src/Rhod/Itgb1bp1/Iqgap1/Abl1/Dapk3/Dusp22/Epha3	52
GO:0048732	GO:0048732	gland development	261/7208	346/10876	0.000111743	0.00333411	0.0027457	Ar/Arhgap35/Atg7/Atp2b2/Bcl11b/Bcl2l11/Bmp2/Btbd7/Ccnd1/Creb1/Csf1/Cul3/Ezh1/Foxa1/Foxb1/Frs2/Hif1a/Ncoa3/Nfib/Ntn1/Pdgfra/Pkd1/Pkd2/Plag1/Plxna1/Pten/Pthlh/Rb1cc1/Rps6ka1/Runx1/Sema3c/Smad4/Sp1/Stk11/Sulf1/Tbx3/Tet2/Tgfbr2/Tnfsf11/Vegfa/Fgf18/Hoxa13/Igf1/Msn/Nkx2-1/Ptch1/Scd1/Tfcp2l1/Apc/Braf/Cbx7/Edn1/Erbb4/Fgfr2/Gja1/Hoxb3/Lbh/Nrg3/Pbx1/Pik3ca/Rreb1/Srf/Tnfaip3/Vdr/Icmt/Rela/Rtn4/Atf7/Cdk5rap3…	261
GO:0046928	GO:0046928	regulation of neurotransmitter secretion	84/7208	101/10876	0.000112338	0.00333411	0.0027457	Chrm2/Htr2a/Pfn2/Rims2/Slc30a1/Stxbp5/Cask/Stxbp1/Adcy1/Apba1/Asic1/Braf/Cacna1b/Cyth1/Dvl1/Fbxl20/Fmr1/Htr6/Kcnh1/Myo6/Rap1a/Stxbp5l/Wnt7a/Htr1b/Mctp1/Nr3c2/Ppfia2/Ppp1r9a/Rab5a/Unc13a/Camk2a/Syt1/Cacnb4/Gsk3b/Adrb2/Bace1/Git1/Nrn1/Prkca/Rims3/Sncg/Stx1a/Stx1b/Syt4/Vps18/Cplx2/P2ry1/Prkcb/Git2/Grm4/Kcnc4/Rap1b/Ncs1/Lrrk2/Prkce/Dgki/Slc4a8/Apba2/Adra2a/Nrxn3/Ptger4/Cplx3/Cplx4/P2ry2/P2ry4/Bcl2l1/…	84
GO:0099003	GO:0099003	vesicle-mediated transport in synapse	179/7208	231/10876	0.000114589	0.00338281	0.0027858	Ap3d1/Chrm2/Dgkq/Dnm2/Erc1/Fcho2/Htr2a/Iqsec1/Myo5b/Pfn2/Ppp3r1/Pten/Rapgef4/Rims2/Scamp5/Slc17a7/Slc2a4/Stxbp5/Syt7/Usp46/Cask/Clcn3/Dnajc6/Fgf14/Nlgn3/Pcdh17/Stxbp1/Adcy1/Apba1/Braf/Bsn/Cyth1/Dvl1/Fbxl20/Fmr1/Kcnh1/Myo6/Nrg1/Rap1a/Stxbp5l/Syn2/Wnt7a/Itsn2/Pclo/Ppp3cc/Sptbn2/Synj2/Canx/Cltc/Dennd1a/Efnb2/Htr1b/Mapk10/Nr3c2/Plaa/Ppfia2/Rab5a/Snap25/Ston2/Unc13a/Camk2a/Cdk5r1/Doc2b/Picalm/Rock1/St…	179
GO:0030522	GO:0030522	intracellular receptor signaling pathway	137/7208	173/10876	0.000119951	0.00352237	0.00290074	Ankrd17/Ar/Asxl2/Bmp2/Clock/Cry2/Cyp26b1/Dab2/Ddx5/Flt1/Foxa1/Foxp1/Klf9/Lmo3/Ncoa3/Nploc4/Nr2c1/Per1/Ppargc1b/Rarb/Rnf6/Rora/Stat3/Ubr5/Zbtb7a/Alox8/Igf1/Ncor2/Tmf1/Usp15/Esrrg/Lbh/Lep/Mavs/Tnfaip3/Vdr/Calcoco1/Cnot2/Heyl/Kmt2d/Nr1h4/Rela/Taf7/Trip4/Esr1/Ncoa1/Nr3c2/Pparg/Rbfox2/Tgif1/Calr/Ep300/Lsm14a/Med1/Pou4f2/Arntl/Bdnf/Cyp7b1/Nkx3-1/Smarca4/Strn3/Carm1/Crkl/Lats1/Nlrx1/Pdk3/Peli3/Pias2/Pim…	137
GO:0150116	GO:0150116	regulation of cell-substrate junction organization	55/7208	63/10876	0.000127369	0.00370499	0.00305112	Fmn1/Iqsec1/Pik3r1/Pten/Vegfa/Efna5/Ptk2/Ptpn11/Camsap3/Mapre2/Peak1/Dlc1/Fermt2/Map4k4/Nrp1/Sdc4/Tsc1/Ptpra/Rcc2/Rock1/Gpm6b/Dmtn/Kdr/Lims1/Smad3/Vcl/Wnt4/Fam107a/Bcas3/Limch1/Macf1/Arhgap6/Clasp1/Clasp2/Coro1c/Lrp1/Ppm1f/Rac1/Col16a1/Phldb2/Slk/Apod/Grem1/Dusp3/BC024139/Ldb1/Mmp14/Src/Rhod/Itgb1bp1/Iqgap1/Abl1/Dapk3/Dusp22/Epha3	55
GO:0008361	GO:0008361	regulation of cell size	134/7208	169/10876	0.000127505	0.00370499	0.00305112	Akt3/Ano6/Arhgap35/Atp2b2/Bmpr2/Creb1/Dnm2/Dpysl2/Epha7/Limk1/Map3k13/Mfn2/Mgll/Myo5b/Ndel1/Ntn1/Pafah1b1/Prr16/Pten/Rb1cc1/Rgma/Rnf6/Sema3c/Sema4b/Sema4g/Sema5a/Sema7a/Slc12a7/Tmem123/Ulk1/Vegfa/Wnk3/Aqp2/Clcn3/Efna5/Sema3b/Sema4f/Wdtc1/Edn1/Il7r/Ist1/Megf8/Ret/Sema4c/Sema4d/Srf/Zfyve27/Golga4/Rtn4/Slit1/Barhl2/Cxcl12/Nrp1/Spg20/Tsc1/Ulk2/Arhgap5/Atp7a/Pou4f2/Bdnf/Fgf13/Gsk3b/Rptor/Sema3a/Ttl/Aq…	134
GO:0035329	GO:0035329	hippo signaling	32/7208	34/10876	0.000135405	0.00389378	0.0032066	Ajuba/Fat4/Shank2/Wwtr1/Sav1/Sox11/Mark3/Mob3b/Vgll4/Mob1b/Tead1/Wwc1/Amotl1/Amotl2/Lats1/Lats2/Map2k3/Nf2/Dlg5/Mapk14/Nek8/Schip1/Tial1/Amot/Pja2/Stk3/Wwc2/Cit/Wtip/Stk4/Limd1/Tead3	32
GO:0048013	GO:0048013	ephrin receptor signaling pathway	32/7208	34/10876	0.000135405	0.00389378	0.0032066	Crk/Efnb1/Epha4/Epha5/Epha7/Ephb4/Tiam1/Efna5/Ptk2/Ptpn11/Efna4/Efnb3/Efnb2/Cdk5r1/Ngef/Anks1/Ephb2/Git1/Ephb3/Sipa1l1/Efna1/Chn1/Efna3/Nck1/Nck2/Epha8/Notch1/Rbpj/Anks1b/Ss18/Ephb1/Epha3	32
GO:0007044	GO:0007044	cell-substrate junction assembly	74/7208	88/10876	0.000139638	0.0039743	0.00327291	Ajuba/Col17a1/Coro2b/Fmn1/Pten/Tns1/Vegfa/Efna5/Ptk2/Ptpn11/Camsap3/Peak1/Tln1/Dlc1/Fermt2/Map4k4/Nrp1/Sdc4/Tesk2/Tsc1/Itga5/Ptpra/Rcc2/Rock1/Gpm6b/Bcl2/Bcr/Dmtn/Itga2/Kdr/Lims1/Smad3/Vcl/Wnt4/Fam107a/Actn1/Bcas3/Limch1/Macf1/Ptk2b/Arhgap6/Clasp1/Clasp2/Coro1c/Lamc1/Lrp1/Ppm1f/Rac1/Col16a1/Phldb2/Slk/Ptprk/Pxn/Apod/Grem1/Whamm/Dusp3/BC024139/Ldb1/Mmp14/Plec/Src/Rhod/Itgav/Itgb1bp1/Pdpk1/Taok2/Pip…	74
GO:1905037	GO:1905037	autophagosome organization	74/7208	88/10876	0.000139638	0.0039743	0.00327291	Arfip2/Atg14/Atg16l1/Atg2a/Atg2b/Atg7/Mfn2/Mtmr3/Pip4k2a/Pip4k2c/Rb1cc1/Tbc1d12/Trp53inp1/Trp53inp2/Ubxn2b/Ulk1/Zfyve26/Atg4d/Pacs2/Pik3c2b/Pip4k2b/Sec22b/Smcr8/Smurf1/Snx18/Ulk3/Atg9a/Chmp4b/Ulk2/Fez2/Gabarapl2/Atg3/Atg4b/Pik3c2a/Wipi2/Tbc1d14/Vmp1/Rab23/Rab33b/Synpo2/Wdr45b/Ambra1/Pikfyve/Rab7/Rnf5/Snx30/Stx12/Tmem41b/Ubqln1/Lrrk2/Atg13/Atg5/Becn1/Mtm1/Pik3c3/Ubqln2/Psen1/Stx17/Atg16l2/Epm2a/Tc…	74
GO:0048704	GO:0048704	embryonic skeletal system morphogenesis	77/7208	92/10876	0.000141679	0.00401182	0.00330381	Alx4/Asxl2/Grhl2/Hoxa2/Mycn/Myf5/Osr1/Pdgfra/Prrx1/Setd2/Shox2/Tgfbr2/Wnt9b/Lhx1/Mmp16/Fgfr2/Hoxb3/Megf8/Satb2/Sox11/Hspg2/Hoxa3/Hoxa5/Hoxb1/Hoxb2/Smad2/Tgfb2/Tgfbr1/Zeb1/Col2a1/Ndst1/Nog/Six4/Gnas/Eya1/Hoxb4/Hoxc11/Smad3/Tfap2a/Dscaml1/Hoxa1/Dlg1/Gsc/Hoxa9/Hoxd4/Bmi1/Gli3/Nipbl/Rdh10/Six1/Runx2/Dlx2/Hoxb8/Hoxd11/Hoxd10/Wnt9a/Hoxa11/Hoxb5/Mdfi/Med12/Six2/Mmp14/Chst11/Ctnnb1/Axin1/Bmp7/Hoxc4/Twist…	77
GO:0023061	GO:0023061	signal release	328/7208	442/10876	0.000146444	0.0041257	0.00339759	Abca1/Acsl4/Arhgef7/Atg7/Camk2n1/Chrm2/Clock/Creb1/Cry2/Dab2/Epha5/Erc1/F2r/Foxl2/Fzd4/Hif1a/Htr2a/Kcnb1/Lif/Lyn/Mapk9/Mfn2/Midn/Osm/Pde3b/Pex5l/Pfn2/Rab11fip1/Rab11fip5/Rab8b/Rapgef4/Rest/Rims2/Runx1/Serp1/Slc30a1/Slc6a9/Smad4/Sox4/Stxbp5/Sybu/Syt10/Syt7/Tbx3/Tnfsf11/Trpv6/Cacna1c/Cask/Efna5/Eny2/Ildr2/Kcnq1/Klf7/Lin7c/Ptpn11/Stxbp1/Tmf1/Abcc4/Acvr1c/Acvr2a/Adcy1/Adcy5/Apba1/Asic1/Bad/Braf/C1qtn…	328
GO:0043087	GO:0043087	regulation of GTPase activity	215/7208	282/10876	0.000149179	0.0041495	0.00341719	Ajuba/Arap2/Arhgap1/Arhgap12/Arhgap35/Arhgef10/Arhgef7/Bcl6/Crk/Epha4/Epha5/F2r/Fgd1/Gnb5/Gpr137b/Grtp1/Iqsec1/Lrch1/Ndel1/Ocrl/Pafah1b1/Plxna1/Prex1/Rabgap1/Rapgef2/Rapgef4/Rapgefl1/Rasa1/Rasa2/Rasgef1a/Rasgrf2/Rgl1/Rgma/Rgs8/Rundc1/S1pr1/Sos1/Tbc1d12/Tbc1d20/Tbc1d2b/Tbc1d9/Tiam1/Wnk1/Efna5/Tbc1d16/Abr/Agap1/Dvl3/Mapre2/Mlst8/Nedd9/Ralgps2/Rap1a/Rapgef5/Sema4d/Sh3bp4/Slc27a4/Smcr8/Snx18/Tbc1d1/T…	215
GO:0042733	GO:0042733	embryonic digit morphogenesis	51/7208	58/10876	0.000149299	0.0041495	0.00341719	Alx4/Bcl2l11/Grhl2/Mycn/Osr1/Sall1/Smad4/Tbx3/Zbtb16/Ece1/Fbxw4/Gja1/Lrp4/Wnt7a/Fzd6/Lrp6/Nog/Shh/Traf3ip1/Bmpr1a/Gna12/Hoxc11/Ihh/Gnaq/Rab23/Frem2/Gli3/Hoxd13/Hoxd11/Hand2/Hoxa11/Intu/Lrp5/Chst11/Ctnnb1/Tbx2/Notch1/Twist1/Wnt5a/Tbc1d32/Msx1/Ttbk2/Gas1/Ror2/Fuz/Bax/Hdac2/Lmbr1/Gli2/Tmem107/Tmem231	51
GO:0099560	GO:0099560	synaptic membrane adhesion	27/7208	28/10876	0.000149531	0.0041495	0.00341719	Gpc6/Ntng1/Ptprd/Slitrk3/Efna5/Pcdh17/Cdh9/Gpc4/Mdga1/Nrg1/Ptprf/Mdga2/Slitrk2/Cadm1/Magi2/Ptprs/Slitrk1/Mapk14/Pcdh8/Lrrc4/Lrrc4c/Nrxn1/Flrt3/Il1rap/Taok2/Lrfn4/Epha3	27
GO:0010608	GO:0010608	post-transcriptional regulation of gene expression	251/7208	333/10876	0.000164045	0.00450504	0.00370998	Ago1/Ago2/Ago3/Ajuba/Alkbh5/App/Atg14/Cnot6/Cnot6l/Cnot7/Ddx5/E2f1/Eif4g2/Eif5a2/Eif5b/Fastk/Fxr1/Igf2bp1/Mecp2/Mex3d/Mknk2/Nanos1/Otud6b/Per1/Prr16/Rock2/Serp1/Sesn2/Sox4/Stat3/Tnrc6a/Tnrc6b/Tnrc6c/Trim71/Tsnax/Unk/Vegfa/Xrn1/Ythdf3/Zc3h10/Zc3h7b/Zfp385a/Dcp2/Igf1/Matr3/Mettl16/Ncor2/Nsun4/Rbms3/Rnf139/Ago4/Btg2/Cpeb3/Cpeb4/Dicer1/Eif4ebp1/Eif4ebp3/Elavl1/Elavl4/Fmr1/Gdnf/Hnrnpr/Lin28a/Lin28b/Ma…	251
GO:0050673	GO:0050673	epithelial cell proliferation	275/7208	367/10876	0.000164863	0.00450504	0.00370998	Akt3/Ar/Bcl11b/Bcl2l2/Bid/Bmp2/Bmpr2/Ccnd1/Ccnd2/Col4a3/Cxadr/Dab2/Egr3/Ereg/F3/Flt1/Foxp1/Frs2/Fzd7/Has2/Itga4/Jag1/Klf9/Mycn/Nfib/Nr4a3/Osr1/Phip/Polr3g/Pten/Pura/Rb1/Rps6ka1/Sema5a/Sp1/Stat3/Stk11/Sulf1/Tnfsf11/Vash2/Vegfa/Cask/Dll4/Fgf18/Igf1/Nfatc1/Pik3cd/Ptch1/Acvr2a/Adam17/Apc/Atoh8/Bad/Bak1/Cd34/Cdkn2b/Dicer1/Enpep/Erbb4/Fgfr2/Fut1/Gdf2/Ghsr/Gja1/Lep/Phox2b/Ppp1r16b/Rreb1/Sav1/Scarb1/Sox1…	275
GO:0007264	GO:0007264	small GTPase mediated signal transduction	263/7208	350/10876	0.000165226	0.00450504	0.00370998	Abca1/Abl2/Arhgap1/Arhgap12/Arhgap26/Arhgap35/Arhgef10/Arhgef11/Arhgef18/Arhgef28/Arhgef3/Arhgef7/Bcl6/Bnip2/Cdc42ep3/Crk/Csf1/Cul3/Dnm2/Dock4/F2r/Heg1/Iqsec1/Iqsec2/Mfn2/Nkiras1/Ntn1/Plekhg5/Rab12/Rab30/Rap2c/Rapgef2/Rapgef4/Rapgefl1/Rasa2/Rasgef1a/Rasgrf2/Rerg/Rgl1/Rhoc/Rock2/Shoc2/Sos1/Spry4/Srgap1/Ssx2ip/Tiam1/Timp2/Tnfaip1/Ulk1/Wasf1/Ywhaq/Igf1/Kras/Phactr4/Rhob/Rnd3/Wasf2/Cdc42se1/Cyth1/Doc…	263
GO:0007507	GO:0007507	heart development	355/7208	481/10876	0.000165591	0.00450504	0.00370998	Asxl2/Atg7/Bicc1/Bmp2/Bmpr2/Ccnd2/Cdkn1a/Creb1/Cxadr/Dnm2/Ephb4/Fat4/Foxp1/Frs2/Fzd7/Gab1/Grhl2/Has2/Heg1/Hif1a/Itga4/Jag1/Kdm2a/Kdm6b/Luzp1/Maml1/Osr1/Pdgfra/Pkd1/Pkd2/Ppara/Ppp3r1/Pten/Rarb/Rb1/Rb1cc1/Rest/S1pr1/Sall1/Sema3c/Setd2/Shox2/Sik1/Smad4/Smad6/Smad7/Sos1/Sox4/Spred1/Tbx3/Tgfbr2/Trip10/Trip11/Vegfa/Zfpm2/Adam19/Cacna1c/Col5a1/Dll4/Hoxa13/Hspb11/Igf1/Kcnq1/Matr3/Mdm4/Mecom/Ncor2/Nfatc1/…	355
GO:0009896	GO:0009896	positive regulation of catabolic process	282/7208	377/10876	0.000168386	0.00453471	0.00373442	Abhd5/Adam9/Ago2/Ankib1/App/Atg16l1/Atg2a/Atg7/Bcl2l11/Bid/Cnot6/Cnot6l/Cnot7/Crebrf/Dab2/Fbxl5/Fyco1/Hif1a/Htr2a/Igf2bp1/Itch/Ldlr/Mapk9/Mex3d/Mylip/Nanos1/Ormdl3/Pafah1b2/Pip4k2a/Pip4k2c/Ppp2r3a/Pten/Rab12/Rb1cc1/Rgma/Rnf217/Rock2/Sesn2/Sesn3/Slc4a4/Smad7/Sorl1/Stk11/Tnrc6a/Tnrc6b/Tnrc6c/Trim71/Trp53inp1/Trp53inp2/Ulk1/Usp13/Wac/Ythdf3/Zbtb20/Bcap31/Dcp2/Gpd1/Igf1/Mettl16/Msn/Ptk2/Ptpn1/Rnf139/…	282
GO:0046626	GO:0046626	regulation of insulin receptor signaling pathway	54/7208	62/10876	0.000169133	0.00453471	0.00373442	Mfn2/Pik3r1/Pip4k2a/Pip4k2c/Sesn3/Sorl1/Ptpn1/Ptpn11/Grb10/Inpp5k/Lep/Pip4k2b/Ptprf/Slc27a4/Ccnd3/Nr1h4/Rela/Prkaa1/Snx5/Zbtb7b/Opa1/Prkcz/Baiap2l1/Ncoa5/Ptpn2/Socs1/Kank1/Nucks1/Ogt/Pid1/Prkca/Zfp592/Mstn/Prkcb/Adipor1/Socs3/Irs1/Marcks/Rps6kb1/Inppl1/Vwa2/Gpr21/Osbpl8/Sirt1/Src/Nck1/Rbm4/Pak1/Ptpre/Prkcd/Ankrd26/Gnai2/Enpp1/Ncl	54
GO:2000628	GO:2000628	regulation of miRNA metabolic process	54/7208	62/10876	0.000169133	0.00453471	0.00373442	App/Bmp2/Hdac4/Hif1a/Nfib/Ppara/Rest/Smad4/Smad6/Stat3/Klf4/Yy1/Atoh8/Dicer1/Ets1/Lin28b/Rc3h2/Srf/Apln/Hras/Rc3h1/Rela/Pparg/Tgfb2/Tgfbr1/Tnf/Tead1/Smarca4/Bmpr1a/Fosl1/Nfatc3/Nfatc4/Smad3/Egr1/Foxo3/Gata2/Jun/Nr3c1/Gata3/Ngfr/Rara/Smad1/Gata6/Ctcf/Tgfb1/Klf5/Il10/Srebf1/Pnpt1/Zc3h12a/Hdac2/Srebf2/Khsrp/Pdgfb	54
GO:0032922	GO:0032922	circadian regulation of gene expression	47/7208	53/10876	0.000171588	0.00457844	0.00377043	Bhlhe41/Clock/Cry2/Kdm2a/Npas2/Per1/Ppara/Rora/Ppp1ca/Usp2/Nudt12/Ppargc1a/Ppp1cb/Zfhx3/Arntl/Hnrnpu/Ogt/Egr1/Id2/Id4/Hnf1b/Ncoa2/Nrip1/Ngfr/Id3/Nampt/Sirt1/Top1/Csnk1e/Kdm5a/Lgr4/Ncor1/Rbm4/Csnk1d/Crem/Mycbp2/Per2/Bhlhe40/Rai1/Per3/Maged1/Mta1/Ppp1cc/Drd2/Hdac2/Cartpt/Ahr	47
GO:0003279	GO:0003279	cardiac septum development	88/7208	107/10876	0.000174636	0.0046114	0.00379757	Bmpr2/Dnm2/Frs2/Heg1/Jag1/Luzp1/Maml1/Sall1/Sema3c/Smad4/Smad6/Smad7/Sox4/Tbx3/Tgfbr2/Trip11/Zfpm2/Hoxa13/Matr3/Mdm4/Nfatc1/Pcsk5/Dvl3/Fgfr2/Prdm1/Sav1/Sox11/Vangl2/Wnt11/Chd7/Heyl/Acvr1/Lrp2/Lrp6/Nrp1/Rbm15/Robo1/Robo2/Tgfb2/Tgfbr1/Ltbp1/Ndst1/Nog/Prox1/Smarca4/Sufu/Ap2b1/Bmpr1a/Dctn5/Sall4/Slit2/Tgfbr3/Id2/Snx17/Tbx20/Adamts6/Cited2/Egln1/Gata4/Lmo4/Lrp1/Tbx5/Aplnr/Fgfrl1/Gata3/Xirp2/Gata6/Zbtb…	88
GO:0000045	GO:0000045	autophagosome assembly	70/7208	83/10876	0.000175316	0.0046114	0.00379757	Arfip2/Atg14/Atg16l1/Atg2a/Atg2b/Atg7/Mfn2/Mtmr3/Pip4k2a/Pip4k2c/Rb1cc1/Tbc1d12/Trp53inp1/Trp53inp2/Ubxn2b/Ulk1/Atg4d/Pacs2/Pip4k2b/Sec22b/Smcr8/Smurf1/Snx18/Atg9a/Chmp4b/Ulk2/Fez2/Gabarapl2/Atg3/Atg4b/Wipi2/Tbc1d14/Vmp1/Rab23/Rab33b/Synpo2/Wdr45b/Ambra1/Pikfyve/Rab7/Rnf5/Snx30/Stx12/Tmem41b/Ubqln1/Lrrk2/Atg13/Atg5/Becn1/Mtm1/Pik3c3/Ubqln2/Psen1/Stx17/Atg16l2/Epm2a/Tcirg1/Snx4/Atp2a2/Rab1b/Rab3ga…	70
GO:0050772	GO:0050772	positive regulation of axonogenesis	70/7208	83/10876	0.000175316	0.0046114	0.00379757	Bmpr2/Golga2/Limk1/Map3k13/Myo5b/Ndel1/Ntn1/Pafah1b1/Plxna1/Sema5a/Sema7a/Shox2/Skil/Stk11/Tiam1/Vegfa/Efna5/Zeb2/Amigo1/Braf/Ist1/Megf8/Nin/Sema4d/Srf/Zfyve27/Golga4/Cxcl12/Nrp1/Robo1/Robo2/Picalm/Pou4f2/Trak1/Bdnf/Gsk3b/Atp5g1/Dixdc1/Map2k1/Plxna2/Plxna4/Plxnc1/Wnt3a/Map1b/Ntrk3/Slitrk1/Fxn/Adnp/Macf1/Rufy3/Tnfrsf12a/Wnt3/Lrp1/Trpc5/L1cam/Stk25/Dcx/Plxna3/Pak1/Nefl/Snap91/Tiam2/Ngf/Cyfip1/Ache/…	70
GO:0001837	GO:0001837	epithelial to mesenchymal transition	105/7208	130/10876	0.000178008	0.00466012	0.0038377	Bambi/Bmp2/Dab2/Ddx5/Epha4/Foxa1/Has2/Hif1a/Il17rd/Jag1/Ppp2ca/Ppp3r1/Pten/Rock2/Smad4/Smad7/Spred1/Tbx3/Tgfbr2/Tiam1/Trip10/Vegfa/Wwtr1/Nfatc1/Nkx2-1/Crb2/Edn1/Fgfr2/Gja1/Mark1/Vangl2/Wnt11/Heyl/Rtn4/Acvr1/Fermt2/Kbtbd8/Ldlrad4/Lrp6/Smad2/Tgfb2/Tgfbr1/Nog/Rock1/Gsk3b/Sdcbp/Tcf7l2/Zfp703/Axin2/Bcl9l/Ednra/Pdcd4/Smad3/Tgfbr3/Dag1/Dact3/Spred3/Adipor1/Dlg5/Fam83d/Gsc/Pdcd6/Spred2/Tbx20/Clasp1/Clasp…	105
GO:0042551	GO:0042551	neuron maturation	43/7208	48/10876	0.000191931	0.00500101	0.00411842	Abl2/App/Kcnb1/Lhx6/Map3k13/Mecp2/Nr4a2/Rb1/Vsx1/B4galt5/B4galt6/Ret/Scarf1/Rnd1/C1ql1/Opa1/Gsk3b/Anks1/Bcl2/Ednra/Gnaq/Ank3/Rac1/Dlg2/Lrrk2/Kcnma1/Ednrb/Nrxn1/Grip2/Cntnap2/Srrm4/Cdkn1c/Kcnip2/Epha8/Ngf/Irx5/Mtor/Nrcam/Sptbn4/Cntn2/Cspg4/Lgi4/Pdgfb	43
GO:0048754	GO:0048754	branching morphogenesis of an epithelial tube	129/7208	163/10876	0.000197906	0.00513261	0.0042268	Ar/Bmp2/Csf1/Fat4/Flt1/Foxa1/Gzf1/Mycn/Ncoa3/Pdgfra/Pkd1/Ppp3r1/Sall1/Sema5a/Smad4/Tbx3/Tgfbr2/Vegfa/Wnt9b/Dll4/Hhip/Igf1/Kras/Lhx1/Nfatc1/Ptch1/Clic4/Dicer1/Edn1/Fgfr2/Gdf2/Gdnf/Greb1l/Hs3st3a1/Pbx1/Ppp1ca/Srf/Tie1/Vangl2/Vdr/Acvr1/Csmd1/Cxcl12/Esr1/Hoxa5/Lrp6/Npnt/Nrarp/Nrp1/Rbm15/Tnf/Wnt1/Wnt2b/Col4a1/Foxf1/Hhex/Med1/Met/Nog/Six4/Nkx3-1/Rspo2/Shh/Bcl2/Btrc/Ednra/Esrp2/Eya1/Gna13/Hs3st3b1/Ihh/K…	129
GO:0031589	GO:0031589	cell-substrate adhesion	213/7208	280/10876	0.000201341	0.0051974	0.00428015	Acer2/Adam9/Ajuba/Bcl2l11/Bcl6/Coro2b/Crk/Csf1/Dab2/Dnm2/Fat2/Fmn1/Fndc3b/Fzd4/Fzd7/Has2/Itga4/Itgb7/Itgb8/Jag1/Mink1/Myf5/Ntng1/Pik3r1/Prex1/Pten/Rasa1/Smad6/Smoc1/Smoc2/Spry4/Srcin1/Tiam1/Vegfa/Cask/Efna5/Pcsk5/Ptk2/Ptpn11/Braf/Camsap3/Cd34/Dicer1/Fga/Fut1/Itga7/Itga8/Itga9/Jup/Megf9/Nedd9/Peak1/Rreb1/Srf/St6gal1/Tnxb/Vwc2/Fgg/Atrn/Dlc1/Fermt2/Map4k4/Npnt/Nrp1/Pik3cb/Sdc4/Spock1/Tesk2/Tsc1/Wnt1…	213
GO:0051648	GO:0051648	vesicle localization	126/7208	159/10876	0.000210519	0.00540916	0.00445454	Ap3d1/Cul3/Dpysl2/Fnbp1l/Fyco1/Gbf1/Itga4/Kif13a/Kif5a/Mecp2/Myo19/Myo1d/Myo5b/Ndel1/Pafah1b1/Pten/Sar1b/Slc2a4/Stk11/Sybu/Tanc2/Trip11/Tsg101/Nlgn3/Pcdh17/Dctn1/Fgfr2/Myo6/Syn2/Tmed9/Trappc6b/Vps4b/Kif1c/Pclo/Exoc5/Mapk8/Ppfia2/Sdc4/Stam/Wasl/Picalm/Prkcz/Rab11b/Synj1/Trak1/Trak2/Dync1i1/Sdcbp/Tcf7l2/Trappc10/Arfgap2/Cnih2/Kif1b/Kif5c/Map2k1/Myo1c/Pdcd6ip/Scrib/Sec16a/Syndig1/Syt4/Vps33b/Cdh2/Li…	126
GO:0048011	GO:0048011	neurotrophin TRK receptor signaling pathway	26/7208	27/10876	0.000218342	0.00557018	0.00458714	Sos1/Ulk1/Wasf1/Ptpn11/Ptprf/Sort1/Zfyve27/Lmtk2/Tmem108/Zdhhc17/Raf1/Slc9a6/Ndn/Spry1/Spry2/Ppp2r5b/Src/Hap1/Agtr2/Ngf/Cyfip1/Cyfip2/Casp3/Sh3glb1/Ddit4/Ppp2r5d	26
GO:0061387	GO:0061387	regulation of extent of cell growth	87/7208	106/10876	0.000218792	0.00557018	0.00458714	Bmpr2/Dnm2/Dpysl2/Epha7/Limk1/Map3k13/Mgll/Myo5b/Ndel1/Ntn1/Pafah1b1/Rgma/Rnf6/Sema3c/Sema4b/Sema4g/Sema5a/Sema7a/Ulk1/Vegfa/Efna5/Sema3b/Sema4f/Ist1/Megf8/Sema4c/Sema4d/Srf/Zfyve27/Golga4/Rtn4/Slit1/Barhl2/Cxcl12/Nrp1/Spg20/Ulk2/Pou4f2/Bdnf/Fgf13/Gsk3b/Sema3a/Ttl/Atp5g1/Omg/Plxna4/Sema3d/Sema5b/Sema6d/Slit2/Wnt3a/Actr3/Map1b/Nkx6-1/Ntrk3/Ptprs/Fxn/Adnp/Macf1/Olfm1/Rab21/Rufy3/Sema6b/Tnfrsf12a/Wn…	87
GO:0001704	GO:0001704	formation of primary germ layer	69/7208	82/10876	0.000225132	0.00570541	0.00469851	Bmpr2/Dusp2/Fzd7/Kdm6b/Nr4a3/Paf1/Setd2/Tal1/Tnrc6c/Col5a1/Lhx1/Atoh8/Crb2/Dusp1/Srf/Txnrd1/Wnt11/Acvr1/Cdc73/Inhba/Smad2/Elf5/Foxf1/Gpi1/Itga5/Nog/Bmpr1a/Col12a1/Eya1/Map2k1/Nf2/Smad3/Wnt3a/Kdm6a/Macf1/Wnt3/Gata4/Hnf1b/Prkar1a/Rtf1/Sox2/Exoc4/Smad1/Sox7/Gata6/Htt/Dusp5/Eomes/Hoxa11/Six2/Prkaca/Snai1/Ctnnb1/Ets2/Grb2/Wls/Axin1/Dkk1/Bmp7/Dusp4/Hand1/Itgav/Wnt5a/Foxc1/Hsbp1/Pax2/Foxc2/Chrd/Col5a2	69
GO:0050890	GO:0050890	cognition	222/7208	293/10876	0.000226684	0.00571861	0.00470938	Abl2/App/Atp1a2/Atxn1/Atxn1l/Camk2n1/Ccnd2/Cic/Creb1/Ddhd2/Foxb1/Grin2b/Hif1a/Htr2a/Kmt2b/Ldlr/Lhx8/Mecp2/Neurod2/Neurog1/Nr4a2/Pafah1b1/Plcb1/Ptchd1/Pten/Shank2/Slc17a7/Slc24a2/Slc2a4/Sobp/Tanc1/Zfp385a/Cacna1c/Igf1/Kras/Mme/Nlgn3/Nptn/Synpo/Adcy1/Asic1/Braf/Btg2/Cpeb3/Crtc1/Elavl4/Ghsr/Glp1r/Grin2a/Hmgcr/Htr6/Itga8/Meis2/Nrg1/Slc8a2/Srf/Chd7/Map1a/C1ql1/Cnr1/Csmd1/Jakmip1/Kalrn/Kit/Pak6/Prnp/Sn…	222
GO:0000381	GO:0000381	regulation of alternative mRNA splicing, via spliceosome	46/7208	52/10876	0.00023136	0.00581018	0.00478479	Ddx5/Dyrk1a/Fxr1/Ptbp1/Rbfox1/Rbm15b/Rest/Srsf12/Zbtb7a/Zc3h10/Nova1/Nova2/Fmr1/Rbm24/Rbm38/Rbm7/Wtap/Mbnl1/Mbnl3/Rbfox2/Rbm15/Srsf2/Raver2/Rbm11/Hnrnpu/Ythdc1/Celf4/Celf6/Celf5/Celf1/Mbnl2/Srsf6/Tia1/Fxr2/Khdrbs1/Rbfox3/Tra2b/Rbmx/Fam172a/Rbm10/Rbm25/Srrm4/Rbm4/Khdrbs3/Rnps1/Raver1	46
GO:0048639	GO:0048639	positive regulation of developmental growth	128/7208	162/10876	0.000238725	0.00596813	0.00491486	Bmpr2/Ccnd2/Creb1/Csf1/Limk1/Map3k13/Mecp2/Myo5b/Ndel1/Nedd4l/Ntn1/Pafah1b1/Plcb1/Pls1/Rims2/Sema5a/Sema7a/Serp1/Smad7/Trip10/Vegfa/Zfpm2/Efna5/Igf1/Ybx3/Edn1/Erbb4/Fgfr2/Ghsr/Ist1/Lep/Megf8/Nrg1/Sema4d/Smurf1/Srf/Zfyve27/Chd7/Golga4/Itsn2/Arx/Cxcl12/Dll1/Mapk1/Nrp1/Plaa/Pou3f2/Unc13a/Picalm/Pou4f2/Serpine1/Syt1/Bdnf/Fgf9/Gsk3b/Prox1/Adrb2/Atp5g1/Bcl2/Bmpr1a/Cdk1/Dio3/Ghr/Igf1r/Insr/Pex5/Pim1/Syt…	128
GO:0006417	GO:0006417	regulation of translation	192/7208	251/10876	0.000241611	0.0060132	0.00495198	Ago1/Ago2/Ago3/App/Cnot6/Cnot6l/Cnot7/Eif4g2/Eif5a2/Eif5b/Fxr1/Igf2bp1/Mex3d/Mknk2/Nanos1/Otud6b/Per1/Prr16/Rock2/Serp1/Sesn2/Sox4/Tnrc6a/Tnrc6b/Tnrc6c/Trim71/Unk/Xrn1/Ythdf3/Zfp385a/Dcp2/Igf1/Mettl16/Nsun4/Rbms3/Rnf139/Ago4/Btg2/Cpeb3/Cpeb4/Eif4ebp1/Eif4ebp3/Elavl1/Elavl4/Fmr1/Hnrnpr/Lin28a/Msi1/Ppp1ca/Rbm24/Rc3h2/Slc35a4/Cnot2/Eif4g3/Larp4b/Rc3h1/Barhl2/Caprin2/Cpeb1/Ddx6/Habp4/Hnrnpd/Kbtbd8/La…	192
GO:1900076	GO:1900076	regulation of cellular response to insulin stimulus	56/7208	65/10876	0.000244619	0.00606088	0.00499125	Mfn2/Pip4k2a/Pip4k2c/Sorl1/Ptpn11/Esrra/Grb10/Inpp5k/Lep/Pip4k2b/Ptprf/Slc27a4/Nr1h4/Rela/Ncoa1/Pparg/Prkaa1/Snx5/Zbtb7b/Opa1/Prkcz/Ncoa5/Ptpn2/Socs1/Kank1/Myo1c/Nucks1/Pid1/Prkca/Zfp592/Mstn/Myo5a/Prkcb/Adipor1/Socs3/Irs1/Lpl/Marcks/Ncoa2/Rps6kb1/Inppl1/Uso1/Gpr21/Osbpl8/Sirt1/Appl2/Src/Nck1/Pak1/Ptpre/Prkcd/Ankrd26/Gnai2/Atp2b1/Enpp1/Ncl	56
GO:2000027	GO:2000027	regulation of animal organ morphogenesis	89/7208	109/10876	0.000265898	0.00655882	0.00540131	Abl2/Apcdd1/Ar/Bmp2/Btbd7/Csf1/Dab2/Frs2/Fzd3/Sall1/Sulf1/Vegfa/Wnt9b/Lhx1/Mllt3/Wnt7b/Apc/Cd34/Dicer1/Dvl1/Dvl3/Edn1/Gdnf/Pax9/Vangl2/Wnt11/Wnt7a/Znrf3/Fzd6/Lrp6/Robo1/Robo2/Tnf/Wnt2b/Met/Nog/Six4/Fgf7/Rspo2/Shh/Bmpr1a/Ednra/Hgf/Hoxc11/Nkd1/Wnt3a/Wnt4/Ajap1/Celsr3/Celsr1/Fgf10/Cited2/Dact1/Etv5/Rac1/Six1/Snai2/Tnfrsf11b/Gata3/Ngfr/Runx2/Spry1/Hoxd11/Ahi1/Grem1/Hoxa11/Med12/Six2/Tgfb1/Ctnnb1/Lgr4…	89
GO:1901214	GO:1901214	regulation of neuron death	233/7208	309/10876	0.000267226	0.00656241	0.00540427	App/Atg7/Bcl2l11/Btbd10/Ccnd1/Creb1/Csf1/Egln3/Epha7/F2r/Foxb1/Fyn/Grin2b/Hdac4/Hif1a/Il6st/Kcnb1/Map3k12/Map3k5/Mcl1/Mecp2/Mfn2/Nr4a2/Nr4a3/Oxr1/Pak3/Ppara/Rest/Set/Slc30a10/Sorl1/Srpk2/Ssh1/St8sia2/Stat3/Vegfa/Wfs1/Xiap/Cd200/Igf1/Kras/Stxbp1/Bad/Barhl1/Braf/Btg2/Casp2/Cd34/Cpeb4/Fmr1/Gdnf/Glp1r/Hipk2/Kcnip3/Map2k7/Neo1/Pik3ca/Ptprf/Sarm1/Tnfrsf1b/Chmp4b/Hras/Efnb2/Esr1/Gclc/Hrk/Itpr1/Mapk8/Nrp…	233
GO:0001952	GO:0001952	regulation of cell-matrix adhesion	86/7208	105/10876	0.000273597	0.00668928	0.00550874	Acer2/Bcl6/Csf1/Fmn1/Jag1/Mink1/Myf5/Pik3r1/Pten/Rasa1/Vegfa/Cask/Efna5/Pcsk5/Ptk2/Ptpn11/Camsap3/Dicer1/Fut1/Jup/Peak1/Dlc1/Fermt2/Map4k4/Nrp1/Pik3cb/Sdc4/Tsc1/Prkcz/Ptpra/Rcc2/Rock1/Serpine1/Emp2/Gpm6b/Gsk3b/Bcl2/Dmtn/Epha1/Kdr/Lims1/Onecut2/Smad3/Vcl/Wnt4/Dag1/Dmd/Ajap1/Cdk6/Fam107a/Bcas3/Limch1/Macf1/Onecut1/Ptk2b/Rin2/Thbs1/Arhgap6/Clasp1/Clasp2/Coro1c/Lrp1/Ppm1f/Rac1/Col16a1/Phldb2/Plet1/Sl…	86
GO:0009791	GO:0009791	post-embryonic development	80/7208	97/10876	0.000285688	0.00695424	0.00572694	Abl2/Ago2/Alx4/Atg7/Bcl11b/Bcl2l11/Flt1/Heg1/Mecp2/Nr4a2/Plagl2/Sema3c/Serp1/Tet2/Vegfa/Fzd5/Klf4/Lhx1/Mecom/Serpina7/Bak1/Dicer1/Fgfr2/Myt1/Prdm1/Rc3h2/Sgpl1/Slc4a10/Itpr1/Smad2/Tgfbr1/Invs/Llgl2/Etnk2/Gnas/Tcf7l2/Usp9x/Acvr2b/Ash1l/Bcl2/Csrnp1/Foxp2/Kdr/Plekha1/Siah1a/Sox6/Gnaq/Tmtc3/Arid5b/Atrx/Bhlhe23/Ccdc47/Ireb2/Ndn/Schip1/Gabrg2/Gata3/Inppl1/Emx1/Psen1/Tal2/Cela1/Chst11/Kdm5b/Mapk8ip3/Tipa…	80
GO:0060078	GO:0060078	regulation of postsynaptic membrane potential	77/7208	93/10876	0.00028954	0.00701723	0.00577881	App/Atxn1/Grin2b/Mecp2/P2rx4/Pten/Rims2/Slc17a7/Ssh1/Cacnb3/Fgf14/Nlgn3/Dvl1/Grin2a/Rgs7bp/Slc8a2/Tmem25/Wnt7a/Pclo/Sez6/Adcyap1/Nr3c2/Ppp1r9a/Met/Mpp2/Prkcz/Tmem108/Bdnf/Ckap5/Gsk3b/Adrb2/Cx3cl1/Gabre/Mapk8ip2/Reln/Stx1a/Stx1b/Celf4/Adrb1/Gabra4/Ptk2b/Shank1/Abat/Sh3gl1/Gabrg2/Lrrk2/Ngfr/Cux2/Dgki/Gria1/Npas4/Cbln1/Gabra3/Gabrb3/Nrxn1/Grip2/Adora1/Cntnap2/Dlg4/Gabra1/Grin2d/Glra1/Grid2/Shank3/Ga…	77
GO:0045600	GO:0045600	positive regulation of fat cell differentiation	52/7208	60/10876	0.000296299	0.00714023	0.00588011	Asxl2/Bmp2/Creb1/Fndc3b/Htr2a/Napepld/Syap1/Tmem64/Zfp385a/Adig/Igf1/Mecom/Zbtb16/Cmklr1/Rreb1/Sav1/Cds1/Pparg/Zbtb7b/Cebpb/Axin2/Carm1/Crebl2/Hnrnpu/Pim1/Vstm2a/Cebpa/Id2/Mapk14/Dact1/Lpl/Six1/Snai2/Stk3/Fndc5/Lrp5/Stk4/Klf5/Xbp1/Sfrp1/Bmp7/Akt1/Metrnl/Wnt5b/Uchl3/Wdfy2/Zc3h12a/Sh3pxd2b/Medag/Zfp36l1/Zbtb7c/Sox13	52
GO:0007611	GO:0007611	learning or memory	203/7208	267/10876	0.000297188	0.00714023	0.00588011	Abl2/App/Atp1a2/Atxn1/Atxn1l/Camk2n1/Ccnd2/Cic/Creb1/Ddhd2/Foxb1/Grin2b/Hif1a/Htr2a/Kmt2b/Ldlr/Lhx8/Mecp2/Neurod2/Neurog1/Nr4a2/Pafah1b1/Plcb1/Ptchd1/Pten/Shank2/Slc17a7/Slc24a2/Slc2a4/Tanc1/Zfp385a/Cacna1c/Igf1/Kras/Mme/Nlgn3/Nptn/Synpo/Adcy1/Asic1/Braf/Btg2/Cpeb3/Crtc1/Elavl4/Ghsr/Glp1r/Grin2a/Hmgcr/Htr6/Itga8/Meis2/Nrg1/Slc8a2/Srf/Map1a/C1ql1/Cnr1/Csmd1/Kalrn/Kit/Pak6/Prnp/Snap25/Tsc1/Atp8a1/E…	203
GO:0051588	GO:0051588	regulation of neurotransmitter transport	94/7208	116/10876	0.000307264	0.00735051	0.00605328	Chrm2/Htr2a/Pfn2/Rims2/Slc30a1/Stxbp5/Cask/Stxbp1/Adcy1/Apba1/Asic1/Braf/Cacna1b/Cyth1/Dvl1/Fbxl20/Fmr1/Gdnf/Htr6/Kcnh1/Myo6/Rap1a/Stxbp5l/Wnt7a/Htr1b/Mctp1/Nr3c2/Ppfia2/Ppp1r9a/Rab5a/Unc13a/Camk2a/Nat8l/Syt1/Cacnb4/Gpm6b/Gsk3b/Adrb2/Bace1/Git1/Nos1/Nrn1/Prkca/Rims3/Sncg/Stx1a/Stx1b/Syt4/Vps18/Cplx2/P2ry1/Prkcb/Git2/Grm4/Kcnc4/Rap1b/Ncs1/Lrrk2/Prkce/Dgki/Slc4a8/Apba2/Adra2a/Nrxn3/Ptger4/Tor1a/Cpl…	94
GO:0001525	GO:0001525	angiogenesis	310/7208	419/10876	0.000317331	0.00754393	0.00621257	Adipor2/Ago1/Ago2/Akt3/Btg1/Cald1/Col4a3/E2f2/Egr3/Elk3/Epas1/Ephb4/Ereg/F3/Flt1/Fmnl3/Foxj2/Gab1/Hif1a/Ism1/Itgb8/Jak1/Lif/Map3k3/Mecp2/Pde3b/Pdgfra/Pknox1/Ppp3r1/Pten/Rock2/Rora/Runx1/S1pr1/Sash1/Sema5a/Setd2/Smad5/Smoc2/Sp1/Spred1/Srpk2/Stat3/Sulf1/Tal1/Tcf4/Tgfbr2/Thbs2/Vash2/Vegfa/Ccdc134/Dll4/Fgf18/Fzd5/Hhip/Hif3a/Klf4/Pik3cd/Pofut1/Ptk2/Rhob/Vezf1/Wasf2/Wnt7b/Anpep/Ccbe1/Cd34/Cdh5/Clic4/Di…	310
GO:0000380	GO:0000380	alternative mRNA splicing, via spliceosome	55/7208	64/10876	0.000320787	0.00754393	0.00621257	Ddx5/Dyrk1a/Fxr1/Ptbp1/Rbfox1/Rbm15b/Rest/Srsf12/Zbtb7a/Zc3h10/Nova1/Nova2/Fmr1/Rbm24/Rbm38/Rbm7/Wtap/Mbnl1/Mbnl3/Rbfox2/Rbm15/Srsf2/Cdk13/Raver2/Rbm11/Esrp2/Hnrnpa1/Hnrnpu/Sfpq/Ythdc1/Celf4/Celf6/Srsf1/Celf5/Celf1/Mbnl2/Srsf6/Tia1/Fxr2/Khdrbs1/Rbfox3/Tra2b/Rbmx/Fam172a/Rbm10/Esrp1/Rbm25/Srrm4/Rbm4/Khdrbs3/Rsrc1/Sfswap/Rnps1/Hnrnpm/Raver1	55
GO:0042982	GO:0042982	amyloid precursor protein metabolic process	55/7208	64/10876	0.000320787	0.00754393	0.00621257	Adam9/Ago2/App/Dyrk1a/Epha4/Ldlrap1/Lyn/Rock2/Sorl1/Sp1/Adam19/Igf1/Adam17/Flot2/Necab3/Rela/Rtn4/Abcg1/Gga3/Prnp/Rtn1/Tnf/Unc13a/Adam10/Picalm/Rock1/Rtn3/Bace1/Ncstn/Nsg1/Dhcr24/Aph1a/Dlg1/Efna1/Lrrtm3/Pin1/Ranbp9/Soat1/Efna3/Itm2b/Slc2a13/Psen1/Itm2a/Rtn2/Bace2/Hap1/Abca2/Aph1b/Itm2c/Necab1/Casp3/Tmed10/Ager/Ntrk2/Chrna7	55
GO:0051145	GO:0051145	smooth muscle cell differentiation	55/7208	64/10876	0.000320787	0.00754393	0.00621257	Ankrd17/Ereg/Mecp2/Smad6/Tbx3/Tshz3/Vegfa/Nfatc1/Wnt7b/Fgfr2/Itga8/Med28/Srf/Vangl2/Acvr1/Kit/Npnt/Sgcb/Zeb1/Dnmt1/Foxf1/Tmsb4x/Fgf9/Shh/Smarca4/Ednra/Nfatc3/Nfatc4/Pdcd4/Wnt4/Fgf10/Smarca2/Ntf3/Six1/Aplnr/Rbpms2/Foxo4/Gata6/Prdm6/Ednrb/Pbrm1/Sirt1/Eng/Tgfb1/Ctnnb1/Hey1/Tbx2/Pdgfrb/Rcan1/Adm/Notch1/Hes1/Pitx2/Prok2/Pdgfb	55
GO:0071772	GO:0071772	response to BMP	113/7208	142/10876	0.000323989	0.0075552	0.00622184	Bambi/Bmp2/Bmpr2/Crim1/Ctdspl2/Ddx5/Dsg4/Nbl1/Rgma/Rgmb/Ski/Skil/Skor1/Smad4/Smad5/Smad6/Smad7/Sorl1/Sulf1/Hoxa13/Usp15/Acvr2a/Cdh5/Crb2/Gdf2/Hipk2/Megf8/Neo1/Phox2b/Scube3/Slc39a5/Smurf1/Sox11/Vwc2/Heyl/Kcp/Acvr1/Bmpr1b/Hivep1/Lrp2/Pparg/Rnf165/Smad2/Smurf2/Spg20/Tgfb2/Wnt1/Col2a1/Fbn1/Gdf6/Kcnd3/Nog/Tcf7l2/Usp9x/Acvr2b/Adamts12/Bmp8a/Bmpr1a/Kdr/Pdcd4/Ppm1a/Smad3/Tgfbr3/Vstm2a/Vwc2l/Wnt3a/Zfp423…	113
GO:0071773	GO:0071773	cellular response to BMP stimulus	113/7208	142/10876	0.000323989	0.0075552	0.00622184	Bambi/Bmp2/Bmpr2/Crim1/Ctdspl2/Ddx5/Dsg4/Nbl1/Rgma/Rgmb/Ski/Skil/Skor1/Smad4/Smad5/Smad6/Smad7/Sorl1/Sulf1/Hoxa13/Usp15/Acvr2a/Cdh5/Crb2/Gdf2/Hipk2/Megf8/Neo1/Phox2b/Scube3/Slc39a5/Smurf1/Sox11/Vwc2/Heyl/Kcp/Acvr1/Bmpr1b/Hivep1/Lrp2/Pparg/Rnf165/Smad2/Smurf2/Spg20/Tgfb2/Wnt1/Col2a1/Fbn1/Gdf6/Kcnd3/Nog/Tcf7l2/Usp9x/Acvr2b/Adamts12/Bmp8a/Bmpr1a/Kdr/Pdcd4/Ppm1a/Smad3/Tgfbr3/Vstm2a/Vwc2l/Wnt3a/Zfp423…	113
GO:0002065	GO:0002065	columnar/cuboidal epithelial cell differentiation	88/7208	108/10876	0.000330847	0.00768286	0.00632697	Abl2/Bmp2/Clock/Foxa1/Foxp1/Gdf11/Hif1a/Il6st/Jag1/Kdm2a/Nfib/Nkx2-2/Rarb/Sox4/Zfp800/Fzd5/Klf4/Nfe2l1/Bad/Dicer1/Fgfr2/Gja1/Prdm1/Rfx3/Sav1/Sox11/Wnt11/Otx2/C1galt1/Dll1/Hoxa5/Neurod1/Pou3f2/Serpine1/Arntl/Cebpb/Prox1/Rheb/Eya1/Fasn/Lhx3/Rarg/Sidt2/Wnt4/Cdh2/Map1b/Nkx6-1/Pax6/Cdk6/Cbfa2t2/Foxp4/Dlg5/Dlx3/Onecut1/Yipf6/Gata2/Gata4/Nr5a2/Tubb5/Ext1/Rara/Gata6/Emx1/Kcnma1/Insm1/Otp/Tgfb1/Hnf4a/Src/…	88
GO:0007548	GO:0007548	sex differentiation	157/7208	203/10876	0.00034951	0.00808243	0.00665602	Ar/Arid4a/Arid4b/Bcl2l11/Bcl2l2/Ccnd1/Dmrta2/Ereg/Fndc3a/Foxl2/Fzd4/Kmt2b/Lhx8/Lhx9/Map7/Mfn2/Neurog1/Osr1/Pcyt1b/Pdgfra/Runx1/Smad4/Smad5/Tbc1d20/Tbx3/Vegfa/Wnt9b/Zfpm2/Hoxa13/Ing2/Lhx1/Nhlh2/Nkx2-1/Ptpn11/Serpinb6a/Tmf1/Ybx3/Acvr2a/Ago4/Bak1/Foxf2/Gja1/Greb1l/Lep/Lfng/Pbx1/Sgpl1/Tex19.2/Chd7/Adcyap1/Bmpr1b/Csmd1/Esr1/Inhba/Kit/Lrp2/Lrp6/Rxfp2/Spata2/Tgfb2/Tgfbr1/Ermp1/Serpine1/Six4/Arrb2/Cebpb/…	157
GO:0010586	GO:0010586	miRNA metabolic process	61/7208	72/10876	0.00035406	0.00815367	0.00671469	Ago1/Ago2/App/Bmp2/Ddx5/Hdac4/Hif1a/Nfib/Ppara/Rest/Smad4/Smad6/Stat3/Trim71/Klf4/Yy1/Ago4/Atoh8/Dicer1/Dis3l2/Ets1/Lin28a/Lin28b/Rc3h2/Srf/Apln/Hras/Rc3h1/Rela/Pparg/Tgfb2/Tgfbr1/Tnf/Tead1/Smarca4/Bmpr1a/Fosl1/Nfatc3/Nfatc4/Smad3/Egr1/Foxo3/Gata2/Jun/Nr3c1/Gata3/Ngfr/Rara/Smad1/Gata6/Ctcf/Tgfb1/Klf5/Il10/Srebf1/Pnpt1/Zc3h12a/Hdac2/Srebf2/Khsrp/Pdgfb	61
GO:0007265	GO:0007265	Ras protein signal transduction	209/7208	276/10876	0.000362048	0.00830316	0.00683781	Abca1/Abl2/Arhgap35/Arhgef10/Arhgef11/Arhgef18/Arhgef28/Arhgef3/Bcl6/Cdc42ep3/Crk/Csf1/Cul3/Dnm2/F2r/Heg1/Iqsec1/Iqsec2/Mfn2/Nkiras1/Ntn1/Plekhg5/Rab12/Rab30/Rap2c/Rapgef2/Rapgef4/Rapgefl1/Rasa2/Rasgef1a/Rasgrf2/Rerg/Rgl1/Rock2/Shoc2/Sos1/Spry4/Srgap1/Ssx2ip/Tiam1/Timp2/Tnfaip1/Ulk1/Wasf1/Igf1/Kras/Phactr4/Wasf2/Cdc42se1/Cyth1/Lpar4/Mapre2/Nrg1/Ralgps2/Rap1a/Rapgef5/Rfxank/Rit1/Stard13/Vangl2/Arh…	209
GO:0021510	GO:0021510	spinal cord development	73/7208	88/10876	0.000369284	0.00843426	0.00694577	Foxb1/Foxn4/Foxp1/Gdf11/Lhx4/Lrp8/Nkx2-2/Pbx3/Sox4/Tal1/Vldlr/Dll4/Lhx1/Nfe2l1/Ptch1/Dctn1/Dicer1/Gdnf/Gdpd5/Sox11/Sox12/Dll1/Wnt1/Nog/Prrxl1/Shh/Sox1/Sufu/Lhx3/Pax7/Reln/Sox6/Wnt3a/Pax3/Pax6/Ptprs/Rab23/Rfx4/Tbx20/Gata2/Gli3/Lhx5/Lmo4/Hoxb8/Cln8/Hoxd10/Gdf7/Intu/Isl1/Med12/Zic1/Adarb1/Draxin/Dcc/Hoxc10/Gigyf2/Daam2/Lbx1/Akt1/Ascl1/Nf1/Mtor/Fuz/Dbx1/Gsx1/Scyl1/Gli2/Enpp1/Gsx2/Chrd/Scyl3/Sox13/Vst…	73
GO:0045926	GO:0045926	negative regulation of growth	154/7208	199/10876	0.000376905	0.00857304	0.00706006	Acvr1b/Adipor2/Bcl6/Bmpr2/Cdkn1a/Cxadr/Dab2/Dcbld2/Dcun1d3/Epha7/Foxp1/Hif1a/Mecp2/Ntn1/Ppara/Prdm11/Pten/Rb1/Rbbp7/Rerg/Rgma/Rnf6/Sema3c/Sema4b/Sema4g/Sema5a/Sema7a/Sertad2/Sesn2/Smad4/Stk11/Tgfbr2/Ulk1/Alox8/Ptch1/Ptk2/Sema3b/Sema4f/Yy1/Apc/Cgref1/Gas2l1/Gdf2/Gja1/Naif1/Ppp1r9b/Sav1/Sema4c/Sema4d/Sertad3/Sh3bp4/St7l/Wnt11/Meis1/Rtn4/Slit1/Caprin2/Inhba/Jarid2/Nrp1/Pparg/Socs2/Spg20/Sphk2/Tgfb2/…	154
GO:0048675	GO:0048675	axon extension	93/7208	115/10876	0.000379501	0.00859685	0.00707966	Bmpr2/Dnm2/Dpysl2/Limk1/Map3k13/Mgll/Myo5b/Ndel1/Ntn1/Pafah1b1/Rnf6/Sema3c/Sema4b/Sema4g/Sema5a/Sema7a/Ulk1/Vegfa/Nlgn3/Raph1/Sema3b/Sema4f/Dvl1/Edn1/Megf8/Sema4c/Sema4d/Srf/Zfyve27/Golga4/Rtn4/Slit1/Barhl2/Cxcl12/Nrp1/Ulk2/Pou4f2/Bdnf/Gsk3b/Sema3a/Ttl/Usp9x/Atp5g1/Ednra/Plxna4/Sema3d/Sema5b/Sema6d/Slc9a6/Slit2/Vcl/Wnt3a/Actr3/Map1b/Nkx6-1/Ntrk3/Ptprs/Fxn/Adnp/Macf1/Olfm1/Rab21/Rufy3/Sema6b/Tnfrs…	93
GO:0022029	GO:0022029	telencephalon cell migration	51/7208	59/10876	0.00039085	0.00881795	0.00726174	Foxb1/Lhx6/Lrp8/Ndel1/Pafah1b1/Socs7/Nkx2-1/Pou3f3/Fbxo45/Htr6/Mdga1/Nrg1/Nrg3/Srf/Sun1/Rtn4/Slit1/Arx/Cxcl12/Lrp6/Pou3f2/Robo1/Wdr47/Cdk5r1/Cul5/Sun2/Fezf2/Fgf13/Dixdc1/Pex13/Pex5/Reln/Slit2/Foxg1/Gli3/Rac1/Rhoa/Lrrk2/Tnr/Zmiz1/Dab2ip/Psen1/Srgap2/Ctnnb1/Ccdc141/Dcx/Egfr/Drd2/Syne2/Cntn2/Col3a1	51
GO:0035303	GO:0035303	regulation of dephosphorylation	87/7208	107/10876	0.000410872	0.00923215	0.00760285	Bmp2/Camta1/Cry2/Mastl/Mtmr3/Ppargc1b/Ppp1r2/Ppp2ca/Ppp6r2/Ppp6r3/Ptbp1/Rock2/Uri1/Bag4/Cdh5/Inpp5k/Mfhas1/Ppp1r16a/Ppp1r16b/Ppp1r9b/Sema4d/Smg5/Akap1/Calm2/Cdk5rap3/Dlc1/Mtmr9/Npnt/Ppp6r1/Slc39a10/Tgfb2/Tnf/Tsc1/Arpp19/Hsp90b1/Itga1/Mgat5/Ppp1r12a/Rock1/Ywhab/Ywhae/Gna12/Itga2/Mtmr4/Ppp1r11/Smad3/Swap70/Magi2/Nuak1/Calm1/Fkbp1b/Mprip/Ambra1/Cnep1r1/Lpin1/Pin1/Htt/Calm3/Sppl3/Ppp4r4/Vcan/Vrk3/Tgf…	87
GO:0060537	GO:0060537	muscle tissue development	275/7208	370/10876	0.000415475	0.00929793	0.00765701	Atg7/Bmp2/Ccnd2/Ccnt2/Cfl2/Cntnap1/Col19a1/Creb1/Csrp2/Cxadr/Cyp26b1/Ddx5/Dmrta2/Egr2/Foxl2/Foxp1/Frs2/Fzd7/Hdac4/Heg1/Hlf/Kdm6b/Maml1/Myf5/Myh14/Osr1/Pdgfra/Ppara/Pten/Rarb/Rb1/Rbfox1/S1pr1/Sema3c/Shox2/Sik1/Ski/Skil/Smad4/Smad7/Tbx3/Tgfbr2/Trip10/Tshz3/Vegfa/Zbtb18/Zfpm2/Dll4/Igf1/Kras/Nln/Nr1d2/Ybx3/Yy1/Alpk3/Apc/Btg2/Chrnd/Dicer1/Edn1/Erbb4/Fgfr2/Gja1/Gjc1/Hmgcr/Itga8/Mef2d/Nrg1/Phox2b/Plagl1…	275
GO:0003231	GO:0003231	cardiac ventricle development	95/7208	118/10876	0.000446585	0.009954	0.0081973	Bmpr2/Dnm2/Frs2/Grhl2/Heg1/Hif1a/Jag1/Luzp1/Sall1/Sema3c/Smad4/Smad6/Smad7/Sox4/Tbx3/Tgfbr2/Trip11/Zfpm2/Dll4/Hoxa13/Matr3/Mdm4/Nfatc1/Fgfr2/Greb1l/Nrg1/Prdm1/Sav1/Sox11/Vangl2/Wnt11/Chd7/Heyl/Acvr1/Lrp2/Lrp6/Pou4f1/Rbm15/Robo1/Robo2/Tgfb2/Tgfbr1/Ube4b/Foxf1/Ltbp1/Med1/Nog/Fgf9/Prox1/Smarca4/Sufu/Ap2b1/Bmpr1a/Dctn5/Ednra/Fkbp1a/Sall4/Slit2/Tgfbr3/Id2/Tbx20/Tmem65/Cited2/Egln1/Gata4/Lmo4/Scn5a/Tbx…	95
GO:0010769	GO:0010769	regulation of cell morphogenesis involved in differentiation	75/7208	91/10876	0.000459813	0.0102078	0.00840634	Crk/Dab2/Dnm2/Epha4/Has2/Il1rapl1/Lrp8/Mapk9/Mfn1/Mfn2/Myo5b/Pafah1b1/Pak3/Parp6/Prex1/Ptprd/Spry4/Ss18l1/Cask/Efna5/Ptk2/Braf/Nedd9/Numbl/Ptprf/Rreb1/St6gal1/Caprin2/Fermt2/Kalrn/Nrp1/Calr/Cux1/Met/Opa1/Rcc2/Tnik/Actr2/Caprin1/Cdc42/Crkl/Dmtn/Dock1/Ephb2/Kank1/Lims1/Myadm/Pias2/Reln/Sgk1/Actr3/Ankrd27/Rab21/Coro1c/Marcks/Rac1/Lims2/Cux2/Triobp/Stau2/Ttc3/Dock5/Eef2k/Arpc2/Actn4/Itgb1bp1/Numb/Sh3…	75
GO:0044344	GO:0044344	cellular response to fibroblast growth factor stimulus	66/7208	79/10876	0.000470738	0.0104088	0.0085718	Cep57/Dstyk/Egr3/Fat4/Fgf4/Frs2/Smoc2/Sos1/Spry4/Sulf1/Trim71/Dll4/Fgf18/Hhip/Nptn/Ptpn11/Fgfr2/Apln/Flrt1/Ndst1/Nog/Fgf16/Fgf7/Fgf9/Tcf7l2/Crkl/Kl/Shcbp1/Wnt4/Fgf10/Ndnf/Thbs1/Ext1/Fgf6/Fgfrl1/Gata3/Ngfr/Runx2/Spry1/Zfp36l2/Nr4a1/Nrxn1/Setx/Spry2/Ctnnb1/Flrt3/Grb2/Tbx2/Sfrp1/Sulf2/Fam20c/Wnt5a/Fgf23/Fgf20/Itgb1bp1/Flrt2/Fgf17/Fuz/Iqgap1/Zfp36l1/Fgf15/Enpp1/Fgf1/Chrd/Fgf5/Pdgfb	66
GO:0050775	GO:0050775	positive regulation of dendrite morphogenesis	40/7208	45/10876	0.000481276	0.0105576	0.0086944	Epha4/Il1rapl1/Lrp8/Mfn1/Mfn2/Myo5b/Pafah1b1/Pak3/Parp6/Ptprd/Ss18l1/Cask/Numbl/Ptprf/Caprin2/Kalrn/Cux1/Met/Opa1/Tnik/Actr2/Caprin1/Ephb2/Pias2/Reln/Sgk1/Actr3/Ankrd27/Rab21/Marcks/Cux2/Stau2/Eef2k/Numb/Sh3glb1/Ache/Camk2b/Dhx36/Dnm1l/Tbc1d24	40
GO:2000630	GO:2000630	positive regulation of miRNA metabolic process	40/7208	45/10876	0.000481276	0.0105576	0.0086944	Bmp2/Hif1a/Smad4/Smad6/Stat3/Klf4/Atoh8/Dicer1/Ets1/Lin28b/Srf/Apln/Hras/Rela/Pparg/Tgfb2/Tgfbr1/Tnf/Tead1/Smarca4/Bmpr1a/Fosl1/Smad3/Egr1/Foxo3/Gata2/Jun/Nr3c1/Gata3/Ngfr/Smad1/Ctcf/Tgfb1/Klf5/Il10/Srebf1/Pnpt1/Zc3h12a/Srebf2/Pdgfb	40
GO:0010810	GO:0010810	regulation of cell-substrate adhesion	137/7208	176/10876	0.000496795	0.0108319	0.00892028	Acer2/Bcl6/Coro2b/Crk/Csf1/Dab2/Dnm2/Fmn1/Fzd4/Fzd7/Has2/Jag1/Mink1/Myf5/Pik3r1/Prex1/Pten/Rasa1/Smoc1/Smoc2/Spry4/Vegfa/Cask/Efna5/Pcsk5/Ptk2/Ptpn11/Braf/Camsap3/Dicer1/Fut1/Jup/Nedd9/Peak1/Rreb1/St6gal1/Vwc2/Dlc1/Fermt2/Map4k4/Npnt/Nrp1/Pik3cb/Sdc4/Spock1/Tsc1/Wnt1/Calr/Foxf1/Itga5/Prkcz/Ptpra/Rcc2/Rock1/Serpine1/Emp2/Gpm6b/Gsk3b/Bcl2/Cdc42/Crkl/Dmtn/Dock1/Epha1/Kank1/Kdr/Lims1/Myadm/Onecut2/Sm…	137
GO:0032872	GO:0032872	regulation of stress-activated MAPK cascade	124/7208	158/10876	0.000497683	0.0108319	0.00892028	App/Bmp2/Crk/Dab2/Fgd4/Itch/Magi3/Map3k1/Map3k3/Map3k5/Mapk9/Mink1/Pafah1b1/Per1/Plcb1/Rassf2/Rb1cc1/Rell1/Sash1/Taok1/Tnfsf11/Vegfa/Mecom/Wnt7b/Cdc42se1/Dusp1/Hipk2/Hipk3/Hmgcr/Lep/Map2k7/Map3k10/Mfhas1/Sema4c/Traf6/Wnt7a/Hras/Sh3rf2/Stk39/Cyld/Gadd45a/Map4k4/Mapk1/Mdfic/Tgfb2/Tnf/Gdf6/Met/Zfp110/Tnik/Traf3/Cdc42/Dixdc1/Hgf/Igf1r/Map2k1/Map3k4/Mapk8ip2/Rapgef1/Zfp622/Phlpp1/Rap2a/Tnfrsf19/Dlg1/N…	124
GO:0051640	GO:0051640	organelle localization	308/7208	418/10876	0.00053177	0.0115286	0.00949402	Ap3d1/Atg14/Bicd2/Cep120/Cul3/Dpysl2/Fnbp1l/Fyco1/Gbf1/Golga2/Hif1a/Hook3/Itga4/Kat2b/Kcnb1/Kif13a/Kif5a/Lyn/Mapre1/Mecp2/Mfn1/Mfn2/Myo19/Myo1d/Myo5b/Ndel1/Nr4a3/Ntn1/Pafah1b1/Plekhm1/Pten/Rab10/Rab12/Rab8b/Rims2/Sar1b/Slc2a4/Stk11/Stx6/Sybu/Tanc2/Trip11/Tsg101/Ubxn2b/Wasf1/Brat1/D6Wsu163e/Map4/Nlgn3/Pcdh17/Ptk2/Stxbp1/Chmp7/Clmn/Dctn1/Esyt1/Fgfr2/Gab2/Klc2/Mark1/Myo6/Pacs2/Pex14/Rab3c/Rab3d/Rhot…	308
GO:0021955	GO:0021955	central nervous system neuron axonogenesis	36/7208	40/10876	0.000536697	0.0115902	0.00954471	Arhgap35/Arhgef28/Atg7/Epha4/Ndel1/Nfib/Nr4a2/Pafah1b1/Pten/B4galt5/Ptk2/Zeb2/B4galt6/Fbxo45/Nin/Phox2b/Tsku/Wdr47/Ephb2/Plxna4/Prkca/Slit2/Ephb3/Cdh11/Adarb1/Draxin/Dcc/Dcx/Prdm8/Mycbp2/Dclk1/Bhlhe22/Ephb1/Gli2/Sptbn4/Chrnb2	36
GO:0051961	GO:0051961	negative regulation of nervous system development	113/7208	143/10876	0.000540083	0.0116181	0.0095677	Epha7/Hook3/Ldlr/Mecp2/Mfn2/Mycn/Ntn1/Pten/Rapgef2/Rb1/Rest/Rgma/Rnf6/Sema3c/Sema4b/Sema4g/Sema5a/Sema7a/Ski/Sorl1/Ulk1/Ptk2/Sema3b/Sema4f/Wnt7b/Cdkn2b/Dicer1/Lin28a/Lrp4/Mdga1/Prtg/Sema4c/Sema4d/Sox11/Trim11/Wnt7a/Efnb3/Rtn4/Slit1/Adcyap1/Nrp1/Spg20/Ulk2/Casz1/Nog/Trak2/Bdnf/Fgf13/Gsk3b/Prox1/Sema3a/Sox10/Bmpr1a/Ephb2/Nf2/Nfatc4/Pcm1/Rnf10/Sema3d/Sema5b/Sema6d/Slit2/Syt4/Wnt3a/Ywhah/Actr3/Nkx6-1…	113
GO:0046328	GO:0046328	regulation of JNK cascade	94/7208	117/10876	0.00054817	0.0117465	0.00967346	App/Crk/Dab2/Fgd4/Itch/Magi3/Map3k1/Map3k5/Mapk9/Mink1/Pafah1b1/Per1/Plcb1/Rassf2/Rb1cc1/Taok1/Tnfsf11/Mecom/Wnt7b/Cdc42se1/Hipk2/Hipk3/Map2k7/Map3k10/Mfhas1/Traf6/Wnt7a/Hras/Sh3rf2/Cyld/Gadd45a/Map4k4/Mdfic/Tnf/Zfp110/Tnik/Traf3/Cdc42/Dixdc1/Igf1r/Mapk8ip2/Rapgef1/Zfp622/Phlpp1/Rap2a/Tnfrsf19/Nrk/Ptk2b/Rasgrp1/Sh3rf3/Zmynd11/Dact1/Ripk2/Wnt16/Hmgb1/Klhl31/Pja2/Ripk1/Slamf1/Stk3/Sh3rf1/Dnaja1/Dus…	94
GO:0070302	GO:0070302	regulation of stress-activated protein kinase signaling cascade	126/7208	161/10876	0.000555432	0.011749	0.00967553	App/Bmp2/Crk/Dab2/Fgd4/Itch/Lyn/Magi3/Map3k1/Map3k3/Map3k5/Mapk9/Mink1/Pafah1b1/Per1/Plcb1/Rassf2/Rb1cc1/Rell1/Rnf13/Sash1/Taok1/Tnfsf11/Vegfa/Mecom/Wnt7b/Cdc42se1/Dusp1/Hipk2/Hipk3/Hmgcr/Lep/Map2k7/Map3k10/Mfhas1/Sema4c/Traf6/Wnt7a/Hras/Sh3rf2/Stk39/Cyld/Gadd45a/Map4k4/Mapk1/Mdfic/Tgfb2/Tnf/Gdf6/Met/Zfp110/Tnik/Traf3/Cdc42/Dixdc1/Hgf/Igf1r/Map2k1/Map3k4/Mapk8ip2/Rapgef1/Zfp622/Phlpp1/Rap2a/Tnfrs…	126
GO:0035116	GO:0035116	embryonic hindlimb morphogenesis	28/7208	30/10876	0.000555797	0.011749	0.00967553	Alx4/Fgf4/Osr1/Rarb/Tbx3/Mecom/Zbtb16/Dicer1/Tbx4/Wnt7a/Chd7/Aff3/Lrp6/Med1/Gnas/Rspo2/Shh/Smarca4/Rarg/Pitx1/Wnt3/Rpgrip1l/Ctnnb1/Notch1/Twist1/Msx1/Pitx2/Lmbr1	28
GO:1903421	GO:1903421	regulation of synaptic vesicle recycling	28/7208	30/10876	0.000555797	0.011749	0.00967553	Dgkq/Scamp5/Slc17a7/Syt7/Fgf14/Pclo/Ppp3cc/Plaa/Picalm/Rock1/Synj1/Stx1b/Syt11/Sh3gl1/Lrrk2/Ap2m1/Dnm1/Dnm3/Tor1a/Vamp4/Bcl2l1/Pip5k1c/Snap91/Vamp2/Cyfip1/Dnm1l/Ppp3cb/Btbd9	28
GO:0001667	GO:0001667	ameboidal-type cell migration	275/7208	371/10876	0.000556755	0.011749	0.00967553	Acvr1b/Adam9/Adipor2/Ago2/Akt3/Bmpr2/Efnb1/Egr3/Ephb4/Fat2/Fgf4/Fndc3b/Foxp1/Has2/Hif1a/Iqsec1/Itga4/Itgb7/Map3k3/Mecp2/Nanos1/P2rx4/Pafah1b1/Pak3/Pfn2/Pkn2/Plekhg5/Pten/Rock2/Sash1/Sema3c/Sema4b/Sema4g/Sema5a/Sema7a/Smoc2/Sp1/Spred1/Stc1/Tgfbr2/Tns1/Vegfa/Ythdf3/Dll4/Fgf18/Igf1/Klf4/Phactr4/Pik3cd/Ptk2/Ptpn11/Rhob/Sema3b/Sema4f/Wasf2/Zeb2/Acvr1c/Adam17/Apc/Atoh8/Bag4/Braf/Ccbe1/Cdh5/Crb2/Dicer1/…	275
GO:0061001	GO:0061001	regulation of dendritic spine morphogenesis	43/7208	49/10876	0.00055943	0.0117607	0.00968519	Epha4/Lrp8/Mfn1/Mfn2/Pafah1b1/Pak3/Pten/Srcin1/Tanc2/Cask/Nlgn3/Caprin2/Kalrn/Ppfia2/Ppp1r9a/Adam10/Cdk5r1/Opa1/Ngef/Actr2/Caprin1/Ephb2/Reln/Ube3a/Actr3/Arc/Sipa1l1/Efna1/Marcks/Lrrk2/Cux2/Stau2/Abi2/Dnm3/Zdhhc15/Eef2k/Dtnbp1/Pdlim5/Shank3/Arhgap44/Camk2b/Dhx36/Dnm1l	43
GO:0048167	GO:0048167	regulation of synaptic plasticity	149/7208	193/10876	0.000565851	0.0117906	0.00970975	App/Atp2b2/Creb1/Epha4/Erc1/Grin2b/Iqsec2/Kcnb1/Kcnj10/Mecp2/Mgll/Neurod2/Pten/Rapgef2/Rasgrf2/Rims2/Shank2/Slc24a2/Sqstm1/Ssh1/Syap1/Syt7/Tshz3/Fgf14/Kras/Mme/Nlgn3/Nptn/Stxbp1/Synpo/Abhd6/Adcy1/Braf/Cpeb3/Crtc1/Fmr1/Grin2a/Htr6/Myo6/Shisa6/Slc4a10/Slc8a2/Srf/Hras/Map1a/Stau1/Cpeb1/Kit/Lrrtm2/Mapk1/Ppp1r9a/Prnp/Rab5a/Snap25/Unc13a/Camk2a/Jph3/Mpp2/Nog/Prkcz/Stx3/Bdnf/Ckap5/Gsk3b/Bace1/Ephb2/Erc2…	149
GO:0001709	GO:0001709	cell fate determination	32/7208	35/10876	0.000569347	0.0117906	0.00970975	Cyp26b1/Hoxa2/Nkx2-2/Prrx1/Ptch1/Wnt7a/Otx2/Barhl2/Wnt1/Fezf2/Prox1/Smarca4/Cdc42/Ptch2/Pax6/Ebf2/Foxg1/Gata2/Jag2/Ntf3/Gata3/Gata6/Isl1/Ctnnb1/Tbx2/Atoh1/Chrdl1/Hand1/Lbx1/Ascl1/Hes1/Pax2	32
GO:0038179	GO:0038179	neurotrophin signaling pathway	32/7208	35/10876	0.000569347	0.0117906	0.00970975	Rapgef2/Sos1/Ulk1/Wasf1/Ptpn11/Ptprf/Rap1a/Sort1/Zfyve27/Lmtk2/Tmem108/Zdhhc17/Bdnf/Raf1/Rapgef1/Slc9a6/Magi2/Ndn/Ntf3/Spry1/Spry2/Ppp2r5b/Src/Hap1/Agtr2/Ngf/Cyfip1/Cyfip2/Casp3/Sh3glb1/Ddit4/Ppp2r5d	32
GO:0060292	GO:0060292	long-term synaptic depression	32/7208	35/10876	0.000569347	0.0117906	0.00970975	App/Iqsec2/Kcnb1/Mgll/Pten/Shank2/Slc24a2/Stxbp1/Abhd6/Fmr1/Srf/Ppp1r9a/Arc/Ptk2b/Cd38/Plk2/Dgki/Gria1/Stau2/Adcy8/Cbln1/Adora1/Drd5/Bcl2l1/Arf1/Grid2/Grm2/Shank3/Mapt/Ager/Gnal/Grid2ip	32
GO:0060349	GO:0060349	bone morphogenesis	71/7208	86/10876	0.000588808	0.0121483	0.0100043	Csgalnact1/Cyp26b1/Fgf4/Has2/Neurog1/Pthlh/Rarb/Shox2/Ski/Stc1/Tgfbr2/Trip11/Fgf18/Mmp16/Fgfr2/Foxn3/Mef2d/Megf8/Sp5/Tmem119/Atg9a/Hspg2/Phospho1/Lrp6/Col2a1/Gnas/Axin2/Carm1/Ihh/Pappa2/Rarg/Tfap2a/Atf2/Chsy1/Rab23/Thbs1/Cited2/Frem1/Glg1/Gli3/Nab1/Ext1/Inppl1/Rara/Runx2/Hoxd11/Hoxa11/Lrp5/Cdx1/Mmp14/Insig2/Bmp6/Tifab/Col27a1/Insig1/Twist1/Msx1/Nppc/Foxc1/Smpd3/Pex7/Sik3/Thbs3/Scube2/Ltbp3/Serpin…	71
GO:0007269	GO:0007269	neurotransmitter secretion	123/7208	157/10876	0.000595663	0.012199	0.0100461	Chrm2/Erc1/Htr2a/Pfn2/Rims2/Slc30a1/Slc6a9/Stxbp5/Syt7/Cask/Lin7c/Stxbp1/Adcy1/Apba1/Asic1/Braf/Cacna1b/Cyth1/Dvl1/Fbxl20/Fmr1/Htr6/Kcnh1/Myo6/Rap1a/Stxbp5l/Syn2/Wnt7a/Pclo/Sptbn2/Htr1b/Mctp1/Nr3c2/Ppfia2/Ppp1r9a/Rab5a/Snap25/Unc13a/Camk2a/Doc2b/Rph3al/Stx3/Synj1/Syt1/Cacnb4/Gsk3b/Adrb2/Bace1/Erc2/Git1/Nrn1/Prkca/Rims3/Scrib/Sncg/Stx1a/Stx1b/Syde1/Syt4/Vamp1/Vps18/Cplx2/Lin7a/P2ry1/Prkcb/Git2/Grm…	123
GO:0099643	GO:0099643	signal release from synapse	123/7208	157/10876	0.000595663	0.012199	0.0100461	Chrm2/Erc1/Htr2a/Pfn2/Rims2/Slc30a1/Slc6a9/Stxbp5/Syt7/Cask/Lin7c/Stxbp1/Adcy1/Apba1/Asic1/Braf/Cacna1b/Cyth1/Dvl1/Fbxl20/Fmr1/Htr6/Kcnh1/Myo6/Rap1a/Stxbp5l/Syn2/Wnt7a/Pclo/Sptbn2/Htr1b/Mctp1/Nr3c2/Ppfia2/Ppp1r9a/Rab5a/Snap25/Unc13a/Camk2a/Doc2b/Rph3al/Stx3/Synj1/Syt1/Cacnb4/Gsk3b/Adrb2/Bace1/Erc2/Git1/Nrn1/Prkca/Rims3/Scrib/Sncg/Stx1a/Stx1b/Syde1/Syt4/Vamp1/Vps18/Cplx2/Lin7a/P2ry1/Prkcb/Git2/Grm…	123
GO:0035330	GO:0035330	regulation of hippo signaling	18/7208	18/10876	0.000604098	0.0123263	0.0101509	Ajuba/Shank2/Sox11/Mark3/Mob3b/Vgll4/Wwc1/Map2k3/Nf2/Dlg5/Mapk14/Nek8/Schip1/Tial1/Wwc2/Cit/Wtip/Limd1	18
GO:0006338	GO:0006338	chromatin remodeling	176/7208	231/10876	0.000611867	0.012439	0.0102438	Asf1a/Atf7ip/Bahd1/Cbx8/Chd5/Ezh1/Foxa1/Gatad2b/Hdac4/Ino80/Ino80d/Kat2b/Kdm6b/Kmt2b/L3mbtl3/Mecp2/Morf4l1/Rb1/Rbbp7/Satb1/Set/Setd2/Spty2d1/Tada2b/Tet1/Zbtb7a/Zfp827/Znfx1/Bcl7a/Gatad2a/Mecom/Mllt3/Ptma/Yy1/Ash2l/Cecr2/Dicer1/Dpf2/Ercc6/Kdm4b/Pik3ca/Satb2/Suv39h1/Chd7/Chd8/Dnmt3a/Dpf1/Kdm5c/Kmt2d/Mbd2/Nasp/Tada2a/Znhit1/Baz1a/Bptf/Jarid2/Mier1/Myb/Nap1l3/Setd7/Smarcd2/Sphk2/Tspyl2/Bcl7b/Dnmt1/Ep…	176
GO:1902893	GO:1902893	regulation of miRNA transcription	46/7208	53/10876	0.000624148	0.0126424	0.0104113	App/Bmp2/Hdac4/Hif1a/Nfib/Ppara/Rest/Smad4/Smad6/Stat3/Klf4/Yy1/Atoh8/Ets1/Srf/Apln/Rela/Pparg/Tgfb2/Tgfbr1/Tnf/Tead1/Smarca4/Bmpr1a/Fosl1/Nfatc3/Nfatc4/Smad3/Egr1/Foxo3/Gata2/Jun/Nr3c1/Gata3/Ngfr/Rara/Smad1/Gata6/Ctcf/Tgfb1/Klf5/Il10/Srebf1/Hdac2/Srebf2/Pdgfb	46
GO:0030901	GO:0030901	midbrain development	39/7208	44/10876	0.00065077	0.0131337	0.0108159	Aplp2/Foxb1/Fzd3/Sos1/Wnt9b/Barhl1/Dvl3/Fgfr2/Otx2/Fzd6/Lrp6/Wnt1/Kdm2b/Ndst1/En2/Shh/Tfap2d/Wnt3a/Lmx1a/Smad9/Uqcrq/Dlg5/Wnt3/Rac1/Smad1/Gdf7/Tal2/Ctnnb1/Wls/Sfrp1/Csnk1d/Dkk1/Wnt5a/En1/Hes1/Msx1/Uchl5/Hes3/Lmx1b	39
GO:0060840	GO:0060840	artery development	82/7208	101/10876	0.000656052	0.0131924	0.0108641	Akt3/Bmpr2/Dnm2/Egr2/Ephb4/Jag1/Ldlr/Luzp1/Prrx1/Smad6/Smad7/Sox4/Vegfa/Dll4/Hoxa13/Edn1/Lep/Prdm1/Srf/Wnt11/Chd7/Rtn4/Efnb2/Lrp2/Nrp1/Robo1/Robo2/Tgfb2/Tgfbr1/Foxf1/Ltbp1/Ndst1/Nog/Arid2/Nkx3-1/Prox1/Shh/Smarca4/Sufu/Acvr2b/Ap2b1/Bmpr1a/Dctn5/Ednra/Eya1/Mylk/Hoxa1/Snx17/Adamts6/Cited2/Gli3/Lrp1/Six1/Adamts9/Aplnr/Ngfr/Zmiz1/Kat6a/Hand2/Ptger4/Eng/Lox/Ctnnb1/Hey1/Tbx2/Tfap2b/Myh10/Pdgfrb/Notch1/R…	82
GO:0022604	GO:0022604	regulation of cell morphogenesis	195/7208	258/10876	0.000667665	0.0133774	0.0110165	Arhgap35/Arhgef18/Bambi/Cdc42ep3/Crk/Dab2/Dnm2/Epha4/Fgd1/Fgd4/Fmnl3/Fyn/Fzd4/Has2/Il1rapl1/Lrp8/Map3k13/Mapk9/Mecp2/Mfn1/Mfn2/Myh14/Myo5b/Nedd4l/Ntng1/Pafah1b1/Pak3/Parp6/Phip/Plxna1/Prex1/Ptprd/Rhoc/Rims2/Spry4/Ss18l1/Strip2/Vegfa/Ypel4/Cask/Efna5/Msn/Ptk2/Rhob/Rnd3/Ago4/Braf/Cdc42se1/Dvl1/Itga7/Lst1/Mark2/Nedd9/Numbl/Ptprf/Rhobtb2/Rhoq/Rreb1/Sema4d/Smurf1/St6gal1/Wdr1/Itsn2/Prpf40a/Rnd1/Brwd3/…	195
GO:0048863	GO:0048863	stem cell differentiation	163/7208	213/10876	0.00067112	0.0133844	0.0110223	Dmrta2/Efnb1/Foxa1/Gatad2b/Hif1a/Jag1/Lif/Ncoa3/Osr1/Pdgfra/Rbbp7/Rest/Sema3c/Sema4b/Sema4g/Sema5a/Sema7a/Setd2/Shc4/Smad4/Stat3/Tal1/Tbx3/Gatad2a/Mllt3/Mtf2/Phactr4/Sema3b/Sema4f/Wnt7b/Zeb2/Dicer1/Edn1/Erbb4/Fgfr2/Gdnf/Lbh/Lin28a/Nrg1/Phox2b/Rbm24/Ret/Sema4c/Sema4d/Sox11/Srf/Wnt7a/Zfp281/Acvr1/Esr1/Jarid2/Kbtbd8/Kit/Lrp6/Mapk1/Nrp1/Sox5/Tgfb2/Ythdf2/Zic5/Cdk13/Gpm6a/Hhex/Lmbr1l/Med1/Msi2/Nog/Sh2…	163
GO:0021871	GO:0021871	forebrain regionalization	23/7208	24/10876	0.000674471	0.0133844	0.0110223	Bmp2/Dmrta2/Emx2/Lhx1/Nkx2-1/Pgap1/Wnt7b/Otx2/Wnt1/Wnt2b/Fezf2/Shh/Ttc21b/Pax6/Gli3/Tra2b/Emx1/Eomes/Fezf1/Bhlhe22/Lhx2/Nr2f1/Gsx2	23
GO:0070936	GO:0070936	protein K48-linked ubiquitination	49/7208	57/10876	0.000675251	0.0133844	0.0110223	Cul3/Itch/Nedd4l/Rnf4/Rnf6/Topors/Ube2q2/Ube2t/Ube3c/Ubr5/Klhl3/Ube2k/Rffl/Syvn1/Tnfaip3/Ube2g1/Ube2r2/Peli1/Rnf216/Ube2d1/Ube2d3/Rnf146/Trim32/Trim44/Bfar/Btrc/Ube2e3/Ube3a/Znrf2/Amfr/Ube2d2b/Arih2/Rnf152/Ube2a/Rnf5/Ube2b/Ttc3/Ifi27/Cul1/Rnf34/Rnf126/Ube2e2/Ube2h/Kbtbd7/Rnf115/Ube2e1/Nmi/Cdc34/Rnf8	49
GO:0043401	GO:0043401	steroid hormone mediated signaling pathway	79/7208	97/10876	0.000680838	0.0134472	0.011074	Abhd2/Ar/Clock/Crebrf/Cry2/Dab2/Ddx5/Foxa1/Foxp1/Klf9/Lmo3/Ncoa3/Per1/Ppargc1b/Rnf6/Ubr5/Zbtb7a/Igf1/Ncor2/Tmf1/Lbh/Calcoco1/Cnot2/Heyl/Kmt2d/Taf7/Trip4/Esr1/Nr3c2/Rbfox2/Calr/Ep300/Med1/Pou4f2/Arntl/Bdnf/Cyp7b1/Nkx3-1/Smarca4/Strn3/Carm1/Lats1/Pias2/Sgk1/Trim68/Ube3a/Vps18/Ywhah/Wbp2/Ncoa2/Nr3c1/Rhoa/Zmiz1/Dnaja1/Esr2/Isl1/Safb/Safb2/Sirt1/Fkbp4/Ppp5c/Cnot1/Padi2/Src/Ufl1/Ncor1/Sfrp1/Zfp366/Ddrg…	79
GO:0070997	GO:0070997	neuron death	259/7208	349/10876	0.000706765	0.0139097	0.0114549	App/Atg7/Bcl2l11/Btbd10/Ccnd1/Creb1/Csf1/Egln3/Epha7/F2r/Foxb1/Fyn/Grin2b/Hdac4/Hif1a/Il6st/Kcnb1/Map3k12/Map3k5/Mcl1/Mecp2/Mfn2/Nr4a2/Nr4a3/Oxr1/Pak3/Ppara/Rb1/Rest/Set/Slc25a27/Slc30a10/Sorl1/Srpk2/Ssh1/St8sia2/Stat3/Tnfrsf21/Usp53/Vegfa/Wfs1/Xiap/Cd200/Igf1/Kras/Stxbp1/Bad/Barhl1/Braf/Btg2/Casp2/Cd34/Cpeb4/Dpysl4/Fmr1/Gdnf/Glp1r/Hipk2/Kcnip3/Map2k7/Neo1/Pik3ca/Ptprf/Sarm1/Tnfrsf1b/Chmp4b/Hras/…	259
GO:0009100	GO:0009100	glycoprotein metabolic process	197/7208	261/10876	0.000709555	0.0139153	0.0114595	Acer2/Ago2/Bmp2/Csgalnact1/Gxylt1/Hif1a/Hs3st5/Plcb1/Pxylp1/Serp1/St3gal1/St6galnac3/St6galnac6/St8sia2/St8sia3/Sulf1/Tet1/Tet2/Tet3/Trip11/Ube2j1/Alg9/B4galt5/Edem3/Igf1/Pofut1/Alg6/B3galnt2/Dpy19l1/Edem1/Fut1/Galnt14/Galnt5/Galnt7/Ganc/Gcnt1/Hs3st3a1/Lep/Mamdc2/Man1b1/Mgat4a/Necab3/Slc35c1/Slc4a10/St3gal6/St6gal1/St6galnac5/St8sia4/St8sia5/Tmtc2/Vangl2/St3gal3/Arfgef1/C1galt1/Dsel/Eogt/Fam20b/F…	197
GO:0002088	GO:0002088	lens development in camera-type eye	52/7208	61/10876	0.000713397	0.0139414	0.011481	Crybg3/Frs2/Nhs/Ski/Skil/Spred1/Tbc1d20/Tgfbr2/Zeb2/Fgfr2/Gja1/Hipk2/Maf/Pou2f1/Slitrk6/Sox11/Hipk1/Meis1/Tdrd7/Tgfbr1/Med1/Cdon/Fat1/Prox1/Smarca4/Sox1/Nf2/Smad3/Tfap2a/Ntrk3/Pax6/Spred3/Dlg1/Spred2/Cited2/Pds5b/Sox2/Gata3/Spry1/Abi2/Spry2/Tmod1/Tgfb1/Ctns/Cdkn1c/Ctnnb1/Gja8/Vim/Tbc1d32/Mip/Lctl/Pygo2	52
GO:0036294	GO:0036294	cellular response to decreased oxygen levels	73/7208	89/10876	0.000724074	0.0140589	0.0115778	Ajuba/Egln3/Epas1/Epha4/Hif1a/Pten/Rock2/Rora/Slc2a4/Vegfa/Vldlr/Hif3a/Bad/Cd34/Cpeb4/Eif4ebp1/Hif1an/Mlst8/Suv39h1/Rtn4/Ak4/Cpeb1/Pik3cb/Pparg/Tsc1/Bach1/Nfe2l2/Nkx3-1/Rptor/Adrb2/Bcl2/Egln2/Higd1a/Map2k1/Nol3/Ogt/Pdk3/Usp19/Egr1/Hyou1/Atf2/Fam162a/Ireb2/Kcnk2/Ndnf/Slc9a1/Tmbim6/Bnip3l/Cited2/Egln1/Kcnd2/Ubqln1/Prkce/Vasn/Gata6/Ptgis/Kcnk3/Npepps/Sirt1/Suv39h2/Plk3/Fmn2/Notch1/Rbpj/Twist1/Akt1/M…	73
GO:0034976	GO:0034976	response to endoplasmic reticulum stress	150/7208	195/10876	0.000724846	0.0140589	0.0115778	App/Bcl2l11/Bid/Ccnd1/Crebrf/Derl2/Dnajb14/Dnajb9/Ficd/Get4/Map3k5/Nploc4/Pik3r1/Rasgrf2/Scamp5/Serp1/Sesn2/Tmub2/Ube2j1/Usp13/Wfs1/Yod1/Bcap31/Edem3/Nfe2l1/Ptpn1/Rnf139/Ube2k/Atf6/Bak1/Dnajc10/Edem1/Man1b1/Rnf121/Sel1l/Svip/Syvn1/Atf6b/Canx/Cdk5rap3/Itpr1/Nrbf2/Stt3b/Ube4b/Bbc3/Calr/Ep300/Erlin1/Ermp1/Hsp90b1/Opa1/Pdia3/Rnf183/Ubxn1/Casp12/Cebpb/Ern1/Gsk3b/Nfe2l2/Ptpn2/Stc2/Aqp11/Bcl2/Bfar/Chac1…	150
GO:0006836	GO:0006836	neurotransmitter transport	155/7208	202/10876	0.00072701	0.0140589	0.0115778	Atp1a2/Chrm2/Erc1/Htr2a/Kcnj10/Pfn2/Rims2/Slc17a7/Slc1a2/Slc29a2/Slc30a1/Slc6a5/Slc6a9/Stxbp5/Syt7/Cask/Lin7c/Slc29a4/Stxbp1/Sv2b/Adcy1/Apba1/Asic1/Braf/Cacna1b/Cyth1/Dvl1/Fbxl20/Fmr1/Gdnf/Htr6/Kcnh1/Myo6/Rap1a/Slc6a17/Stxbp5l/Syn2/Wnt7a/Pclo/Sptbn2/Htr1b/Mctp1/Nr3c2/Ppfia2/Ppp1r9a/Rab5a/Snap25/Sv2c/Unc13a/Camk2a/Doc2b/Nat8l/Rph3al/Stx3/Synj1/Syt1/Cacnb4/Gpm6b/Gsk3b/Adrb2/Bace1/Erc2/Git1/Nos1/Nrn…	155
GO:0007623	GO:0007623	circadian rhythm	127/7208	163/10876	0.00073479	0.01416	0.011661	Atg7/Bhlhe41/Clock/Creb1/Cry2/Ddx5/Dyrk1a/Fbxl3/Kdm2a/Klf10/Mapk9/Npas2/Per1/Ppara/Pten/Rock2/Rora/Rorb/Siah2/Sik1/Igf1/Nkx2-1/Nlgn3/Nr1d2/Adcy1/Crtc1/Mat2a/Ppp1ca/Prkaa2/Suv39h1/Usp2/Kdm5c/Nudt12/Hnrnpd/Kcna2/Mapk10/Mapk8/Pparg/Prkaa1/Tardbp/Ep300/Ppargc1a/Ppp1cb/Usp7/Zfhx3/Arntl/Bdnf/Cyp7b1/Gsk3b/Prox1/Usp9x/Btrc/Cdk1/Fbxw7/Hnrnpu/Ogt/Sfpq/Spsb4/Ube3a/Ntrk3/Phlpp1/Egr1/Adrb1/Id2/Id4/Fbxw11/Hnf1…	127
GO:0030509	GO:0030509	BMP signaling pathway	106/7208	134/10876	0.000740625	0.0141825	0.0116795	Bambi/Bmp2/Bmpr2/Crim1/Ctdspl2/Ddx5/Dsg4/Nbl1/Rgma/Rgmb/Ski/Skil/Skor1/Smad4/Smad5/Smad6/Smad7/Sorl1/Sulf1/Hoxa13/Usp15/Acvr2a/Cdh5/Crb2/Gdf2/Hipk2/Megf8/Neo1/Scube3/Slc39a5/Smurf1/Sox11/Vwc2/Kcp/Acvr1/Bmpr1b/Hivep1/Lrp2/Pparg/Rnf165/Smad2/Smurf2/Spg20/Tgfb2/Wnt1/Fbn1/Gdf6/Nog/Tcf7l2/Usp9x/Acvr2b/Bmp8a/Bmpr1a/Kdr/Pdcd4/Ppm1a/Smad3/Tgfbr3/Vwc2l/Wnt3a/Zfp423/Dlx1/Egr1/Smad9/Atf2/Dlx3/Fam83g/Lemd3/T…	106
GO:0060021	GO:0060021	roof of mouth development	70/7208	85/10876	0.000741065	0.0141825	0.0116795	Alx4/Bnc2/Gdf11/Itgb8/Osr1/Pdgfra/Prrx1/Ski/Smad4/Sos1/Tbx3/Tgfbr2/Wnt9b/Foxf2/Satb2/Sgpl1/Sox11/Wnt11/Wnt7a/Chd7/Fras1/Inhba/Lrp6/Meox2/Smad2/Tgfb2/Tgfbr1/Tshz1/Col2a1/Shh/Acvr2b/Asph/Bmpr1a/Csrnp1/Ephb2/Lrrc32/Plekha1/Tfap2a/Tgfbr3/Wnt3a/Wnt8a/Arid5b/Dlg1/Ephb3/Gli3/Jag2/Schip1/Snai2/Col11a2/Gabrb3/Hand2/Intu/Pkdcc/Snai1/Tbx2/Tiparp/Dlx6/Insig2/Insig1/Tcf21/Wnt5a/Tbc1d32/Msx1/Alx1/Gas1/Fuz/Anp3…	70
GO:0071774	GO:0071774	response to fibroblast growth factor	67/7208	81/10876	0.000753803	0.0142441	0.0117303	Cep57/Dstyk/Egr3/Fat4/Fgf4/Frs2/Smoc2/Sos1/Spry4/Sulf1/Trim71/Dll4/Fgf18/Hhip/Nptn/Ptpn11/Fgfr2/Ier2/Apln/Flrt1/Ndst1/Nog/Fgf16/Fgf7/Fgf9/Tcf7l2/Crkl/Kl/Shcbp1/Wnt4/Fgf10/Ndnf/Thbs1/Ext1/Fgf6/Fgfrl1/Gata3/Ngfr/Runx2/Spry1/Zfp36l2/Nr4a1/Nrxn1/Setx/Spry2/Ctnnb1/Flrt3/Grb2/Tbx2/Sfrp1/Sulf2/Fam20c/Wnt5a/Fgf23/Fgf20/Itgb1bp1/Flrt2/Fgf17/Fuz/Iqgap1/Zfp36l1/Fgf15/Enpp1/Fgf1/Chrd/Fgf5/Pdgfb	67
GO:0014855	GO:0014855	striated muscle cell proliferation	58/7208	69/10876	0.000755528	0.0142441	0.0117303	Ccnd2/Cxadr/Foxp1/Pten/Stat3/Tgfbr2/Zfpm2/Apc/Erbb4/Fgfr2/Gja1/Nrg1/Sav1/Akirin1/Meis1/Jarid2/Mapk1/Tgfb2/Tgfbr1/Vgll4/Kpna1/Nog/Arid2/Fgf9/Paxbp1/Shh/Bmpr1a/Cdk1/Hgf/Pim1/Tgfbr3/Kcnk2/Mapk14/Tbx20/Cited2/Gata4/Prkar1a/Six1/Tbx5/Smad1/Gata6/Cav2/Sirt1/Tenm4/Ctnnb1/Tbx2/Myh10/Notch1/Rbpj/Fgf20/Foxc1/Ephb1/Hdac2/Megf10/Rxra/Fgf1/Foxc2/Rtl1	58
GO:0010770	GO:0010770	positive regulation of cell morphogenesis involved in differentiation	64/7208	77/10876	0.000761253	0.0142441	0.0117303	Crk/Dab2/Dnm2/Epha4/Has2/Il1rapl1/Lrp8/Mapk9/Mfn1/Mfn2/Myo5b/Pafah1b1/Pak3/Parp6/Prex1/Ptprd/Ss18l1/Cask/Braf/Nedd9/Numbl/Ptprf/Rreb1/Caprin2/Fermt2/Kalrn/Nrp1/Calr/Cux1/Met/Opa1/Tnik/Actr2/Caprin1/Cdc42/Crkl/Dmtn/Dock1/Ephb2/Lims1/Myadm/Pias2/Reln/Sgk1/Actr3/Ankrd27/Rab21/Marcks/Rac1/Lims2/Cux2/Triobp/Stau2/Dock5/Eef2k/Arpc2/Numb/Sh3glb1/Ache/Abl1/Camk2b/Dhx36/Dnm1l/Tbc1d24	64
GO:0035304	GO:0035304	regulation of protein dephosphorylation	64/7208	77/10876	0.000761253	0.0142441	0.0117303	Camta1/Cry2/Mastl/Ppp1r2/Ppp2ca/Ppp6r2/Ppp6r3/Ptbp1/Rock2/Cdh5/Mfhas1/Ppp1r16a/Ppp1r16b/Ppp1r9b/Akap1/Calm2/Dlc1/Ppp6r1/Slc39a10/Tnf/Tsc1/Arpp19/Hsp90b1/Itga1/Mgat5/Ppp1r12a/Rock1/Ywhab/Ywhae/Gna12/Ppp1r11/Swap70/Magi2/Nuak1/Calm1/Fkbp1b/Mprip/Ambra1/Cnep1r1/Pin1/Htt/Calm3/Sppl3/Ppp4r4/Vcan/Vrk3/Tgfb1/Adora1/Bod1l/Ensa/Agtr2/Igbp1/Pdgfrb/Ppp1r1b/Rcan1/Nsmf/Oaz3/Prkcd/Drd2/Gnai2/Ppp2r5d/Ikbkb/Cdca…	64
GO:0042475	GO:0042475	odontogenesis of dentin-containing tooth	64/7208	77/10876	0.000761253	0.0142441	0.0117303	Apcdd1/Bcl11b/Bcl2l11/Bmp2/Csf1/Fgf4/Lhx8/Nfic/Pdgfra/Ppara/Slc24a4/Wnt7b/Acvr2a/Dicer1/Fam20a/Lrp4/Traf6/Relt/Dll1/Lrp6/Chuk/Serpine1/Rspo2/Shh/Tcf7l2/Acvr2b/Bmpr1a/Nf2/Dlx1/Atf2/Dlx3/Edaradd/Fgf10/Itga6/Gli3/Jag2/Tnfrsf11b/Ngfr/Runx2/Dlx2/Hand2/Ccdc154/Tgfb1/Ctnnb1/Sostdc1/Tcirg1/Cnnm4/Bmp7/Fam20c/Fst/Hand1/Nkx2-3/Ankrd11/Edar/Msx1/Wdr72/Amtn/Foxc1/Smpd3/Bax/Hdac2/Klk5/Gli2/Dmp1	64
GO:2001237	GO:2001237	negative regulation of extrinsic apoptotic signaling pathway	64/7208	77/10876	0.000761253	0.0142441	0.0117303	Ar/Dab2/Fyn/Mcl1/Phip/Rb1cc1/Siah2/Vegfa/Igf1/Fga/Gdnf/Nrg1/Rffl/Tnfaip3/Tnfsf4/Fgg/Rela/Acvr1/Birc6/Gclc/Nrp1/Pea15a/Tgfbr1/Tnf/Col2a1/Serpine1/Stradb/Gsk3b/Scg2/Sgk3/Bcl2/Cx3cl1/Eya1/Hgf/Nol3/Peli3/Psme3/Raf1/Ddx3x/Fgf10/Itga6/Zmynd11/Mapk7/Prdx2/Rps6kb1/Snai2/D1Pas1/Ripk1/Htt/Sh3rf1/Eya4/Hmgb2/Agap2/Faim2/Src/Rnf34/Map2k5/Tmbim1/Bcl2l1/Gclm/Itgav/Eya3/Gas1/Gpx1	64
GO:2000300	GO:2000300	regulation of synaptic vesicle exocytosis	61/7208	73/10876	0.000762254	0.0142441	0.0117303	Chrm2/Htr2a/Pfn2/Rims2/Stxbp5/Cask/Adcy1/Apba1/Braf/Cyth1/Dvl1/Fbxl20/Fmr1/Kcnh1/Myo6/Rap1a/Stxbp5l/Wnt7a/Htr1b/Nr3c2/Ppfia2/Rab5a/Syt1/Cacnb4/Gsk3b/Adrb2/Bace1/Git1/Nrn1/Prkca/Rims3/Syt4/Vps18/P2ry1/Prkcb/Git2/Grm4/Rap1b/Ncs1/Lrrk2/Prkce/Dgki/Slc4a8/Apba2/Adra2a/Nrxn3/P2ry2/P2ry4/Bcl2l1/Atp2a2/Dtnbp1/Syp/Htr1a/Grm8/Drd2/Rims4/Dnm1l/Prkcg/Chrnb2/Chrna7/Gipc1	61
GO:0060384	GO:0060384	innervation	27/7208	29/10876	0.000787319	0.0145838	0.01201	Itga4/Lrig1/Sulf1/Ece1/Edn1/Fbxo45/Ret/Slitrk6/Chd7/Nptx1/Nrp1/Pou4f1/Rnf165/Unc13a/Sema3a/Ednra/Lrig2/Gabrb2/Col25a1/Gabrb3/Isl1/Serpine2/Adarb1/Sulf2/Vcam1/Gabra5/Prkcg	27
GO:1901889	GO:1901889	negative regulation of cell junction assembly	27/7208	29/10876	0.000787319	0.0145838	0.01201	Epha7/Pten/Rock2/Ptk2/Mdga1/Dlc1/Tnf/Rcc2/Rock1/Gsk3b/Dmtn/Fam107a/Bcas3/Arhgap6/Clasp2/Coro1c/Lrp1/Phldb2/Apod/Cbln1/Mmp14/Src/Dkk1/Wnt5a/Itgb1bp1/Ikbkb/Dusp22	27
GO:0071383	GO:0071383	cellular response to steroid hormone stimulus	103/7208	130/10876	0.000788833	0.0145838	0.01201	Abhd2/Ar/Atp1a2/Clock/Crebrf/Cry2/Dab2/Ddx5/Foxa1/Foxp1/Klf9/Lmo3/Ncoa3/Per1/Ppargc1b/Rest/Rnf6/Ubr5/Uri1/Zbtb7a/Igf1/Ncor2/Tmf1/Eif4ebp1/Gdnf/Lbh/Calcoco1/Cnot2/Heyl/Kmt2d/Taf7/Trip4/Esr1/Nr3c2/Rbfox2/Calr/Ep300/Med1/Pou4f2/Arntl/Bdnf/Cyp7b1/Gsk3b/Nkx3-1/Smarca4/Strn3/Carm1/Eif4e/Hnrnpu/Lats1/Pias2/Sgk1/Trim68/Ube3a/Vps18/Ywhah/Mstn/Fam107a/Fbxo32/Wbp2/Ncoa2/Npc1/Nr3c1/Rhoa/Rps6kb1/Zmiz1/Smyd3/Z…	103
GO:0060563	GO:0060563	neuroepithelial cell differentiation	31/7208	34/10876	0.000790943	0.0145838	0.01201	Abl2/Bmp2/Jag1/Kdm2a/Nkx2-2/Sox4/Nfe2l1/Sox11/Wnt11/Otx2/Dll1/Pou3f2/Serpine1/Cebpb/Lhx3/Wnt4/Cdh2/Map1b/Dlg5/Dlx3/Gata2/Tubb5/Emx1/Insm1/Otp/Fam20c/Notch1/Ascl1/Hes1/Abl1/Tmem231	31
GO:0042692	GO:0042692	muscle cell differentiation	239/7208	321/10876	0.000817693	0.0150271	0.0123751	Adamts5/Ankrd17/Asf1a/Atg7/Bhlhe41/Bmp2/Bmpr2/Bnip2/Ccnd2/Ccnt2/Cfl2/Cntnap1/Csrp2/Cxadr/Cyp26b1/Ereg/Foxp1/Frs2/Fzd7/Hdac4/Kdm6b/Maml1/Mecp2/Mfn2/Myf5/Pdgfra/Ppara/Ptbp1/Ptgfrn/Rarb/Rb1/Rora/Shox2/Sik1/Ski/Smad4/Smad6/Tanc1/Tbx3/Trip10/Tshz3/Vegfa/Igf1/Kras/Nfatc1/Nln/Wnt7b/Yy1/Adamts15/Alpk3/Dicer1/Edn1/Fgfr2/Itga8/Med28/Neo1/Nrg1/Rbm24/Rbm38/Sema4c/Sort1/Srf/Tmem119/Vangl2/Wdr1/Xirp1/Acvr1/Atp…	239
GO:0051963	GO:0051963	regulation of synapse assembly	78/7208	96/10876	0.000845586	0.0154885	0.012755	App/Epha7/Gpc6/Il1rapl1/Lrrn3/Ntn1/Pik3r1/Ptprd/Slitrk3/St8sia2/Thbs2/Efna5/Nlgn3/Ptk2/Amigo1/Ghsr/Gpc4/Lingo2/Mdga1/Sema4d/Slitrk5/Slitrk6/Wnt7a/Flrt1/Lrrtm2/Mdga2/Nptx1/Ppp1r9a/Slitrk2/Six4/Bdnf/Gsk3b/Colq/Ephb2/Lhfpl4/Prkca/Syndig1/Wnt3a/Actr3/Ntrk3/Ptprs/Slitrk1/Asic2/Lrtm1/Adnp/Cbln2/Dlg5/Ephb3/Sipa1l1/Lrrtm3/Negr1/Six1/Cux2/Stau2/Cbln1/Nrxn1/Lrfn1/Nrg2/Flrt3/Eef2k/Dkk1/Il1rap/Farp1/Grid2/My…	78
GO:0060412	GO:0060412	ventricular septum morphogenesis	38/7208	43/10876	0.000877733	0.0160244	0.0131964	Bmpr2/Smad4/Smad7/Sox4/Tbx3/Tgfbr2/Zfpm2/Nfatc1/Fgfr2/Sav1/Sox11/Vangl2/Wnt11/Heyl/Acvr1/Lrp6/Rbm15/Robo1/Robo2/Tgfb2/Tgfbr1/Nog/Prox1/Bmpr1a/Slit2/Tgfbr3/Id2/Cited2/Egln1/Aplnr/Fgfrl1/Hey1/Notch1/Rbpj/Wnt5a/Hes1/Pitx2/Slit3	38
GO:0043506	GO:0043506	regulation of JUN kinase activity	48/7208	56/10876	0.000884243	0.0160903	0.0132507	Epha4/Fgd4/Fzd4/Magi3/Map3k1/Map3k12/Map3k13/Map3k5/Sash1/Fzd5/Ptpn1/Zeb2/Dvl3/Edn1/Hipk3/Map2k7/Map3k10/Tnxb/Traf6/Vangl2/Tnf/Ern1/Map3k4/Fzd8/Ptk2b/Tnfrsf11a/Dnaja1/Dusp16/Il1rn/Arhgef5/Dab2ip/Taok3/Mapk8ip3/Axin1/Sfrp1/Map3k7/Dkk1/Pak1/Aida/Dtnbp1/Dusp10/Fzd10/Map2k4/Wnt5a/Map4k2/Ror2/Ager/Ccr7	48
GO:0045598	GO:0045598	regulation of fat cell differentiation	97/7208	122/10876	0.000891657	0.0161722	0.0133181	Asxl2/Bmp2/Creb1/E2f1/Fndc3b/Htr2a/Jag1/Napepld/Rora/Syap1/Tmem64/Vegfa/Wwtr1/Zfp385a/Zfpm2/Adig/Igf1/Mecom/Ncor2/Zbtb16/Cmklr1/Lep/Mmp11/Rreb1/Sav1/Sort1/Trib2/Cds1/Fermt2/Lrp6/Pparg/Runx1t1/Wnt1/Zadh2/Zbtb7b/Fbn1/Mex3c/Wnt10b/Arntl/Cebpb/Tcf7l2/Axin2/Carm1/Ccdc85b/Crebl2/Dlk2/Hnrnpu/Pim1/Smad3/Vstm2a/Wnt3a/Cebpa/Id2/Id4/Mapk14/Dact1/Gata2/Lpin1/Lpl/Six1/Snai2/Trio/Gata3/Stk3/Zfp36l2/Fndc5/Jdp2/…	97
GO:0010498	GO:0010498	proteasomal protein catabolic process	285/7208	387/10876	0.000897482	0.0162248	0.0133615	Ankib1/Ankrd9/Armc8/Ate1/Atg7/Clock/Csnk1a1/Cul3/Dab2/Derl2/Dnajb14/Dnajb9/Fbxl3/Fbxl5/Fbxo39/Fem1c/Get4/Gid4/Itch/Klhl15/Klhl20/Mapk9/Nedd4l/Nploc4/Pcbp2/Pkd1/Rbck1/Rnf217/Rnf4/Rybp/Senp1/Siah2/Smad7/Socs6/Spopl/Styx/Tbl1x/Tmub2/Tnfaip1/Topors/Trim3/Trim71/Ube2j1/Ube2w/Ubxn2b/Usp13/Wac/Wfs1/Wwtr1/Yod1/Bcap31/Edem3/Fbxl16/Nfe2l1/Rnf139/Tmf1/Ube2k/Apc/Arel1/Dnajc10/Dvl1/Edem1/Fbxl20/Fbxo45/Fbxw4/F…	285
GO:0007492	GO:0007492	endoderm development	51/7208	60/10876	0.000926637	0.0166975	0.0137507	Ankrd17/Dusp2/Paf1/Pthlh/Setd2/Smad4/Tnrc6c/Col5a1/Lhx1/Nkx2-1/Dusp1/Pax9/Otx2/Bptf/Cdc73/Inhba/Smad2/Hhex/Itga5/Nog/Bmpr1a/Col12a1/Map2k1/Smad3/Wnt8a/Arc/Onecut1/Gata4/Hnf1b/Rtf1/Sox2/Angpt2/Ext1/Sox7/Ssbp3/Gata6/Dusp5/Eomes/Med12/Tgfb1/Ldb1/Ctnnb1/Grb2/Dkk1/Dusp4/Itgav/Notch1/Hsbp1/Nckap1/Zfp36l1/Col5a2	51
GO:0010717	GO:0010717	regulation of epithelial to mesenchymal transition	69/7208	84/10876	0.000930597	0.0167146	0.0137648	Bambi/Bmp2/Dab2/Epha4/Foxa1/Il17rd/Jag1/Ppp2ca/Pten/Smad4/Smad7/Spred1/Tgfbr2/Tiam1/Vegfa/Wwtr1/Nkx2-1/Crb2/Mark1/Acvr1/Fermt2/Ldlrad4/Smad2/Tgfb2/Tgfbr1/Nog/Sdcbp/Tcf7l2/Zfp703/Axin2/Bcl9l/Smad3/Tgfbr3/Dag1/Dact3/Spred3/Adipor1/Spred2/Tbx20/Clasp1/Clasp2/Efna1/Phldb1/Trim62/Gata3/Phldb2/Spry1/Vasn/Dab2ip/Grem1/Isl1/Spry2/Eng/Snai1/Tgfb1/Ctnnb1/Sfrp1/Bmp7/Ezh2/Notch1/Twist1/Alx1/Foxc1/Mtor/Fuz/Hd…	69
GO:0050768	GO:0050768	negative regulation of neurogenesis	110/7208	140/10876	0.000940389	0.016836	0.0138648	Epha7/Hook3/Ldlr/Mecp2/Mfn2/Mycn/Ntn1/Pten/Rapgef2/Rb1/Rest/Rgma/Rnf6/Sema3c/Sema4b/Sema4g/Sema5a/Sema7a/Ski/Sorl1/Ulk1/Ptk2/Sema3b/Sema4f/Wnt7b/Cdkn2b/Dicer1/Lin28a/Lrp4/Prtg/Sema4c/Sema4d/Sox11/Trim11/Wnt7a/Efnb3/Rtn4/Slit1/Adcyap1/Nrp1/Spg20/Ulk2/Casz1/Nog/Trak2/Bdnf/Fgf13/Gsk3b/Prox1/Sema3a/Sox10/Bmpr1a/Ephb2/Nf2/Nfatc4/Pcm1/Rnf10/Sema3d/Sema5b/Sema6d/Slit2/Syt4/Wnt3a/Ywhah/Actr3/Nkx6-1/Ntrk3…	110
GO:0030177	GO:0030177	positive regulation of Wnt signaling pathway	94/7208	118/10876	0.000946046	0.0168828	0.0139033	Abl2/Bambi/Bmp2/Csnk1g1/Dab2/Lrrk1/Lypd6/Map3k1/Ppp2r3a/Sall1/Sema5a/Sox4/Sulf1/Tnks2/Ubr5/Wnk1/Xiap/Mllt3/Prdm15/Zeb2/Csnk2a1/Fgfr2/Rps12/Tmem198/Tnfaip3/Mbd2/Caprin2/Cdc73/Fam53b/Nrarp/Tbl1xr1/Usp47/Atp6ap2/Hhex/Pbxip1/Wnt10b/Zranb1/Arntl/Csnk1g2/Fgf9/Rnf146/Rspo2/Shh/Smarca4/Amer1/Dixdc1/Gskip/Kank1/Nkd1/Ppm1a/Reck/Rspo3/Smad3/Ttc21b/Usp34/Wnt3a/Lmx1a/Ddx3x/Fgf10/Macf1/Tnks/Usp8/Wnt3/Csnk1g3/D…	94
GO:0009755	GO:0009755	hormone-mediated signaling pathway	102/7208	129/10876	0.000953438	0.0169602	0.013967	Abhd2/Adipor2/Ar/Clock/Crebrf/Cry2/Dab2/Ddx5/Foxa1/Foxp1/Klf9/Lmo3/Ncoa3/Per1/Ppara/Ppargc1b/Rarb/Rnf6/Ubr5/Zbtb7a/Igf1/Ncor2/Nr1d2/Ptpn11/Tmf1/Gcgr/Ghsr/Lbh/Calcoco1/Cnot2/Heyl/Kmt2d/Taf7/Trip4/Acsl1/Appl1/Esr1/Ncoa1/Nr3c2/Pparg/Rbfox2/Rxfp2/Calr/Ep300/Med1/Pou4f2/Arntl/Bdnf/Cyp7b1/Nkx3-1/Smarca4/Strn3/Carm1/Ghr/Lats1/Lats2/Pias2/Rarg/Sgk1/Trim68/Ube3a/Vps18/Ywhah/Thrb/Adipor1/Wbp2/Ncoa2/Nr3c1/N…	102
GO:0008593	GO:0008593	regulation of Notch signaling pathway	63/7208	76/10876	0.000964693	0.0171056	0.0140868	Aak1/Bcl6/Bmp2k/Il6st/Jag1/Stat3/Zbtb7a/Dll4/Pofut1/Dicer1/Gdpd5/Hif1an/Lfng/Slc35c1/Tspan14/Dll1/Kit/Nrarp/Robo1/Robo2/Tgfb2/Wnt1/Adam10/Epn2/Llgl2/Chac1/Dlk2/Eya1/Llgl1/Reck/Tspan5/Dlx1/Cbfa2t2/Fgf10/Pdcd10/Poglut1/Gata2/Jag2/Kctd10/Sox2/Synj2bp/Mfng/Zmiz1/Dlx2/Arrb1/Mmp14/Src/Hey1/Enho/Tspan15/Bmp7/Ccnc/Notch1/Rbpj/Ascl1/Galnt11/Hes1/Itgb1bp1/Numb/Rita1/Nfkbia/Gsx2/Tspear	63
GO:0035162	GO:0035162	embryonic hemopoiesis	22/7208	23/10876	0.000979421	0.0173114	0.0142563	Hif1a/Runx1/Tal1/Tgfbr2/Tnrc6c/Vegfa/Ccdc134/Pbx1/Kit/Med1/Sh2b3/Smarca4/Kdr/Gata2/Gata3/Stk3/Kat6a/Kitl/Stk4/Ldb1/Lmo2/Ahr	22
GO:0003170	GO:0003170	heart valve development	41/7208	47/10876	0.000995497	0.0173742	0.014308	Bmp2/Bmpr2/Jag1/Rb1/Shox2/Smad4/Smad6/Sox4/Tgfbr2/Zfpm2/Matr3/Mdm4/Nfatc1/Prdm1/Tie1/Tnfrsf1b/Heyl/Acvr1/Robo1/Robo2/Tgfb2/Bmpr1a/Slit2/Tbx20/Efna1/Gata4/Tbx5/Adamts9/Aplnr/Fgfrl1/Gata3/Zbtb14/Tgfb1/Hey1/Notch1/Rbpj/Twist1/Pitx2/Slit3/Mtor/Pde2a	41
GO:0030514	GO:0030514	negative regulation of BMP signaling pathway	41/7208	47/10876	0.000995497	0.0173742	0.014308	Bambi/Crim1/Ctdspl2/Nbl1/Ski/Skil/Skor1/Smad6/Smad7/Sorl1/Hipk2/Smurf1/Vwc2/Lrp2/Pparg/Smurf2/Spg20/Wnt1/Fbn1/Nog/Tcf7l2/Ppm1a/Vwc2l/Dlx1/Lemd3/Trim33/Grem2/Tob1/Bmper/Grem1/Tnfaip6/Lemd2/Chrdl1/Sfrp1/Sostdc1/Dkk1/Notch1/Wnt5a/Chrdl2/Abl1/Chrd	41
GO:0032330	GO:0032330	regulation of chondrocyte differentiation	41/7208	47/10876	0.000995497	0.0173742	0.014308	Pthlh/Rarb/Shox2/Smad7/Trps1/Fgf18/Ptpn11/Zbtb16/Maf/Mboat2/Rela/Sox5/Tgfbr1/Gdf6/Adamts12/Axin2/Ihh/Pth/Rarg/Smad3/Sox6/Thrb/Glg1/Gli3/Snai2/Runx2/Hoxd11/Wnt9a/Grem1/Hoxa11/Pkdcc/Six2/Zfp219/Ctnnb1/Efemp1/Bmp6/Mkx/Gdf5/Ltbp3/Gli2/Mustn1	41
GO:0045778	GO:0045778	positive regulation of ossification	41/7208	47/10876	0.000995497	0.0173742	0.014308	Ano6/Asxl2/Bmp2/Bmpr2/Osr1/Tob2/Ptpn11/Zbtb16/Acvr2a/Sox11/Tmem119/Vdr/Acvr1/Bmpr1b/Lrp6/Wnt10b/Gpm6b/Acvr2b/Adrb2/Bmpr1a/Kl/Pth/Smad3/Tfap2a/Wnt4/Thrb/Nipbl/Runx2/Fbn2/Pkdcc/Ptger4/Bmp6/Bmp7/Fam20c/Mia3/Wnt5a/Nell1/Atp2b1/Scube2/Rxra/Cd276	41
GO:0043433	GO:0043433	negative regulation of DNA-binding transcription factor activity	99/7208	125/10876	0.00101609	0.017678	0.0145582	E2f1/Hdac4/Itch/Pkd1/Pkd2/Pthlh/Pura/Rb1/Rbck1/Rnf2/Sik1/Smad7/Trim37/Wfs1/Cd200/Klf4/Ptch1/Cmklr1/Map3k10/Pbx1/Pex14/Tnfaip3/Tnfsf4/Trib2/Heyl/Nr1h4/Cdk5rap3/Cyld/Esr1/Fzd6/Peli1/Prnp/Tax1bp1/Chuk/Pou4f2/Usp7/Arrb2/Prox1/Sufu/Tcf7l2/Traf3/Brms1/Igf1r/Irak2/Pias2/Pim1/Bcl3/Glis2/Id2/Med13/Pla2g10/Siva1/Sri/Cyp1b1/Egln1/Ndn/Prdx2/Gfi1/Id3/Kat6a/Nwd1/Ptgis/Cat/Ctnnbip1/Dab2ip/Eomes/Hand2/Sirt1/Trib…	99
GO:0048562	GO:0048562	embryonic organ morphogenesis	204/7208	272/10876	0.00102263	0.0177362	0.0146061	Alx4/Asxl2/Atp2b2/Foxl2/Frs2/Fzd3/Grhl2/Hif1a/Hoxa2/Kdm2a/Lrig1/Mycn/Myf5/Neurog1/Nr4a3/Ntn1/Osr1/Pdgfra/Pkd2/Pls1/Prrx1/Rarb/Rest/Setd2/Shox2/Sobp/Sp1/Tbx3/Tgfbr2/Wnt9b/Fzd5/Kcnq1/Lhx1/Mmp16/Phactr4/Ttc39c/Abr/Crb2/Dvl1/Dvl3/Edn1/Fgfr2/Foxf2/Gja1/Hipk2/Hoxb3/Itga8/Megf8/Mib1/Myo6/Satb2/Slitrk6/Sox11/Srf/Vangl2/Wnt11/Chd7/Hipk1/Hspg2/Otx2/Acvr1/Dll1/Fzd6/Hoxa3/Hoxa5/Hoxb1/Hoxb2/Lrp6/Mafb/Mapk1/Ne…	204
GO:0007498	GO:0007498	mesoderm development	74/7208	91/10876	0.00109049	0.0188412	0.0155161	Acvr1b/Bmpr2/Kdm6b/Nr4a3/Osr1/Ppp2ca/Sall1/Setd2/Smad4/Tal1/Tbx3/Vegfa/Lhx1/Acvr2a/Crb2/Megf8/Srf/Txnrd1/Wnt11/Otx2/Acvr1/Inhba/Pou4f1/Smad2/Foxf1/Gpi1/Nog/Tead1/Shh/Zic3/Acvr2b/Bmpr1a/Eya1/Nf2/Smad3/Wnt3a/Kdm6a/Macf1/Palb2/Poglut1/Wnt3/Cited2/Prkar1a/Rps6ka6/Exoc4/Ext1/Smad1/Ssbp3/Htt/Eomes/Hoxa11/Six2/Prkaca/Snai1/Ldb1/Ets2/Wls/Axin1/Dkk1/Bmp7/Hand1/Pus7/Wnt5a/Foxc1/Nckap1/Lhx2/Tcf7l1/Zfp36l1/I…	74
GO:0050678	GO:0050678	regulation of epithelial cell proliferation	232/7208	312/10876	0.00109313	0.0188412	0.0155161	Akt3/Ar/Bcl11b/Bid/Bmp2/Bmpr2/Ccnd1/Ccnd2/Col4a3/Cxadr/Dab2/Egr3/F3/Flt1/Foxp1/Frs2/Fzd7/Has2/Itga4/Jag1/Klf9/Mycn/Nfib/Nr4a3/Osr1/Phip/Pten/Rb1/Sema5a/Sp1/Stat3/Stk11/Sulf1/Vash2/Vegfa/Cask/Dll4/Fgf18/Igf1/Nfatc1/Pik3cd/Ptch1/Adam17/Apc/Atoh8/Bad/Cdkn2b/Dicer1/Erbb4/Fgfr2/Fut1/Gdf2/Ghsr/Gja1/Lep/Phox2b/Ppp1r16b/Rreb1/Sav1/Sox11/Tie1/Tnfaip3/Vdr/Wnt7a/Apln/Hras/Rtn4/Sfn/Arx/Cdc73/Cxcl12/Efnb2/Esr…	232
GO:0021602	GO:0021602	cranial nerve morphogenesis	26/7208	28/10876	0.00111287	0.0189462	0.0156025	Egr2/Neurog1/Hoxb3/Hoxa3/Hoxb1/Hoxb2/Kcna2/Mafb/Nrp1/Sema3a/Ephb2/Plxna4/Tfap2a/Dmd/Hoxa1/Cited2/Gli3/Sema3f/Six1/Adarb1/Plxna3/Tifab/Atp8b1/Ephb1/Pax2/Chrnb2	26
GO:0021952	GO:0021952	central nervous system projection neuron axonogenesis	26/7208	28/10876	0.00111287	0.0189462	0.0156025	Epha4/Nfib/Nr4a2/Pafah1b1/Zeb2/Fbxo45/Nin/Tsku/Wdr47/Ephb2/Plxna4/Slit2/Ephb3/Cdh11/Adarb1/Draxin/Dcc/Dcx/Prdm8/Mycbp2/Dclk1/Bhlhe22/Ephb1/Gli2/Sptbn4/Chrnb2	26
GO:0099633	GO:0099633	protein localization to postsynaptic specialization membrane	26/7208	28/10876	0.00111287	0.0189462	0.0156025	Gpc6/Iqsec2/Rapgef4/Cacng2/Ghsr/Gpc4/Rap1a/Hras/Kalrn/Nptx1/Adam10/Camk2a/Prkcz/Gsk3b/Tnik/Git1/Map2k1/Dag1/Gphn/Magi2/Dlg1/Dlg2/Cnih3/Dlg4/Npcd/Nptx2	26
GO:0099645	GO:0099645	neurotransmitter receptor localization to postsynaptic specialization membrane	26/7208	28/10876	0.00111287	0.0189462	0.0156025	Gpc6/Iqsec2/Rapgef4/Cacng2/Ghsr/Gpc4/Rap1a/Hras/Kalrn/Nptx1/Adam10/Camk2a/Prkcz/Gsk3b/Tnik/Git1/Map2k1/Dag1/Gphn/Magi2/Dlg1/Dlg2/Cnih3/Dlg4/Npcd/Nptx2	26
GO:0032535	GO:0032535	regulation of cellular component size	220/7208	295/10876	0.00111881	0.0189889	0.0156377	Akt3/Ano6/Arhgap35/Atp2b2/Bmpr2/Cdc42ep3/Cfl2/Creb1/Dnm2/Dpysl2/Epha7/Fmn1/Kirrel/Lima1/Limk1/Map3k1/Map3k13/Mfn2/Mgll/Myo5b/Ndel1/Ntn1/Pafah1b1/Pak3/Pfn2/Pls1/Prr16/Pten/Rab22a/Rasa1/Rb1cc1/Rgma/Rnf6/Sema3c/Sema4b/Sema4g/Sema5a/Sema7a/Slc12a7/Ssh1/Ssh2/Tenm1/Tmem123/Twf1/Ulk1/Vasp/Vegfa/Wnk3/Aqp2/Arpc4/Clcn3/Efna5/Sema3b/Sema4f/Wdtc1/Wnt7b/Bag4/Edn1/Il7r/Ist1/Megf8/Mlst8/Nefm/Pik3ca/Ret/Sema4c/S…	220
GO:0071396	GO:0071396	cellular response to lipid	262/7208	355/10876	0.00115236	0.0194825	0.0160442	Abca1/Abhd2/Abl2/Adam9/Adcy2/Ar/Atp1a2/Cd274/Clock/Creb1/Crebrf/Cry2/Cyp26b1/Dab2/Ddx5/Epha5/Foxa1/Foxp1/Gramd1a/Hoxa2/Klf9/Lcor/Ldlr/Litaf/Lmo3/Lyn/Ncoa3/Nr2c2/Osr1/Paf1/Pdcd1lg2/Per1/Plcb1/Ppargc1b/Rest/Rnf4/Rnf6/Rock2/Rora/Rorb/Sash1/Ubr5/Uri1/Yes1/Zbtb7a/Efna5/Igf1/Msn/Ncor2/Nfe2l1/Ptch1/Tmf1/Adcy5/Adcy6/Bad/Eif4ebp1/Gdnf/Lbh/Map2k7/Prkaa2/Ret/Tnfaip3/Tnfrsf1b/Tnfsf4/Traf6/Vdr/Arid5a/Calcoco1…	262
GO:0061614	GO:0061614	miRNA transcription	47/7208	55/10876	0.00115491	0.0194825	0.0160442	App/Bmp2/Ddx5/Hdac4/Hif1a/Nfib/Ppara/Rest/Smad4/Smad6/Stat3/Klf4/Yy1/Atoh8/Ets1/Srf/Apln/Rela/Pparg/Tgfb2/Tgfbr1/Tnf/Tead1/Smarca4/Bmpr1a/Fosl1/Nfatc3/Nfatc4/Smad3/Egr1/Foxo3/Gata2/Jun/Nr3c1/Gata3/Ngfr/Rara/Smad1/Gata6/Ctcf/Tgfb1/Klf5/Il10/Srebf1/Hdac2/Srebf2/Pdgfb	47
GO:0007163	GO:0007163	establishment or maintenance of cell polarity	142/7208	185/10876	0.00116702	0.0196271	0.0161633	Arhgap35/Crk/Cyp26b1/Frmd4a/Gbf1/Kif26b/Mapre1/Ndel1/Pafah1b1/Pard6b/Pkd1/Rab10/Rhoc/Stk11/Ubxn2b/Igf1/Lin7c/Map4/Msn/Rhob/Rnd3/Wee1/Wnt7b/Apc/Camsap3/Cdh5/Crb2/Cyth1/Dctn1/Flot2/Gja1/Mark2/Myo18a/Rhobtb2/Rhoq/Vangl2/Wdr1/Wnt11/Wnt7a/Cdk5rap2/Rnd1/Arfgef1/Mtcl1/Rnf41/Sdccag8/Cyth3/Foxf1/Llgl2/Prickle2/Prkcz/Rictor/Ckap5/Fat1/Fgf13/Gsk3b/Pard3b/Rab11fip2/Shh/Actr2/Amotl1/Amotl2/Cdc42/Crkl/Eya1/Igf…	142
GO:0048640	GO:0048640	negative regulation of developmental growth	82/7208	102/10876	0.00117781	0.0197487	0.0162634	Cdkn1a/Cxadr/Epha7/Foxp1/Mecp2/Ntn1/Ppara/Pten/Rgma/Rnf6/Sema3c/Sema4b/Sema4g/Sema5a/Sema7a/Tgfbr2/Ulk1/Ptch1/Ptk2/Sema3b/Sema4f/Yy1/Apc/Gja1/Sav1/Sema4c/Sema4d/Meis1/Rtn4/Slit1/Jarid2/Nrp1/Socs2/Spg20/Ulk2/Vgll4/Nog/Tomm70a/Fgf13/Gnas/Gsk3b/Sema3a/Stc2/Tcf7l2/Wwc1/Adrb2/Atxn2/Nkd1/Sema3d/Sema5b/Sema6d/Slit2/Wnt3a/Actr3/Mstn/Ptprs/Fxn/Adrb1/Kcnk2/Sema6b/Wnt3/Cited2/Fstl4/Map2/Sema3f/Tbx5/Dip2b/St…	82
GO:0060627	GO:0060627	regulation of vesicle-mediated transport	335/7208	460/10876	0.0012124	0.0202675	0.0166907	Aak1/Ankfy1/Ano6/App/Arhgap1/Atg7/Bmp2k/Chrm2/Dab2/Dgkq/Dnm2/Hip1/Htr2a/Il1rapl1/Iqsec1/Kcnb1/Ldlrap1/Lyn/Mbtps1/Myo5b/Pfn2/Ppp3r1/Pten/Rab10/Rab12/Rab5b/Rab8b/Rapgef4/Rest/Rims2/Sar1b/Scamp5/Slc17a7/Sorl1/Stxbp5/Syt10/Syt7/Tbc1d20/Tsg101/Usp46/Vegfa/C4b/Cask/D6Wsu163e/Dnajc6/Msn/Pgap1/Ptk2/Ptpn1/Rnf139/Stxbp1/Abr/Adcy1/Ankrd13b/Apba1/Braf/Bsn/Cbll1/Cyth1/Dvl1/Fbxl20/Fga/Fmr1/Gab2/Gopc/Il15ra/Kcn…	335
GO:0030512	GO:0030512	negative regulation of transforming growth factor beta receptor signaling pathway	62/7208	75/10876	0.00121956	0.0203261	0.0167389	Arid4a/Arid4b/Bambi/Bmp2/Brms1l/Dnm2/Il17rd/Ppara/Rasl11b/Rbbp7/Ski/Skil/Smad6/Smad7/Spred1/Tet1/Zbtb7a/Ing2/Nkx2-1/Adam17/Smurf1/Tsku/Ldlrad4/Pmepa1/Pparg/Smurf2/Wnt1/Fbn1/Ltbp1/Bcl9l/Brms1/Ogt/Onecut2/Ppm1a/Tgfbr3/Peg10/Spred3/Lemd3/Onecut1/Snx25/Spred2/Glg1/Lrp1/Pin1/Spry1/Vasn/Cav2/Fbn2/Sirt1/Snx6/Spry2/Fam89b/Rbbp4/Sap30l/Chst11/Xbp1/Sin3a/Zfp451/Sap30/Hdac2/Sap130/Ing1	62
GO:0030516	GO:0030516	regulation of axon extension	76/7208	94/10876	0.00129587	0.0215332	0.017733	Bmpr2/Dnm2/Dpysl2/Limk1/Map3k13/Mgll/Myo5b/Ndel1/Ntn1/Pafah1b1/Rnf6/Sema3c/Sema4b/Sema4g/Sema5a/Sema7a/Vegfa/Sema3b/Sema4f/Megf8/Sema4c/Sema4d/Srf/Zfyve27/Golga4/Rtn4/Slit1/Barhl2/Cxcl12/Nrp1/Pou4f2/Bdnf/Gsk3b/Sema3a/Ttl/Atp5g1/Plxna4/Sema3d/Sema5b/Sema6d/Slit2/Wnt3a/Actr3/Map1b/Nkx6-1/Ntrk3/Ptprs/Fxn/Adnp/Macf1/Olfm1/Rab21/Rufy3/Sema6b/Tnfrsf12a/Wnt3/Clasp2/Lrp1/Map2/Sema3f/Dip2b/Tnr/Trpc5/L1cam…	76
GO:0021795	GO:0021795	cerebral cortex cell migration	40/7208	46/10876	0.00132268	0.0217186	0.0178857	Lhx6/Lrp8/Ndel1/Pafah1b1/Socs7/Nkx2-1/Pou3f3/Fbxo45/Htr6/Mdga1/Sun1/Rtn4/Arx/Lrp6/Pou3f2/Robo1/Wdr47/Cdk5r1/Cul5/Sun2/Fgf13/Dixdc1/Pex13/Pex5/Reln/Slit2/Foxg1/Gli3/Rac1/Rhoa/Zmiz1/Dab2ip/Psen1/Srgap2/Ctnnb1/Ccdc141/Dcx/Egfr/Syne2/Col3a1	40
GO:0043507	GO:0043507	positive regulation of JUN kinase activity	40/7208	46/10876	0.00132268	0.0217186	0.0178857	Epha4/Fgd4/Fzd4/Magi3/Map3k1/Map3k12/Map3k13/Map3k5/Sash1/Fzd5/Ptpn1/Zeb2/Dvl3/Edn1/Map2k7/Map3k10/Traf6/Vangl2/Tnf/Ern1/Map3k4/Fzd8/Ptk2b/Tnfrsf11a/Il1rn/Arhgef5/Dab2ip/Taok3/Mapk8ip3/Axin1/Map3k7/Dkk1/Pak1/Fzd10/Map2k4/Wnt5a/Map4k2/Ror2/Ager/Ccr7	40
GO:0043666	GO:0043666	regulation of phosphoprotein phosphatase activity	40/7208	46/10876	0.00132268	0.0217186	0.0178857	Cry2/Mastl/Ppp1r2/Ppp2ca/Ppp6r2/Ppp6r3/Rock2/Ppp1r9b/Calm2/Ppp6r1/Slc39a10/Tnf/Tsc1/Hsp90b1/Itga1/Mgat5/Ppp1r12a/Rock1/Gna12/Ppp1r11/Magi2/Nuak1/Calm1/Fkbp1b/Mprip/Htt/Calm3/Ppp4r4/Vcan/Vrk3/Bod1l/Agtr2/Pdgfrb/Ppp1r1b/Rcan1/Oaz3/Drd2/Gnai2/Ikbkb/Ppp1r15b	40
GO:0048546	GO:0048546	digestive tract morphogenesis	40/7208	46/10876	0.00132268	0.0217186	0.0178857	Hif1a/Pdgfra/Shox2/Hoxa13/Fgfr2/Sox11/Vangl2/Smad2/Foxf1/Shh/Sox10/Tcf7l2/Acvr2b/Bcl2/Ihh/Smad3/Foxp4/Ephb3/Fgf10/Id2/Dact1/Gata4/Gli3/Hnf1b/Nipbl/Hoxd13/Ahi1/Six2/Ctnnb1/Sfrp1/Nkx2-3/Notch1/Tcf21/Wnt5a/Pitx2/Egfr/Nckap1/Stx2/Tcf7/Gli2	40
GO:0021549	GO:0021549	cerebellum development	73/7208	90/10876	0.00135292	0.0220844	0.0181869	Abl2/Atg7/Atp2b2/Crk/Fzd4/Mecp2/Nanos1/Nav2/Neurod2/Nr2c2/Rora/Ulk1/Zbtb18/Zfp365/Lhx1/Pdss2/Ptpn11/Sema4c/Wnt7a/Sez6/Sptbn2/Atrn/Dll1/Lrp6/Neurod1/Wnt1/Atp7a/Cdk5r1/Nfix/Clp1/Prox1/Usp9x/Aars/Arcn1/Atxn2/Crkl/Dixdc1/Foxp2/Igf1r/Map2k1/Ttc21b/Ptprs/Lmx1a/Uqcrq/Lhx5/Rere/Cbln1/Gabrb3/Nrxn1/Rpgrip1l/Serpine2/Cntnap2/Faim2/Ldb1/Hap1/Agtr2/Fcgr2b/Myh10/Ttll1/Cend1/Cntn1/Ezh2/Grid2/En1/Pfdn1/Ttbk2/Fox…	73
GO:0061326	GO:0061326	renal tubule development	73/7208	90/10876	0.00135292	0.0220844	0.0181869	Bmp2/Fat4/Fmn1/Gzf1/Jag1/Kif26b/Lif/Osr1/Pkd2/Sall1/Smad4/Vegfa/Wnt9b/Wwtr1/Klhl3/Lhx1/Pou3f3/Ptch1/Wnt7b/Gdnf/Greb1l/Hs3st3a1/Pbx1/Heyl/Dll1/Npnt/Wnt1/Wnt2b/Col4a1/Nog/Six4/Shh/Aqp11/Bcl2/Eya1/Hs3st3b1/Wnt4/Dlg1/Hs2st1/Gli3/Hnf1b/Six1/Gata3/Hoxd11/Irx2/Ahi1/Commd5/Ctnnbip1/Grem1/Hoxa11/Mtss1/Six2/Tgfb1/Pgf/Stat1/Ctnnb1/Hey1/Tfap2b/Lgr4/Agtr2/Cd24a/Hdac5/Notch1/Tcf21/Hes1/Maged1/Calb1/Irx3/Lgr5/L…	73
GO:0045747	GO:0045747	positive regulation of Notch signaling pathway	33/7208	37/10876	0.00136487	0.0222142	0.0182938	Aak1/Bmp2k/Il6st/Jag1/Stat3/Dll4/Lfng/Tspan14/Dll1/Kit/Robo1/Robo2/Tgfb2/Wnt1/Epn2/Eya1/Reck/Tspan5/Fgf10/Pdcd10/Poglut1/Jag2/Sox2/Mfng/Zmiz1/Src/Enho/Notch1/Rbpj/Ascl1/Hes1/Itgb1bp1/Gsx2	33
GO:0060973	GO:0060973	cell migration involved in heart development	16/7208	16/10876	0.00137749	0.0222888	0.0183552	Sema3c/Edn1/Nrp1/Cdc42/Ednra/Snai2/Bves/Hand2/Ndrg4/Eng/Flrt3/Pdgfrb/Bmp7/Notch1/Twist1/Pitx2	16
GO:0098696	GO:0098696	regulation of neurotransmitter receptor localization to postsynaptic specialization membrane	16/7208	16/10876	0.00137749	0.0222888	0.0183552	Gpc6/Iqsec2/Rapgef4/Ghsr/Gpc4/Rap1a/Hras/Kalrn/Adam10/Camk2a/Prkcz/Gsk3b/Tnik/Map2k1/Dag1/Magi2	16
GO:0007517	GO:0007517	muscle organ development	204/7208	273/10876	0.00140702	0.022572	0.0185885	Alx4/Bmp2/Ccnt2/Cfl2/Cntnap1/Col19a1/Creb1/Cyp26b1/Ddx5/Dmrta2/Egr2/Etv1/Foxl2/Foxp1/Fxr1/Hdac4/Heg1/Hlf/Lif/Myf5/Myh14/Neurog1/Rb1/Rbfox1/S1pr1/Serp1/Sfmbt1/Shox2/Ski/Skil/Smad4/Smad7/Zbtb18/Zfpm2/Dll4/Kras/Nln/Nr1d2/Ybx3/Btg2/Chrnd/Fgfr2/Gja1/Hmgcr/Mef2d/Myt1/Nrg1/Phox2b/Plagl1/Rbm24/Sox11/Usp2/Vangl2/Akirin1/Chd7/Heyl/Zfp609/Dll1/Gpcpd1/Lrp2/Lrp6/Mbnl1/Meox2/Pou4f1/Prkaa1/Sgcb/Tgfb2/Tgfbr1/Ube…	204
GO:0014033	GO:0014033	neural crest cell differentiation	70/7208	86/10876	0.00140719	0.022572	0.0185885	Efnb1/Hif1a/Jag1/Sema3c/Sema4b/Sema4g/Sema5a/Sema7a/Smad4/Phactr4/Sema3b/Sema4f/Zeb2/Dicer1/Edn1/Erbb4/Gdnf/Phox2b/Ret/Sema4c/Sema4d/Sox11/Acvr1/Kbtbd8/Lrp6/Mapk1/Nrp1/Zic5/Sema3a/Shh/Sox10/Bmpr1a/Cdc42/Ednra/Sema3d/Sema5b/Sema6d/Tfap2a/Cdh2/Pax3/Pax6/Gsc/Pdcd6/Sema6b/Cited2/Coro1c/Rdh10/Sema3f/Six1/Snai2/Ext1/Fam172a/Aldh1a2/Ednrb/Hand2/Isl1/Kitl/Otud5/Pef1/Sfrp1/Bmp7/Twist1/Hes1/Pitx2/Alx1/Foxc…	70
GO:0071456	GO:0071456	cellular response to hypoxia	70/7208	86/10876	0.00140719	0.022572	0.0185885	Ajuba/Egln3/Epas1/Epha4/Hif1a/Pten/Rock2/Rora/Slc2a4/Vegfa/Vldlr/Hif3a/Bad/Cd34/Eif4ebp1/Hif1an/Mlst8/Suv39h1/Rtn4/Ak4/Cpeb1/Pik3cb/Pparg/Bach1/Nfe2l2/Nkx3-1/Rptor/Adrb2/Bcl2/Egln2/Higd1a/Map2k1/Nol3/Ogt/Pdk3/Usp19/Egr1/Hyou1/Atf2/Fam162a/Kcnk2/Ndnf/Slc9a1/Tmbim6/Bnip3l/Cited2/Egln1/Kcnd2/Ubqln1/Prkce/Vasn/Gata6/Ptgis/Kcnk3/Npepps/Sirt1/Suv39h2/Plk3/Fmn2/Notch1/Rbpj/Twist1/Akt1/Mtor/Oprd1/Zfp36l1…	70
GO:0034063	GO:0034063	stress granule assembly	21/7208	22/10876	0.0014199	0.022645	0.0186486	Ythdf3/Prkaa2/Ddx6/G3bp2/Prkaa1/Ubap2l/Ythdf2/Lsm14a/Atxn2/Bicd1/Csde1/Eif2s1/Prrc2c/Ddx3x/Tia1/Pum2/D1Pas1/Atxn2l/Ythdf1/G3bp1/Grb7	21
GO:1902683	GO:1902683	regulation of receptor localization to synapse	21/7208	22/10876	0.0014199	0.022645	0.0186486	Gpc6/Iqsec2/Rapgef4/Nptn/Ghsr/Gpc4/Rap1a/Hras/Kalrn/Stx7/Adam10/Camk2a/Prkcz/Gsk3b/Tnik/Cnih2/Map2k1/Dag1/Magi2/Zdhhc3/Arhgap44	21
GO:0071453	GO:0071453	cellular response to oxygen levels	81/7208	101/10876	0.00144487	0.0229772	0.0189221	Ajuba/Atg7/Egln3/Epas1/Epha4/Hif1a/Pten/Rock2/Rora/Slc2a4/Vegfa/Vldlr/Hif3a/Bad/Cd34/Cpeb4/Eif4ebp1/Hif1an/Mlst8/Suv39h1/Rtn4/Ak4/Cpeb1/Pik3cb/Pparg/Tsc1/Pou4f2/Atp6v1g1/Bach1/Nfe2l2/Nkx3-1/Rptor/Adrb2/Atp6v1a/Bcl2/Egln2/Higd1a/Map2k1/Nol3/Ogt/Pdk3/Usp19/Egr1/Hyou1/Atf2/Fam162a/Ireb2/Kcnk2/Ndnf/Slc9a1/Tmbim6/Atp6v0a2/Bnip3l/Cited2/Egln1/Kcnd2/Ubqln1/Prkce/Vasn/Gata6/Ptgis/Fas/Kcnk3/Npepps/Sirt1/S…	81
GO:0035264	GO:0035264	multicellular organism growth	128/7208	166/10876	0.00146876	0.0232903	0.01918	Abl2/App/Ar/Creb1/Csf1/Grhl2/Heg1/Kdm2a/Kmt2c/Ncoa3/Plag1/Pls1/Rarb/Slc1a2/Sos1/Stat3/Tnks2/Wwtr1/Igf1/Ptch1/Ptpn11/Stk40/Wdtc1/Apba1/Clic4/Dicer1/Ercc6/Ghsr/Pik3ca/Rasal2/Rc3h2/Sgpl1/Slc4a10/Slitrk6/Suv39h1/Chd7/Icmt/Sptbn2/Atrn/Gpd2/Hoxa5/Pou3f2/Socs2/Tbl1xr1/Ep300/Hhex/Llgl2/Etnk2/Gnas/H3f3a/Stc2/Tcf7l2/Adrb2/Atxn2/Bcl2/Dio3/Ghr/Ihh/Mbd5/Pex5/Plekha1/Rarg/Rbbp6/Siah1a/Slc12a2/Tarbp2/Slitrk1/Sl…	128
GO:0048511	GO:0048511	rhythmic process	170/7208	225/10876	0.00147883	0.0233833	0.0192565	Atg7/Bhlhe41/Clock/Creb1/Cry2/Ddx5/Dyrk1a/Ereg/Fbxl3/Fzd4/Grin2b/Hlf/Kat2b/Kdm2a/Klf10/Klf9/Mapk9/Mfn2/Npas2/Pdgfra/Per1/Ppara/Pten/Rock2/Rora/Rorb/Runx1/Siah2/Sik1/Sp1/Igf1/Nhlh2/Nkx2-1/Nlgn3/Nr1d2/Adcy1/Crtc1/Csnk2a1/Grin2a/Lep/Mat2a/Ppp1ca/Prkaa2/Sgpl1/Suv39h1/Tef/Usp2/Kdm5c/Nudt12/Bmpr1b/Esr1/Hnrnpd/Inhba/Kcna2/Mapk10/Mapk8/Pparg/Prkaa1/Tardbp/Cckbr/Cdk5r1/Ep300/Nfya/Ppargc1a/Ppp1cb/Usp7/Zfhx…	170
GO:0046661	GO:0046661	male sex differentiation	89/7208	112/10876	0.0014836	0.023392	0.0192637	Ar/Arid4a/Arid4b/Bcl2l11/Bcl2l2/Ccnd1/Fndc3a/Lhx9/Map7/Pdgfra/Smad4/Smad5/Tbc1d20/Tbx3/Wnt9b/Zfpm2/Hoxa13/Ing2/Nhlh2/Nkx2-1/Tmf1/Ybx3/Acvr2a/Ago4/Gja1/Greb1l/Sgpl1/Tex19.2/Csmd1/Esr1/Inhba/Lrp2/Rxfp2/Spata2/Tgfb2/Tgfbr1/Six4/Fgf9/Nkx3-1/Sema3a/Shh/Bcl2/Bmpr1a/Crkl/Hoxa10/Insr/Kdr/Plekha1/Wnt4/Dhcr24/Smad9/Arid5b/Atrx/Fgf10/Hoxa9/Cited2/Gata4/Rab13/Sox2/Gata3/Hoxd13/Lhfpl2/Rara/Patz1/Asb1/H3f3b/Sf…	89
GO:0060038	GO:0060038	cardiac muscle cell proliferation	46/7208	54/10876	0.00150438	0.0236524	0.0194782	Ccnd2/Cxadr/Foxp1/Pten/Tgfbr2/Zfpm2/Apc/Erbb4/Fgfr2/Gja1/Nrg1/Sav1/Meis1/Jarid2/Mapk1/Tgfb2/Tgfbr1/Vgll4/Nog/Arid2/Fgf9/Bmpr1a/Cdk1/Pim1/Tgfbr3/Kcnk2/Mapk14/Tbx20/Cited2/Gata4/Prkar1a/Tbx5/Smad1/Gata6/Tenm4/Ctnnb1/Tbx2/Myh10/Notch1/Rbpj/Fgf20/Foxc1/Hdac2/Rxra/Fgf1/Foxc2	46
GO:0032924	GO:0032924	activin receptor signaling pathway	29/7208	32/10876	0.00151515	0.0237544	0.0195622	Acvr1b/Ski/Smad7/Acvr1c/Acvr2a/Gdf2/Megf8/Acvr1/Inhba/Inhbb/Smad2/Tgfbr1/Tgif1/Gdf6/Tgif2/Fgf9/Acvr2b/Smad3/Magi2/Fgf10/Lemd3/Cited2/Synj2bp/Gdf7/Dmrt1/Fst/Zic2/Igsf1/Zc3h3	29
GO:0016441	GO:0016441	post-transcriptional gene silencing	49/7208	58/10876	0.00155122	0.0242514	0.0199715	Ago1/Ago2/Ago3/Ajuba/Ddx5/Fxr1/Mecp2/Stat3/Tnrc6a/Tnrc6b/Tnrc6c/Trim71/Tsnax/Zc3h10/Ncor2/Ago4/Dicer1/Elavl1/Fmr1/Lin28a/Lin28b/Esr1/Pparg/Tnf/Clp1/Helz/Map2k1/Tarbp2/Eif6/Celf1/Pum2/Tial1/Ripk1/Marf1/Wtip/Tgfb1/Adar/Cnot1/Ncor1/Gigyf2/Limd1/Rbm4/Nrde2/Egfr/Tsn/Zc3h12a/Nr2f1/Ppp3ca/Pum1	49
GO:0061014	GO:0061014	positive regulation of mRNA catabolic process	58/7208	70/10876	0.00156415	0.0243844	0.020081	Ago2/Cnot6/Cnot6l/Cnot7/Igf2bp1/Mex3d/Nanos1/Rock2/Tnrc6a/Tnrc6b/Tnrc6c/Trim71/Ythdf3/Dcp2/Mettl16/Btg2/Cpeb3/Hnrnpr/Rbm24/Rc3h2/Cnot2/Rc3h1/Hnrnpd/Pan3/Prr5l/Syncrip/Tardbp/Ythdf2/Dcp1a/Patl1/Rock1/Pde12/Csde1/Hnrnpu/Samd4/Ttc5/Celf1/Cnot8/Tob1/Zc3hav1/Zfp36l2/Eif4enif1/Cnot1/Dcps/Gtpbp1/Gigyf2/Upf1/Paip1/Mettl3/Pabpc1/Ythdf1/Pnpt1/Zc3h12a/Zfp36l1/Dhx36/Exosc9/Pum1/Khsrp	58
GO:0021885	GO:0021885	forebrain cell migration	52/7208	62/10876	0.0015742	0.0243844	0.020081	Emx2/Foxb1/Lhx6/Lrp8/Ndel1/Pafah1b1/Socs7/Nkx2-1/Pou3f3/Fbxo45/Htr6/Mdga1/Nrg1/Nrg3/Srf/Sun1/Rtn4/Slit1/Arx/Cxcl12/Lrp6/Pou3f2/Robo1/Wdr47/Cdk5r1/Cul5/Sun2/Fezf2/Fgf13/Dixdc1/Pex13/Pex5/Reln/Slit2/Foxg1/Gli3/Rac1/Rhoa/Lrrk2/Tnr/Zmiz1/Dab2ip/Psen1/Srgap2/Ctnnb1/Ccdc141/Dcx/Egfr/Drd2/Syne2/Cntn2/Col3a1	52
GO:0010921	GO:0010921	regulation of phosphatase activity	55/7208	66/10876	0.0015773	0.0243844	0.020081	Bmp2/Cry2/Mastl/Ppargc1b/Ppp1r2/Ppp2ca/Ppp6r2/Ppp6r3/Rock2/Uri1/Bag4/Ppp1r9b/Sema4d/Calm2/Cdk5rap3/Mtmr9/Npnt/Ppp6r1/Slc39a10/Tgfb2/Tnf/Tsc1/Hsp90b1/Itga1/Mgat5/Ppp1r12a/Rock1/Gna12/Itga2/Ppp1r11/Smad3/Magi2/Nuak1/Calm1/Fkbp1b/Mprip/Lpin1/Htt/Calm3/Ppp4r4/Vcan/Vrk3/Bod1l/Agtr2/Epm2a/Pdgfrb/Ppp1r1b/Rcan1/Oaz3/Drd2/Gnai2/Ahr/Ikbkb/Chp1/Ppp1r15b	55
GO:0033143	GO:0033143	regulation of intracellular steroid hormone receptor signaling pathway	55/7208	66/10876	0.0015773	0.0243844	0.020081	Ar/Clock/Cry2/Dab2/Ddx5/Foxa1/Foxp1/Lmo3/Ncoa3/Per1/Rnf6/Zbtb7a/Igf1/Ncor2/Lbh/Cnot2/Heyl/Kmt2d/Calr/Ep300/Med1/Arntl/Bdnf/Cyp7b1/Smarca4/Strn3/Carm1/Lats1/Pias2/Trim68/Vps18/Wbp2/Ncoa2/Nr3c1/Rhoa/Esr2/Isl1/Safb2/Sirt1/Ppp5c/Cnot1/Src/Ufl1/Ncor1/Sfrp1/Zfp366/Ddrgk1/Pak1/Tcf21/Uba5/Rnf14/Ufm1/Phb/Phb2/Ntrk2	55
GO:0030518	GO:0030518	intracellular steroid hormone receptor signaling pathway	75/7208	93/10876	0.00159887	0.0246492	0.0202991	Ar/Clock/Cry2/Dab2/Ddx5/Foxa1/Foxp1/Klf9/Lmo3/Ncoa3/Per1/Ppargc1b/Rnf6/Ubr5/Zbtb7a/Igf1/Ncor2/Tmf1/Lbh/Calcoco1/Cnot2/Heyl/Kmt2d/Taf7/Trip4/Esr1/Nr3c2/Rbfox2/Calr/Ep300/Med1/Pou4f2/Arntl/Bdnf/Cyp7b1/Nkx3-1/Smarca4/Strn3/Carm1/Lats1/Pias2/Trim68/Ube3a/Vps18/Ywhah/Wbp2/Ncoa2/Nr3c1/Rhoa/Zmiz1/Dnaja1/Esr2/Isl1/Safb/Safb2/Sirt1/Fkbp4/Ppp5c/Cnot1/Padi2/Src/Ufl1/Ncor1/Sfrp1/Zfp366/Ddrgk1/Pak1/Tcf21/Uba5…	75
GO:0006469	GO:0006469	negative regulation of protein kinase activity	112/7208	144/10876	0.00165726	0.0254786	0.0209821	Bmp2/Camk2n1/Camk2n2/Cdkn1a/Heg1/Kat2b/Lyn/Pkia/Pten/Ptpro/Rb1/Sh3bp5/Sorl1/Spred1/Spry4/Srcin1/Stk38/Tsg101/Wwtr1/Ptpn1/Ptpn6/Apc/Cep85/Dusp1/Dusp7/Dvl1/Hipk3/Hmgcr/Inpp5k/Sh3bp5l/Smcr8/Socs4/Tnfaip3/Taf7/Cblb/Cdk5rap3/Gadd45a/Lrp6/Pik3cb/Pparg/Socs5/Errfi1/Hhex/Prkag2/Sh2b3/Ubash3b/Gsk3b/Nr2f2/Ptpn2/Chordc1/Epha1/Ephb2/Gskip/Lats1/Lats2/Nf2/Paqr3/Pkib/Ppm1e/Prkar2a/Prkca/Gnaq/Chmp6/Coro1c/Npm1/…	112
GO:0060993	GO:0060993	kidney morphogenesis	72/7208	89/10876	0.00167465	0.0256749	0.0211438	Bmp2/Fat4/Fmn1/Gzf1/Kif26b/Lif/Osr1/Sall1/Smad4/Sox4/Tshz3/Vegfa/Wnt9b/Wwtr1/Klhl3/Lhx1/Ptch1/Wnt7b/Erbb4/Gcnt1/Gdnf/Greb1l/Hs3st3a1/Pbx1/Vangl2/Fras1/Npnt/Wnt1/Wnt2b/Nog/Six4/Shh/Bcl2/Eya1/Hs3st3b1/Wnt4/Dlg1/Fgf10/Hs2st1/Gli3/Hnf1b/Six1/Gata3/Lrrk2/Hoxd11/Irx2/Ahi1/Commd5/Ctnnbip1/Gcnt4/Grem1/Hoxa11/Six2/Tgfb1/Pgf/Ctnnb1/Hey1/Lgr4/Agtr2/Bmp7/Tcf21/Hes1/Nphp3/Maged1/Calb1/Irx3/Lzts2/Ahr/Ppp3ca/Tm…	72
GO:1903829	GO:1903829	positive regulation of protein localization	268/7208	365/10876	0.00168556	0.0257709	0.0212228	Acsl4/Adam9/App/Atg7/Camk2n1/Cep120/Coro2b/Crebrf/Ctdspl2/Frmd4a/Fyn/Gpr137b/Hif1a/Kcnb1/Lif/Mark4/Mepce/Myo5b/Ormdl3/Pik3r1/Pls1/Rapgef4/Rock2/Sar1b/Serp1/Sesn2/Sorl1/Sox4/Sqstm1/Ssh1/Stk11/Sybu/Tsg101/Ubr5/Vegfa/Wnk3/Wwtr1/Zdhhc1/Bcap31/Cacnb3/Cask/Igf1/Msn/Nlgn3/Nptn/Tcp1/Apc/Bad/Cacng2/Edem1/Erbb4/Fga/Gja1/Glp1r/Ier3ip1/Jup/Lep/Lrp4/Mavs/Myo18a/Ppp1r9b/Prkaa2/Snx27/Abhd17a/Fgg/Hras/Map1a/Nr1h…	268
GO:0035265	GO:0035265	organ growth	127/7208	165/10876	0.00172869	0.0263578	0.0217061	Ar/Bcl2l11/Bnc2/Ccnd2/Cxadr/Foxp1/Heg1/Map7/Pdgfra/Plag1/Ppara/Pten/Rarb/S1pr1/Serp1/Stc1/Tgfbr2/Trip10/Zfpm2/Cacna1c/Igf1/Ptk2/Ptpn11/Ybx3/Yy1/Apc/Dusp6/Edn1/Erbb4/Fgfr2/Gja1/Ier3ip1/Lep/Nrg1/Sav1/Meis1/Arx/Dll1/Esr1/Jarid2/Mapk1/Smad2/Tgfb2/Tgfbr1/Vgll4/Nog/Tomm70a/Arid2/Fgf7/Fgf9/Gsk3b/Prox1/Rspo2/Shh/Tcf7l2/Wwc1/Acvr2b/Bcl2/Bmpr1a/Carm1/Cdk1/Fbln5/Kdr/Lats1/Lats2/Pim1/Rarg/Tgfbr3/Ube3a/Fxn/Ad…	127
GO:0008038	GO:0008038	neuron recognition	39/7208	45/10876	0.00175248	0.0266473	0.0219445	App/Arhgap35/Epha4/Sema5a/Tnfrsf21/Nptn/Amigo1/Megf8/Prtg/Efnb3/Rtn4/Cnr1/Gap43/Nrp1/Robo1/Robo2/Cdk5r1/Bdnf/Fezf2/Mypn/Sema3a/Ywhaz/Ephb2/Celsr3/Dscaml1/Ephb3/Foxg1/Ndn/Ptprz1/Ext1/L1cam/Cntnap2/Ccdc141/Nexn/Wnt5a/Casp3/Nrcam/Cntn2/Epha3	39
GO:0061013	GO:0061013	regulation of mRNA catabolic process	96/7208	122/10876	0.00178288	0.0270355	0.0222642	Ago2/Alkbh5/Cnot6/Cnot6l/Cnot7/E2f1/Fastk/Fxr1/Igf2bp1/Mex3d/Nanos1/Rock2/Tnrc6a/Tnrc6b/Tnrc6c/Trim71/Vegfa/Ythdf3/Dcp2/Mettl16/Btg2/Cpeb3/Dicer1/Elavl1/Elavl4/Fmr1/Gdnf/Hnrnpr/Mapkapk2/Rbm24/Rbm38/Rc3h2/Cnot2/Larp4b/Rc3h1/Hnrnpd/Pan3/Prr5l/Syncrip/Tardbp/Ythdf2/Dcp1a/Patl1/Rock1/Carhsp1/Ikbke/Pde12/Axin2/Calcr/Csde1/Hnrnpu/Pcbp4/Taf15/Myef2/Samd4/Srsf1/Ttc5/Celf1/Rbm46/A1cf/Cnot8/Fxr2/Npm1/Pum2/…	96
GO:0048864	GO:0048864	stem cell development	66/7208	81/10876	0.00181713	0.0274797	0.0226301	Efnb1/Hif1a/Jag1/Sema3c/Sema4b/Sema4g/Sema5a/Sema7a/Setd2/Phactr4/Sema3b/Sema4f/Wnt7b/Zeb2/Dicer1/Edn1/Erbb4/Gdnf/Phox2b/Ret/Sema4c/Sema4d/Sox11/Wnt7a/Acvr1/Kbtbd8/Mapk1/Nrp1/Msi2/Sema3a/Shh/Sox10/Bcl2/Bmpr1a/Cdc42/Ednra/Sema3d/Sema5b/Sema6d/Tfap2a/Cdh2/Pax3/Pax6/Pdcd6/Sema6b/Cited2/Coro1c/Rdh10/Sema3f/Snai2/Fam172a/Aldh1a2/Ednrb/Hand2/Isl1/Kitl/Pef1/Bmp7/Twist1/Hes1/Pitx2/Alx1/Foxc1/Fgf15/Klhl12…	66
GO:0042391	GO:0042391	regulation of membrane potential	258/7208	351/10876	0.00184257	0.0277888	0.0228846	App/Atxn1/Bid/Cntnap1/Cxadr/Fgf12/Foxp1/Grin2b/Kcnb1/Kcnh5/Kcnj10/Kcnk10/Kcnq2/Mecp2/Mfn1/Mfn2/Myh14/Nedd4l/P2rx4/Pex5l/Pten/Ptpn3/Rapgef4/Rims2/Scn1a/Slc17a7/Slc24a4/Slc25a27/Slc25a36/Slc4a4/Smad7/Ssh1/Tusc2/Usp53/Cacna1c/Cacna2d1/Cacnb3/Chchd10/Fgf14/Kcnq1/Nlgn3/Scn3a/Asic1/Atp1a4/Bad/Bak1/Cacng2/Chrnd/Crtc1/Dvl1/Edn1/Fmr1/Gja1/Grin2a/Hcn3/Hcn4/Jup/Kcna1/Kcnc2/Kcnh1/Kcnh3/Kcnh7/Rgs7bp/Scn2b/Scn…	258
GO:0045216	GO:0045216	cell-cell junction organization	119/7208	154/10876	0.00185241	0.0277948	0.0228895	Cdh24/Cntnap1/Cxadr/Epha4/F2r/Grhl2/Heg1/Kirrel/Mpdz/Nedd4l/Pard6b/Pkn2/Plekha7/Ptpro/Rhoc/Rock2/Smad7/Vegfa/Fzd5/Pak2/Camsap3/Cdh12/Cdh5/Cdh9/Cgn/Gja1/Gjc1/Jup/Kifc3/Numbl/Srf/Wdr1/Wnt11/Hipk1/Nr1h4/Pof1b/Efnb2/Fermt2/Tgfb2/Tgfbr1/Tnf/Ugt8a/Adam10/Cdh20/Cdh7/Rock1/Csf1r/Zfp703/Cdc42/Cldn2/Ephb2/Lims1/Myo1c/Nf2/Pdcd6ip/Prkca/Smad3/Vcl/Cdh2/Tjp1/Ccm2/Dlg1/Dlg5/Cdh11/Ctnnd2/Fscn1/Ocln/Rab13/Rac1/Rh…	119
GO:0007215	GO:0007215	glutamate receptor signaling pathway	32/7208	36/10876	0.00185299	0.0277948	0.0228895	App/Fyn/Grin2b/Kcnb1/Plcb1/Grm1/Cpeb4/Dagla/Fmr1/Grin2a/Kalrn/Prnp/Unc13a/Camk2a/Cdk5r1/Grik3/Cx3cl1/Ncstn/Gnaq/Grm4/Homer1/Ptk2b/Slc1a1/Grm3/Homer2/Grin2d/Grm2/Shank3/Frrs1l/Grm8/Plp1/Grid2ip	32
GO:0048709	GO:0048709	oligodendrocyte differentiation	77/7208	96/10876	0.00186801	0.0278099	0.022902	Cntnap1/Kcnj10/Nkx2-2/Pten/Tnfrsf21/Zfp365/B4galt5/Nkx2-1/Nlgn3/B4galt6/Dicer1/Dusp15/Nrg1/Tnfrsf1b/Wdr1/Otx2/Pparg/Sox5/Ptpra/Ckap5/Rheb/Shh/Sox1/Sox10/Tcf7l2/Trpc4/Ncstn/Omg/Sox6/Suz12/Dag1/Nkx6-1/Pax6/Dlx1/Id2/Id4/Tspan2/Eif2b5/Gli3/Ptprz1/Wasf3/Exoc4/Fa2h/Nsun5/Dlx2/Aspa/Lingo1/Med12/Tenm4/Tgfb1/Cntnap2/Ctnnb1/Eif2b1/Abca2/Myrf/Olig1/Prdm8/Daam2/Tppp/Cntn1/Dusp10/Notch1/Slc45a3/Ascl1/Eif2b3/H…	77
GO:0033673	GO:0033673	negative regulation of kinase activity	124/7208	161/10876	0.00186945	0.0278099	0.022902	Ajuba/Bmp2/Camk2n1/Camk2n2/Cdkn1a/Heg1/Kat2b/Lyn/Midn/Pip4k2a/Pip4k2c/Pkia/Pten/Ptpro/Rb1/Sh3bp5/Sorl1/Spred1/Spry4/Srcin1/Stk38/Tsg101/Wnk1/Wwtr1/Ptpn1/Ptpn6/Apc/Cep85/Dusp1/Dusp7/Dvl1/Hipk3/Hmgcr/Inpp5k/Pik3ip1/Pip4k2b/Sh3bp5l/Smcr8/Socs4/Tnfaip3/Taf7/Cblb/Cdk5rap3/Gadd45a/Lrp6/Pik3cb/Pparg/Socs5/Errfi1/Hhex/Prkag2/Sh2b3/Ubash3b/Gsk3b/Nr2f2/Ptpn2/Chordc1/Epha1/Ephb2/Gskip/Hnrnpu/Lats1/Lats2/Nf2…	124
GO:0010812	GO:0010812	negative regulation of cell-substrate adhesion	42/7208	49/10876	0.00187404	0.0278099	0.022902	Acer2/Bcl6/Coro2b/Fzd4/Fzd7/Jag1/Pik3r1/Pten/Rasa1/Spry4/Cask/Efna5/Dlc1/Spock1/Wnt1/Rcc2/Serpine1/Dmtn/Kank1/Ajap1/Fam107a/Bcas3/Thbs1/Arhgap6/Clasp2/Coro1c/Lrp1/Ptprz1/Rhoa/Angpt2/Phldb2/Plet1/Apod/Mmp14/Src/Adam15/Notch1/Actn4/Itgb1bp1/Nf1/Col1a1/Dusp22	42
GO:0035924	GO:0035924	cellular response to vascular endothelial growth factor stimulus	42/7208	49/10876	0.00187404	0.0278099	0.022902	Egr3/Flt1/Gab1/Pdgfra/Smoc2/Tcf4/Vegfa/Dll4/Pik3cd/Ccbe1/Mapkapk2/Pik3ca/Tspan12/Rela/Dll1/Nrp1/Nus1/Pik3cb/Robo1/Atp2b4/Ern1/Adamts12/Kdr/Map2k3/Myo1c/Cadm4/Mapk14/Dcn/Nr4a1/Dab2ip/Spry2/Hspb1/Pgf/Xbp1/Pdgfrb/Notch1/Akt1/Itgb1bp1/Vegfc/Foxc1/Prkd1/Pdgfb	42
GO:0036465	GO:0036465	synaptic vesicle recycling	63/7208	77/10876	0.00188017	0.0278265	0.0229156	Ap3d1/Dgkq/Dnm2/Fcho2/Scamp5/Slc17a7/Slc2a4/Syt7/Dnajc6/Fgf14/Nlgn3/Itsn2/Pclo/Ppp3cc/Synj2/Canx/Cltc/Dennd1a/Plaa/Rab5a/Ston2/Picalm/Rock1/Synj1/Syt1/Ap2b1/Git1/Scrib/Sh3gl2/Sncg/Stx1a/Stx1b/Itsn1/Syt11/Git2/Napb/Ap1s2/Ap3s1/Sh3gl1/Actb/Lrrk2/Ap2m1/Dnm1/Syt2/Dnm3/Tor1a/Amph/Cd24a/Syt5/Vamp4/Ap3s2/Bcl2l1/Sncb/Pip5k1c/Snap91/Syp/Vamp2/Cyfip1/Dnm1l/Ppp3cb/Pacsin1/Tbc1d24/Btbd9	63
GO:0009101	GO:0009101	glycoprotein biosynthetic process	161/7208	213/10876	0.00189029	0.0279019	0.0229777	Acer2/Ago2/Csgalnact1/Gxylt1/Hs3st5/Plcb1/Pxylp1/Serp1/St3gal1/St6galnac3/St6galnac6/St8sia2/St8sia3/Tet1/Tet2/Tet3/Trip11/Ube2j1/Alg9/B4galt5/Igf1/Pofut1/Alg6/B3galnt2/Dpy19l1/Fut1/Galnt14/Galnt5/Galnt7/Gcnt1/Hs3st3a1/Mgat4a/Necab3/Slc35c1/Slc4a10/St3gal6/St6gal1/St6galnac5/St8sia4/St8sia5/Tmtc2/Vangl2/St3gal3/Arfgef1/C1galt1/Eogt/Fam20b/Fut9/Mlec/Nus1/Stt3b/Tmem165/Atp7a/B4galt1/Chpf2/Extl3/Mga…	161
GO:0051223	GO:0051223	regulation of protein transport	301/7208	413/10876	0.00195035	0.0286917	0.0236281	Acsl4/Adam9/App/Atg7/Camk2n1/Clock/Crebrf/Ctdspl2/Derl2/Dnajc27/Epha5/F2r/Frmd4a/Fyn/Hif1a/Kcnb1/Midn/Ndel1/Pde3b/Pik3r1/Pkia/Ppp2ca/Rab11fip1/Rab11fip5/Rapgef4/Rest/Sar1b/Serp1/Sirt7/Sorl1/Sox4/Srcin1/Stxbp5/Sybu/Syt7/Tsg101/Ube2j1/Ubr5/Yod1/Bcap31/Cacnb3/Cask/Cd200/Efna5/Eny2/Igf1/Kcnq1/Klf7/Ptpn1/Ptpn11/Acvr1c/Adcy5/Bad/Bag4/Edem1/Fga/Ghsr/Gja1/Glp1r/Gopc/Hmgcr/Ier3ip1/Inpp5k/Jup/Lep/Mavs/Myo1…	301
GO:0048332	GO:0048332	mesoderm morphogenesis	45/7208	53/10876	0.00195414	0.0286917	0.0236281	Bmpr2/Kdm6b/Nr4a3/Setd2/Tal1/Tbx3/Crb2/Srf/Txnrd1/Wnt11/Acvr1/Inhba/Smad2/Foxf1/Gpi1/Nog/Bmpr1a/Eya1/Nf2/Smad3/Wnt3a/Kdm6a/Macf1/Wnt3/Prkar1a/Exoc4/Smad1/Htt/Eomes/Hoxa11/Six2/Prkaca/Snai1/Wls/Axin1/Dkk1/Bmp7/Hand1/Wnt5a/Foxc1/Nckap1/Tcf7l1/Pax2/Foxc2/Chrd	45
GO:0007162	GO:0007162	negative regulation of cell adhesion	168/7208	223/10876	0.00196388	0.0287401	0.023668	Abl2/Acer2/Bcl6/Bmp2/Cd274/Coro2b/Epha4/Epha5/Fzd4/Fzd7/Irf1/Itch/Jag1/Pdcd1lg2/Pde3b/Pik3r1/Plxna1/Ppara/Pten/Rasa1/Runx1/Sema5a/Smad7/Socs6/Spry4/Srcin1/Tnfrsf21/Vegfa/Wnk1/Cask/Efna5/Ildr2/Klf4/Pag1/Ptk2/Ptpn11/Ptpn6/Vtcn1/C1qtnf1/Cbfb/Cbll1/Dusp1/Podxl/Rc3h2/Sema4d/Sftpd/Tnfaip3/Tnfsf4/Fgg/Rc3h1/Rnd1/Adamts18/Cblb/Cxcl12/Dlc1/Jam2/Nrarp/Peli1/Prkg1/Prnp/Runx3/Sdc4/Socs5/Spock1/Wnt1/Zbtb7b/Ada…	168
GO:0051650	GO:0051650	establishment of vesicle localization	111/7208	143/10876	0.00196779	0.0287401	0.023668	Ap3d1/Cul3/Dpysl2/Fnbp1l/Fyco1/Gbf1/Itga4/Kif13a/Kif5a/Mecp2/Myo19/Myo1d/Myo5b/Ndel1/Pafah1b1/Sar1b/Slc2a4/Stk11/Sybu/Tanc2/Trip11/Tsg101/Dctn1/Fgfr2/Myo6/Tmed9/Trappc6b/Vps4b/Kif1c/Pclo/Exoc5/Mapk8/Ppfia2/Sdc4/Stam/Wasl/Picalm/Prkcz/Rab11b/Synj1/Trak1/Trak2/Dync1i1/Sdcbp/Trappc10/Arfgap2/Cnih2/Kif1b/Kif5c/Map2k1/Myo1c/Pdcd6ip/Scrib/Sec16a/Syt4/Lin7a/Myo5a/Syt11/Pdcd6/Rasgrp1/Sdc1/Ap1s2/Ap3s1/Cla…	111
GO:0060998	GO:0060998	regulation of dendritic spine development	57/7208	69/10876	0.00197757	0.0288071	0.0237232	Lrp8/Mecp2/Mfn1/Mfn2/Pafah1b1/Pak3/Pten/Tanc2/Cask/Nlgn3/Cpeb3/Fmr1/Mapk6/Caprin2/Kalrn/Ppfia2/Ppp1r9a/Opa1/Ngef/Actr2/Caprin1/Ephb2/Reln/Ube3a/Actr3/Itsn1/Ptprs/Dlg5/Shank1/Asap1/Crebbp/Efna1/Fstl4/Hnrnpk/Lpar1/Marcks/Nr3c1/Plk2/Rac1/Ngfr/Cux2/Stau2/Dnm3/Pbrm1/Psen1/D16Ertd472e/Sdk1/Eef2k/Arf1/Dtnbp1/Il2/Shank3/Mtor/Hdac2/Camk2b/Dhx36/Dnm1l	57
GO:0048488	GO:0048488	synaptic vesicle endocytosis	54/7208	65/10876	0.00200546	0.0289601	0.0238492	Ap3d1/Dgkq/Dnm2/Fcho2/Scamp5/Slc17a7/Slc2a4/Syt7/Dnajc6/Nlgn3/Itsn2/Ppp3cc/Synj2/Canx/Cltc/Dennd1a/Ston2/Picalm/Rock1/Synj1/Syt1/Ap2b1/Scrib/Sh3gl2/Sncg/Stx1a/Itsn1/Syt11/Napb/Ap3s1/Sh3gl1/Actb/Lrrk2/Ap2m1/Dnm1/Syt2/Dnm3/Tor1a/Amph/Cd24a/Syt5/Vamp4/Ap3s2/Bcl2l1/Sncb/Pip5k1c/Snap91/Syp/Vamp2/Dnm1l/Ppp3cb/Pacsin1/Tbc1d24/Btbd9	54
GO:0140238	GO:0140238	presynaptic endocytosis	54/7208	65/10876	0.00200546	0.0289601	0.0238492	Ap3d1/Dgkq/Dnm2/Fcho2/Scamp5/Slc17a7/Slc2a4/Syt7/Dnajc6/Nlgn3/Itsn2/Ppp3cc/Synj2/Canx/Cltc/Dennd1a/Ston2/Picalm/Rock1/Synj1/Syt1/Ap2b1/Scrib/Sh3gl2/Sncg/Stx1a/Itsn1/Syt11/Napb/Ap3s1/Sh3gl1/Actb/Lrrk2/Ap2m1/Dnm1/Syt2/Dnm3/Tor1a/Amph/Cd24a/Syt5/Vamp4/Ap3s2/Bcl2l1/Sncb/Pip5k1c/Snap91/Syp/Vamp2/Dnm1l/Ppp3cb/Pacsin1/Tbc1d24/Btbd9	54
GO:0045638	GO:0045638	negative regulation of myeloid cell differentiation	51/7208	61/10876	0.00201416	0.0289601	0.0238492	Gpr137b/Hmgb3/Lyn/Paf1/Pik3r1/Runx1/Tob2/Ypel4/Zbtb16/Gas2l1/Klf13/Meis2/Meis1/Tmem178/Cdc73/Dll1/Hoxa5/Itpkb/Mafb/Rbm15/Fbn1/Ubash3b/Inpp5d/Ptpn2/Fbxw7/Tcta/Zbtb46/Cdk6/Hoxa9/Ptk2b/Gabpa/Gata2/Hspa9/Tnfrsf11b/Rara/Hoxb8/Stat5b/Tnfaip6/Trib1/Ldb1/Ctnnb1/Sfrp1/Lmo2/Nf1/Tjp2/Ceacam1/Zfp36l1/Cartpt/Nfkbia/Gpr171/Gpr137	51
GO:0048645	GO:0048645	animal organ formation	51/7208	61/10876	0.00201416	0.0289601	0.0238492	Ar/Bmp2/Frs2/Sulf1/Tgfbr2/Fgfr2/Gdnf/Wnt11/Hoxa3/Lrp2/Mapk1/Robo1/Robo2/Wnt2b/Hhex/Nog/Shh/Tbr1/Axin2/Bmpr1a/Eya1/Hoxc11/Map2k1/Pim1/Wnt3a/Pax3/Fgf10/Cited2/Gli3/Rdh10/Six1/Tbx5/Ext1/Spry1/Gata6/Hoxd11/Hand2/Hoxa11/Isl1/Lemd2/Ctnnb1/Dkk1/Bmp7/Notch1/Rbpj/Wnt5a/Hes1/Gng5/Gli2/Pax2/Fgf1	51
GO:0061035	GO:0061035	regulation of cartilage development	51/7208	61/10876	0.00201416	0.0289601	0.0238492	Bmp2/Pthlh/Rarb/Shox2/Smad7/Trps1/Fgf18/Ptpn11/Zbtb16/Gdf2/Lep/Maf/Mboat2/Rela/Sox5/Tgfb2/Tgfbr1/Gdf6/Nog/Adamts12/Axin2/Ihh/Pth/Rarg/Smad3/Sox6/Thrb/Glg1/Gli3/Snai2/Rara/Runx2/Smad1/Hoxd11/Wnt9a/Grem1/Hoxa11/Pkdcc/Six2/Tgfb1/Zfp219/Ctnnb1/Efemp1/Bmp6/Wnt5a/Mkx/Smpd3/Gdf5/Ltbp3/Gli2/Mustn1	51
GO:0031365	GO:0031365	N-terminal protein amino acid modification	20/7208	21/10876	0.0020548	0.0293166	0.0241427	Kat2b/Naa30/Sox4/Naa50/Naa40/Naa25/Ep300/Naa15/Ppm1a/Map6d1/Nmt2/Crebbp/Naa10/Naa11/Mettl11b/Ppm1b/Naa16/Metap2/Nmt1/Naa60	20
GO:0060065	GO:0060065	uterus development	20/7208	21/10876	0.0020548	0.0293166	0.0241427	Foxl2/Smad4/Wnt9b/Lhx1/Greb1l/Wnt7a/Esr1/Tgfb2/Ash1l/Hoxa10/Hoxa9/Nipbl/Gata3/Esr2/Hoxa11/Src/Cdkn1c/Kdm5b/Cdh1/Wnt5a	20
GO:1900242	GO:1900242	regulation of synaptic vesicle endocytosis	20/7208	21/10876	0.0020548	0.0293166	0.0241427	Dgkq/Scamp5/Slc17a7/Syt7/Ppp3cc/Picalm/Rock1/Syt11/Sh3gl1/Lrrk2/Ap2m1/Dnm1/Tor1a/Vamp4/Bcl2l1/Pip5k1c/Snap91/Dnm1l/Ppp3cb/Btbd9	20
GO:0030510	GO:0030510	regulation of BMP signaling pathway	71/7208	88/10876	0.00206805	0.0294299	0.0242361	Bambi/Bmpr2/Crim1/Ctdspl2/Nbl1/Rgma/Ski/Skil/Skor1/Smad4/Smad6/Smad7/Sorl1/Sulf1/Hoxa13/Cdh5/Crb2/Gdf2/Hipk2/Neo1/Scube3/Smurf1/Sox11/Vwc2/Kcp/Lrp2/Pparg/Rnf165/Smad2/Smurf2/Spg20/Wnt1/Fbn1/Nog/Tcf7l2/Kdr/Ppm1a/Tgfbr3/Vwc2l/Zfp423/Dlx1/Lemd3/Tbx20/Trim33/Gata4/Grem2/Tob1/Bmper/Gata6/Itga3/Grem1/Tnfaip6/Ube2o/Eng/Lemd2/Tfap2b/Chrdl1/Sfrp1/Sostdc1/Dkk1/Fst/Notch1/Rbpj/Wnt5a/Chrdl2/Hes1/Msx1/Fbxl15/…	71
GO:0051386	GO:0051386	regulation of neurotrophin TRK receptor signaling pathway	15/7208	15/10876	0.00207992	0.0294966	0.024291	Ulk1/Wasf1/Ptprf/Tmem108/Zdhhc17/Slc9a6/Spry1/Spry2/Ppp2r5b/Agtr2/Ngf/Cyfip1/Cyfip2/Sh3glb1/Ppp2r5d	15
GO:0030335	GO:0030335	positive regulation of cell migration	323/7208	445/10876	0.0020878	0.0294966	0.024291	Acvr1b/Adam9/Ago2/Akt3/Ano6/App/Bmp2/Bmpr2/Cd274/Cd99l2/Crk/Csf1/Dab2/Dock4/Epha4/F2r/F3/Flt1/Foxp1/Furin/Fzd4/Gab1/Has2/Hdac4/Hif1a/Il6st/Iqsec1/Itga4/Lyn/Map3k3/Mospd2/Nr4a3/P2rx4/Pak3/Pdgfra/Pik3r1/Rapgef2/Rapgef4/Rhoc/Rock2/S1pr1/Sash1/Sema3c/Sema4b/Sema4g/Sema5a/Sema7a/Smoc2/Sp1/Ssh1/Ssh2/Stat3/Tgfbr2/Tiam1/Vegfa/Wnk1/Fgf18/Igf1/Pcsk5/Pik3cd/Ptk2/Rhob/Sema3b/Sema4f/Adam17/Apc/Atoh8/Bag4/Cbll…	323
GO:0035115	GO:0035115	embryonic forelimb morphogenesis	28/7208	31/10876	0.00208868	0.0294966	0.024291	Alx4/Osr1/Shox2/Tbx3/Cacna1c/Hoxa13/Mecom/Wnt7a/Lrp6/Rspo2/Shh/Reck/Tfap2a/Hoxa9/Wnt3/Nipbl/Rdh10/Tbx5/Runx2/Hoxd11/Wnt9a/Aldh1a2/Hoxa11/Rpgrip1l/Ctnnb1/Twist1/En1/Msx1	28
GO:1902895	GO:1902895	positive regulation of miRNA transcription	35/7208	40/10876	0.00211875	0.0298095	0.0245487	Bmp2/Hif1a/Smad4/Smad6/Stat3/Klf4/Atoh8/Ets1/Srf/Apln/Rela/Pparg/Tgfb2/Tgfbr1/Tnf/Tead1/Smarca4/Bmpr1a/Fosl1/Smad3/Egr1/Foxo3/Gata2/Jun/Nr3c1/Gata3/Ngfr/Smad1/Ctcf/Tgfb1/Klf5/Il10/Srebf1/Srebf2/Pdgfb	35
GO:0031644	GO:0031644	regulation of nervous system process	108/7208	139/10876	0.00212158	0.0298095	0.0245487	App/Dlgap2/Egr2/F2r/Fgf12/Grin2b/Kcnj10/Mgll/Pten/Rapgef4/Rims2/Rock2/Ssh1/Tnfrsf21/Cacnb3/Dlgap4/Grm1/Igf1/Nlgn3/Dicer1/Dvl1/Edn1/Fmr1/Ghsr/Grin2a/Shisa6/Slc8a2/Tmem25/Tnfrsf1b/Wnt7a/Pclo/Rtn4/Jam2/Nptx1/Cckbr/Prkcz/Tmem108/Gsk3b/Sox10/Adrb2/Cnih2/Hgf/Itga2/Nos1/Reln/Rnf10/Stx1a/Stx1b/Celf4/Dag1/Homer1/Kcnc4/Ptk2b/Shank1/Slc9a1/Abat/Lpin1/Sh3gl1/Wasf3/Lrrk2/Ngfr/Oprl1/Tnr/Cux2/Cbln1/Cck/Ednrb/Nr…	108
GO:0043487	GO:0043487	regulation of RNA stability	95/7208	121/10876	0.00214196	0.0300198	0.0247219	Ago2/Alkbh5/Cnot6/Cnot6l/Cnot7/E2f1/Fastk/Fxr1/Igf2bp1/Mex3d/Nanos1/Rock2/Tnrc6a/Tnrc6b/Tnrc6c/Trim71/Vegfa/Ythdf3/Dcp2/Mettl16/Btg2/Cpeb3/Dicer1/Elavl1/Elavl4/Fmr1/Gdnf/Hnrnpr/Lin28b/Mapkapk2/Rbm24/Rbm38/Rc3h2/Tnfrsf1b/Cnot2/Larp4b/Rc3h1/Hnrnpd/Pan3/Syncrip/Tardbp/Ythdf2/Dcp1a/Patl1/Rock1/Carhsp1/Ikbke/Pde12/Axin2/Calcr/Csde1/Hnrnpu/Pcbp4/Taf15/Myef2/Samd4/Srsf1/Celf1/Rbm46/Cnot8/Fxr2/Npm1/Pum2/…	95
GO:0006665	GO:0006665	sphingolipid metabolic process	79/7208	99/10876	0.00216015	0.0301986	0.0248691	Acer2/Atg7/Cers6/Itgb8/Map7/Ormdl3/St3gal1/St6galnac3/St6galnac6/St8sia2/St8sia3/B4galt5/Pla2g15/B4galt6/Cln6/Elovl1/Elovl2/Elovl6/Neu1/Serinc5/Sgpl1/St6galnac5/St8sia4/St8sia5/St3gal3/Fut9/Kit/Sphk2/Ugcg/Ugt8a/Cers5/Ormdl1/Sgms1/Abca12/Agk/B3galt1/Cers1/Kdsr/Samd8/Serinc3/Sftpb/Sptlc1/Elovl7/Neu3/Elovl5/Sptlc2/Sptssa/Vapa/Serinc1/Sgms2/St3gal2/B4galt4/Cerkl/Fa2h/Pla2g6/Tm9sf2/Cln8/St8sia1/Asah2/…	79
GO:0003156	GO:0003156	regulation of animal organ formation	24/7208	26/10876	0.0022078	0.0306332	0.025227	Ar/Bmp2/Frs2/Sulf1/Gdnf/Wnt11/Robo1/Robo2/Wnt2b/Shh/Hoxc11/Wnt3a/Fgf10/Cited2/Six1/Spry1/Hoxd11/Hoxa11/Ctnnb1/Dkk1/Bmp7/Rbpj/Wnt5a/Fgf1	24
GO:0021895	GO:0021895	cerebral cortex neuron differentiation	24/7208	26/10876	0.0022078	0.0306332	0.025227	Chd5/Lhx6/Neurog2/Pafah1b1/Nkx2-1/Elavl4/Gdpd5/Arx/Hprt/Fezf2/Pex5/Dlx1/Id4/Rac1/Dlx2/Emx1/Eomes/Psen1/Tox/D16Ertd472e/Sin3a/Hes1/Drd2/Cntn2	24
GO:0035335	GO:0035335	peptidyl-tyrosine dephosphorylation	24/7208	26/10876	0.0022078	0.0306332	0.025227	Pgp/Ptpro/Ptpn1/Ptpn11/Ptpn6/Dusp1/Dusp6/Dusp7/Ptprf/Ubash3b/Ptpn2/Eya1/Ptprr/Ptprs/Ptpn12/Ptpn13/Ptprz1/Dusp5/Dusp3/Ptprb/Ptpn9/Epm2a/Dusp10/Dusp22	24
GO:1901215	GO:1901215	negative regulation of neuron death	155/7208	205/10876	0.00222696	0.0308221	0.0253825	App/Atg7/Btbd10/Ccnd1/Creb1/Csf1/F2r/Foxb1/Fyn/Hif1a/Il6st/Map3k12/Mecp2/Mfn2/Nr4a2/Nr4a3/Oxr1/Ppara/Rest/Set/Slc30a10/Sorl1/Stat3/Vegfa/Wfs1/Xiap/Cd200/Igf1/Kras/Stxbp1/Barhl1/Braf/Btg2/Cd34/Cpeb4/Fmr1/Gdnf/Glp1r/Hipk2/Neo1/Pik3ca/Tnfrsf1b/Chmp4b/Hras/Esr1/Gclc/Itpr1/Nrp1/Pou4f1/Tsc1/Wnt1/Atp7a/Erbb3/Gpi1/Kdm2b/Ppargc1a/Rock1/Six4/Slc7a11/Arrb2/Bdnf/Cebpb/En2/Gsk3b/Shh/Aars/Ap2b1/Bcl2/Cx3cl1/Ghr…	155
GO:0035418	GO:0035418	protein localization to synapse	62/7208	76/10876	0.00234828	0.0323399	0.0266325	Gpc6/Iqsec2/Kif5a/Rapgef4/Slitrk3/Nlgn3/Bsn/Cacng2/Ghsr/Gpc4/Grin2a/Rap1a/Hras/Map1a/Pclo/Stau1/Kalrn/Mapk10/Nptx1/Snap25/Adam10/Camk2a/Prkcz/Stx3/Grip1/Gsk3b/Tnik/Git1/Kif5c/Map2k1/Nsg1/Reln/Scrib/Stx1b/Dag1/Gphn/Magi2/Asic2/Dlg1/Homer1/Shank1/Abhd17b/Dlg2/Vps35/Stau2/Nrxn1/Grip2/Hspb1/Cnih3/Mapk8ip3/Zdhhc15/Dlg4/Npcd/Snap23/Cplx1/Kif5b/Dlgap1/Nptx2/Vamp2/Arhgap44/Clstn1/Mapt	62
GO:0048663	GO:0048663	neuron fate commitment	62/7208	76/10876	0.00234828	0.0323399	0.0266325	Bcl11b/Dmrta2/Foxa1/Foxn4/Lhx6/Myt1l/Nkx2-2/Prrx1/Runx1/Smad4/Dll4/Nkx2-1/Nrg1/Otx2/Dll1/Pou3f2/Pou4f1/Tgfb2/Tgfbr1/Wnt1/Casz1/Fezf2/Prox1/Shh/Sox1/Sufu/Tbr1/Cdc42/Eya1/Ihh/Lhx3/Pax7/Ntrk3/Pax3/Pax6/Dlx1/Tlx3/Id2/Zfp521/Foxg1/Gata2/Gli3/Jag2/Six1/Sox2/Dlx2/Hoxd10/Esrp1/Isl1/Ctnnb1/Hoxc10/Atoh1/Olig1/Lbx1/Notch1/Rbpj/Ascl1/Dbx1/Gsx1/Gli2/Gsx2/Chrd	62
GO:0001505	GO:0001505	regulation of neurotransmitter levels	157/7208	208/10876	0.00236794	0.0325298	0.0267889	Atp1a2/Chrm2/Erc1/Gad2/Htr2a/Kcnj10/Pfn2/Rims2/Slc17a7/Slc1a2/Slc29a2/Slc30a1/Slc6a5/Slc6a9/Stxbp5/Syt7/Cask/Lin7c/Slc29a4/Stxbp1/Adcy1/Apba1/Asic1/Braf/Cacna1b/Cyth1/Dagla/Dvl1/Fbxl20/Fmr1/Gdnf/Htr6/Kcnh1/Myo6/Rap1a/Stxbp5l/Syn2/Wnt7a/Pclo/Sptbn2/Htr1b/Mctp1/Nr3c2/Ppfia2/Ppp1r9a/Rab5a/Snap25/Unc13a/Camk2a/Doc2b/Nat8l/Rph3al/Stx3/Synj1/Syt1/Cacnb4/Gpm6b/Gsk3b/Adrb2/Bace1/Colq/Erc2/Git1/Nos1/Nrn1/…	157
GO:0007346	GO:0007346	regulation of mitotic cell cycle	251/7208	342/10876	0.00242374	0.0332143	0.0273525	Ankrd17/App/Bid/Btg1/Btg3/Ccnd1/Ccnd2/Ccng1/Cdkn1a/Cul3/Dcun1d3/E2f1/Ereg/Foxa1/Fzd3/Gbf1/Heca/Ino80/Kcnh5/Kmt2e/Mecp2/Mepce/Nabp1/Nacc2/Neurog1/Pafah1b1/Phip/Pkd1/Pkd2/Pkia/Pkn2/Plcb1/Ppp2ca/Pten/Ptpn3/Rad21/Rb1/Rbl1/Rbl2/Rpa2/Rrm2/Sass6/Sik1/Smoc2/Tal1/Taok1/Timp2/Wac/Bcl7a/Bub1/Cdc6/Hoxa13/Igf1/Klf4/Nfe2l1/Ptch1/Ptpn11/Ptpn6/Adam17/Apc/Btg2/Casp2/Cdkn2b/Ctdsp2/Dpf2/Dynlt3/Edn1/Eif4ebp1/Eme2/Fg…	251
GO:0043488	GO:0043488	regulation of mRNA stability	89/7208	113/10876	0.00245891	0.0335757	0.0276502	Ago2/Alkbh5/Cnot6/Cnot6l/Cnot7/E2f1/Fastk/Fxr1/Igf2bp1/Mex3d/Nanos1/Rock2/Tnrc6a/Tnrc6b/Tnrc6c/Trim71/Vegfa/Ythdf3/Dcp2/Mettl16/Btg2/Cpeb3/Dicer1/Elavl1/Elavl4/Fmr1/Gdnf/Hnrnpr/Mapkapk2/Rbm24/Rbm38/Rc3h2/Cnot2/Larp4b/Rc3h1/Hnrnpd/Pan3/Syncrip/Tardbp/Ythdf2/Dcp1a/Patl1/Rock1/Carhsp1/Ikbke/Pde12/Axin2/Calcr/Csde1/Hnrnpu/Pcbp4/Taf15/Myef2/Samd4/Srsf1/Celf1/Rbm46/Cnot8/Fxr2/Npm1/Pum2/Tob1/Larp1/Igf2b…	89
GO:0043583	GO:0043583	ear development	147/7208	194/10876	0.00246222	0.0335757	0.0276502	Atp2b2/Bcl2l11/Bmp2/Epha4/Fat4/Fzd3/Hoxa2/Jag1/Lrig1/Mycl/Mycn/Neurog1/Nr4a3/Ntn1/Osr1/Pafah1b1/Pls1/Prrx1/Rest/Slc4a7/Sobp/Tbx3/Trip11/Hoxa13/Igf1/Kcnq1/Ptpn11/Ttc39c/Abr/Cecr2/Dicer1/Dvl1/Dvl3/Ece1/Edn1/Fgfr2/Itga8/Maf/Mapkapk2/Myo6/Phox2b/Slitrk6/Vangl2/Chd7/Otx2/Tsku/Dll1/Fzd6/Mafb/Mapk1/Neurod1/Sdc4/Tgfb2/Tshz1/Wnt1/Zeb1/Adam10/Col2a1/Cux1/Nog/Six4/Bdnf/Fgf9/Prox1/Shh/Zic3/Atg4b/Bcl2/Bcr/Chr…	147
GO:0022037	GO:0022037	metencephalon development	81/7208	102/10876	0.00247497	0.0335846	0.0276575	Abl2/Atg7/Atp2b2/Crk/Fzd4/Mecp2/Nanos1/Nav2/Neurod2/Nr2c2/Rora/Slc4a7/Ulk1/Zbtb18/Zfp365/Lhx1/Pdss2/Ptpn11/Sema4c/Wnt7a/Otx2/Sez6/Sptbn2/Atrn/Dll1/Hoxb1/Lrp6/Neurod1/Wnt1/Atp7a/Cdk5r1/Nfix/Clp1/Prox1/Usp9x/Aars/Arcn1/Atxn2/Bcl2/Crkl/Dixdc1/Foxp2/Igf1r/Map2k1/Scrib/Ttc21b/Ptprs/Hoxa1/Lmx1a/Uqcrq/Atf2/Lhx5/Rere/Cbln1/Gabrb3/Nrxn1/Rpgrip1l/Serpine2/Cntnap2/Faim2/Ldb1/Hap1/Agtr2/Fcgr2b/Myh10/Ttll1/Ce…	81
GO:1902414	GO:1902414	protein localization to cell junction	81/7208	102/10876	0.00247497	0.0335846	0.0276575	Arhgef18/Gpc6/Heg1/Iqsec2/Jak1/Kif5a/Mapk9/Rapgef4/Slitrk3/Nlgn3/Pak2/Bsn/Cacng2/Cdh5/Ghsr/Gpc4/Grin2a/Rap1a/Zdhhc7/Hras/Map1a/Pclo/Stau1/Fermt2/Kalrn/Mapk10/Mapk8/Nptx1/Snap25/Adam10/Camk2a/Prkcz/Stx3/Grip1/Gsk3b/Tnik/Git1/Kif5c/Lamtor3/Map2k1/Nsg1/Reln/Scrib/Stx1b/Vcl/Dag1/Gphn/Magi2/Tjp1/Asic2/Dlg1/Dlg5/Homer1/Kif3a/Shank1/Abhd17b/Actb/Dlg2/Vps35/Stau2/Nrxn1/Grip2/Hspb1/Cnih3/Jam3/Mapk8ip3/Zdh…	81
GO:0050779	GO:0050779	RNA destabilization	56/7208	68/10876	0.00249362	0.0336729	0.0277303	Ago2/Cnot6/Cnot6l/Cnot7/Igf2bp1/Mex3d/Nanos1/Rock2/Tnrc6a/Tnrc6b/Tnrc6c/Trim71/Ythdf3/Dcp2/Mettl16/Btg2/Cpeb3/Hnrnpr/Lin28b/Rbm24/Rc3h2/Tnfrsf1b/Cnot2/Rc3h1/Hnrnpd/Pan3/Syncrip/Tardbp/Ythdf2/Dcp1a/Patl1/Rock1/Pde12/Csde1/Hnrnpu/Samd4/Celf1/Cnot8/Tob1/Zfp36l2/Eif4enif1/Cnot1/Dcps/Gigyf2/Upf1/Paip1/Mettl3/Pabpc1/Ythdf1/Pnpt1/Zc3h12a/Zfp36l1/Dhx36/Exosc9/Pum1/Khsrp	56
GO:0070373	GO:0070373	negative regulation of ERK1 and ERK2 cascade	56/7208	68/10876	0.00249362	0.0336729	0.0277303	Dab2/Epha4/Lif/Lmo3/Lyn/Ndrg2/Pten/Smad4/Spred1/Spry4/Igf1/Klf4/Ptpn1/Dusp1/Dusp6/Errfi1/Ptpn2/Chrna10/Eif3a/Ephb2/Ptprr/Rapgef1/Dmd/Phlpp1/Spred3/Dlg1/Spred2/Tnip1/Pin1/Ranbp9/Rps6ka6/Synj2bp/Ezr/Spry1/Dab2ip/Sirpa/Spry2/Vrk3/Arrb1/Dusp3/Xbp1/Btn2a2/Csk/Dusp10/Dusp4/Timp3/Itgb1bp1/Tlr4/Ankrd26/Rgs14/Phb/Psca/Abl1/Cnksr3/Atf3/Chrna7	56
GO:0042987	GO:0042987	amyloid precursor protein catabolic process	44/7208	52/10876	0.00253105	0.0340955	0.0280782	Adam9/App/Dyrk1a/Epha4/Lyn/Rock2/Sorl1/Sp1/Adam19/Igf1/Adam17/Flot2/Rela/Rtn4/Abcg1/Gga3/Prnp/Rtn1/Tnf/Unc13a/Adam10/Picalm/Rock1/Rtn3/Bace1/Ncstn/Dhcr24/Aph1a/Efna1/Lrrtm3/Pin1/Ranbp9/Efna3/Slc2a13/Psen1/Rtn2/Hap1/Abca2/Aph1b/Casp3/Tmed10/Ager/Ntrk2/Chrna7	44
GO:0035904	GO:0035904	aorta development	53/7208	64/10876	0.00254292	0.0341545	0.0281269	Dnm2/Egr2/Ephb4/Jag1/Smad6/Sox4/Dll4/Lep/Prdm1/Srf/Chd7/Efnb2/Lrp2/Robo1/Robo2/Tgfb2/Ltbp1/Ndst1/Nkx3-1/Prox1/Smarca4/Sufu/Ap2b1/Bmpr1a/Dctn5/Ednra/Eya1/Mylk/Snx17/Adamts6/Lrp1/Six1/Adamts9/Aplnr/Ngfr/Kat6a/Eng/Lox/Hey1/Tbx2/Tfap2b/Myh10/Pdgfrb/Notch1/Rbpj/Hes1/Fuz/Enpp1/Pde2a/Chrd/Cntrl/Col3a1/Plxnd1	53
GO:0021761	GO:0021761	limbic system development	70/7208	87/10876	0.00254774	0.0341545	0.0281269	Atg16l1/Atp1a2/Crk/Emx2/Epha5/Foxb1/Lrp8/Nr4a3/Pafah1b1/Pten/Tbx3/Zbtb18/Nhlh2/Nkx2-1/Zeb2/Btg2/Fgfr2/Kcna1/Srf/Tsku/Neurod1/Nrp1/Pou3f2/Tsc1/Cdk5r1/Tmem108/Csf1r/Fezf2/Fgf13/Gsk3b/Prox1/Sema3a/Tbr1/Usp9x/Ywhae/Zic3/Crkl/Nf2/Reln/Wnt3a/Ptprs/Dlx1/Lmx1a/Uqcrq/Id4/Kif3a/Ndnf/Sema6b/Gli3/Lhx5/Uba6/Dlx2/Otp/Zic1/Cntnap2/Ctnnb1/Hap1/Dcx/Plxna3/Mfsd2a/Alk/Kirrel3/Pak1/Dclk2/Pitx2/Nf1/Bax/Hdac2/Gsx1/Ald…	70
GO:0009880	GO:0009880	embryonic pattern specification	50/7208	60/10876	0.00256993	0.0343689	0.0283034	Efnb1/Frs2/Neurog1/Smad4/Smad6/Tbx3/Fzd5/Lhx1/Pgap1/Ptch1/Zbtb16/Erbb4/Fgfr2/Meis2/Satb2/Wnt7a/Meis1/Otx2/Dll1/Lrp6/Meox2/Nrarp/Nrp1/Smad2/Tdrd7/Wnt1/Nog/Sema3a/Shh/Zic3/Ednra/Ihh/Smad3/Tfap2a/Tdrd5/Fgf10/Kdm6a/Sema3f/Six1/Ctnnb1/Chrdl1/Tdrkh/Tifab/Bmp7/Sim2/Wnt5a/Nckap1/Tcf7l1/Chrd/Meis3	50
GO:0006887	GO:0006887	exocytosis	225/7208	305/10876	0.00258755	0.0345214	0.028429	Chrm2/Erc1/Htr2a/Il1rapl1/Kcnb1/Lyn/Myo5b/Nr4a3/Pex5l/Pfn2/Rab10/Rab11fip1/Rab11fip5/Rab12/Rab8b/Rapgef4/Rest/Rims2/Scamp5/Srcin1/Stxbp5/Syt10/Syt7/Tsg101/Txlna/Cacna1c/Cask/D6Wsu163e/Lin7c/Stxbp1/Abr/Adcy1/Apba1/Braf/Cyth1/Dvl1/Exoc3l2/Fbxl20/Fga/Fmr1/Gab2/Gcgr/Kcnh1/Myo6/Rab3c/Rab3d/Rap1a/Smcr8/Stxbp5l/Syn2/Vps4b/Wnt7a/Fgg/Pclo/Sptbn2/Exoc5/Htr1b/Kit/Nr3c2/Ppfia2/Rab5a/Sdc4/Snap25/Sphk2/Stam/Un…	225
GO:0046879	GO:0046879	hormone secretion	199/7208	268/10876	0.00268186	0.0356939	0.0293946	Acsl4/Arhgef7/Atg7/Camk2n1/Clock/Creb1/Cry2/Dab2/Epha5/Foxl2/Fzd4/Hif1a/Kcnb1/Lif/Lyn/Mfn2/Midn/Osm/Pde3b/Pex5l/Rab11fip1/Rab11fip5/Rab8b/Rapgef4/Rest/Rims2/Runx1/Serp1/Smad4/Sox4/Sybu/Syt7/Tbx3/Tnfsf11/Trpv6/Cacna1c/Cask/Efna5/Eny2/Ildr2/Kcnq1/Klf7/Ptpn11/Tmf1/Acvr1c/Acvr2a/Adcy5/Bad/C1qtnf1/Edn1/Fga/Ghsr/Gja1/Glp1r/Hmgcr/Lep/Myt1/Nrg1/Rasl10b/Rfx3/Sox11/Stxbp5l/Tbc1d1/Vdr/Apln/Chd7/Fgg/Nr1h4/Pc…	199
GO:0097191	GO:0097191	extrinsic apoptotic signaling pathway	134/7208	176/10876	0.00274908	0.0364608	0.0300261	Acvr1b/Ar/Bcl2l11/Bcl2l2/Bid/Dab2/Dedd/Fyn/Mcl1/Mknk2/Phip/Pik3r1/Pten/Rb1cc1/Rbck1/Rock2/Siah2/Skil/Trps1/Vegfa/Igf1/Pak2/Bad/Bak1/Casp2/Fga/Gdnf/Nrg1/Ppp1ca/Ret/Rffl/Sort1/Tnfaip3/Tnfrsf1b/Tnfsf4/Fgg/Hipk1/Rela/Acvr1/Birc6/Bmpr1b/Cyld/Gclc/Inhba/Nrp1/Pea15a/Rnf41/Runx3/Tgfb2/Tgfbr1/Tnf/Col2a1/Erbb3/Pdia3/Serpine1/Stradb/Zfp110/Gsk3b/Scg2/Sgk3/Bcl2/Cx3cl1/Eya1/G0s2/Hgf/Mknk1/Nol3/Peli3/Ppp2r1b/P…	134
GO:0070201	GO:0070201	regulation of establishment of protein localization	309/7208	426/10876	0.00275918	0.0364608	0.0300261	Acsl4/Adam9/App/Atg7/Camk2n1/Cep120/Clock/Coro2b/Crebrf/Ctdspl2/Derl2/Dnajc27/Epha5/F2r/Frmd4a/Fyn/Hif1a/Kcnb1/Midn/Ndel1/Pde3b/Pik3r1/Pkia/Ppp2ca/Rab11fip1/Rab11fip5/Rapgef4/Rest/Sar1b/Serp1/Sirt7/Sorl1/Sox4/Srcin1/Stxbp5/Sybu/Syt7/Tsg101/Ube2j1/Ubr5/Yod1/Bcap31/Cacnb3/Cask/Cd200/Efna5/Eny2/Igf1/Kcnq1/Klf7/Ptpn1/Ptpn11/Tcp1/Acvr1c/Adcy5/Bad/Bag4/Edem1/Fga/Ghsr/Gja1/Glp1r/Gopc/Hmgcr/Ier3ip1/Inpp5…	309
GO:0050905	GO:0050905	neuromuscular process	109/7208	141/10876	0.0027592	0.0364608	0.0300261	Abl2/Aplp2/App/Atp2b2/Camta1/Cntnap1/Fgf12/Grin2b/Mecp2/Myh14/Neurog1/Npas3/Nr4a3/Pafah1b1/Pten/Rbfox1/Rest/Scn1a/Synm/Tshz3/Vti1a/Fgf14/Nlgn3/Abr/Adcy5/Chrnd/Dctn1/Dvl1/Grin2a/Hipk2/Kcna1/Kcnh1/Slitrk6/Chd8/Icmt/Map1a/Rcsd1/Csmd1/Itpr1/Pou4f1/Rbfox2/Spg20/Tpp1/Jph3/Pou4f2/Stac2/Aars/Adrb2/Atxn2/Bace1/Bcr/Ednra/Kcnj2/Pex5/Dmd/Myo5a/Fxn/Hoxa1/Homer1/Shank1/Ap1s2/Sox2/Jph4/Tnr/Vps35/Cln8/Gch1/Hoxd1…	109
GO:0006402	GO:0006402	mRNA catabolic process	124/7208	162/10876	0.00279064	0.0367517	0.0302657	Ago1/Ago2/Ago3/Alkbh5/Cnot6/Cnot6l/Cnot7/Ddx5/E2f1/Edc3/Fastk/Fxr1/Igf2bp1/Lsm6/Mex3d/Nanos1/Rock2/Tnrc6a/Tnrc6b/Tnrc6c/Trim71/Vegfa/Xrn1/Ythdf3/Zhx2/Dcp2/Mettl16/Ago4/Btg2/Cpeb3/Dicer1/Dis3l2/Elavl1/Elavl4/Fmr1/Gdnf/Gtpbp2/Hnrnpr/Mapkapk2/Rbm24/Rbm38/Rc3h2/Smg1/Smg5/Cnot2/Larp4b/Nudt12/Rc3h1/Hnrnpd/Pan3/Prr5l/Syncrip/Tardbp/Ythdf2/Dcp1a/Patl1/Rock1/Carhsp1/Cnot10/Ikbke/Pde12/Upf2/Axin2/Calcr/Csd…	124
GO:0007612	GO:0007612	learning	119/7208	155/10876	0.00279445	0.0367517	0.0302657	Abl2/App/Atp1a2/Atxn1/Atxn1l/Cic/Creb1/Ddhd2/Foxb1/Grin2b/Hif1a/Mecp2/Neurod2/Shank2/Slc24a2/Tanc1/Cacna1c/Kras/Nlgn3/Nptn/Synpo/Asic1/Braf/Btg2/Elavl4/Glp1r/Grin2a/Hmgcr/Htr6/Meis2/Slc8a2/Srf/Map1a/C1ql1/Csmd1/Kalrn/Kit/Pak6/Snap25/Tsc1/Atp8a1/Jph3/Nog/Slc7a11/Synj1/Taco1/Bdnf/Ckap5/Fgf13/Tbr1/Adrb2/Cacna1e/Ephb2/Foxp2/Git1/Mapk8ip2/Reln/Sgk1/Ube3a/Arf4/Slc12a5/Syt11/Grm4/Shank1/Ap1s2/Ctnnd2/Jun…	119
GO:0048566	GO:0048566	embryonic digestive tract development	27/7208	30/10876	0.00287102	0.0376694	0.0310215	Pdgfra/Rarb/Sall1/Shox2/Pcsk5/Fgfr2/Foxf2/Sox11/Myb/Foxf1/Fgf9/Shh/Tcf7l2/Ihh/Fgf10/Id2/Gata4/Gli3/Hnf1b/Nipbl/Aldh1a2/Pkdcc/Six2/Tcf21/Pitx2/Tcf7/Gli2	27
GO:0003158	GO:0003158	endothelium development	88/7208	112/10876	0.00295808	0.0381282	0.0313992	Bmpr2/Btg1/Foxj2/Foxp1/Heg1/Jag1/Kdm6b/Plcb1/Rap2c/Rapgef2/Rock2/Slc40a1/Smad4/Stc1/Vegfa/Dll4/Hoxa13/Msn/Rhob/Vezf1/Atoh8/Cdh5/Clic4/Dicer1/Gdf2/Nrg1/Ppp1r16b/Rap1a/Stard13/Tie1/Acvr1/Akap11/Dll1/Tgfbr1/Tnf/Zeb1/Met/Rock1/Nr2f2/Prox1/Acvr2b/Adamts12/Alox12/Col24a1/Ednra/Fasn/Kdr/Myadm/Rapgef1/Vcl/Dmd/Ptprs/Tjp1/Ccm2/Pdcd10/Rap1b/Rhoa/Apold1/Ezr/Ednrb/Hoxb5/Pbrm1/Col18a1/Col22a1/Ctnnb1/Hey1/Pde4d…	88
GO:0090263	GO:0090263	positive regulation of canonical Wnt signaling pathway	72/7208	90/10876	0.0029616	0.0381282	0.0313992	Bambi/Csnk1g1/Lrrk1/Lypd6/Map3k1/Ppp2r3a/Sema5a/Sox4/Tnks2/Ubr5/Wnk1/Xiap/Prdm15/Zeb2/Fgfr2/Rps12/Tmem198/Caprin2/Fam53b/Nrarp/Tbl1xr1/Usp47/Atp6ap2/Hhex/Wnt10b/Arntl/Csnk1g2/Fgf9/Rnf146/Rspo2/Amer1/Gskip/Kank1/Ppm1a/Reck/Rspo3/Smad3/Ttc21b/Usp34/Wnt3a/Lmx1a/Ddx3x/Fgf10/Tnks/Usp8/Csnk1g3/Dact1/Pin1/Ube2b/D1Pas1/Lrrk2/Ppm1b/Vps35/Gprc5b/Tgfb1/Src/Csnk1e/Wls/Lgr4/Sfrp1/Sulf2/Daam2/Csnk1d/Gid8/Rbpj/…	72
GO:0003181	GO:0003181	atrioventricular valve morphogenesis	19/7208	20/10876	0.00296781	0.0381282	0.0313992	Bmp2/Bmpr2/Smad4/Smad6/Sox4/Tgfbr2/Zfpm2/Mdm4/Heyl/Acvr1/Tgfb2/Bmpr1a/Efna1/Gata4/Tbx5/Hey1/Notch1/Twist1/Slit3	19
GO:0021516	GO:0021516	dorsal spinal cord development	19/7208	20/10876	0.00296781	0.0381282	0.0313992	Pbx3/Tal1/Lhx1/Gdnf/Wnt1/Prrxl1/Lhx3/Pax7/Wnt3a/Pax3/Lhx5/Lmo4/Hoxb8/Gdf7/Draxin/Daam2/Ascl1/Gsx1/Gsx2	19
GO:0048485	GO:0048485	sympathetic nervous system development	19/7208	20/10876	0.00296781	0.0381282	0.0313992	Fzd3/Sox4/Gdnf/Gfra3/Phox2b/Sox11/Nrp1/Sema3a/Ednra/Plxna4/Tfap2a/Sema3f/Gata3/Hand2/Insm1/Ctnnb1/Tfap2b/Ascl1/Nf1	19
GO:0048486	GO:0048486	parasympathetic nervous system development	19/7208	20/10876	0.00296781	0.0381282	0.0313992	Egr2/Nav2/Gdnf/Phox2b/Hoxb1/Hoxb2/Nrp1/Sema3a/Plxna4/Tfap2a/Hoxa1/Sema3f/Six1/Adarb1/Ackr3/Plxna3/Ascl1/Hes1/Hes3	19
GO:0048670	GO:0048670	regulation of collateral sprouting	19/7208	20/10876	0.00296781	0.0381282	0.0313992	Epha7/Rgma/Ulk1/Efna5/Ist1/Sema4d/Spg20/Ulk2/Bdnf/Fgf13/Omg/Wnt3a/Ptprs/Wnt3/Fstl4/Lrp1/Dcx/Ngf/Ifrd1	19
GO:0071108	GO:0071108	protein K48-linked deubiquitination	19/7208	20/10876	0.00296781	0.0381282	0.0313992	Otud3/Otud4/Otud7a/Yod1/Bap1/Tnfaip3/Usp37/Vcpip1/Usp33/Ubxn1/Usp19/Usp25/Usp34/Usp8/Otub2/Otub1/Usp5/Otud5/Usp20	19
GO:1900101	GO:1900101	regulation of endoplasmic reticulum unfolded protein response	19/7208	20/10876	0.00296781	0.0381282	0.0313992	Crebrf/Ficd/Pik3r1/Wfs1/Ptpn1/Atf6/Bak1/Atf6b/Ern1/Ptpn2/Bfar/Pdia6/Tmem33/Ufl1/Nck1/Xbp1/Ddrgk1/Nck2/Bax	19
GO:0006935	GO:0006935	chemotaxis	315/7208	435/10876	0.00297838	0.0381755	0.0314383	Ano6/Apbb2/App/Arhgap35/Bcl11b/Bmpr2/Creb1/Crk/Csf1/Cxadr/Dock4/Dpysl2/Dpysl5/Efnb1/Egr2/Egr3/Epha4/Epha5/Epha7/Ephb4/Etv1/Fgf4/Flt1/Foxp1/Fzd3/Gab1/Gbf1/Hoxa2/Kif5a/Lama3/Lhx4/Lyn/Mospd2/Nbl1/Neurog2/Nfib/Nr4a3/Ntn1/P2rx4/Pdgfra/Plekhg5/Plxna1/Prex1/Ptpro/S1pr1/Sema3c/Sema4b/Sema4g/Sema5a/Sema7a/Smad4/Smoc2/Tnfsf11/Vasp/Vegfa/Wnk1/Efna5/Fgf18/Klf7/Lhx1/Nkx2-1/Nova2/Nptn/Pik3cd/Ptch1/Ptk2/Sema3b/…	315
GO:0007214	GO:0007214	gamma-aminobutyric acid signaling pathway	23/7208	25/10876	0.00309766	0.0395219	0.032547	Gabbr2/Bdnf/Cacnb4/Gabre/Htr4/Slc12a2/Gabrb2/Gabra4/Plcl1/Gabrg2/Gabrb1/Gabra3/Gabrb3/Gabra1/Htr1a/Gnai2/Gabbr1/Gabra2/Gabra5/Gabra6/Gabrg1/Gabrg3/Gpr156	23
GO:0048668	GO:0048668	collateral sprouting	23/7208	25/10876	0.00309766	0.0395219	0.032547	App/Epha7/Rgma/Ulk1/Efna5/Zeb2/Dvl1/Ist1/Nin/Sema4d/Spg20/Ulk2/Bdnf/Fgf13/Omg/Wnt3a/Ptprs/Wnt3/Fstl4/Lrp1/Dcx/Ngf/Ifrd1	23
GO:0097120	GO:0097120	receptor localization to synapse	55/7208	67/10876	0.00313575	0.0397023	0.0326956	Gpc6/Iqsec2/Kif3b/Kif5a/Rapgef4/Nptn/Cacng2/Ghsr/Gpc4/Rap1a/Shisa6/Hras/Kalrn/Mapk10/Nptx1/Snap25/Stx7/Adam10/Camk2a/Prkcz/Stx3/Grip1/Gsk3b/Tnik/Cnih2/Git1/Kif5c/Map2k1/Nsg1/Reln/Scrib/Stx1b/Dag1/Gphn/Magi2/Dlg1/Synj2bp/Dlg2/Vps35/Nrxn1/Dlg3/Grip2/Cnih3/Dlg4/Npcd/Snap23/Cplx1/Kif5b/Zdhhc3/Nptx2/Vamp2/Anks1b/Arhgap44/Clstn1/Cacng4	55
GO:1904888	GO:1904888	cranial skeletal system development	55/7208	67/10876	0.00313575	0.0397023	0.0326956	Fgf4/Grhl2/Hoxa2/Neurog1/Pdgfra/Prrx1/Setd2/Tgfbr2/Wnt9b/Lhx1/Mmp16/Fgfr2/Foxn3/Megf8/Smad2/Tgfb2/Tgfbr1/Ndst1/Nog/Six4/Gnas/Zic3/Crkl/Ednra/Smad3/Tfap2a/Gnaq/Hoxa1/Rab23/Frem1/Gli3/Nipbl/Rdh10/Six1/Ext1/Runx2/Dlx2/Colec10/Med12/Six2/Mmp14/Chst11/Ctnnb1/Insig2/Tifab/Insig1/Twist1/Gas1/Irx5/Prrx2/Fuz/Sh3pxd2b/Tmem107/Foxc2/Chrd	55
GO:0030252	GO:0030252	growth hormone secretion	14/7208	14/10876	0.00314041	0.0397023	0.0326956	Arhgef7/Serp1/Cacna1c/Ptpn11/Ghsr/Chd7/Adcyap1/Kalrn/Itsn1/Cdk16/Madd/Sirt1/Drd2/Gabbr1	14
GO:0071696	GO:0071696	ectodermal placode development	14/7208	14/10876	0.00314041	0.0397023	0.0326956	Frs2/Tbx3/Nrg3/Pou2f1/Lrp6/Nrp1/Six4/Gnas/Prox1/Six1/Sox2/Ctnnb1/Tbx2/Hdac2	14
GO:0030032	GO:0030032	lamellipodium assembly	52/7208	63/10876	0.00321539	0.0405578	0.0334001	Ajuba/Arhgef4/Arhgef7/Dnm2/Fgd4/Hdac4/Pik3r1/Ptpro/S1pr1/Twf1/Wasf2/Akirin1/Ccdc88a/Kit/Wnt1/Atp7a/Vav2/Fer/Actr2/Cdc42/Dmtn/Parvb/Slit2/Vcl/Actr3/Mstn/Abi3/Ablim1/Fscn1/Rac1/Wasf3/Auts2/Pxn/Abi2/Whamm/Spef1/Spata13/Srgap2/Nck1/Rhod/Brk1/Nck2/Sh2b1/Arpc2/Plce1/Cyfip1/Mtor/Nckap1/Golph3/Itgb1/Bin3/Vav3	52
GO:0043409	GO:0043409	negative regulation of MAPK cascade	108/7208	140/10876	0.00325819	0.0409629	0.0337337	Bmp2/Dab2/Dusp2/Dusp8/Epha4/Itch/Lif/Lmo3/Lyn/Ndrg2/Pafah1b1/Per1/Pten/Smad4/Sorl1/Spred1/Spry4/Stk38/Igf1/Klf4/Mecom/Prdm15/Ptpn1/Ptpn6/Apc/Cdc42se1/Dusp1/Dusp6/Dusp7/Hipk3/Hmgcr/Inpp5k/Sh3rf2/Cdk5rap3/Cyld/Pik3cb/Pparg/Errfi1/Sh2b3/Gsk3b/Ptpn2/Rnf149/Ash1l/Chrna10/Eif3a/Ephb2/Igf1r/Nf2/Paqr3/Prkca/Ptprr/Rapgef1/Dag1/Dmd/Phlpp1/Spred3/Dlg1/Spred2/Tnip1/Zmynd11/Dact1/Efna1/Pin1/Ranbp9/Rps6ka6/Syn…	108
GO:0030433	GO:0030433	ubiquitin-dependent ERAD pathway	49/7208	59/10876	0.00326965	0.0409629	0.0337337	Derl2/Dnajb14/Dnajb9/Nploc4/Tmub2/Ube2j1/Wfs1/Yod1/Bcap31/Edem3/Dnajc10/Edem1/Man1b1/Rnf121/Svip/Syvn1/Canx/Stt3b/Ube4b/Calr/Erlin1/Hsp90b1/Dnajb2/Erlin2/Faf2/Fbxo27/Foxred2/Ubxn10/Usp14/Usp19/Amfr/Ccdc47/Sgtb/Bag6/Rnf5/Ubqln1/Erlec1/Man1a/Psmc6/Ubqln2/Herpud1/Ube4a/Dnajc18/Rnf103/Faf1/Dnajb12/Tmub1/Derl3/Ubxn4	49
GO:2000142	GO:2000142	regulation of DNA-templated transcription initiation	49/7208	59/10876	0.00326965	0.0409629	0.0337337	Atf7ip/Cand1/Creb1/Med17/Med8/Taf12/Ercc6/Med15/Med28/Srf/Taf7/Esr1/Sub1/Taf4b/Med1/Mitf/Tbp/Wnt10b/Med14/Fosl1/Gtf2a1/Med26/Cebpa/Med25/Taf5/Ikzf1/Med13/Hnf1b/Jun/Hmgb1/Psmc6/Ctnnbip1/Med12/Pwwp2a/Setx/Med22/Bclaf1/Zfp451/Med20/Med29/Twist1/Med23/Paxip1/Taf3/Taf13/Dhx36/Med19/Ahr/Med6	49
GO:0009743	GO:0009743	response to carbohydrate	118/7208	154/10876	0.00327703	0.0409629	0.0337337	Atg7/Camk2n1/Epha5/Hif1a/Kcnb1/Pde3b/Plcb1/Ppp2ca/Rab11fip5/Sesn2/Slc12a7/Smad4/Sox4/Sybu/Zbtb20/Efna5/Eny2/Igf1/Ildr2/Klf7/Acvr1c/Adcy5/Bad/Glp1r/Hmgcr/Lin28a/Myt1/Pik3ca/Prkaa2/Rasal2/Sarm1/Tbc1d1/Nr1h4/Abcg1/Neurod1/Nox4/Prkaa1/Smad2/Rab11b/Rab34/Ern1/Rab11fip2/Smarca4/Tcf7l2/Abca12/Acvr2b/Cacna1e/Igf1r/Ogt/Pdk3/Prkca/Raf1/Sidt2/Cacna1d/Egr1/Prkcb/Ano1/Fkbp1b/Ncf2/Sri/Thbs1/Brsk2/Calcrl/Cdk16/…	118
GO:0048008	GO:0048008	platelet-derived growth factor receptor signaling pathway	46/7208	55/10876	0.00329054	0.0410393	0.0337966	Abl2/F3/Gab1/Hip1/Nr4a3/Pdgfra/Pten/Txnip/Vegfa/Ptpn1/Ptpn11/Sgpl1/Cblb/Nrp1/Zfand5/Fer/Ptpn2/Bcr/Csrnp1/Lrig2/Pdap1/Plekha1/Rapgef1/Arid5b/Clasp2/Lrp1/Schip1/Inppl1/Apod/Ndrg4/Hip1r/Lox/Pdgfc/Src/Tiparp/Pdgfrb/Pdgfa/Pdgfd/Smpd3/Rgs14/Iqgap1/Abl1/Cbl/Cspg4/Glrx/Pdgfb	46
GO:0042330	GO:0042330	taxis	316/7208	437/10876	0.00337285	0.041934	0.0345334	Ano6/Apbb2/App/Arhgap35/Bcl11b/Bmpr2/Creb1/Crk/Csf1/Cxadr/Dock4/Dpysl2/Dpysl5/Efnb1/Egr2/Egr3/Epha4/Epha5/Epha7/Ephb4/Etv1/Fgf4/Flt1/Foxp1/Fzd3/Gab1/Gbf1/Hoxa2/Kif5a/Lama3/Lhx4/Lyn/Mospd2/Nbl1/Neurog2/Nfib/Nr4a3/Ntn1/P2rx4/Pdgfra/Plekhg5/Plxna1/Prex1/Ptpro/S1pr1/Sema3c/Sema4b/Sema4g/Sema5a/Sema7a/Smad4/Smoc2/Tnfsf11/Vasp/Vegfa/Wnk1/Efna5/Fgf18/Klf7/Lhx1/Nkx2-1/Nova2/Nptn/Pik3cd/Ptch1/Ptk2/Sema3b/…	316
GO:0030501	GO:0030501	positive regulation of bone mineralization	30/7208	34/10876	0.00338494	0.041934	0.0345334	Ano6/Asxl2/Bmp2/Bmpr2/Osr1/Acvr2a/Tmem119/Vdr/Acvr1/Bmpr1b/Wnt10b/Gpm6b/Acvr2b/Adrb2/Bmpr1a/Kl/Pth/Smad3/Tfap2a/Wnt4/Fbn2/Pkdcc/Bmp6/Bmp7/Fam20c/Mia3/Nell1/Atp2b1/Rxra/Cd276	30
GO:0098926	GO:0098926	postsynaptic signal transduction	30/7208	34/10876	0.00338494	0.041934	0.0345334	Abi1/Chrm2/Kpna2/Plcb1/Rgs8/Stat3/Chrnd/Crtc1/Nrg1/Chrm4/Rela/Cdk5r1/Kpna1/Crkl/Rnf10/Wnt3a/Htt/Chrm1/Chrm5/Chrm3/Nsmf/Anks1b/Ache/Gnai2/Oprd1/Prr7/Camk4/Chrnb2/Chrna7/Oprm1	30
GO:0001892	GO:0001892	embryonic placenta development	74/7208	93/10876	0.00340669	0.0421094	0.0346778	Epas1/Gab1/Grhl2/Hif1a/Itga4/Lif/Ncoa3/Pkd1/Pkd2/Setd2/Sp1/Vash2/Fzd5/Wnt7b/Fgfr2/Prdm1/Cdx4/Erf/Birc6/Bptf/E2f7/Mapk1/Ncoa1/Elf5/Llgl2/Med1/Cebpb/Nr2f2/Sp3/Map2k1/Rspo3/Syde1/Cebpa/Plcd1/E2f8/Nrk/Socs3/Cited2/Egln1/Gata2/Gcm1/Senp2/Stk3/Ggnbp2/Ncoa6/Eomes/Mdfi/Stk4/Snai1/Esrrb/Cdkn1c/Grb2/Hey1/Hs6st1/Nfe2/Tfeb/Adm/Bmp7/Hand1/Itgav/Rbpj/Akt1/Foxd3/Hes1/Il10/Plk4/Egfr/Cdx2/Hsf1/Vcam1/Zfp36l1/Junb/…	74
GO:0051493	GO:0051493	regulation of cytoskeleton organization	291/7208	401/10876	0.00346079	0.04251	0.0350078	Arfip2/Arhgap35/Arhgef10/Arhgef18/Arhgef7/Bicd2/Cdc42ep3/Cep120/Cep97/Cfl2/Coro2b/Crk/Dyrk1a/Epha5/Fmn1/Kat2b/Kirrel/Lima1/Limk1/Map3k1/Mapre1/Mapre3/Mecp2/Mfn2/Mpdz/Pafah1b1/Pak3/Pfn2/Pik3r1/Pkd1/Rasa1/Rhoc/Rnf4/Rock2/S1pr1/Sass6/Sema5a/Slain2/Smad4/Ssh1/Ssh2/Taok1/Tenm1/Trim36/Trim37/Twf1/Vasp/Wasf1/Arpc4/Efna5/Gmfg/Pak2/Rhob/Rnd3/Synpo/Wasf2/Apc/Atxn7/Bag4/Braf/Camsap3/Cdh5/Chmp7/Dctn1/Edn1/Ga…	291
GO:0030073	GO:0030073	insulin secretion	130/7208	171/10876	0.00346934	0.04251	0.0350078	Acsl4/Atg7/Camk2n1/Clock/Epha5/Hif1a/Kcnb1/Midn/Pde3b/Rab11fip5/Rapgef4/Rest/Rims2/Serp1/Sox4/Sybu/Syt7/Cacna1c/Cask/Efna5/Eny2/Ildr2/Kcnq1/Klf7/Ptpn11/Acvr1c/Adcy5/Bad/Ghsr/Gja1/Glp1r/Hmgcr/Lep/Myt1/Rfx3/Stxbp5l/Tbc1d1/Nr1h4/Pclo/Abcg1/Adcyap1/Cnr1/Inhbb/Neurod1/Smad2/Tardbp/Tnf/Cyb5r4/Doc2b/Fbn1/Rab11b/Rph3al/Arntl/Rab11fip2/Rptor/Tcf7l2/Abca12/Acvr2b/Cacna1e/Glud1/Nos1/Raf1/Sidt2/Stx1a/Cacna1d…	130
GO:0099565	GO:0099565	chemical synaptic transmission, postsynaptic	63/7208	78/10876	0.0034703	0.04251	0.0350078	App/Atxn1/Grin2b/Mecp2/P2rx4/Pten/Rims2/Slc17a7/Ssh1/Cacnb3/Nlgn3/Dvl1/Grin2a/Slc8a2/Tmem25/Wnt7a/Pclo/Sez6/Ppp1r9a/Met/Mpp2/Prkcz/Tmem108/Bdnf/Ckap5/Gsk3b/Adrb2/Cx3cl1/Mapk8ip2/Reln/Stx1a/Stx1b/Celf4/Adrb1/Ptk2b/Shank1/Abat/Sh3gl1/Lrrk2/Ngfr/Cux2/Dgki/Npas4/Cbln1/Gabrb3/Nrxn1/Grip2/Adora1/Cntnap2/Dlg4/Grin2d/Glra1/Grid2/Shank3/Anks1b/Ppp3ca/Dmpk/Slc8a3/Slc29a1/Mtmr2/Tbc1d24/Chrna7/Oprm1	63
GO:0022612	GO:0022612	gland morphogenesis	100/7208	129/10876	0.0034774	0.04251	0.0350078	Ar/Btbd7/Csf1/Cul3/Foxa1/Frs2/Ncoa3/Nfib/Ntn1/Plag1/Plxna1/Pthlh/Rps6ka1/Sema3c/Sulf1/Tbx3/Tet2/Tgfbr2/Fgf18/Hoxa13/Igf1/Msn/Ptch1/Fgfr2/Nrg3/Tnfaip3/Vdr/Rtn4/Csmd1/Esr1/Itpr1/Lrp6/Nrp1/Robo1/Tnf/Med1/Met/Nog/Tgfa/Cebpb/Cyp7b1/Fgf7/Nkx3-1/Prox1/Sema3a/Shh/Bcl2/Btrc/Esrp2/Hgf/Igf1r/Lims1/Rarg/Scrib/Slc12a2/Slit2/Wnt3a/Wnt4/Dag1/Pax3/Pax6/Fgf10/Id4/Etv5/Gli3/Nr3c1/Snai2/Hoxd13/Lims2/Fem1b/Esr2/Esrp…	100
GO:0072006	GO:0072006	nephron development	100/7208	129/10876	0.0034774	0.04251	0.0350078	Bmp2/Col4a3/Col4a4/Fat4/Fmn1/Gzf1/Jag1/Kif26b/Lif/Osr1/Pdgfra/Ptpro/Sall1/Smad4/Sulf1/Vegfa/Wnt9b/Wwtr1/Klhl3/Lhx1/Pou3f3/Ptch1/Wnt7b/Enpep/Erbb4/Gdnf/Greb1l/Hs3st3a1/Il6ra/Pbx1/Ret/Vangl2/Heyl/Dll1/Npnt/Wnt1/Wnt2b/Nog/Six4/Shh/Aqp11/Bcl2/Ednra/Eya1/Hs3st3b1/Tfap2a/Wnt4/Egr1/Dlg1/Hs2st1/Basp1/Gli3/Hnf1b/Six1/Angpt2/Ext1/Gata3/Gpr4/Hoxd11/Irx2/Itga3/Ahi1/Commd5/Ctnnbip1/Ednrb/Grem1/Hoxa11/Mtss1/Si…	100
GO:0035148	GO:0035148	tube formation	115/7208	150/10876	0.00355104	0.0433148	0.0356706	Abl2/Arhgap35/Bcl2l11/Fzd3/Grhl2/Hif1a/Kdm2a/Luzp1/Nfib/Osr1/Rgma/Rock2/Sall1/Setd2/Ski/Sox4/Trim71/Vasp/Vegfa/Wnt9b/Gatad2a/Phactr4/Pik3cd/Prkacb/Ptch1/Zeb2/Atoh8/Brpf1/Cecr2/Dvl1/Dvl3/Fgfr2/Gdnf/Mib1/Nup50/Ret/Sema4c/Sox11/Traf6/Vangl2/Dlc1/Enah/Fzd6/Lrp2/Lrp6/Sdc4/Sdccag8/Tgfb2/Tgif1/Tsc1/Zic5/Kdm2b/Nog/Opa1/Rala/Six4/Shh/Sufu/Ywhaz/Rarg/Sall4/Scrib/Tfap2a/Wnt4/Pax3/Hoxa1/Apaf1/Bcas3/Celsr1/Fg…	115
GO:0061333	GO:0061333	renal tubule morphogenesis	60/7208	74/10876	0.00363457	0.0442366	0.0364296	Bmp2/Fat4/Fmn1/Gzf1/Kif26b/Osr1/Pkd2/Sall1/Smad4/Vegfa/Wnt9b/Klhl3/Lhx1/Ptch1/Gdnf/Greb1l/Hs3st3a1/Pbx1/Npnt/Wnt1/Wnt2b/Col4a1/Nog/Six4/Shh/Bcl2/Eya1/Hs3st3b1/Wnt4/Dlg1/Hs2st1/Gli3/Hnf1b/Six1/Gata3/Hoxd11/Irx2/Ahi1/Commd5/Ctnnbip1/Grem1/Hoxa11/Mtss1/Six2/Tgfb1/Pgf/Ctnnb1/Hey1/Lgr4/Agtr2/Hdac5/Tcf21/Hes1/Maged1/Irx3/Lgr5/Lzts2/Tmem59l/Pax2/Fgf1	60
GO:1902991	GO:1902991	regulation of amyloid precursor protein catabolic process	33/7208	38/10876	0.00375625	0.0456174	0.0375668	App/Epha4/Lyn/Rock2/Sorl1/Sp1/Igf1/Flot2/Rela/Rtn4/Abcg1/Gga3/Prnp/Rtn1/Tnf/Unc13a/Picalm/Rock1/Rtn3/Efna1/Lrrtm3/Pin1/Ranbp9/Efna3/Slc2a13/Rtn2/Hap1/Abca2/Casp3/Tmed10/Ager/Ntrk2/Chrna7	33
GO:0051090	GO:0051090	regulation of DNA-binding transcription factor activity	231/7208	315/10876	0.00377622	0.0457108	0.0376437	App/Ar/Bmp2/Clock/E2f1/Epha5/Erc1/Foxa1/Fzd4/Hdac4/Itch/Lrp8/Map3k13/Ncoa3/Neurod2/Neurog1/Neurog2/Pkd1/Pkd2/Ppargc1b/Pten/Pthlh/Pura/Rb1/Rbck1/Rnf2/Rps6ka5/Sik1/Smad7/Stat3/Tnfsf11/Trim37/Vegfa/Wfs1/Zbtb7a/Cd200/Klf4/Kras/Ptch1/Ptma/Slco3a1/Taf12/Adcy1/Cmklr1/Crtc1/Dhx33/Edn1/Flot2/Hipk2/Jmy/Jup/Map3k10/Mavs/Pbx1/Pex14/Sav1/Srf/Tnfaip3/Tnfsf4/Traf6/Trib2/Heyl/Nr1h4/Rela/Trim8/Cdk5rap3/Cyld/Esr1/…	231
GO:0045685	GO:0045685	regulation of glial cell differentiation	57/7208	70/10876	0.00379024	0.0457108	0.0376437	Bmp2/Egr2/Epha4/Il6st/Ldlr/Lif/Mecp2/Mycn/Nkx2-2/Tnfrsf21/Zfp365/Dicer1/Dusp15/Lin28a/Tnfrsf1b/Wdr1/Rela/Rtn4/Pparg/Casz1/Nog/Ptpra/Rheb/Shh/Sox1/Tcf7l2/Actr3/Dag1/Nkx6-1/Ntrk3/Dlx1/Kdm4a/Id2/Id4/Ntf3/Ptprz1/Dlx2/Aspa/Lingo1/Tenm4/Serpine2/Tgfb1/Ctnnb1/Daam2/Dusp10/Notch1/Slc45a3/Hes1/Clcf1/Nf1/Mtor/Prpf19/Hdac2/Il34/Gsx2/Bag1/Cntn2	57
GO:0060079	GO:0060079	excitatory postsynaptic potential	57/7208	70/10876	0.00379024	0.0457108	0.0376437	App/Atxn1/Grin2b/Mecp2/P2rx4/Pten/Rims2/Slc17a7/Ssh1/Cacnb3/Nlgn3/Dvl1/Grin2a/Slc8a2/Tmem25/Wnt7a/Pclo/Sez6/Ppp1r9a/Met/Mpp2/Prkcz/Tmem108/Bdnf/Ckap5/Gsk3b/Adrb2/Mapk8ip2/Reln/Stx1a/Stx1b/Celf4/Ptk2b/Shank1/Sh3gl1/Lrrk2/Ngfr/Cux2/Dgki/Npas4/Cbln1/Nrxn1/Grip2/Adora1/Cntnap2/Dlg4/Grin2d/Grid2/Shank3/Ppp3ca/Dmpk/Slc8a3/Slc29a1/Mtmr2/Tbc1d24/Chrna7/Oprm1	57
GO:0016236	GO:0016236	macroautophagy	144/7208	191/10876	0.00379688	0.0457108	0.0376437	Arfip2/Atg14/Atg16l1/Atg2a/Atg2b/Atg7/Fyco1/Hif1a/Mfn2/Mtmr3/Pafah1b2/Pip4k2a/Pip4k2c/Plekhm1/Rab12/Rb1cc1/Sesn2/Sesn3/Sqstm1/Tbc1d12/Trp53inp1/Trp53inp2/Ubxn2b/Ulk1/Vti1a/Wac/Wdfy3/Yod1/Zfyve26/Atg4d/Chmp7/Pacs2/Pik3c2b/Pip4k2b/Prkaa2/Sec22b/Smcr8/Smg1/Smurf1/Snx18/Ulk3/Uvrag/Vps4b/Zfyve1/Atg9a/Atp6v0a1/Chmp4b/Plaa/Rnf41/Tsc1/Ulk2/Arl8b/Fez2/Gabarapl2/Vps13c/Atg3/Lamp2/Adrb2/Atg4b/Cers1/Gnai3/Kd…	144
GO:0030278	GO:0030278	regulation of ossification	84/7208	107/10876	0.00381323	0.0458083	0.037724	Ank/Ano6/Asxl2/Bmp2/Bmp2k/Bmpr2/Csf1/Egr2/Hif1a/Osr1/S1pr1/Smad6/Smad7/Tob2/Ptpn11/Zbtb16/Acvr2a/Esrra/Gja1/Lrp4/Pbx1/Smurf1/Sox11/Suv39h1/Tmem119/Vdr/Phospho1/Acvr1/Bmpr1b/Lrp6/Mapk1/Gfra4/Wnt10b/Gpm6b/Acvr2b/Adrb2/Bcl2/Bmpr1a/Calcr/Kl/Pth/Smad3/Tfap2a/Wnt4/Thrb/Chsy1/Mapk14/Ptk2b/Nbr1/Nipbl/Sgms2/Runx2/Notum/Fbn2/Grem1/Intu/Pkdcc/Ptger4/Six2/Tgfb1/P2ry2/Nfe2/Sfrp1/Kremen1/Bmp6/Dkk1/Bmp7/Fam20c/…	84
GO:0072080	GO:0072080	nephron tubule development	68/7208	85/10876	0.00383827	0.0460096	0.0378897	Bmp2/Fat4/Fmn1/Gzf1/Jag1/Kif26b/Lif/Osr1/Sall1/Smad4/Vegfa/Wnt9b/Wwtr1/Klhl3/Lhx1/Pou3f3/Ptch1/Wnt7b/Gdnf/Greb1l/Hs3st3a1/Pbx1/Heyl/Dll1/Npnt/Wnt1/Wnt2b/Nog/Six4/Shh/Aqp11/Bcl2/Eya1/Hs3st3b1/Wnt4/Dlg1/Hs2st1/Gli3/Hnf1b/Six1/Gata3/Hoxd11/Irx2/Ahi1/Commd5/Ctnnbip1/Grem1/Hoxa11/Mtss1/Six2/Tgfb1/Pgf/Ctnnb1/Hey1/Tfap2b/Lgr4/Agtr2/Cd24a/Notch1/Tcf21/Hes1/Maged1/Calb1/Irx3/Lzts2/Tmem59l/Pax2/Fgf1	68
GO:0034284	GO:0034284	response to monosaccharide	112/7208	146/10876	0.00384785	0.0460249	0.0379023	Atg7/Camk2n1/Epha5/Hif1a/Kcnb1/Pde3b/Plcb1/Ppp2ca/Rab11fip5/Sesn2/Slc12a7/Smad4/Sox4/Sybu/Zbtb20/Efna5/Eny2/Igf1/Ildr2/Klf7/Acvr1c/Adcy5/Bad/Glp1r/Hmgcr/Lin28a/Myt1/Pik3ca/Prkaa2/Rasal2/Sarm1/Tbc1d1/Nr1h4/Abcg1/Neurod1/Nox4/Prkaa1/Smad2/Rab11b/Rab34/Ern1/Rab11fip2/Smarca4/Tcf7l2/Abca12/Acvr2b/Cacna1e/Igf1r/Ogt/Pdk3/Raf1/Sidt2/Cacna1d/Egr1/Ano1/Fkbp1b/Ncf2/Sri/Thbs1/Brsk2/Cdk16/Eif2b5/Gpr27/Hnf1b/…	112
GO:0061157	GO:0061157	mRNA destabilization	54/7208	66/10876	0.00393219	0.0468319	0.0385669	Ago2/Cnot6/Cnot6l/Cnot7/Igf2bp1/Mex3d/Nanos1/Rock2/Tnrc6a/Tnrc6b/Tnrc6c/Trim71/Ythdf3/Dcp2/Mettl16/Btg2/Cpeb3/Hnrnpr/Rbm24/Rc3h2/Cnot2/Rc3h1/Hnrnpd/Pan3/Syncrip/Tardbp/Ythdf2/Dcp1a/Patl1/Rock1/Pde12/Csde1/Hnrnpu/Samd4/Celf1/Cnot8/Tob1/Zfp36l2/Eif4enif1/Cnot1/Dcps/Gigyf2/Upf1/Paip1/Mettl3/Pabpc1/Ythdf1/Pnpt1/Zc3h12a/Zfp36l1/Dhx36/Exosc9/Pum1/Khsrp	54
GO:0061180	GO:0061180	mammary gland epithelium development	54/7208	66/10876	0.00393219	0.0468319	0.0385669	Ar/Ccnd1/Csf1/Foxb1/Hif1a/Ncoa3/Ntn1/Pthlh/Tbx3/Tnfsf11/Ptch1/Erbb4/Fgfr2/Lbh/Rreb1/Vdr/Rtn4/Csmd1/Esr1/Hoxa5/Lrp6/Mapk1/Robo1/Chuk/Elf5/Foxf1/Med1/Cebpb/Zfp703/Btrc/Lats1/Scrib/Slc12a2/Slit2/Wnt4/Fgf10/Id2/Etv5/Nr3c1/Gata3/Lrp5/Prlr/Agap2/Tgfb1/Src/Kdm5b/Sostdc1/Wnt5a/Msx1/Bax/Gli2/Phb2/Pygo2/Gpx1	54
GO:0016079	GO:0016079	synaptic vesicle exocytosis	94/7208	121/10876	0.00405199	0.0481554	0.0396568	Chrm2/Erc1/Htr2a/Pfn2/Rims2/Stxbp5/Syt7/Cask/Stxbp1/Adcy1/Apba1/Braf/Cyth1/Dvl1/Fbxl20/Fmr1/Kcnh1/Myo6/Rap1a/Stxbp5l/Wnt7a/Pclo/Sptbn2/Htr1b/Nr3c2/Ppfia2/Rab5a/Snap25/Unc13a/Camk2a/Doc2b/Stx3/Synj1/Syt1/Cacnb4/Gsk3b/Adrb2/Bace1/Erc2/Git1/Nrn1/Prkca/Rims3/Scrib/Stx1a/Stx1b/Syde1/Syt4/Vamp1/Vps18/Cplx2/P2ry1/Prkcb/Git2/Grm4/Napb/Rap1b/Sv2a/Syt6/Ctbp2/Ncs1/Lrrk2/Prkce/Dgki/Slc4a8/Apba2/Syt2/Adra2a/N…	94
GO:0007043	GO:0007043	cell-cell junction assembly	81/7208	103/10876	0.00409163	0.0485225	0.0399592	Cdh24/Cntnap1/Grhl2/Heg1/Mpdz/Nedd4l/Pard6b/Pkn2/Ptpro/Rhoc/Rock2/Smad7/Fzd5/Pak2/Cdh12/Cdh5/Cdh9/Cgn/Gja1/Gjc1/Jup/Srf/Wdr1/Wnt11/Hipk1/Nr1h4/Pof1b/Tnf/Ugt8a/Cdh20/Cdh7/Rock1/Zfp703/Cldn2/Ephb2/Myo1c/Pdcd6ip/Prkca/Vcl/Cdh2/Tjp1/Dlg1/Dlg5/Cdh11/Ctnnd2/Fscn1/Ocln/Rab13/Rhoa/Snai2/Tbx5/Actb/Aplnr/Cldn11/Cldn8/Pkp4/Ect2/Abi2/Cldn16/Prkaca/Snai1/Cntnap2/Jam3/Cldn23/Ctnnb1/Cdh1/Cdh6/Pkp1/Fbf1/Cdh10/Pa…	81
GO:0033500	GO:0033500	carbohydrate homeostasis	153/7208	204/10876	0.00414165	0.0486662	0.0400775	Adipor2/Atg7/Camk2n1/Cry2/Epha5/Foxa1/Hif1a/Kcnb1/Pde3b/Pik3r1/Ppp2ca/Rab11fip5/Sesn2/Sesn3/Slc12a7/Slc2a4/Smad4/Sox4/Stat3/Stk11/Sybu/Wfs1/Zbtb20/Cacna1c/Efna5/Eny2/Igf1/Klf7/Ncor2/Ptch1/Ptpn11/Adcy5/Bad/Gcgr/Hk2/Hmgcr/Inpp5k/Lep/Lin28a/Myt1/Pik3ca/Prkaa2/Stxbp5l/Tbc1d1/Nr1h4/Abcg1/Cnr1/Csmd1/Neurod1/Nox4/Pparg/Prkaa1/Cyb5r4/Fbn1/Foxk2/Gpi1/Met/Pdk4/Rab11b/Rab34/Rph3al/Ern1/Ncoa5/Ptpn2/Rab11fip2…	153
GO:0042593	GO:0042593	glucose homeostasis	153/7208	204/10876	0.00414165	0.0486662	0.0400775	Adipor2/Atg7/Camk2n1/Cry2/Epha5/Foxa1/Hif1a/Kcnb1/Pde3b/Pik3r1/Ppp2ca/Rab11fip5/Sesn2/Sesn3/Slc12a7/Slc2a4/Smad4/Sox4/Stat3/Stk11/Sybu/Wfs1/Zbtb20/Cacna1c/Efna5/Eny2/Igf1/Klf7/Ncor2/Ptch1/Ptpn11/Adcy5/Bad/Gcgr/Hk2/Hmgcr/Inpp5k/Lep/Lin28a/Myt1/Pik3ca/Prkaa2/Stxbp5l/Tbc1d1/Nr1h4/Abcg1/Cnr1/Csmd1/Neurod1/Nox4/Pparg/Prkaa1/Cyb5r4/Fbn1/Foxk2/Gpi1/Met/Pdk4/Rab11b/Rab34/Rph3al/Ern1/Ncoa5/Ptpn2/Rab11fip2…	153
GO:0009953	GO:0009953	dorsal/ventral pattern formation	73/7208	92/10876	0.00414236	0.0486662	0.0400775	Foxa1/Foxn4/Hoxa2/Nbl1/Nkx2-2/Smad6/Sp8/Dll4/Hhip/Lhx1/Nkx2-1/Prkacb/Ptch1/Apc/Edn1/Lrp4/Wnt7a/Otx2/Acvr1/Bmpr1b/Hoxb2/Lrp6/Mapk8/Smad2/Tgif1/Nog/Shh/Sox1/Sufu/Traf3ip1/Axin2/Bmpr1a/Lhx3/Map3k4/Pax7/Tll1/Ttc21b/Wnt3a/Pax6/Gsc/Kif3a/Rab23/Rfx4/Tbx20/Wnt3/Foxg1/Gli3/Gpr161/Grem2/Senp2/Hoxd11/Grem1/Hoxa11/Intu/Mdfi/Psen1/Prkaca/Ctnnb1/Axin1/Sfrp1/Sostdc1/Aida/Tbc1d32/Ascl1/En1/Gas1/Fuz/Lhx2/Dbx1/Gli…	73
GO:0035282	GO:0035282	segmentation	73/7208	92/10876	0.00414236	0.0486662	0.0400775	Abi1/Egr2/Foxb1/Frs2/Hoxa2/Myf5/Neurog1/Osr1/Ppp2r3a/Sema3c/Smad4/Tbx3/Fzd5/Lhx1/Mllt3/Mtf2/Pofut1/Zeb2/Crb2/Lfng/Mib1/Otx2/Dll1/Lrp6/Mafb/Meox2/Nrarp/Nrp1/Tdrd7/Ep300/Foxf1/Nog/Nkx3-1/Sema3a/Shh/Zic3/Axin2/Bmpr1a/Ednra/Plxna2/Smad3/Wnt3a/Pax3/Tdrd5/Dmrt2/Kdm6a/Palb2/Poglut1/Pcdh8/Sema3f/Six1/Irx2/Aldh1a2/Med12/Psen1/Cdx1/Sfrp1/Tdrkh/Dkk1/Tifab/Notch1/Rbpj/Wnt5a/Foxc1/Ror2/Nckap1/Cdx2/Tcf7l1/Irx3…	73
GO:0001885	GO:0001885	endothelial cell development	48/7208	58/10876	0.00414758	0.0486662	0.0400775	Heg1/Plcb1/Rap2c/Rapgef2/Rock2/Stc1/Vegfa/Hoxa13/Msn/Vezf1/Cdh5/Clic4/Dicer1/Ppp1r16b/Rap1a/Akap11/Tnf/Met/Rock1/Col24a1/Ednra/Fasn/Myadm/Rapgef1/Vcl/Dmd/Ptprs/Tjp1/Ccm2/Rap1b/Ezr/Ednrb/Col18a1/Col22a1/Pde4d/Zdhhc21/Hapln2/Add1/Arhgef26/Marveld2/Pecam1/Tjp2/Rdx/Col15a1/Ikbkb/Plod3/Pde2a/Gpx1	48
GO:0030178	GO:0030178	negative regulation of Wnt signaling pathway	104/7208	135/10876	0.00415696	0.0486732	0.0400833	Apcdd1/App/Bicc1/Bmp2/Csnk1a1/Dab2/Fzd4/Ppp2r3a/Ptpro/Siah2/Stk11/Tle4/Tmem64/Wwtr1/Mllt3/Ptpru/Rbms3/Amer2/Apc/Grb10/Lrp4/Shisa6/Tle3/Tmem170b/Wnt11/Znrf3/Chd8/Tsku/Cyld/Fzd6/Jade1/Lrp6/Vgll4/Cxxc4/Invs/Lmbr1l/Mcc/Nlk/Nog/Fgf9/Gsk3b/Shh/Sox10/Tcf7l2/Amer1/Axin2/Lats1/Lats2/Nfatc4/Nkd1/Rapgef1/Rnf43/Trabd2b/Cdh2/Egr1/Amfr/Dact3/Dkk3/Gsc/Hic1/Mapk14/Dact1/Foxo3/Gli3/Lrp1/Snai2/Sox2/Stk3/Notum/Ctnn…	104
GO:1902905	GO:1902905	positive regulation of supramolecular fiber organization	109/7208	142/10876	0.00416933	0.0487153	0.040118	App/Arhgef10/Cdc42ep3/Cfl2/Fmn1/Kirrel/Limk1/Map3k1/Mapre1/Mecp2/Pfn2/Rb1/Rhoc/Rock2/Sema5a/Slain2/Tenm1/Vasp/Wasf1/Synpo/Wasf2/Apc/Bag4/Braf/Dctn1/Edn1/Mlst8/Pde4dip/Tnxb/Wdr1/Wnt11/Cdk5rap2/Ccdc88a/Clip1/Fermt2/Gda/Mapk8/Nox4/Nrp1/Sdc4/Slain1/Tgfbr1/Tsc1/Wasl/Fchsd1/Met/Rictor/Baiap2l1/Cd47/Cdc42ep1/Ckap5/Fer/Prox1/Arl2/Cdc42/Cdc42ep2/Cx3cl1/Epha1/Fchsd2/Git1/Katnb1/Myo1c/Nf2/Ppm1e/Smad3/Swap70…	109
GO:0010463	GO:0010463	mesenchymal cell proliferation	42/7208	50/10876	0.00420775	0.0489581	0.0403179	Bmp2/Fat4/Fgf4/Foxp1/Mycn/Nfib/Osr1/Prrx1/Shox2/Tgfbr2/Fbxw4/Fgfr2/Wnt11/Lrp6/Zeb1/Arhgap5/Foxf1/Fgf7/Fgf9/Shh/Bmpr1a/Foxp2/Ihh/Kdr/Irs1/Prkar1a/Six1/Hmgb1/Ctnnbip1/Hand2/Lrp5/Six2/Ctnnb1/Tbx2/Bmp7/Irs2/Wnt5a/Msx1/Gas1/Pdgfa/Prrx2/Chrd	42
GO:0062237	GO:0062237	protein localization to postsynapse	42/7208	50/10876	0.00420775	0.0489581	0.0403179	Gpc6/Iqsec2/Rapgef4/Cacng2/Ghsr/Gpc4/Grin2a/Rap1a/Hras/Kalrn/Mapk10/Nptx1/Snap25/Adam10/Camk2a/Prkcz/Stx3/Grip1/Gsk3b/Tnik/Git1/Map2k1/Nsg1/Scrib/Stx1b/Dag1/Gphn/Magi2/Dlg1/Dlg2/Vps35/Grip2/Cnih3/Zdhhc15/Dlg4/Npcd/Snap23/Cplx1/Nptx2/Vamp2/Arhgap44/Clstn1	42
GO:0008356	GO:0008356	asymmetric cell division	18/7208	19/10876	0.00427742	0.049524	0.040784	Golga2/Rab10/Wnt9b/Ing2/Zbtb16/Dicer1/Sox5/Fgf13/Actr2/Actr3/Pax6/Etv5/Dock7/Arhgef2/Hoxc4/Tead3/Rgs14/Cntrl	18
GO:0051656	GO:0051656	establishment of organelle localization	223/7208	304/10876	0.00428039	0.049524	0.040784	Ap3d1/Bicd2/Cep120/Cul3/Dpysl2/Fnbp1l/Fyco1/Gbf1/Hif1a/Hook3/Itga4/Kat2b/Kif13a/Kif5a/Lyn/Mapre1/Mecp2/Myo19/Myo1d/Myo5b/Ndel1/Nr4a3/Ntn1/Pafah1b1/Sar1b/Slc2a4/Stk11/Sybu/Tanc2/Trip11/Tsg101/Ubxn2b/Wasf1/D6Wsu163e/Map4/Ptk2/Stxbp1/Chmp7/Clmn/Dctn1/Fgfr2/Gab2/Mark1/Myo6/Pex14/Rhot2/Sun1/Tacc2/Tmed9/Trappc6b/Vps4b/Cdk5rap2/Chmp4b/Kif1c/Pclo/Slit1/Arhgap21/Exoc5/Kit/Mapk8/Ppfia2/Sdc4/Sphk2/Spire1/St…	223
GO:0036503	GO:0036503	ERAD pathway	62/7208	77/10876	0.00428316	0.049524	0.040784	Derl2/Dnajb14/Dnajb9/Get4/Nploc4/Tmub2/Ube2j1/Usp13/Wfs1/Yod1/Bcap31/Edem3/Rnf139/Dnajc10/Edem1/Man1b1/Rnf121/Sel1l/Svip/Syvn1/Canx/Stt3b/Ube4b/Calr/Erlin1/Hsp90b1/Ubxn1/Aqp11/Dnajb2/Erlin2/Faf2/Fbxo27/Foxred2/Ubxn10/Usp14/Usp19/Usp25/Amfr/Ccdc47/Sgtb/Bag6/Brsk2/Rnf5/Ubqln1/Erlec1/Man1a/Psmc6/Ubqln2/H13/Tor1a/Herpud1/Ube4a/Dnajc18/Rnf103/Faf1/Dnajb12/Rnft1/Tmub1/Derl3/Ngly1/Ubxn4/Uggt1	62
GO:1901342	GO:1901342	regulation of vasculature development	167/7208	224/10876	0.00430324	0.0496528	0.04089	Ago1/Ago2/Akt3/Btg1/Col4a3/E2f2/F3/Flt1/Foxj2/Gab1/Hif1a/Ism1/Itgb8/Jak1/Lif/Mecp2/Pde3b/Rock2/Runx1/Sash1/Sema5a/Smoc2/Sp1/Spred1/Stat3/Sulf1/Tcf4/Tgfbr2/Thbs2/Vash2/Vegfa/Fgf18/Hhip/Klf4/Pik3cd/Rhob/Ccbe1/Cd34/Cdh5/Ets1/Fut1/Gdf2/Ghsr/Hipk2/Hk2/Jup/Lep/Ppp1r16b/Stard13/Tie1/Tspan12/Angptl7/Rtn4/Adam12/Dll1/Gadd45a/Hoxa5/Nrp1/Pik3cb/Pparg/Ptprm/Tgfb2/Tnf/Adam10/Atp2b4/Epn2/Hhex/Itga5/Mtdh/Nras/R…	167
GO:0003171	GO:0003171	atrioventricular valve development	22/7208	24/10876	0.00433388	0.0496963	0.0409258	Bmp2/Bmpr2/Smad4/Smad6/Sox4/Tgfbr2/Zfpm2/Mdm4/Heyl/Acvr1/Tgfb2/Bmpr1a/Tbx20/Efna1/Gata4/Tbx5/Aplnr/Hey1/Notch1/Twist1/Pitx2/Slit3	22
GO:0007413	GO:0007413	axonal fasciculation	22/7208	24/10876	0.00433388	0.0496963	0.0409258	Arhgap35/Epha4/Sema5a/Tnfrsf21/Amigo1/Megf8/Rtn4/Cnr1/Nrp1/Cdk5r1/Fezf2/Sema3a/Ephb2/Celsr3/Ephb3/Ndn/Ptprz1/L1cam/Wnt5a/Casp3/Cntn2/Epha3	22
GO:0106030	GO:0106030	neuron projection fasciculation	22/7208	24/10876	0.00433388	0.0496963	0.0409258	Arhgap35/Epha4/Sema5a/Tnfrsf21/Amigo1/Megf8/Rtn4/Cnr1/Nrp1/Cdk5r1/Fezf2/Sema3a/Ephb2/Celsr3/Ephb3/Ndn/Ptprz1/L1cam/Wnt5a/Casp3/Cntn2/Epha3	22

## Sheet: GO_terms_green_module_targets
	ID	Description	GeneRatio	BgRatio	pvalue	p.adjust	qvalue	geneID	Count
GO:0061564	GO:0061564	axon development	389/7994	442/10876	2.22879e-14	1.23698e-10	1.01164e-10	Adcy1/Bmpr2/Hoxa1/Igf1r/Ntrk3/Aplp2/App/Bmpr1b/Camsap2/Cdh11/Cdk5r1/Cers2/Cntn5/Creb1/Dag1/Dip2b/Ece1/Efna5/Efnb2/Enah/Etv1/Flrt2/Flrt3/Foxp1/Gata3/Golga4/Gsk3b/Kif5b/Klf7/Lhx1/Lmtk2/Lrig2/Lrp2/Map3k13/Nfib/Nog/Nptx1/Nrp1/Pafah1b1/Pip5k1c/Plxna2/Plxnb1/Ptch1/Rac1/Rgma/Robo2/Sema3g/Syngap1/Trio/Unc5d/Xylt1/Zeb2/Alcam/Apc/Brsk2/Chodl/Dcc/Epha7/Foxg1/Myo5b/Nrep/Runx3/Smad4/Snap91/Srf/Stmn1/Ache/Apbb…	389
GO:0007409	GO:0007409	axonogenesis	359/7994	406/10876	4.76025e-14	1.32097e-10	1.08033e-10	Adcy1/Bmpr2/Hoxa1/Igf1r/Ntrk3/Aplp2/App/Bmpr1b/Cdh11/Cdk5r1/Cntn5/Creb1/Dag1/Dip2b/Ece1/Efna5/Efnb2/Enah/Etv1/Flrt2/Flrt3/Foxp1/Gata3/Golga4/Gsk3b/Kif5b/Klf7/Lhx1/Lmtk2/Lrp2/Map3k13/Nfib/Nog/Nptx1/Nrp1/Pafah1b1/Pip5k1c/Plxna2/Plxnb1/Ptch1/Rac1/Rgma/Robo2/Sema3g/Syngap1/Trio/Unc5d/Zeb2/Alcam/Apc/Brsk2/Chodl/Dcc/Epha7/Foxg1/Myo5b/Runx3/Smad4/Snap91/Srf/Stmn1/Ache/Apbb2/B4galt6/Bcl11b/Braf/Cdh2/Cdh4…	359
GO:0050808	GO:0050808	synapse organization	353/7994	403/10876	1.72178e-12	3.1853e-09	2.60503e-09	Fzd5/Igf1r/Ntrk3/Abhd17b/Abhd17c/App/Atp2b2/Cacnb2/Cadm1/Cdk5r1/Cntn5/Cttnbp2/Dag1/Dlg5/Dlgap3/Dtnbp1/Efna5/Efnb2/Erbb4/Etv5/Flrt2/Flrt3/Fmr1/Fzd9/Gabrb2/Grid2/Grin2a/Gsk3b/Lingo2/Lrrc4/Lrrn1/Lrrn3/Lrrtm2/Magi2/Mecp2/Mtmr2/Nptx1/Nrp1/Pafah1b1/Pcdh8/Plxnb1/Ppfia1/Ppfia4/Rab39b/Setd5/Shank2/Shisa6/Six4/Slc1a1/Ssh1/Stau2/Syngap1/Tanc1/Tanc2/Ywhaz/Zfp804a/Abi2/Arf1/Cdc42/Dab2ip/Dact1/Drp2/Epha7/Homer…	353
GO:0097485	GO:0097485	neuron projection guidance	198/7994	217/10876	3.15208e-11	4.37225e-08	3.57575e-08	Bmpr2/Hoxa1/App/Bmpr1b/Cdk5r1/Cntn5/Dag1/Ece1/Efna5/Efnb2/Enah/Etv1/Flrt2/Flrt3/Foxp1/Gata3/Kif5b/Klf7/Lhx1/Lmtk2/Lrp2/Nfib/Nog/Nrp1/Plxna2/Plxnb1/Ptch1/Rac1/Robo2/Sema3g/Trio/Unc5d/Alcam/Dcc/Epha7/Foxg1/Runx3/Smad4/Apbb2/Bcl11b/Cdh4/Celsr3/Cntn1/Dlx5/Dpysl5/Efnb1/Efnb3/Egr2/Epha3/Ephb4/Gas1/Gli3/Lhx2/Lhx4/Myh10/Nkx2-1/Nptn/Nr4a3/Nrcam/Plxna3/Plxnb2/Prtg/Rhog/Rnf165/Rtn4rl1/Sema5a/Sema6a/Sema6d/S…	198
GO:0007411	GO:0007411	axon guidance	197/7994	216/10876	3.93897e-11	4.37225e-08	3.57575e-08	Bmpr2/Hoxa1/App/Bmpr1b/Cdk5r1/Cntn5/Dag1/Ece1/Efna5/Efnb2/Enah/Etv1/Flrt2/Flrt3/Foxp1/Gata3/Kif5b/Klf7/Lhx1/Lmtk2/Lrp2/Nfib/Nog/Nrp1/Plxna2/Plxnb1/Ptch1/Rac1/Robo2/Sema3g/Trio/Unc5d/Alcam/Dcc/Epha7/Foxg1/Runx3/Smad4/Apbb2/Bcl11b/Cdh4/Celsr3/Cntn1/Dlx5/Dpysl5/Efnb1/Efnb3/Egr2/Epha3/Ephb4/Gas1/Gli3/Lhx2/Lhx4/Myh10/Nkx2-1/Nptn/Nr4a3/Nrcam/Plxna3/Plxnb2/Prtg/Rhog/Rnf165/Rtn4rl1/Sema5a/Sema6a/Sema6d/S…	197
GO:0060284	GO:0060284	regulation of cell development	401/7994	473/10876	1.47592e-09	1.36522e-06	1.11652e-06	Ap1ar/Bmpr2/Mtor/Ntrk3/Ppp3ca/Trib1/Anxa2/Atxn1/Cav3/Cdh5/Cers2/Cux1/Dag1/Dip2b/Efna5/Etv5/Ezh2/Fbxw7/Fmr1/Golga4/Gsk3b/Has2/Hdac9/Hey2/Id4/Idh2/Lrp2/Map3k13/Mecp2/Met/Mycn/Naca/Nog/Nrp1/Pafah1b1/Plcb1/Plxna2/Plxnb1/Prox1/Rac1/Rfx3/Rgma/Robo2/Rreb1/Runx1/Sema3g/Sgk1/Sorl1/Sox11/Stau2/Syngap1/Zdhhc21/Zeb2/Axin2/Cdc42/Cftr/Chodl/Epha7/Fbn1/Foxg1/Kras/Mapk8/Myo5b/Pthlh/Rock2/Smad4/Snap91/Srf/Tnfsf11…	401
GO:0050804	GO:0050804	modulation of chemical synaptic transmission	364/7994	430/10876	1.25595e-08	8.75883e-06	7.16322e-06	Adcy1/Gria4/Mtor/Ppp3ca/Adrb1/Apba2/App/Asic1/Atp2b2/Cdh11/Cpeb1/Cpeb3/Creb1/Dgki/Dlgap3/Dtnbp1/Erbb4/Fmr1/Grid2/Grin2a/Gsk3b/Kif5b/Lrrc4/Lrrtm2/Mapk1/Mecp2/Met/Mtmr2/Nog/Nptx1/Pcdh8/Pde4a/Plcb1/Ppp3r1/Prkce/Ptgs2/Rac1/Rap1a/Rap1b/Shank2/Shisa6/Slc1a1/Sorcs3/Ssh1/Stau2/Syngap1/Tshz3/Arf1/Celf4/Dcc/Eif4e/Gria2/Grm1/Homer1/Kcnj10/Kras/Myo5a/Myo5b/Nr3c1/Nr3c2/Ppp1r9a/Ptpn5/Rab5a/Slc12a2/Slc4a10/Srf/…	364
GO:0030900	GO:0030900	forebrain development	286/7994	332/10876	1.26253e-08	8.75883e-06	7.16322e-06	Aldh1a3/Aplp2/App/Atp1b2/Atrx/Btbd3/Cdk5r1/Creb1/Dlc1/Dmxl2/Erbb4/Fat4/Frs2/Gsk3b/Id4/Kcna1/Kif21b/Lhx1/Lrp2/Msx1/Neurod1/Nfib/Nog/Nr2f2/Nrp1/Pafah1b1/Plcb1/Prkg1/Prox1/Rac1/Robo2/Sall1/Smarca4/Socs7/Sox1/Ttbk2/Ywhae/Zbtb18/Zeb2/Zswim6/Dab2ip/Foxg1/Foxp2/Kras/Pgap1/Slc4a10/Srf/Uba6/Aqp1/Atp7a/Bcl11b/Bmpr1a/Btg2/Cdh2/Chrd/Crkl/Cul5/D16Ertd472e/Dicer1/Dlx2/Dlx5/Efhc1/Fgfr2/Gli3/Gnaq/Igf2bp1/Jakmip1…	286
GO:0048762	GO:0048762	mesenchymal cell differentiation	182/7994	204/10876	1.95455e-08	1.09413e-05	8.94811e-06	Kbtbd8/Mtor/Dag1/Dlg5/Erbb4/Ezh2/Gata3/Gja1/Gsk3b/Has2/Hey2/Hnrnpab/Kitl/Ldlrad4/Mapk1/Mark1/Msx1/Nog/Nrp1/Phldb2/Ppp2ca/Ppp3r1/Sema3g/Sox11/Sox9/Spred1/Tgfbr1/Tgfbr3/Zeb2/Acvr1/Axin2/Cdc42/Dab2ip/Dact3/Rock2/Smad4/Tbx1/Bcl9l/Bmpr1a/Cdh2/Chrd/Dicer1/Ednrb/Efnb1/Epha3/Fgfr2/Jag1/Lrp6/Mdk/Nfatc1/Nkx2-1/Ovol2/Pawr/Pax3/Pdcd6/Phldb1/Rdh10/Rock1/Sema5a/Sema6a/Sema6d/Snai2/Sox8/Spry1/Spry2/Vangl2/Cited…	182
GO:0016358	GO:0016358	dendrite development	230/7994	263/10876	1.97141e-08	1.09413e-05	8.94811e-06	Mtor/Ppp3ca/App/Asap1/Btbd3/Camsap2/Cdk5r1/Cpeb3/Cux1/Dlg5/Dtnbp1/Ezh2/Fmr1/Gsk3b/Iqsec1/Klf7/Mapk6/Mark1/Mecp2/Mef2a/Met/Nrp1/Pafah1b1/Prkg1/Rac1/Sgk1/Stau2/Strn/Sult4a1/Syngap1/Tanc2/Tet1/Vldlr/Abi2/Acsl4/Arf1/Cdc42/Crebbp/Dab2ip/Dact1/Mapk8/Mpdz/Myo5b/Nr3c1/Ppp1r9a/Rock2/Tnik/Uba6/Ache/Akap5/Ankrd27/Atp7a/Cask/Crkl/D16Ertd472e/Farp1/Flrt1/Igf2bp1/Iqgap1/Itgb1/Lzts1/Map1b/Mcf2/Nck2/Pak4/Ptprd/P…	230
GO:0099177	GO:0099177	regulation of trans-synaptic signaling	364/7994	431/10876	2.20928e-08	1.11468e-05	9.11619e-06	Adcy1/Gria4/Mtor/Ppp3ca/Adrb1/Apba2/App/Asic1/Atp2b2/Cdh11/Cpeb1/Cpeb3/Creb1/Dgki/Dlgap3/Dtnbp1/Erbb4/Fmr1/Grid2/Grin2a/Gsk3b/Kif5b/Lrrc4/Lrrtm2/Mapk1/Mecp2/Met/Mtmr2/Nog/Nptx1/Pcdh8/Pde4a/Plcb1/Ppp3r1/Prkce/Ptgs2/Rac1/Rap1a/Rap1b/Shank2/Shisa6/Slc1a1/Sorcs3/Ssh1/Stau2/Syngap1/Tshz3/Arf1/Celf4/Dcc/Eif4e/Gria2/Grm1/Homer1/Kcnj10/Kras/Myo5a/Myo5b/Nr3c1/Nr3c2/Ppp1r9a/Ptpn5/Rab5a/Slc12a2/Slc4a10/Srf/…	364
GO:0010975	GO:0010975	regulation of neuron projection development	378/7994	449/10876	2.56842e-08	1.1879e-05	9.71494e-06	Bmpr2/Igf1r/Mtor/Ntrk3/Ppp3ca/Adcy6/Atp1b2/Camsap2/Cbfa2t2/Cdk5r1/Cers2/Cpeb1/Cux1/Dip2b/Dmd/Dtnbp1/Efna5/Efnb2/Ezh2/Gata3/Golga4/Grid2/Gsk3b/Hgf/Lrig2/Magi2/Map3k13/Mark1/Met/Ndrg4/Nfe2l2/Nrp1/Pafah1b1/Plxna2/Plxnb1/Ptpn9/Ranbp1/Rap1a/Rgma/Robo2/Sema3g/Sgk1/Stau2/Syngap1/Tanc2/Tenm3/Vldlr/Xylt1/Zeb2/Zfp804a/Abi2/Acsl6/Brsk2/Chodl/Dab2ip/Dcc/Epha7/Myo5b/Ppp1r9a/Ptpn5/Snap91/Srf/Tnik/Ache/Akap5/An…	378
GO:0060485	GO:0060485	mesenchyme development	215/7994	245/10876	2.97926e-08	1.22226e-05	9.99599e-06	Bmpr2/Kbtbd8/Mtor/Dag1/Dlg5/Erbb4/Ezh2/Gata3/Gja1/Gsk3b/Has2/Hey2/Hnrnpab/Kitl/Ldlrad4/Mapk1/Mark1/Msx1/Nog/Nrp1/Phldb2/Ppp2ca/Ppp3r1/Robo2/Sema3g/Six4/Sox11/Sox9/Spred1/Tgfbr1/Tgfbr3/Zeb2/Acvr1/Axin2/Cdc42/Dab2ip/Dact3/Rbm24/Rock2/Smad4/Tbx1/Tead1/Bcl9l/Bmpr1a/Cdh2/Chrd/Dicer1/Ednrb/Efnb1/Epha3/Fgfr2/Hoxa5/Jag1/Lrp6/Mdk/Nfatc1/Nkx2-1/Ovol2/Pawr/Pax3/Pdcd6/Phldb1/Poglut1/Rdh10/Rock1/Rxra/Sema5a/S…	215
GO:0007169	GO:0007169	transmembrane receptor protein tyrosine kinase signaling pathway	406/7994	485/10876	3.25561e-08	1.22226e-05	9.99599e-06	Igf1r/Ntrk3/Trim71/Anks1/Arid5b/Atxn1/Btc/Cbl/Cblb/Cdk5r1/Ddit4/Dstyk/Efna5/Efnb2/Epn2/Erbb4/Fat4/Fbxw7/Flrt2/Flrt3/Frs2/Fzd4/Gab1/Gata3/Gsk3b/Hgf/Igfbp5/Lmtk2/Lrig2/Mapk1/Met/Myo1e/Ndrg4/Nog/Nrp1/Ogt/Plcb1/Prkaa1/Prlr/Rac1/Sgpl1/Sh2b3/Socs2/Socs5/Socs7/Sorl1/Sox9/Stat6/Tcf4/Tek/Tspan12/Apc/Dab2ip/Epha7/Irs1/Plekha1/Runx2/Sh3tc2/Shc3/Slc39a14/Ss18/Stmn1/Wdr54/Zfand5/Akt1s1/Akt2/Anks1b/Apln/Ar/Bra…	406
GO:0048732	GO:0048732	gland development	296/7994	346/10876	3.30341e-08	1.22226e-05	9.99599e-06	Hoxa3/Icmt/Igf1r/Insm1/Aldh1a3/Arhgap5/Arid5b/Ash1l/Atp2b2/Bcl2l11/Cadm1/Cav3/Cebpa/Creb1/Dag1/Erbb4/Etv5/Ezh2/Fa2h/Foxm1/Frs2/Gata3/Gja1/Hgf/Id4/Igfbp5/Mapk1/Met/Msx1/Myb/Nfib/Nog/Nrp1/Onecut2/Prlr/Prox1/Ptch1/Rreb1/Runx1/Six4/Smarca4/Socs2/Sox9/Stat6/Tet2/Tgfbr1/Tgfbr3/Zdhhc21/Apc/E2f8/Elf5/Hnf1b/Igf2r/Irs1/Nr3c1/Pax8/Pthlh/Scrib/Slc12a2/Smad4/Srf/Tbx1/Tnfsf11/Ahr/Ar/Atf7/Bcl11b/Bmpr1a/Braf/Btb…	296
GO:0007264	GO:0007264	small GTPase mediated signal transduction	299/7994	350/10876	3.82484e-08	1.32674e-05	1.08505e-05	Arhgef12/Icmt/Adrb1/Arhgap26/Arhgap32/Arhgap5/Arhgef3/Cbl/Cdc42ep3/Dgki/Dlc1/Dock3/Foxm1/G3bp2/Heg1/Iqsec1/Kitl/Met/Nkiras1/Nrp1/Ogt/Psd3/Rab15/Rab30/Rab39b/Rac1/Rap1a/Rap1b/Rap2b/Rap2c/Rapgef5/Rgl1/Rhot1/Ssx2ip/Syngap1/Abca1/Abi2/Arhgdib/Cdc42/Dab2ip/Kras/Psd2/Rab9/Ralgps1/Rock2/Stard13/Stard8/Stmn1/Amot/Arfgef2/Arhgap17/Arhgdia/Arhgef7/Arrb1/Bcl6/Cdh2/Chuk/Dhcr24/Dnm2/Dock5/Eps8/Git2/Gna13/Grb2…	299
GO:0007507	GO:0007507	heart development	402/7994	481/10876	5.66765e-08	1.85032e-05	1.51324e-05	Bmpr2/Kdm6b/Mtor/Nox4/Ntrk3/Adrb1/Arid2/Cav3/Creb1/Cxadr/Dlc1/Ece1/Efnb2/Eln/Erbb4/Eya1/Fat4/Flrt2/Flrt3/Foxp1/Frs2/Gab1/Gata3/Gja1/Gsk3b/Has2/Hdac9/Heg1/Hey2/Hnrnpu/Kdm6a/Lrp2/Mapk1/Mef2a/Met/Msx1/Naca/Ncoa6/Ndrg4/Nog/Nrp1/Pcsk5/Ppp3r1/Prickle1/Prox1/Ptch1/Rac1/Robo2/Rxrb/Sall1/Smarca4/Sox11/Sox6/Sox9/Spred1/Stk4/Tab2/Tek/Tgfbr1/Tgfbr3/Tmem65/Acvr1/Apc/Axin2/Calcrl/Cdc42/Fbn1/Fzd2/Greb1l/Kat6a/N…	402
GO:0031346	GO:0031346	positive regulation of cell projection organization	294/7994	345/10876	8.40814e-08	2.59251e-05	2.12023e-05	Bmpr2/Igf1r/Mtor/Ntrk3/Atp1b2/Bcas3/Cbfa2t2/Cdc42ep3/Cpeb1/Cux1/Dmd/Efna5/Ezh2/Fmr1/Fzd4/Golga4/Gsk3b/Hgf/Magi2/Map3k13/Met/Ndrg4/Nfe2l2/Nrp1/Pafah1b1/Plxna2/Plxnb1/Rac1/Ranbp1/Rap1a/Rgma/Robo2/Rreb1/Sgk1/Stau2/Tenm3/Tgfbr1/Ttbk2/Vldlr/Zeb2/Zfp804a/Abi2/Acsl6/Apc/Cdc42/Chodl/Dab2ip/Dcc/Myo5b/Ppp1r9a/Ptpn5/Snap91/Srf/Tnik/Ache/Akap5/Ankrd27/Aqp1/Atmin/Atp7a/Braf/Cask/Cdh4/Cntn1/Creb3l2/Dnm2/Epha3/…	294
GO:0002009	GO:0002009	morphogenesis of an epithelium	396/7994	475/10876	1.28539e-07	3.7547e-05	3.0707e-05	Fzd5/Hs3st3b1/Igf1r/Mtor/Trim71/Ajap1/Aldh1a3/Brpf1/Cav3/Dag1/Dlc1/Dlg5/Efnb2/Enah/Erbb4/Etv5/Exoc5/Eya1/Fat4/Flrt3/Foxp1/Frs2/Fzd6/Gata3/Gja1/Gzf1/Hgf/Id4/Igfbp5/Kdm6a/Lhx1/Lrp2/Met/Mycn/Nog/Npnt/Nrp1/Pafah1b1/Pcdh8/Phldb2/Ppp3r1/Prickle1/Prox1/Ptch1/Rac1/Rgma/Rreb1/Rspo2/Runx1/Sall1/Six4/Smarca4/Sox11/Sox9/Stk4/Tek/Tgif1/Zeb2/Acvr1/Brsk2/Cdc42/Cxcl10/Dact1/Epha7/Fat1/Fzd2/Greb1l/Hnf1b/Hs2st1/Kr…	396
GO:0099173	GO:0099173	postsynapse organization	154/7994	172/10876	1.39412e-07	3.86868e-05	3.16391e-05	Igf1r/Ntrk3/Abhd17b/Abhd17c/App/Cadm1/Cdk5r1/Dtnbp1/Etv5/Fzd9/Grid2/Grin2a/Lrrc4/Lrrtm2/Magi2/Mtmr2/Nptx1/Nrp1/Pafah1b1/Shank2/Shisa6/Ssh1/Stau2/Syngap1/Tanc1/Tanc2/Zfp804a/Abi2/Arf1/Cdc42/Epha7/Homer1/Myo5b/Ppp1r9a/Rock2/Arhgap39/Arhgef7/Cask/Cdh2/Chmp2b/Crkl/Farp1/Itga3/Lrfn1/Myh10/Nrcam/Ptprd/Slitrk3/Ube3a/Vps35/Wasf2/Wnt7a/Abl2/Adam10/Ephb2/Grin2b/Insr/Lzts3/Marcks/Nrxn1/Opa1/Ppfia2/Reln/Slc7…	154
GO:1905114	GO:1905114	cell surface receptor signaling pathway involved in cell-cell signaling	360/7994	430/10876	1.95445e-07	5.16534e-05	4.22436e-05	Fzd5/Fzd8/Ppp3ca/Adrb1/App/Atxn1/Bcl9/Cxxc4/Ddx3x/Dgki/Fbxw11/Fzd4/Fzd6/Fzd9/Gata3/Grid2/Grin2a/Gsk3b/Kpna1/Lrrfip2/Mark1/Mecp2/Met/Mitf/Mtmr2/Nlk/Nog/Prickle1/Prkaa1/Pygo1/Rac1/Rspo2/Sall1/Shisa6/Smarca4/Sox9/Ssh1/Stk4/Strn/Tmem170b/Tnks2/Usp47/Zeb2/Apc/Axin2/Celf4/Csnk1a1/Csnk2a1/Dab2ip/Dact1/Dact3/Fam53b/Fzd2/G3bp1/Hnf1b/Mbd2/Mdfi/Ppp1r9a/Rab5a/Shisa3/Sox13/Sox7/Tbl1xr1/Tnik/Ubr5/Wnk1/Znrf3/Am…	360
GO:0021537	GO:0021537	telencephalon development	193/7994	221/10876	3.50514e-07	8.84251e-05	7.23166e-05	Aldh1a3/Atp1b2/Btbd3/Cdk5r1/Dmxl2/Erbb4/Fat4/Gsk3b/Id4/Kcna1/Kif21b/Lhx1/Neurod1/Nfib/Pafah1b1/Plcb1/Prox1/Rac1/Robo2/Sall1/Socs7/Ywhae/Zbtb18/Zeb2/Zswim6/Dab2ip/Foxg1/Foxp2/Srf/Uba6/Aqp1/Bcl11b/Btg2/Cdh2/Crkl/Cul5/Dicer1/Dlx2/Dlx5/Efhc1/Gli3/Igf2bp1/Jakmip1/Kif3a/Lhx2/Lrp6/Mdk/Myh10/Nkx2-1/Nr4a3/Nrg1/Plxna3/Rfx4/Rtn4rl1/Ski/Slit1/Slitrk5/Tacc1/Tacc2/Tsku/Fezf2/Arx/Ccdc85c/Col3a1/Coro1c/Dcx/Emx2/…	193
GO:0051960	GO:0051960	regulation of nervous system development	370/7994	444/10876	3.68679e-07	8.89638e-05	7.27571e-05	Bmpr2/Mtor/Ntrk3/Ppp3ca/Anxa2/Atxn1/Cers2/Cux1/Dag1/Dip2b/Dlg5/Efna5/Etv5/Ezh2/Flrt2/Flrt3/Fmr1/Golga4/Grid2/Gsk3b/Hey2/Hgf/Id4/Idh2/Lingo2/Lrp2/Lrrn1/Lrrn3/Lrrtm2/Map3k13/Mecp2/Met/Mtmr2/Mycn/Nog/Nrp1/Pafah1b1/Plxna2/Plxnb1/Prox1/Rgma/Robo2/Rxrb/Sema3g/Sgk1/Sorl1/Sox11/Stau2/Syngap1/Zeb2/Chodl/Epha7/Foxg1/Kras/Mapk8/Myo5b/Snap91/Srf/Tnik/Ache/Akap5/Ankrd27/Aspa/Bmpr1a/Braf/Cask/Cdh2/Cdh4/Clcf1/C…	370
GO:0007265	GO:0007265	Ras protein signal transduction	237/7994	276/10876	4.07664e-07	9.34687e-05	7.64413e-05	Arhgef12/Icmt/Adrb1/Arhgap32/Arhgap5/Arhgef3/Cbl/Cdc42ep3/Dgki/Dlc1/Foxm1/Heg1/Iqsec1/Kitl/Met/Nkiras1/Nrp1/Ogt/Psd3/Rab15/Rab30/Rab39b/Rac1/Rap1a/Rap1b/Rap2b/Rap2c/Rapgef5/Rgl1/Ssx2ip/Syngap1/Abca1/Abi2/Arhgdib/Cdc42/Dab2ip/Kras/Psd2/Rab9/Ralgps1/Rock2/Stard13/Stard8/Stmn1/Arfgef2/Arhgap17/Arhgdia/Arrb1/Bcl6/Cdh2/Chuk/Dhcr24/Dnm2/Eps8/Git2/Gna13/Grb2/Itga3/Itgb1/Itpkb/Kank1/Kank2/Kpnb1/Mmd2/Nras…	237
GO:0050767	GO:0050767	regulation of neurogenesis	310/7994	368/10876	4.2103e-07	9.34687e-05	7.64413e-05	Bmpr2/Mtor/Ntrk3/Ppp3ca/Anxa2/Atxn1/Cers2/Cux1/Dag1/Dip2b/Efna5/Etv5/Ezh2/Fmr1/Golga4/Gsk3b/Hey2/Id4/Idh2/Lrp2/Map3k13/Mecp2/Met/Mycn/Nog/Nrp1/Pafah1b1/Plxna2/Plxnb1/Prox1/Rgma/Robo2/Sema3g/Sgk1/Sorl1/Sox11/Stau2/Syngap1/Zeb2/Chodl/Epha7/Foxg1/Kras/Mapk8/Myo5b/Snap91/Srf/Tnik/Ache/Akap5/Ankrd27/Aspa/Bmpr1a/Braf/Cask/Cdh4/Clcf1/Ctdsp1/Dicer1/Dll4/Dlx2/Efnb3/Egr2/Gli3/Itgb1/Lhx2/Macf1/Man2a1/Map1b/…	310
GO:0030902	GO:0030902	hindbrain development	133/7994	148/10876	6.00785e-07	0.000128244	0.000104882	Hoxa1/Igf1r/Atp1b2/Atp2b2/Cdk5r1/Dlc1/Ezh2/Fzd4/Grid2/Lhx1/Mecp2/Nanos1/Neurod1/Nfib/Nog/Plxna2/Prox1/Rora/Smarca4/Socs7/Ttbk2/Zbtb18/Foxp2/Hnf1b/Scrib/Atp7a/Cntn1/Crkl/Cul5/Egr2/En2/Gas1/Hoxb1/Itgb1/Lrp6/Mdk/Myh10/Nav2/Nfix/Nr2c2/Ptpn11/Rere/Wnt7a/Abl2/Cacna1a/En1/Ephb2/Gata2/Nrxn1/Otx2/Rpgrip1l/Smad9/Ulk1/Aars/Atg7/Ephb1/Kdm2b/Lhx5/Neurod2/Otx1/Pax6/Rbfox2/Bmp7/Cntnap2/Gabrb3/Atf2/Crk/Dixdc1/Sh…	133
GO:0001763	GO:0001763	morphogenesis of a branching structure	184/7994	211/10876	8.29224e-07	0.000170452	0.0001394	Fzd5/Hs3st3b1/Cav3/Dag1/Dlg5/Etv5/Eya1/Fat4/Frs2/Gzf1/Hgf/Lhx1/Map3k13/Mecp2/Met/Mycn/Nog/Npnt/Nrp1/Ppp3r1/Prox1/Ptch1/Rspo2/Sall1/Six4/Sox9/Stk4/Tek/Acvr1/Epha7/Greb1l/Hnf1b/Kras/Pax8/Slc12a2/Smad4/Srf/Tbx1/Ahr/Ar/Btbd7/Col4a1/Dicer1/Dll4/Dlx2/Fgfr2/Gli3/Gna13/Grb2/Hoxa5/Lrp6/Mdk/Nfatc1/Pgf/Pml/Rbm15/Rdh10/Rere/Rxra/Sema5a/Snai2/Sox8/Spry1/Spry2/Vangl2/Vdr/Pkd1/Clic4/Csf1/Ednra/Gdf2/Grem1/Hoxa13…	184
GO:0035107	GO:0035107	appendage morphogenesis	131/7994	146/10876	9.085e-07	0.000173868	0.000142194	Cyp26b1/Mbnl1/Atrx/Bcl2l11/Ece1/Fbn2/Fzd6/Gja1/Msx1/Mycn/Nog/Pcsk5/Plxna2/Ptch1/Rspo2/Sall1/Smarca4/Sox11/Sox9/Ttbk2/Evx2/Runx2/Smad4/Traf3ip1/Atp7a/Bmpr1a/Dicer1/Dlx5/Fgfr2/Fmn1/Fras1/Gas1/Gja5/Gli3/Gnaq/Iqce/Lmbr1/Lrp6/Mecom/Prrx1/Rarg/Rdh10/Rnf165/Ror2/Sall4/Ski/Sp9/Zbtb16/Zfp219/Wnt7a/Aff3/Col3a1/En1/Grem1/Hoxa10/Hoxa13/Hoxa9/Med1/Nipbl/Notch2/Psen1/Rpgrip1l/Ift122/Sema3c/Sox4/Tfap2b/Chd7/Ext…	131
GO:0035108	GO:0035108	limb morphogenesis	131/7994	146/10876	9.085e-07	0.000173868	0.000142194	Cyp26b1/Mbnl1/Atrx/Bcl2l11/Ece1/Fbn2/Fzd6/Gja1/Msx1/Mycn/Nog/Pcsk5/Plxna2/Ptch1/Rspo2/Sall1/Smarca4/Sox11/Sox9/Ttbk2/Evx2/Runx2/Smad4/Traf3ip1/Atp7a/Bmpr1a/Dicer1/Dlx5/Fgfr2/Fmn1/Fras1/Gas1/Gja5/Gli3/Gnaq/Iqce/Lmbr1/Lrp6/Mecom/Prrx1/Rarg/Rdh10/Rnf165/Ror2/Sall4/Ski/Sp9/Zbtb16/Zfp219/Wnt7a/Aff3/Col3a1/En1/Grem1/Hoxa10/Hoxa13/Hoxa9/Med1/Nipbl/Notch2/Psen1/Rpgrip1l/Ift122/Sema3c/Sox4/Tfap2b/Chd7/Ext…	131
GO:0001656	GO:0001656	metanephros development	74/7994	78/10876	9.7941e-07	0.000181191	0.000148183	Dlg5/Eya1/Fat4/Gata3/Itga8/Lhx1/Ptch1/Robo2/Sall1/Six4/Sox9/Tshz3/Fbn1/Greb1l/Hnf1b/Pax8/Smad4/Aqp1/Egr1/Fmn1/Fras1/Gli3/Kif26b/Rdh10/Sox8/Spry1/Gdf11/Grem1/Lif/Nf1/Pdgfra/Pou3f3/Ret/Six1/Tfap2b/Aph1a/Gdnf/Pax2/Bmp7/Shh/Tcf21/Aqp2/Gdf6/Hoxd11/Tfap2a/Ctnnb1/Fgf10/Aph1c/Bcl2/Calb1/Hoxa11/Six2/Hoxc11/Slit2/Wnt4/Mtss1/Pdgfa/Sox17/Lgr4/Id3/Agtr2/Pdgfb/Pdgfrb/Foxd1/Wwtr1/Id2/Irx2/Wnt7b/Wnt9b/Hes1/Hes5/…	74
GO:0001501	GO:0001501	skeletal system development	362/7994	436/10876	1.06574e-06	0.000186755	0.000152733	Bmpr2/Cyp26b1/Hoxa1/Hoxa3/Zbtb7a/Acp2/Ankrd11/Arid5b/Ash1l/Bbx/Bmpr1b/Cadm1/Col10a1/Eya1/Fat4/Fbn2/Fbxw7/Foxp1/Gja1/Hapln1/Has2/Hoxd4/Lhx1/Mbtps2/Mef2d/Mex3c/Msx1/Mycn/Nfib/Nog/Pafah1b1/Pappa2/Pcsk5/Plxnb1/Ppargc1b/Pum2/Rspo2/Runx1/Sgpl1/Sh2b3/Six4/Sox11/Sox6/Sox9/Stc1/Tal1/Tgfbr1/Thrb/Xylt1/Zeb1/Axin2/Chsy1/Fbn1/Mboat2/Mbtd1/Mdfi/Plekha1/Prkra/Pthlh/Rai1/Runx2/Runx3/Slc39a14/Srf/Tbx1/Tnfsf11/Vca…	362
GO:0048638	GO:0048638	regulation of developmental growth	258/7994	304/10876	1.10427e-06	0.000186755	0.000152733	Bmpr2/Igf1r/Mtor/Ntrk3/Adrb1/App/Bcl2l11/Cav3/Creb1/Cxadr/Dip2b/Efna5/Erbb4/Foxp1/Gja1/Golga4/Gsk3b/Hey2/Map3k13/Mapk1/Mecp2/Naca/Nog/Nrp1/Pafah1b1/Plcb1/Prox1/Ptch1/Rgma/Sema3g/Sgip1/Sgpl1/Six4/Slc23a2/Socs2/Stk4/Tgfbr1/Tgfbr3/Tnks2/Apc/Epha7/Hnf1b/Myo5b/Nr3c1/Pim1/Rai1/Sod1/Srf/Stc2/Ahr/Akap6/Ar/Bmpr1a/Ccnd2/Cdh4/Cpne5/Dnm2/Dusp6/Fgfr2/Gata6/Gpam/Itsn2/Kcnk2/Lats1/Macf1/Map1b/Mapk14/Mbd5/Mtm1/N…	258
GO:0060562	GO:0060562	epithelial tube morphogenesis	277/7994	328/10876	1.11043e-06	0.000186755	0.000152733	Hs3st3b1/Trim71/Brpf1/Cav3/Dag1/Dlc1/Dlg5/Efnb2/Enah/Etv5/Eya1/Fat4/Foxp1/Fzd6/Gata3/Gja1/Gzf1/Kdm6a/Lhx1/Lrp2/Met/Mycn/Nog/Npnt/Nrp1/Ppp3r1/Prickle1/Ptch1/Rgma/Rspo2/Sall1/Six4/Sox11/Sox9/Stk4/Tek/Tgif1/Zeb2/Acvr1/Cxcl10/Epha7/Fzd2/Greb1l/Hnf1b/Hs2st1/Kras/Nr3c1/Pax8/Pthlh/Rock2/Scrib/Slc12a2/Smad4/Srf/Stard13/Tbx1/Tead1/Ahr/Ar/Col4a1/Dicer1/Dll4/Fgfr2/Fmn1/Gli3/Gna13/Hdac5/Hoxa5/Kif26b/Kif3a/Lh…	277
GO:0010720	GO:0010720	positive regulation of cell development	249/7994	293/10876	1.34918e-06	0.000209738	0.000171529	Bmpr2/Mtor/Ntrk3/Trib1/Atxn1/Cdh5/Cux1/Dag1/Efna5/Etv5/Fmr1/Golga4/Gsk3b/Has2/Id4/Lrp2/Map3k13/Mecp2/Met/Nog/Nrp1/Pafah1b1/Plxna2/Plxnb1/Rac1/Rfx3/Robo2/Rreb1/Runx1/Sgk1/Sox11/Stau2/Zeb2/Cdc42/Cftr/Chodl/Foxg1/Kras/Mapk8/Myo5b/Snap91/Srf/Tnfsf11/Tnik/Ache/Akap5/Ankrd27/Aspa/Braf/Cask/Cdh4/Clcf1/Crkl/Dicer1/Dnm2/Dock5/Egr2/Gli3/Itgb1/Lims1/Macf1/Man2a1/Map1b/Mdk/Myadm/Nptn/Nrg1/Pde5a/Plag1/Plxna3/…	249
GO:0048736	GO:0048736	appendage development	147/7994	166/10876	1.37163e-06	0.000209738	0.000171529	Bmpr2/Cyp26b1/Mbnl1/Atrx/Bcl2l11/Ece1/Fbn2/Fzd6/Gja1/Msx1/Mycn/Nog/Pcsk5/Plxna2/Ptch1/Rc3h2/Rspo2/Sall1/Smarca4/Smoc1/Sox11/Sox9/Ttbk2/Evx2/Runx2/Smad4/Traf3ip1/Atp7a/Bmpr1a/Dicer1/Dlx5/Fgfr2/Fmn1/Fras1/Gas1/Gja5/Gli3/Gnaq/Iqce/Itga6/Lmbr1/Lrp6/Mecom/Prrx1/Rarg/Rdh10/Rnf165/Ror2/Sall4/Ski/Sp9/Zbtb16/Zfp219/Wnt7a/Aff3/Col3a1/En1/Grem1/Hoxa10/Hoxa13/Hoxa9/Med1/Nipbl/Notch2/Psen1/Rara/Rpgrip1l/Rspo4…	147
GO:0060173	GO:0060173	limb development	147/7994	166/10876	1.37163e-06	0.000209738	0.000171529	Bmpr2/Cyp26b1/Mbnl1/Atrx/Bcl2l11/Ece1/Fbn2/Fzd6/Gja1/Msx1/Mycn/Nog/Pcsk5/Plxna2/Ptch1/Rc3h2/Rspo2/Sall1/Smarca4/Smoc1/Sox11/Sox9/Ttbk2/Evx2/Runx2/Smad4/Traf3ip1/Atp7a/Bmpr1a/Dicer1/Dlx5/Fgfr2/Fmn1/Fras1/Gas1/Gja5/Gli3/Gnaq/Iqce/Itga6/Lmbr1/Lrp6/Mecom/Prrx1/Rarg/Rdh10/Rnf165/Ror2/Sall4/Ski/Sp9/Zbtb16/Zfp219/Wnt7a/Aff3/Col3a1/En1/Grem1/Hoxa10/Hoxa13/Hoxa9/Med1/Nipbl/Notch2/Psen1/Rara/Rpgrip1l/Rspo4…	147
GO:2000027	GO:2000027	regulation of animal organ morphogenesis	100/7994	109/10876	1.39825e-06	0.000209738	0.000171529	Ajap1/Cav3/Etv5/Frs2/Fzd6/Gata3/Hgf/Lhx1/Met/Msx1/Nog/Pax9/Rac1/Robo2/Rspo2/Sall1/Six4/Sox9/Apc/Dact1/Fzd2/Pax8/Runx2/Tbx1/Znrf3/Ar/Bmpr1a/Btbd7/Celsr3/Dicer1/Lrp6/Mllt3/Ror2/Sfrp5/Snai2/Sox8/Spry1/Vangl2/Wnt7a/Abl2/Ankrd6/Cd34/Cited2/Csf1/Ednra/Fzd3/Grem1/Ngfr/Robo1/Sfrp1/Six1/Wnt3a/Gdnf/Pax2/Bmp7/Bmp2/Shh/Dmrt3/Fgf7/Hoxd11/Rbpj/Ctnnb1/Abl1/Dab2/Fgf10/Ntn4/Tnfrsf11b/Numb/Dvl3/Fzd1/Wnt2b/Hoxa11/S…	100
GO:0048863	GO:0048863	stem cell differentiation	185/7994	213/10876	1.44592e-06	0.00021118	0.000172709	Kbtbd8/Chd2/Erbb4/Ezh2/Gsk3b/Hnrnpu/Hoxd4/Kitl/Mapk1/Msx1/Nfe2l2/Nog/Nrp1/Prickle1/Rbbp7/Sema3g/Sh2b3/Sox11/Sox6/Sox9/Tal1/Zeb2/Zfp36l2/Acvr1/Cdc42/Cdk6/Hnf1b/Kdm3a/Mtf2/Rbm24/Runx2/Smad4/Srf/Tbx1/Bmpr1a/Cdh2/Cdk13/Dicer1/Ednrb/Efnb1/Fgfr2/Gata6/Gatad2b/Itgb1/Jag1/Lrp6/Mapk14/Mllt3/Nrg1/Nsun2/Ovol2/Pax3/Pdcd6/Phf19/Rdh10/Sema5a/Sema6a/Sema6d/Shc4/Snai2/Sox8/Sp7/Stat3/Wnt7a/Ccnk/Cited2/Coro1c/Ednr…	185
GO:0045165	GO:0045165	cell fate commitment	213/7994	248/10876	1.52986e-06	0.000217711	0.00017805	Cyp26b1/Kdm6b/Mtor/Ntrk3/Ebf2/Erbb4/Eya1/Gata3/Hey2/Mitf/Neurod1/Nr2f2/Onecut2/Prox1/Ptch1/Rbbp7/Runx1/Smarca4/Sox1/Sox6/Sox9/Stat6/Tal1/Tead3/Tgfbr1/Acvr1/Apc/Cdc42/Elf5/Foxg1/Hnf1b/Runx2/Smad4/Sox13/Tbx1/Ar/Bcl11b/Bmpr1a/Braf/Chrd/Dll4/Dlx2/Fgfr2/Gas1/Gata6/Gatad2b/Gli3/Itgb1/Jag2/Lats1/Lmo4/Mga/Nkx2-1/Nrg1/Onecut1/Pax3/Pml/Prrx1/Rab10/Ror2/Smad5/Sox12/Sox8/Spry2/Stat3/Tbx19/Tcf3/Tox/Fezf2/Wnt7…	213
GO:0048568	GO:0048568	embryonic organ development	341/7994	410/10876	1.57127e-06	0.000218014	0.000178298	Fzd5/Hoxa1/Hoxa3/Aldh1a3/Arid2/Atp2b2/Bloc1s5/Cebpa/Ece1/Epn2/Eya1/Frs2/Fzd6/Gab1/Gata3/Gja1/Hey2/Hoxd4/Itga8/Junb/Kdm6a/Kitl/Lhx1/Mapk1/Msx1/Myb/Mycn/Ncoa6/Neurod1/Nog/Nr2f2/Nrk/Pbx3/Pcsk5/Prox1/Ptch1/Rac1/Rbbp6/Runx1/Sall1/Sh2b3/Six4/Smarca4/Sox11/Sox9/Stk4/Tal1/Tead3/Tgfbr1/Ttbk2/Zeb1/Acvr1/Birc6/Cdc42/E2f8/Elf5/Foxg1/Fzd2/Hipk1/Hnf1b/Kat6a/Mdfi/Pax8/Prkra/Runx2/Scrib/Sod1/Srf/Tbx1/Tead1/Traf3…	341
GO:0042330	GO:0042330	taxis	362/7994	437/10876	1.69752e-06	0.000229787	0.000187926	Bmpr2/Hoxa1/Ntrk3/App/Bmpr1b/Cdk5r1/Cntn5/Creb1/Cxadr/Dag1/Dusp1/Ece1/Efna5/Efnb2/Enah/Etv1/Flrt2/Flrt3/Foxp1/Gab1/Gata3/Hgf/Kif5b/Klf7/Lhx1/Lmtk2/Lrp2/Mapk1/Met/Nfib/Nog/Nrp1/Pde4d/Pikfyve/Pip5k1c/Plxna2/Plxnb1/Ptch1/Rac1/Robo2/Sema3g/Trio/Unc5d/Alcam/Cxcl10/Dcc/Epha7/Foxg1/Gpr183/Jam3/Prok2/Runx3/Scrib/Slc12a2/Smad4/Tnfsf11/Wnk1/Akt2/Amot/Apbb2/Bcl11b/Cdh4/Celsr3/Cntn1/Crkl/Dlx5/Dpysl5/Ednrb/Ef…	362
GO:0071417	GO:0071417	cellular response to organonitrogen compound	347/7994	418/10876	1.8445e-06	0.000243737	0.000199335	Igf1r/Mtor/Adcy5/Adcy6/Akt3/App/Capn2/Cpeb1/Cpeb3/Dnmt3a/Dtnbp1/Ezh2/Gabrb2/Gja1/Glra2/Gnai3/Grin2a/Gsk3b/Hdac9/Igfbp5/Ipo5/Mapk1/Mecp2/Nfe2l2/Ogt/Pde4d/Plcb1/Prkaa1/Rab15/Rac1/Rap1a/Rap1b/Sgk1/Slc1a1/Socs2/Socs7/Sorl1/Sox9/Spidr/Ssh1/Stat6/Zeb1/Apc/Atp2b1/Cftr/Gabrb1/Hcn4/Hsp90b1/Irs1/Larp1/Myo5a/Nr3c2/Rock2/Slc39a14/Ahcyl1/Ahr/Akap6/Akt2/Anxa5/Aqp1/Atp2b4/Atp7a/Cacna2d1/Casq2/Cav1/Col4a1/Dnm2/E…	347
GO:0006935	GO:0006935	chemotaxis	360/7994	435/10876	2.19294e-06	0.000283042	0.00023148	Bmpr2/Hoxa1/Ntrk3/App/Bmpr1b/Cdk5r1/Cntn5/Creb1/Cxadr/Dag1/Dusp1/Ece1/Efna5/Efnb2/Enah/Etv1/Flrt2/Flrt3/Foxp1/Gab1/Gata3/Hgf/Kif5b/Klf7/Lhx1/Lmtk2/Lrp2/Mapk1/Met/Nfib/Nog/Nrp1/Pde4d/Pikfyve/Pip5k1c/Plxna2/Plxnb1/Ptch1/Rac1/Robo2/Sema3g/Trio/Unc5d/Alcam/Cxcl10/Dcc/Epha7/Foxg1/Gpr183/Jam3/Prok2/Runx3/Scrib/Slc12a2/Smad4/Tnfsf11/Wnk1/Akt2/Amot/Apbb2/Bcl11b/Cdh4/Celsr3/Cntn1/Crkl/Dlx5/Dpysl5/Ednrb/Ef…	360
GO:0050679	GO:0050679	positive regulation of epithelial cell proliferation	148/7994	168/10876	2.60763e-06	0.000326768	0.00026724	Bmpr2/Mtor/Akt3/Cxadr/Erbb4/Eya1/Foxp1/Has2/Mycn/Nog/Ppp1r16b/Prox1/Rreb1/Sox11/Sox9/Cdc42/Foxp2/Runx2/Tbx1/Apln/Ar/Atp7a/B4galt1/Bmp6/Bmpr1a/Cav1/Ccnd2/Dicer1/Dlx5/Emc10/Fgfr2/Gas1/Kif3a/Mdk/Nr4a1/Nr4a3/Nras/Pdcd6/Pgf/Phip/Prkd1/Sema5a/Sirt1/Sp1/Srsf6/St8sia1/Stat3/Wdr48/Wnt7a/Adora2b/Aplnr/Col18a1/Fzd7/Gata2/Gdf2/Hlx/Med1/Nf1/Notch2/Rictor/Saal1/Sfrp1/Vegfb/Vegfc/Wnt3a/Azin1/Ccnd1/Esrp2/Glul/Hm…	148
GO:0016055	GO:0016055	Wnt signaling pathway	297/7994	355/10876	2.64947e-06	0.000326768	0.00026724	Fzd5/Fzd8/App/Bcl9/Cxxc4/Ddx3x/Fbxw11/Fzd4/Fzd6/Fzd9/Gata3/Gsk3b/Kpna1/Lrrfip2/Mark1/Mitf/Nlk/Nog/Prickle1/Prkaa1/Pygo1/Rac1/Rspo2/Sall1/Shisa6/Smarca4/Sox9/Stk4/Strn/Tmem170b/Tnks2/Usp47/Zeb2/Apc/Axin2/Csnk1a1/Csnk2a1/Dab2ip/Dact1/Dact3/Fam53b/Fzd2/G3bp1/Hnf1b/Mbd2/Mdfi/Rab5a/Shisa3/Sox13/Sox7/Tbl1xr1/Tnik/Ubr5/Wnk1/Znrf3/Amotl1/Axin1/Bcl9l/Calcoco1/Cav1/Ccny/Cdh2/Celsr3/Csnk1d/Dlx3/Dlx5/Ednrb/E…	297
GO:0007178	GO:0007178	transmembrane receptor protein serine/threonine kinase signaling pathway	254/7994	301/10876	3.53714e-06	0.000426763	0.000349019	Bmpr2/Zbtb7a/Acvr1c/Arid4b/Aspn/Bmpr1b/Cav3/Cdh5/Creb1/Ctdspl2/Fbn2/Fos/Gdf10/Htra3/Itga8/Ldlrad4/Lrp2/Magi2/Msx1/Nlk/Nog/Npnt/Ogt/Onecut2/Rbbp7/Rgma/Rnf111/Sap30l/Sorl1/Sox11/Spred1/Sub1/Tet1/Tgfbr1/Tgfbr3/Tgif1/Tgif2/Zeb1/Zeb2/Acvr1/Acvr1b/Crebbp/Fbn1/Nrep/Rasl11b/Runx2/Smad4/Sptbn1/Axin1/Bcl9l/Bmp3/Bmp6/Bmpr1a/Cav1/Chrd/Dlx3/Dlx5/Dmrt1/Dnm2/Egr1/Fstl1/Furin/Gata6/Hipk2/Hivep1/Itga3/Lats1/Lemd2…	254
GO:0001667	GO:0001667	ameboidal-type cell migration	309/7994	371/10876	3.78602e-06	0.000447073	0.000365629	Ago2/Bmpr2/Mtor/Acvr1c/Akt3/Arhgap5/Arid5b/Bcas3/Cdh5/Efnb2/Emp2/Erbb4/Ets1/Fbn2/Fbxw7/Foxp1/Gata3/Has2/Hdac9/Iqsec1/Kitl/Mecp2/Met/Nanos1/Nfe2l2/Nr2f2/Nrp1/Pafah1b1/Prkce/Prox1/Ptgs2/Rac1/Rreb1/Sema3g/Sgpl1/Sox9/Spred1/Stc1/Tek/Tgfbr1/Tgfbr3/Zeb2/Acvr1/Acvr1b/Apc/Arhgdib/Cdc42/Dab2ip/Irs1/Pik3c2a/Pkn2/Rock2/Srf/Stard13/Tbx1/Ythdf3/Zfand5/Adamts9/Adipor2/Amot/Amotl1/Aqp1/Atp2b4/Braf/Cdh2/Dicer1/D…	309
GO:0035270	GO:0035270	endocrine system development	95/7994	104/10876	4.31834e-06	0.000499308	0.000408348	Hoxa3/Igf1r/Insm1/Arid5b/Creb1/Gata3/Mapk1/Neurod1/Nog/Onecut2/Rfx3/Sox9/Tgfbr1/Cdk6/Cftr/Hnf1b/Nr3c1/Pax8/Srf/Tbx1/Zbed6/Zfp800/Bmp6/Bmpr1a/Braf/Cdh2/Clock/Crkl/Gata6/Hoxa5/Mdk/Nkx2-1/Onecut1/Pdpk1/Tbx19/Cited2/Ednra/Gata2/Gdf11/Insr/Isl1/Myt1/Nf1/Pde3b/Pdgfra/Six1/Smad2/Mapk3/Smad3/Sox4/Pax6/Pbx1/Pou3f2/Sox2/Otp/Bmp2/Shh/Tcf7l2/Kdm1a/Rbpj/Bhlha15/Fgf10/Hhex/Hnf4a/Il6ra/Mnx1/Pitx2/Nkx6-1/Dll1/Lh…	95
GO:0045664	GO:0045664	regulation of neuron differentiation	170/7994	196/10876	4.68953e-06	0.000520538	0.00042571	Mtor/App/Dmd/Etv5/Eya1/Fmr1/Gsk3b/Hey2/Id4/Map3k13/Mycl/Mycn/Neurod1/Prox1/Rac1/Sall1/Socs2/Sox11/Sox9/Tcf4/Tgif1/Tgif2/Zeb1/Zfhx3/Eif4e/Foxg1/Mapk8/Nrep/Spag9/Bcl11b/Bcl6/Bmp6/Cav1/Csnk1d/Ctdsp1/Ddx6/Dicer1/Dlx2/Ednrb/Gli3/Impact/Itgb1/Jag1/Map1b/Mib1/Mmd2/Ptbp1/Rock1/Sox8/Tcf3/Ttc3/Upf3b/Fezf2/Dtx1/Gata2/Gdf11/Isl1/Lin28a/Lsm1/Mapk8ip3/Med1/Mmd/Nf1/Ngfr/Opa1/Rara/Reln/Ret/Sfrp1/Six1/Vwc2/Vwc2l/…	170
GO:0061138	GO:0061138	morphogenesis of a branching epithelium	170/7994	196/10876	4.68953e-06	0.000520538	0.00042571	Fzd5/Hs3st3b1/Cav3/Dag1/Dlg5/Etv5/Eya1/Fat4/Frs2/Gzf1/Hgf/Lhx1/Met/Mycn/Nog/Npnt/Nrp1/Ppp3r1/Prox1/Ptch1/Rspo2/Sall1/Six4/Sox9/Stk4/Tek/Acvr1/Greb1l/Hnf1b/Kras/Pax8/Slc12a2/Smad4/Srf/Tbx1/Ahr/Ar/Btbd7/Col4a1/Dicer1/Dll4/Fgfr2/Gli3/Gna13/Grb2/Hoxa5/Lrp6/Mdk/Nfatc1/Pgf/Pml/Rbm15/Rdh10/Rxra/Sema5a/Snai2/Sox8/Spry1/Spry2/Vangl2/Vdr/Pkd1/Clic4/Csf1/Ednra/Gdf2/Grem1/Hoxa13/Med1/Pdgfra/Plxnd1/Sfrp1/Six1…	170
GO:0060560	GO:0060560	developmental growth involved in morphogenesis	192/7994	224/10876	6.71743e-06	0.000719332	0.00058829	Bmpr2/Ntrk3/App/Cadm1/Dip2b/Efna5/Flrt3/Golga4/Gsk3b/Lhx1/Map3k13/Mecp2/Nrp1/Pafah1b1/Rgma/Sall1/Sema3g/Six4/Slc23a2/Sox9/Zeb2/Epha7/Hnf1b/Myo5b/Pthlh/Slc12a2/Srf/Ahr/Cdh4/Cpne5/Dnm2/Fgfr2/Flrt1/Fmn1/Impact/Iqgap1/Itgb1/Itsn2/Kif26b/Lhx2/Lrp6/Macf1/Map1b/Plxna3/Raph1/Rarg/Rdh10/Rufy3/Sema5a/Sema6a/Sema6d/Sfrp5/Slc9a6/Slit1/Spry1/Spry2/St8sia2/Ttl/Ulk2/Vangl2/Csf1/Dcx/Ednra/Hsp90aa1/Limk1/Med1/Ntn…	192
GO:1902414	GO:1902414	protein localization to cell junction	93/7994	102/10876	6.73969e-06	0.000719332	0.00058829	Abhd17b/Cdh5/Dag1/Dlg5/Grin2a/Gsk3b/Heg1/Kif5b/Magi2/Nptx1/Rap1a/Stau2/Homer1/Jam3/Mapk8/Scrib/Tnik/Actn4/Gpc4/Kif3a/Mapk10/Slitrk3/Tjp1/Tjp2/Vps35/Adam10/Cacng2/Cnih3/Dlg2/Kif5c/Mapk8ip3/Nptx2/Nrxn1/Pak2/Reln/Snap25/Bsn/Dlgap1/Mapt/Shank1/Zdhhc15/Nlgn3/Nrxn2/Arhgap44/Arhgef18/Dsp/Grip1/Nsg1/Rab8a/Stx1b/Fermt2/Gphn/Iqsec2/Nlgn2/Pclo/Abcb1a/Actb/Actg1/Dlg1/Flna/Stx3/Zdhhc7/Ghsr/Gripap1/Rab11a/Gpc6…	93
GO:0198738	GO:0198738	cell-cell signaling by wnt	297/7994	357/10876	7.11438e-06	0.000744996	0.000609279	Fzd5/Fzd8/App/Bcl9/Cxxc4/Ddx3x/Fbxw11/Fzd4/Fzd6/Fzd9/Gata3/Gsk3b/Kpna1/Lrrfip2/Mark1/Mitf/Nlk/Nog/Prickle1/Prkaa1/Pygo1/Rac1/Rspo2/Sall1/Shisa6/Smarca4/Sox9/Stk4/Strn/Tmem170b/Tnks2/Usp47/Zeb2/Apc/Axin2/Csnk1a1/Csnk2a1/Dab2ip/Dact1/Dact3/Fam53b/Fzd2/G3bp1/Hnf1b/Mbd2/Mdfi/Rab5a/Shisa3/Sox13/Sox7/Tbl1xr1/Tnik/Ubr5/Wnk1/Znrf3/Amotl1/Axin1/Bcl9l/Calcoco1/Cav1/Ccny/Cdh2/Celsr3/Csnk1d/Dlx3/Dlx5/Ednrb/E…	297
GO:1901699	GO:1901699	cellular response to nitrogen compound	375/7994	457/10876	7.26278e-06	0.000746452	0.00061047	Igf1r/Mtor/Adcy5/Adcy6/Akt3/App/Atrx/Capn2/Cdk5r1/Chrm3/Cpeb1/Cpeb3/Dnmt3a/Dtnbp1/Ezh2/Fmr1/Gabrb2/Gja1/Glra2/Gnai3/Grin2a/Gsk3b/Hdac9/Igfbp5/Ipo5/Mapk1/Mecp2/Nfe2l2/Ogt/Pde4d/Plcb1/Prkaa1/Rab15/Rac1/Rap1a/Rap1b/Sgk1/Slc1a1/Socs2/Socs7/Sorl1/Sox9/Spidr/Ssh1/Stat6/Zeb1/Apc/Atp2b1/Cftr/Chrm5/Gabrb1/Hcn4/Hsp90b1/Irs1/Larp1/Mapk8/Myo5a/Nr3c2/Rock2/Slc39a14/Ache/Ahcyl1/Ahr/Akap6/Akt2/Anxa5/Aqp1/Atp2b4…	375
GO:0001701	GO:0001701	in utero embryonic development	329/7994	398/10876	7.41956e-06	0.000748701	0.000612309	Fzd5/Icmt/Mbnl1/Acvr1c/Ankrd11/Apba2/Atp1b1/Bcl2l11/Capn2/Cebpa/Cmip/Epn2/Gab1/Gata3/Gja1/Heg1/Hey2/Junb/Kdm6a/Mapk1/Msx1/Myb/Myo1e/Ncoa6/Nog/Nr2f2/Nrk/Phf6/Ptch1/Rbbp6/Runx1/Rxrb/Sh3pxd2a/Smarca4/Sox6/Stk4/Tanc2/Tet1/Tgfbr1/Tgfbr3/Tshz3/Ube2a/Ubr3/Zbtb18/Acvr1/Acvr1b/Birc6/Celf4/Dsc3/E2f8/Elf5/Hcn4/Hnf1b/Mdfi/Smad4/Srf/Tbl1xr1/Zbed6/Zfand5/Adcy9/Amot/Apba3/Ar/Atf7/Axin1/Bmpr1a/Chrd/Cnot1/Cnot2/D…	329
GO:0001837	GO:0001837	epithelial to mesenchymal transition	116/7994	130/10876	7.56781e-06	0.000750024	0.000613391	Kbtbd8/Mtor/Dag1/Dlg5/Ezh2/Gata3/Gja1/Gsk3b/Has2/Hey2/Hnrnpab/Ldlrad4/Mark1/Msx1/Nog/Phldb2/Ppp2ca/Ppp3r1/Sox9/Spred1/Tgfbr1/Tgfbr3/Acvr1/Axin2/Dab2ip/Dact3/Rock2/Smad4/Bcl9l/Chrd/Epha3/Fgfr2/Jag1/Lrp6/Mdk/Nfatc1/Nkx2-1/Ovol2/Pawr/Pdcd6/Phldb1/Rock1/Snai2/Spry1/Spry2/Vangl2/Ednra/Glipr2/Grem1/Isl1/Myocd/Sfrp1/Smad2/Tgfb3/Clasp1/Hey1/Heyl/Mad2l2/Smad3/Tiam1/Tmem100/Col1a1/Zfp703/Bmp7/Pten/Bmp2/Fox…	116
GO:0010976	GO:0010976	positive regulation of neuron projection development	154/7994	177/10876	8.83604e-06	0.000860352	0.00070362	Igf1r/Mtor/Ntrk3/Atp1b2/Cbfa2t2/Cpeb1/Dmd/Ezh2/Hgf/Magi2/Met/Ndrg4/Nfe2l2/Nrp1/Pafah1b1/Ranbp1/Rap1a/Rgma/Stau2/Tenm3/Vldlr/Zfp804a/Acsl6/Dab2ip/Dcc/Ppp1r9a/Ptpn5/Braf/Cask/Cntn1/Creb3l2/Epha3/Fbxo38/Fkbp1b/Iqgap1/Itga3/Itga6/Itgb1/Lrp6/Mdk/Nckipsd/Negr1/Nptn/Nrg1/Plxnb2/Prkd1/Ptprz1/Rapgef1/Rapgef2/Ror2/Sirt1/Tox/Ube2v2/Abl2/Camk1d/Cnr1/Cx3cl1/Ephb2/Fut9/Lif/Marcks/Nck1/Nf1/Ngfr/Nrxn1/Opa1/Reln/…	154
GO:0003158	GO:0003158	endothelium development	101/7994	112/10876	9.60074e-06	0.000918692	0.000751332	Bmpr2/Kdm6b/Cdh5/Dmd/Foxp1/Heg1/Hey2/Met/Nr2f2/Pde4d/Plcb1/Ppp1r16b/Prox1/Rap1a/Rap1b/Rap2c/Stc1/Tgfbr1/Zdhhc21/Zeb1/Acvr1/Cxcl10/Fzd2/Prok2/Rock2/Smad4/Stard13/Bmp6/Dicer1/Dll4/Ednrb/Fstl1/Jag1/Myadm/Nrg1/Pde2a/Plod3/Rapgef1/Rapgef2/Rock1/Tjp1/Tjp2/Vezf1/Ccm2/Clic4/Col18a1/Ednra/Gdf2/Hoxa13/Msn/Hey1/Tmem100/Rdx/Notch1/Rbpj/Btg1/Lcn2/Ctnnb1/Cxcr4/Rhob/Ceacam1/Fzd1/Tie1/Rapgef3/Rhoa/S1pr3/Tnf/Ptpr…	101
GO:0050803	GO:0050803	regulation of synapse structure or activity	189/7994	221/10876	1.08712e-05	0.00101624	0.000831107	Ntrk3/Abhd17b/Abhd17c/App/Cdk5r1/Cttnbp2/Dag1/Dlg5/Dtnbp1/Efna5/Etv5/Flrt2/Flrt3/Fmr1/Grid2/Gsk3b/Lingo2/Lrrn1/Lrrn3/Lrrtm2/Magi2/Mecp2/Nptx1/Pafah1b1/Pcdh8/Setd5/Shank2/Six4/Stau2/Syngap1/Tanc1/Tanc2/Ywhaz/Zfp804a/Abi2/Cdc42/Dab2ip/Epha7/Homer1/Mdga2/Myo5b/Ppp1r9a/Snap91/Cask/Cdh2/Chmp2b/Farp1/Flrt1/Gpc4/Lrfn1/Mapk14/Myh10/Negr1/Nrcam/Nrg2/Ptprd/Slitrk2/Slitrk3/Slitrk4/Slitrk5/Slitrk6/St8sia2/Ub…	189
GO:0050807	GO:0050807	regulation of synapse organization	185/7994	216/10876	1.09863e-05	0.00101624	0.000831107	Ntrk3/Abhd17b/Abhd17c/App/Cdk5r1/Cttnbp2/Dag1/Dlg5/Dtnbp1/Efna5/Etv5/Flrt2/Flrt3/Fmr1/Grid2/Gsk3b/Lingo2/Lrrn1/Lrrn3/Lrrtm2/Magi2/Mecp2/Nptx1/Pafah1b1/Pcdh8/Setd5/Shank2/Six4/Stau2/Tanc1/Tanc2/Ywhaz/Zfp804a/Abi2/Cdc42/Dab2ip/Epha7/Homer1/Mdga2/Myo5b/Ppp1r9a/Snap91/Cask/Cdh2/Chmp2b/Farp1/Flrt1/Gpc4/Lrfn1/Mapk14/Myh10/Negr1/Nrcam/Nrg2/Ptprd/Slitrk2/Slitrk3/Slitrk4/Slitrk5/Slitrk6/St8sia2/Ube2v2/Ube…	185
GO:0042692	GO:0042692	muscle cell differentiation	268/7994	321/10876	1.13886e-05	0.00103618	0.000847414	Bmpr2/Cyp26b1/Kdm6b/Mtor/Nox4/Ppp3ca/Adrb1/Ankrd17/Bcl9/Capn2/Cav3/Ccnt2/Cxadr/Dmd/Efnb2/Epc1/Ezh2/Foxp1/Frs2/Gsk3b/Hdac9/Hey2/Hnrnpu/Igfbp5/Itga8/Mecp2/Mef2a/Met/Msx1/Naca/Npnt/Piezo1/Prox1/Rora/Rxrb/Six4/Smarca2/Smarca4/Sox6/Sox9/Tanc1/Tshz3/Zeb1/Acvr1/Cxcl10/Homer1/Kras/Nr3c1/Prok2/Rbm24/Sik1/Smad4/Spag9/Srf/Tbx1/Zbed6/Actn4/Akap6/Asf1a/Barx2/Bmpr1a/Cacnb4/Casq2/Ccnd2/Cdh2/Chuk/Csrp2/Dicer1/Do…	268
GO:0060996	GO:0060996	dendritic spine development	100/7994	111/10876	1.18515e-05	0.0010609	0.000867638	Mtor/Asap1/Cdk5r1/Cpeb3/Dlg5/Dtnbp1/Fmr1/Iqsec1/Mapk6/Mecp2/Pafah1b1/Rac1/Stau2/Tanc2/Abi2/Acsl4/Arf1/Cdc42/Crebbp/Myo5b/Nr3c1/Ppp1r9a/Uba6/Cask/D16Ertd472e/Nck2/Pak4/Sdk1/Slc12a5/Slc9a6/Ube3a/Wnt7a/Adam10/Arid1b/Ephb2/Lzts3/Marcks/Ngfr/Opa1/Pak2/Plk2/Ppfia2/Psen1/Reln/Srgap2/Wasl/Il2/Shank1/Zdhhc15/Ephb1/Nlgn3/Spire1/Cntnap2/Pten/Actr3/Caprin1/Actr2/Arf4/Arf6/Arhgap44/Epha4/Epha5/Ephb3/Pak3/Fstl…	100
GO:0030111	GO:0030111	regulation of Wnt signaling pathway	219/7994	259/10876	1.23956e-05	0.00107493	0.000879111	App/Cxxc4/Ddx3x/Fzd4/Fzd6/Fzd9/Gsk3b/Kpna1/Nlk/Nog/Prickle1/Rspo2/Sall1/Shisa6/Smarca4/Sox9/Stk4/Tmem170b/Tnks2/Usp47/Zeb2/Apc/Axin2/Csnk1a1/Csnk2a1/Dab2ip/Dact1/Dact3/Fam53b/G3bp1/Hnf1b/Mbd2/Mdfi/Shisa3/Sox13/Sox7/Tbl1xr1/Ubr5/Wnk1/Znrf3/Axin1/Cav1/Ccny/Cdh2/Csnk1d/Dlx5/Egr1/Fgfr2/Frmd8/Gid8/Gli3/Gnaq/Hic1/Itga3/Jade1/Kank1/Lats1/Lrp6/Macf1/Map3k1/Mapk14/Mdk/Mllt3/Nxn/Rapgef1/Rbms3/Ror2/Sema5a/S…	219
GO:0090287	GO:0090287	regulation of cellular response to growth factor stimulus	219/7994	259/10876	1.23956e-05	0.00107493	0.000879111	Bmpr2/Zbtb7a/Arid4b/Aspn/Cav3/Cdh5/Ctdspl2/Dmd/Dstyk/Epn2/Fbn2/Fzd4/Gata3/Htra3/Itga8/Ldlrad4/Lrp2/Msx1/Nog/Npnt/Nrp1/Ogt/Onecut2/Rbbp7/Rgma/Rnf111/Sap30l/Sorl1/Sox11/Spred1/Tcf4/Tek/Tet1/Tgfbr3/Tspan12/Zeb1/Zeb2/Crebbp/Dab2ip/Fbn1/Nrep/Rasl11b/Runx2/Smad4/Apln/Atp2b4/Axin1/Bcl9l/Cask/Cav1/Chrd/Dnm2/Fstl1/Furin/Gata6/Gpc1/Hipk2/Itga3/Lats1/Lemd2/Lemd3/Myo1c/Nkx2-1/Nptn/Numa1/Onecut1/Pdcd6/Peg10/P…	219
GO:0048645	GO:0048645	animal organ formation	58/7994	61/10876	1.30539e-05	0.0011146	0.000911554	Hoxa3/Eya1/Frs2/Lrp2/Mapk1/Nog/Robo2/Axin2/Pax8/Pim1/Tbx1/Ar/Bmpr1a/Fgfr2/Gata6/Gli3/Lemd2/Pax3/Rdh10/Spry1/Cited2/Isl1/Robo1/Six1/Tlx1/Wnt3a/Mapk3/Ext1/Gdnf/Pax2/Bmp7/Bmp2/Shh/Hoxd11/Notch1/Rbpj/Tbr1/Ntf5/Ctnnb1/Fgf10/Hhex/Tgfbr2/Wnt2b/Hand2/Hoxa11/Hoxc11/Map2k1/Sulf1/Gli2/Wnt5a/Trp63/Fgfr4/Tbx5/Wnt11/Gng5/Hes1/Ift88/Fgf1	58
GO:0003002	GO:0003002	regionalization	266/7994	319/10876	1.4927e-05	0.00125522	0.00102656	Bmpr2/Cyp26b1/Fzd5/Hoxa1/Hoxa3/Bmpr1b/Eed/Frs2/Hey2/Hoxd4/Kdm6a/Lhx1/Lrp2/Map3k4/Msx1/Neurod1/Nog/Nr2f2/Nrp1/Pcdh8/Pcsk5/Plxna2/Ptch1/Robo2/Sox1/Tgfbr1/Tgif1/Zeb2/Acvr1/Apc/Axin2/Chsy1/Foxg1/Hipk1/Hnf1b/Mapk8/Mdfi/Mtf2/Pax8/Pgap1/Smad4/Srf/Tbx1/Traf3ip1/Ar/Axin1/Bmpr1a/Btg2/Chrd/Crkl/Dll4/Dlx2/Egr2/Fgfr2/Gas1/Gli3/Grsf1/Hipk2/Hoxa5/Hoxb1/Kif3a/Lhx2/Lrp6/Mib1/Mllt3/Nkx2-1/Ovol2/Pax3/Pcgf2/Pcsk6/Po…	266
GO:0001655	GO:0001655	urogenital system development	251/7994	300/10876	1.56357e-05	0.0012931	0.00105753	Hs3st3b1/Igf1r/Ppp3ca/Sim1/Arid5b/Bcl2l11/Cux1/Dlg5/Efnb2/Erbb4/Eya1/Fat4/Frs2/Gata3/Gzf1/Id4/Itga8/Lhx1/Lrp2/Myo1e/Nog/Npnt/Nrp1/Pcsk5/Prlr/Ptch1/Pygo1/Robo2/Sall1/Sgpl1/Six4/Sox9/Tek/Tet2/Tgfbr1/Tshz3/Acvr1/Apc/Arg2/Epha7/Fbn1/Gcnt4/Greb1l/Hnf1b/Hs2st1/Pax8/Smad4/Traf3ip1/Vcan/Ahr/Anxa4/Aqp1/Ar/Bmp6/C1galt1/Col4a1/Crkl/Ednrb/Egr1/Fgfr2/Fmn1/Fras1/Gli3/Glis2/Hdac5/Itga3/Jag1/Jmjd6/Kank2/Kif26b/K…	251
GO:0001525	GO:0001525	angiogenesis	344/7994	419/10876	1.58434e-05	0.0012931	0.00105753	Ago2/Fzd5/Fzd8/Akt3/Anxa2/Bcas3/Cdh5/Efnb2/Emp2/Epn2/Ets1/Fbxw7/Gab1/Hdac9/Hgf/Mecp2/Naa15/Nfe2l2/Nrp1/Pknox1/Ppp1r16b/Ppp3r1/Ptgs2/Rora/Runx1/Sh2b3/Spred1/Srpk2/Stk4/Tal1/Tcf4/Tek/Tgfbr1/Tspan12/Ywhaz/Acvr1/Calcrl/Cdc42/Cxcl10/Dab2ip/E2f8/Elk3/Jam3/Mtdh/Pik3c2a/Prok2/Rock2/Slc12a2/Srf/Stard13/Tbx1/Adamts9/Adipor2/Ago1/Ahr/Amot/Amotl1/Apln/Aqp1/Atp2b4/B4galt1/C1galt1/Cav1/Col4a1/Dicer1/Dll4/Emc10…	344
GO:0048754	GO:0048754	branching morphogenesis of an epithelial tube	142/7994	163/10876	1.69849e-05	0.00134855	0.00110289	Hs3st3b1/Cav3/Dag1/Dlg5/Etv5/Eya1/Fat4/Gzf1/Lhx1/Met/Mycn/Nog/Npnt/Nrp1/Ppp3r1/Ptch1/Rspo2/Sall1/Six4/Sox9/Stk4/Tek/Acvr1/Greb1l/Hnf1b/Kras/Pax8/Slc12a2/Smad4/Srf/Tbx1/Ahr/Ar/Col4a1/Dicer1/Dll4/Fgfr2/Gli3/Gna13/Hoxa5/Lrp6/Mdk/Nfatc1/Pgf/Pml/Rbm15/Rdh10/Sema5a/Sox8/Spry1/Spry2/Vangl2/Vdr/Pkd1/Clic4/Csf1/Ednra/Gdf2/Grem1/Med1/Pdgfra/Plxnd1/Six1/Src/Csmd1/Esrp2/Ext1/Gdnf/Pax2/Pbx1/Sox2/Bmp7/Bmp2/Fox…	142
GO:0007423	GO:0007423	sensory organ development	385/7994	472/10876	1.70088e-05	0.00134855	0.00110289	Bmpr2/Cyp26b1/Fzd5/Hoxa1/Ntrk3/Aldh1a3/Atp2b2/Bcl2l11/Bloc1s5/Bmpr1b/Cebpa/Cux1/Ece1/Eya1/Fat4/Frs2/Fzd4/Fzd6/Gabrb2/Gata3/Gja1/Gnb1/Hey2/Itga8/Lhx1/Mapk1/Meis2/Mitf/Msx1/Mycl/Mycn/Neurod1/Nog/Nrp1/Pafah1b1/Pbx3/Pds5b/Pknox1/Pou2f1/Prox1/Rac1/Rorb/Six4/Slc1a1/Smarca4/Smoc1/Sox1/Sox11/Sox9/Spred1/Stau2/Tenm3/Tgfbr1/Tgif1/Tgif2/Thrb/Tspan12/Zeb1/Zeb2/Abi2/Apc/Celf4/Fat1/Foxg1/Foxp2/Fzd2/Hipk1/Pax8/…	385
GO:0050769	GO:0050769	positive regulation of neurogenesis	201/7994	237/10876	1.87241e-05	0.00146365	0.00119701	Bmpr2/Mtor/Ntrk3/Atxn1/Cux1/Dag1/Efna5/Etv5/Fmr1/Golga4/Gsk3b/Id4/Lrp2/Map3k13/Mecp2/Met/Nog/Nrp1/Pafah1b1/Plxna2/Plxnb1/Robo2/Sgk1/Sox11/Stau2/Zeb2/Chodl/Foxg1/Kras/Mapk8/Myo5b/Snap91/Srf/Tnik/Ache/Akap5/Ankrd27/Aspa/Braf/Cask/Cdh4/Clcf1/Dicer1/Egr2/Gli3/Itgb1/Macf1/Man2a1/Map1b/Mdk/Nptn/Nrg1/Plag1/Plxna3/Plxnb2/Ptprd/Ptprz1/Rela/Rufy3/Sema5a/Sox8/Vim/Xrcc6/Cx3cl1/Dcx/Ephb2/Fzd3/Lif/Limk1/Marcks…	201
GO:0097581	GO:0097581	lamellipodium organization	73/7994	79/10876	2.01744e-05	0.00154147	0.00126066	Mtor/Ablim3/Rac1/Rreb1/Abi2/Cdc42/Aqp1/Arhgef4/Arhgef6/Arhgef7/Atp7a/Dnm2/Hdac4/Itgb1/Kank1/Nck2/Spata13/Wasf2/Akirin1/Ccdc88a/Coro1c/Dmtn/Mstn/Nck1/Pik3r1/Srgap2/Vav3/Ablim1/Src/Golph3/Plekho1/Vil1/Actr3/Fer/Fgd4/Pxn/Actr2/Frmd7/Kit/Ptpro/Whamm/Auts2/Pmp22/Ablim2/Arpc5/Capzb/Fscn1/Plce1/S1pr1/Parvb/Slit2/Vav2/Vcl/Ajuba/Coro1b/Epha2/Pdpn/Snx2/Twf1/Cttn/Abi1/Wasf3/Clrn1/Myo9b/Brk1/Plxnb3/Wasf1/Wnt…	73
GO:0048639	GO:0048639	positive regulation of developmental growth	141/7994	162/10876	2.02752e-05	0.00154147	0.00126066	Bmpr2/Igf1r/Mtor/Ntrk3/Adrb1/Creb1/Efna5/Erbb4/Golga4/Gsk3b/Hey2/Map3k13/Mapk1/Mecp2/Naca/Nrp1/Pafah1b1/Plcb1/Prox1/Sgip1/Slc23a2/Tgfbr3/Myo5b/Nr3c1/Pim1/Srf/Akap6/Bmpr1a/Ccnd2/Cdh4/Cpne5/Fgfr2/Gata6/Gpam/Itsn2/Macf1/Map1b/Mapk14/Mtm1/Nrg1/Rps6kb1/Rufy3/Sema5a/Serp1/Sirt1/Arx/Csf1/Dcx/Hlx/Ikzf1/Insr/Limk1/Ncam1/Nipbl/Ntn1/Sema7a/Syt1/Syt2/Wnt3a/Mapt/Ptger4/Syt4/Cacna2d2/Celf1/Chd7/Pin1/Pou3f2/Rim…	141
GO:0060021	GO:0060021	roof of mouth development	78/7994	85/10876	2.08117e-05	0.00156088	0.00127653	Arid5b/Msx1/Sgpl1/Sox11/Tgfbr1/Tgfbr3/Fzd2/Plekha1/Smad4/Tbx1/Bmpr1a/Dlx5/Fras1/Gas1/Gli3/Insig2/Jag2/Lrp6/Prrx1/Ski/Snai2/Sos1/Tshz1/Wnt7a/Col11a2/Csrnp1/Ephb2/Gdf11/Pdgfra/Satb2/Smad2/Tgfb3/Wnt3a/Bnc2/Chd7/Tiparp/Gabrb3/Shh/Itgb8/Tcf21/Alx4/Asph/Ephb3/Insig1/Tbx3/Tfap2a/Schip1/Dlx6/Tgfb2/Tgfbr2/Dlg1/Fzd1/Hand2/Inhba/Lrrc32/Acvr2b/Wnt8a/Alx1/Anp32b/Foxf2/Lef1/Meox2/Msc/Loxl3/Pkdcc/Wdpcp/Col2a1/S…	78
GO:0090066	GO:0090066	regulation of anatomical structure size	345/7994	421/10876	2.12872e-05	0.00157525	0.00128828	Bmpr2/Mtor/Ntrk3/Adcy6/Adrb1/Akt3/Arhgap5/Atp2b2/Cav3/Cdc42ep3/Chrm3/Clcn3/Creb1/Dip2b/Ece1/Efna5/Eln/Fga/Gclc/Gja1/Golga4/Gsk3b/Map3k13/Nrp1/Ogt/Pafah1b1/Pex11b/Prkce/Prkg1/Ptgs2/Rac1/Rasa1/Rgma/Sema3g/Ssh1/Tgfbr3/Zdhhc21/Arpc4/Atp2b1/Capza2/Cftr/Epha7/Hmgcr/Hnf1b/Myo5b/Ppp1r9a/Rab5a/Rock2/Slc12a2/Sod1/Sptbn1/Srf/Ahr/Akt1s1/Anxa7/Apln/Aqp1/Arpc1b/Atp7a/Capn1/Cav1/Cdh4/Cotl1/Dnm2/Dock5/Ednrb/Eps8…	345
GO:0022029	GO:0022029	telencephalon cell migration	56/7994	59/10876	2.20088e-05	0.00160722	0.00131443	Cdk5r1/Pafah1b1/Rac1/Socs7/Dab2ip/Foxg1/Srf/Cul5/Efhc1/Gli3/Lrp6/Nkx2-1/Nrg1/Slit1/Fezf2/Arx/Col3a1/Dcx/Foxb1/Mdga1/Pex13/Pou3f3/Psen1/Reln/Robo1/Srgap2/Tnr/Cntn2/Pou3f2/Sun2/Dixdc1/Cxcl12/Nrg3/Zmiz1/Ctnnb1/Cxcr4/Egfr/Wdr47/Ccdc141/Fbxo45/Sun1/Rhoa/Pex5/Slit2/Lamb1/Htr6/Lrrk2/Ndel1/Fgf13/Lrp8/Lhx6/Arl13b/Syne2/Rtn4/Drd2/Fut10	56
GO:0003281	GO:0003281	ventricular septum development	67/7994	72/10876	2.38308e-05	0.00171768	0.00140476	Bmpr2/Frs2/Gata3/Heg1/Hey2/Lrp2/Nog/Prox1/Robo2/Sall1/Smarca4/Sox11/Tgfbr1/Tgfbr3/Acvr1/Fzd2/Pax8/Smad4/Bmpr1a/Dnm2/Fgfr2/Gja5/Lmo4/Lrp6/Nfatc1/Pde2a/Rbm15/Sall4/Vangl2/Aplnr/Cited2/Hoxa13/Ltbp1/Mdm4/Robo1/Xirp2/Egln1/Hey1/Heyl/Sox4/Sufu/Matr3/Trip11/Smad6/Luzp1/Notch1/Prdm1/Rbpj/Tbx3/Zfpm2/Cxcr4/Ap2b1/Sav1/Tgfb2/Tgfbr2/Fzd1/Smad7/Pitx2/Dctn5/Slit2/Wnt5a/Id2/Slit3/Tbx5/Wnt11/Hes1/Dand5	67
GO:0006470	GO:0006470	protein dephosphorylation	172/7994	201/10876	2.5002e-05	0.00177899	0.0014549	Camta1/Mtmr3/Ppp3ca/Cdc14a/Cdh5/Ctdspl2/Dlc1/Dusp1/Eya1/Fbxw11/Magi2/Mgat5/Ppp1r16b/Ppp2ca/Ppp2r2a/Ppp2r5e/Ppp3r1/Pptc7/Ptpn13/Ptpn9/Slc39a10/Ssh1/Ywhae/Dusp16/Hsp90b1/Pp2d1/Ppp1cb/Ppp1r12a/Ppp6r3/Ptpn5/Rock2/Vcan/Ankle2/Cdc14b/Cnep1r1/Ctdsp1/Ctdsp2/Dusp15/Dusp6/Eya2/Eya3/Fkbp1b/Gnai2/Mtm1/Pawr/Ppm1f/Ppp2r5a/Ppp6r2/Ptbp1/Ptpn1/Ptpn11/Ptpn12/Ptpn14/Ptpn4/Ptprd/Ptprz1/Rcan1/Rock1/Ssh2/Ssh3/Dusp5/Mf…	172
GO:0051347	GO:0051347	positive regulation of transferase activity	319/7994	388/10876	2.55338e-05	0.00179383	0.00146704	Fzd5/Fzd8/Igf1r/Mtor/Nox4/Ntrk3/Trib1/Trib2/App/Arrdc3/Btc/Cdk5r1/Dag1/Dcun1d3/Ddx3x/Dstyk/Emp2/Erbb4/Ezh2/Fbxw7/Fzd4/Gab1/Kitl/Lmtk2/Map3k13/Map3k4/Mapk1/Met/Nek7/Ppp2ca/Prlr/Prox1/Rac1/Rap1a/Slc1a1/Sorl1/Tab2/Tek/Vldlr/Zeb2/Abi2/Axin2/Cdc42/Dab2ip/Epha7/Fbn1/Hnrnpa2b1/Irs1/Kras/Parn/Pim1/Ppp1r9a/Tead1/Tnfsf11/Acsl1/Akap6/Atp2b4/Axin1/Cacul1/Ccnd2/Ccny/Dcun1d5/Egr1/Epha3/Ephb4/Ern1/Fgfr2/Hmbox1/…	319
GO:0022604	GO:0022604	regulation of cell morphogenesis	217/7994	258/10876	2.872e-05	0.00197441	0.00161473	Ap1ar/Cdc42ep3/Cux1/Dlc1/Efna5/Fzd4/Has2/Map3k13/Mecp2/Met/Nrp1/Pafah1b1/Plxna2/Plxnb1/Rac1/Rreb1/Sgk1/Slc23a2/Stau2/Aldoart2/Cdc42/Fmnl2/Myo5b/Tnik/Ache/Actn4/Akap5/Ankrd27/Anxa7/Arhgdia/Bcl9l/Braf/Brwd3/Cask/Cpne5/Crkl/Dnm2/Dock5/Eps8/Fam171a1/Gas2/Gna13/Itga7/Itsn2/Kank1/Kif3a/Lims1/Macf1/Mdk/Myadm/Myh10/Myh9/Myo10/Phip/Plxna3/Plxnb2/Prpf40a/Ptprd/Rcc2/Rhog/Rhoq/Rhou/Sh3kbp1/Ttc3/Zmpste24/Arhg…	217
GO:0061351	GO:0061351	neural precursor cell proliferation	139/7994	160/10876	2.88158e-05	0.00197441	0.00161473	Insm1/Trim71/Frs2/Fzd6/Fzd9/Id4/Kcna1/Lhx1/Lrp2/Nog/Pafah1b1/Prox1/Rora/Sall1/Smarca1/Tead3/Zeb2/Acsl6/Foxg1/Mapk8/Btg2/Cdh2/Dll4/Fgfr2/Gli3/Gnai2/Hdac5/Igf2bp1/Itgb1/Kif3a/Lhx2/Lims1/Lnx2/Lrp6/Mdk/Plxnb2/Ptbp2/Ptprz1/Rab10/Rapgef1/Rere/Tacc1/Tacc2/Tox/Zfp503/Wnt7a/Arx/Cx3cl1/Eml1/Emx2/Foxo1/Fzd3/Gata2/Nf1/Ngfr/Pcm1/Pou3f3/Vegfc/Wnt3a/Numbl/Daglb/Dmrta2/Ephb1/Hook3/Ift20/Kdm2b/Lhx5/Nap1l1/Pax6/Po…	139
GO:0009896	GO:0009896	positive regulation of catabolic process	310/7994	377/10876	3.24203e-05	0.0021943	0.00179456	Ago2/Mtor/Trib1/Trib2/Trim71/App/Bcl2l11/Cblb/Cpeb3/Crebrf/Cul4b/Fbxw7/Fmr1/Gclc/Gja1/Gnai3/Gsk3b/Herpud1/Hnrnpu/Nanos1/Ndfip1/Prickle1/Prkaa1/Prkce/Rc3h1/Rc3h2/Rgma/Rnf139/Slc4a4/Socs5/Sorl1/Sox9/Sumo3/Syncrip/Tnrc6a/Tnrc6b/Trp53inp1/Zbtb20/Zfp36l2/Apc/Axin2/Csnk2a1/Dab2ip/Dact1/Dcp2/Irs1/Larp1/Mapk8/Mtdh/Parn/Pik3c2a/Rbm24/Rnf217/Rock2/Trp53inp2/Wac/Ythdf3/Abcd1/Abhd5/Akt2/Ankib1/Arih1/Axin1/Bt…	310
GO:0071375	GO:0071375	cellular response to peptide hormone stimulus	178/7994	209/10876	3.32407e-05	0.00222272	0.00181781	Igf1r/Adcy6/Akt3/Cpeb1/Gsk3b/Hdac9/Nfe2l2/Ogt/Plcb1/Prkaa1/Rab15/Rac1/Sgk1/Socs2/Socs7/Sorl1/Stat6/Apc/Atp2b1/Irs1/Myo5a/Nr3c2/Rock2/Slc39a14/Ahcyl1/Akt2/Anxa5/Cav1/Eif4ebp2/Gnai2/Gpam/Grb2/Insig2/Irf1/Kank1/Lpin1/Mbd5/Myo1c/Ncoa2/Nr4a1/Nr4a3/Osbpl8/Parp1/Phip/Pid1/Pip4k2a/Pip4k2c/Ptpn1/Ptpn11/Rab10/Rela/Rhoq/Rock1/Rps6kb1/Sesn3/Shc1/Sirt1/Slc27a1/Snx5/Soga1/Sp1/Stat3/Trib3/Zbtb7b/Zfp36l1/Ednra/F…	178
GO:1990138	GO:1990138	neuron projection extension	138/7994	159/10876	3.43071e-05	0.00226672	0.00185379	Bmpr2/Ntrk3/Dip2b/Flrt3/Golga4/Gsk3b/Map3k13/Mecp2/Nrp1/Pafah1b1/Sema3g/Slc23a2/Myo5b/Srf/Cdh4/Cpne5/Dnm2/Flrt1/Impact/Iqgap1/Itgb1/Itsn2/Lhx2/Macf1/Map1b/Plxna3/Raph1/Rufy3/Sema5a/Sema6a/Sema6d/Slc9a6/Slit1/St8sia2/Ttl/Ulk2/Dcx/Ednra/Hsp90aa1/Limk1/Ntn1/Sema7a/Syt1/Syt2/Tnr/Ulk1/Wnt3a/Mapt/Nrn1/Plxna4/Sema3c/Sema6b/Syt4/Barhl2/Nlgn3/Pak6/Rab21/Rims2/Unc13a/Actr3/Sema4g/Usp9x/Clasp2/Cxcl12/Kdm1a/…	138
GO:0060070	GO:0060070	canonical Wnt signaling pathway	208/7994	247/10876	3.56932e-05	0.00233056	0.001906	Fzd5/Fzd8/App/Bcl9/Ddx3x/Fzd4/Fzd6/Fzd9/Gata3/Gsk3b/Kpna1/Nog/Prickle1/Pygo1/Rspo2/Shisa6/Sox9/Stk4/Tmem170b/Tnks2/Usp47/Zeb2/Apc/Axin2/Csnk1a1/Dab2ip/Dact1/Dact3/Fam53b/Fzd2/G3bp1/Rab5a/Shisa3/Sox13/Sox7/Tbl1xr1/Ubr5/Wnk1/Znrf3/Axin1/Bcl9l/Cav1/Ccny/Cdh2/Csnk1d/Dlx5/Ednrb/Egr1/Fgfr2/Frmd8/Gid8/Gli3/Gnaq/Jade1/Kank1/Klf4/Lats1/Lrp6/Map3k1/Mapk14/Mdk/Mllt3/Rapgef1/Rbms3/Ror2/Sema5a/Sfrp5/Snai2/Tle…	208
GO:1990823	GO:1990823	response to leukemia inhibitory factor	99/7994	111/10876	3.74266e-05	0.00241532	0.00197532	Smarca5/Arid5b/Creb1/Ctbp2/Eed/Enah/Fzd4/Hnrnpu/Kat6b/Myb/Nr5a2/Sox1/Chchd4/Elavl2/Ina/Kdm3a/Mat2a/Mtf2/Tnfsf11/Trim2/Cacnb4/Eps8/Gfpt2/Klf4/Mcf2/Mga/Mpc1/Mynn/Padi2/Parp16/Pml/Rarg/Sbno2/Sdad1/Sirt1/Spock2/Spry2/Tfrc/Tle4/Ubxn2a/Cacybp/Dtx1/Gnpnat1/Lrat/Otx2/Rnf125/Vegfc/Egln3/Spry4/Eif4a2/Ext1/Pax6/Prdm5/Bclaf1/Kdm5b/Abcg4/Adam23/Nefh/Ptp4a3/Rnf138/Slc25a5/Jarid2/Hk2/Ubtf/Pcolce2/Foxd3/Smad7/Lr…	99
GO:0007389	GO:0007389	pattern specification process	312/7994	380/10876	3.88619e-05	0.00247912	0.0020275	Bmpr2/Cyp26b1/Fzd5/Hoxa1/Hoxa3/Bmpr1b/Eed/Erbb4/Eya1/Frs2/Gja1/Hey2/Hoxd4/Kdm6a/Lhx1/Lrp2/Map3k4/Meis2/Msx1/Neurod1/Nog/Nr2f2/Nrp1/Pcdh8/Pcsk5/Plxna2/Ptch1/Rfx3/Rnf111/Robo2/Sox1/Stc1/Syngap1/Tgfbr1/Tgif1/Zeb1/Zeb2/Acvr1/Apc/Axin2/Chsy1/Foxg1/Hipk1/Hnf1b/Mapk8/Mdfi/Mdga2/Mtf2/Pax8/Pgap1/Smad4/Srf/Tbx1/Traf3ip1/Ar/Axin1/Bmpr1a/Btg2/Chrd/Crkl/Dll4/Dlx2/Efnb1/Egr2/Fgfr2/Gas1/Gli3/Grsf1/Hipk2/Hoxa5/H…	312
GO:0051056	GO:0051056	regulation of small GTPase mediated signal transduction	165/7994	193/10876	4.08437e-05	0.00257594	0.00210668	Icmt/Arhgap26/Arhgef3/Cbl/Dgki/Dlc1/Foxm1/Heg1/Iqsec1/Kitl/Met/Nrp1/Ogt/Psd3/Ssx2ip/Syngap1/Abca1/Arhgdib/Dab2ip/Kras/Psd2/Ralgps1/Stard13/Stard8/Stmn1/Amot/Arfgef2/Arhgap17/Arhgdia/Arrb1/Bcl6/Cdh2/Dnm2/Eps8/Git2/Inf2/Itga3/Itgb1/Itpkb/Kank1/Kank2/Mmd2/Nrg1/Ralbp1/Ralgapb/Ralgps2/Rapgef1/Rasgef1a/Sos1/Sos2/Spry1/Spry2/Abl2/Adcyap1r1/Arfgef1/Arhgap12/Arhgap18/Cd2ap/Col3a1/Csf1/Ephb2/Gpr174/Lpar6/M…	165
GO:0051962	GO:0051962	positive regulation of nervous system development	236/7994	283/10876	4.44938e-05	0.00277461	0.00226916	Bmpr2/Mtor/Ntrk3/Atxn1/Cux1/Dag1/Dlg5/Efna5/Etv5/Flrt2/Flrt3/Fmr1/Golga4/Grid2/Gsk3b/Id4/Lingo2/Lrp2/Lrrn1/Lrrn3/Lrrtm2/Map3k13/Mecp2/Met/Nog/Nrp1/Pafah1b1/Plxna2/Plxnb1/Robo2/Sgk1/Sox11/Stau2/Zeb2/Chodl/Foxg1/Kras/Mapk8/Myo5b/Snap91/Srf/Tnik/Ache/Akap5/Ankrd27/Aspa/Braf/Cask/Cdh4/Clcf1/Dicer1/Egr2/Flrt1/Gli3/Itgb1/Macf1/Man2a1/Map1b/Mdk/Nptn/Nrg1/Plag1/Plxna3/Plxnb2/Ptprd/Ptprz1/Rela/Rufy3/Sema5…	236
GO:1990830	GO:1990830	cellular response to leukemia inhibitory factor	98/7994	110/10876	4.57176e-05	0.00281925	0.00230566	Smarca5/Arid5b/Creb1/Ctbp2/Eed/Enah/Fzd4/Hnrnpu/Kat6b/Myb/Nr5a2/Sox1/Chchd4/Elavl2/Ina/Kdm3a/Mat2a/Mtf2/Tnfsf11/Trim2/Cacnb4/Eps8/Gfpt2/Klf4/Mcf2/Mga/Mpc1/Mynn/Padi2/Parp16/Pml/Rarg/Sbno2/Sdad1/Sirt1/Spock2/Spry2/Tfrc/Tle4/Ubxn2a/Cacybp/Dtx1/Gnpnat1/Lrat/Otx2/Rnf125/Vegfc/Egln3/Spry4/Eif4a2/Pax6/Prdm5/Bclaf1/Kdm5b/Abcg4/Adam23/Nefh/Ptp4a3/Rnf138/Slc25a5/Jarid2/Hk2/Ubtf/Pcolce2/Foxd3/Smad7/Lrba/No…	98
GO:0030335	GO:0030335	positive regulation of cell migration	362/7994	445/10876	4.80726e-05	0.0029256	0.00239264	Ago2/Bmpr2/Igf1r/Insm1/Mtor/Nox4/Ntrk3/Ppp3ca/Akt3/App/Arhgap5/Atp8a1/Bcas3/Cdh5/Cpeb1/Erbb4/Ets1/Fga/Foxp1/Fzd4/Gab1/Gata3/Has2/Hdac9/Hgf/Igfbp5/Iqsec1/Kitl/Mapk1/Met/Mgat5/Nfe2l2/Nrp1/Onecut2/Pcsk5/Pde4d/Prkce/Prox1/Ptgs2/Rac1/Rreb1/Sema3g/Sox9/Ssh1/Stk4/Tek/Tgfbr1/Acvr1/Acvr1b/Apc/Cbll1/Cxcl10/Dab2ip/Fubp1/Irs1/Jam3/Mapk8/Myo5a/Pik3c2a/Rock2/Spag9/Wnk1/Actn4/Akt2/Amot/Amotl1/Aqp1/Atp7a/Cav1/Cc…	362
GO:0048813	GO:0048813	dendrite morphogenesis	136/7994	157/10876	4.84965e-05	0.0029256	0.00239264	Ppp3ca/Btbd3/Cdk5r1/Cux1/Dtnbp1/Gsk3b/Klf7/Mef2a/Met/Nrp1/Pafah1b1/Rac1/Sgk1/Stau2/Sult4a1/Tanc2/Tet1/Vldlr/Abi2/Cdc42/Dact1/Mapk8/Myo5b/Ppp1r9a/Rock2/Tnik/Ache/Akap5/Ankrd27/Atp7a/Cask/Farp1/Igf2bp1/Itgb1/Lzts1/Ptprd/Ptprz1/Rap2a/Rapgef2/Rere/Slitrk5/Ube3a/Wnt7a/Abl2/Adam10/Cacna1a/Dcx/Ephb2/Gorasp1/Lzts3/Marcks/Nedd4/Opa1/Ppfia2/Prex2/Reln/Robo1/Ss18l1/Wasl/Numbl/Shank1/Zdhhc15/Elavl4/Ephb1/Nlg…	136
GO:0007179	GO:0007179	transforming growth factor beta receptor signaling pathway	144/7994	167/10876	4.93436e-05	0.0029447	0.00240826	Zbtb7a/Acvr1c/Arid4b/Aspn/Bmpr1b/Cav3/Cdh5/Creb1/Fbn2/Fos/Htra3/Itga8/Ldlrad4/Nlk/Npnt/Ogt/Onecut2/Rbbp7/Rnf111/Sap30l/Spred1/Tet1/Tgfbr1/Tgfbr3/Zeb1/Zeb2/Acvr1/Crebbp/Fbn1/Nrep/Rasl11b/Smad4/Axin1/Bcl9l/Cav1/Dnm2/Furin/Hipk2/Itga3/Lats1/Lemd3/Map3k1/Nkx2-1/Onecut1/Parp1/Peg10/Pmepa1/Pml/Ppara/Sirt1/Ski/Smad5/Smurf2/Snx6/Spry1/Spry2/Stat3/Tsku/Twsg1/Cited2/Col3a1/Lox/Ltbp1/Mstn/Mtmr4/Myocd/Pparg/…	144
GO:0071900	GO:0071900	regulation of protein serine/threonine kinase activity	213/7994	254/10876	5.06243e-05	0.00296348	0.00242362	Fzd5/Fzd8/Nox4/Ntrk3/Trib1/Trib2/App/Cav3/Ccnj/Ddx3x/Dtnbp1/Dusp1/Ezh2/Fzd4/Gab1/Gsk3b/Heg1/Hipk3/Kitl/Map3k13/Map3k4/Nr2f2/Ppp2ca/Prox1/Sh2b3/Sorl1/Tfap4/Zeb2/Apc/Ccng2/Dab2ip/Dusp16/Hmgcr/Kras/Pim1/Ptpn5/Tead1/Tnfsf11/Acsl1/Akap6/Atp2b4/Axin1/Cav1/Ccnd2/Ccny/Ern1/Iqgap1/Lats1/Lrp6/Map2k4/Map3k1/Map3k11/Parp16/Pde5a/Prkag2/Ptpn1/Rapgef2/Ror2/Sash1/Sfrp5/Sirt1/Slc27a1/Sos1/Spry1/Spry2/Stk38/Tenm1…	213
GO:0003151	GO:0003151	outflow tract morphogenesis	69/7994	75/10876	5.11868e-05	0.00296348	0.00242362	Bmpr2/Eln/Eya1/Hey2/Lrp2/Nog/Nrp1/Robo2/Smarca4/Sox11/Tgfbr3/Cdc42/Fzd2/Smad4/Tbx1/Bmpr1a/Crkl/Dicer1/Fgfr2/Gata6/Gja5/Jag1/Lrp6/Vangl2/Cited2/Ednra/Isl1/Nedd4/Nipbl/Plxnd1/Robo1/Six1/Hey1/Heyl/Sema3c/Bmp7/Atf2/Smad6/Foxc1/Notch1/Rbpj/Tbx3/Tfap2a/Twist1/Zfpm2/Eng/Hif1a/Ctnnb1/Jun/Thbs1/Tgfb2/Tgfbr2/Dvl3/Fzd1/Hand2/Pitx2/Vegfa/Edn1/Sox17/Npy2r/Wnt5a/Tbx2/Parva/Wnt11/Msx2/Tbx20/Hes1/Sec24b/Npy1r	69
GO:0007626	GO:0007626	locomotory behavior	179/7994	211/10876	5.15103e-05	0.00296348	0.00242362	Mtor/Adcy5/Aldh1a3/Apba2/Aplp2/App/Arrdc3/Atp2b2/Atxn1/Clcn3/Etv5/Fign/Fzd4/Grin2a/Kcnd2/Mecp2/Pafah1b1/Pbx3/Prkce/Rasd2/Scn1a/Shank2/Slc1a1/Strn/Tal1/Zfhx3/Grm1/Kcnj10/Myo5a/Npas3/Slc4a10/Sod1/Uba6/Atp7a/Axin1/Cacna1e/Cacnb4/Ccnd2/Cntn1/Ctns/Efnb3/Egr1/Eps8/Hipk2/Mapk10/Nav2/Ncoa2/Negr1/Nkx2-1/Nrg1/Oprk1/Rcan1/Slc22a5/Slitrk6/Tmod1/Ube3a/Usp2/Vps35/Zdhhc8/Zmpste24/Fezf2/Abl2/Cacna1a/En1/Fgf14/Gr…	179
GO:0072210	GO:0072210	metanephric nephron development	32/7994	32/10876	5.17942e-05	0.00296348	0.00242362	Lhx1/Sall1/Sox9/Pax8/Aqp1/Egr1/Fmn1/Kif26b/Sox8/Grem1/Lif/Pdgfra/Ret/Tfap2b/Gdnf/Pax2/Tcf21/Tfap2a/Ctnnb1/Six2/Wnt4/Lgr4/Agtr2/Pdgfb/Pdgfrb/Foxd1/Irx2/Wnt9b/Hes1/Hes5/Smo/Osr1	32
GO:0030326	GO:0030326	embryonic limb morphogenesis	106/7994	120/10876	5.38143e-05	0.00301686	0.00246727	Cyp26b1/Mbnl1/Bcl2l11/Ece1/Fbn2/Fzd6/Gja1/Msx1/Mycn/Nog/Ptch1/Rspo2/Sall1/Smarca4/Ttbk2/Runx2/Smad4/Traf3ip1/Bmpr1a/Dicer1/Dlx5/Fras1/Gas1/Gja5/Gli3/Gnaq/Lmbr1/Lrp6/Mecom/Prrx1/Rarg/Rdh10/Ror2/Sall4/Ski/Sp9/Zbtb16/Wnt7a/Aff3/En1/Grem1/Hoxa10/Hoxa13/Hoxa9/Med1/Nipbl/Notch2/Psen1/Rpgrip1l/Ift122/Chd7/Gna12/Hoxc10/Pbx1/Sp8/Bmp7/Chst11/Gdf5/Grhl2/Shh/Aldh1a2/Alx4/Cacna1c/Hoxd10/Hoxd11/Notch1/Tbx3/Tfa…	106
GO:0035113	GO:0035113	embryonic appendage morphogenesis	106/7994	120/10876	5.38143e-05	0.00301686	0.00246727	Cyp26b1/Mbnl1/Bcl2l11/Ece1/Fbn2/Fzd6/Gja1/Msx1/Mycn/Nog/Ptch1/Rspo2/Sall1/Smarca4/Ttbk2/Runx2/Smad4/Traf3ip1/Bmpr1a/Dicer1/Dlx5/Fras1/Gas1/Gja5/Gli3/Gnaq/Lmbr1/Lrp6/Mecom/Prrx1/Rarg/Rdh10/Ror2/Sall4/Ski/Sp9/Zbtb16/Wnt7a/Aff3/En1/Grem1/Hoxa10/Hoxa13/Hoxa9/Med1/Nipbl/Notch2/Psen1/Rpgrip1l/Ift122/Chd7/Gna12/Hoxc10/Pbx1/Sp8/Bmp7/Chst11/Gdf5/Grhl2/Shh/Aldh1a2/Alx4/Cacna1c/Hoxd10/Hoxd11/Notch1/Tbx3/Tfa…	106
GO:0021885	GO:0021885	forebrain cell migration	58/7994	62/10876	5.67341e-05	0.00314076	0.0025686	Cdk5r1/Pafah1b1/Rac1/Socs7/Dab2ip/Foxg1/Srf/Cul5/Efhc1/Gli3/Lrp6/Nkx2-1/Nrg1/Slit1/Fezf2/Arx/Col3a1/Dcx/Emx2/Foxb1/Mdga1/Pex13/Pou3f3/Psen1/Reln/Robo1/Srgap2/Tnr/Cntn2/Pou3f2/Sun2/Dixdc1/Cxcl12/Nrg3/Zmiz1/Ctnnb1/Cxcr4/Egfr/Wdr47/Ccdc141/Fbxo45/Sun1/Rhoa/Pex5/Slit2/Lamb1/Htr6/Lrrk2/Ndel1/Fgf13/Lrp8/Axl/Lhx6/Arl13b/Syne2/Rtn4/Drd2/Fut10	58
GO:0032535	GO:0032535	regulation of cellular component size	245/7994	295/10876	5.71562e-05	0.00314076	0.0025686	Bmpr2/Mtor/Ntrk3/Akt3/Arhgap5/Atp2b2/Cav3/Cdc42ep3/Clcn3/Creb1/Dip2b/Efna5/Eln/Golga4/Gsk3b/Map3k13/Nrp1/Ogt/Pafah1b1/Pex11b/Prkce/Rac1/Rasa1/Rgma/Sema3g/Ssh1/Arpc4/Capza2/Epha7/Myo5b/Ppp1r9a/Rab5a/Slc12a2/Sptbn1/Srf/Ahr/Akt1s1/Anxa7/Aqp1/Arpc1b/Atp7a/Capn1/Cdh4/Cotl1/Dnm2/Eps8/Fchsd2/Fmn1/Grb2/Gsn/Inf2/Kank1/Kirrel/Lats1/Macf1/Map1b/Map3k1/Mtpn/Myadm/Myo1c/Nck2/Pfn4/Pik3ca/Plxna3/Rab22a/Rb1cc1/R…	245
GO:0030856	GO:0030856	regulation of epithelial cell differentiation	114/7994	130/10876	6.01624e-05	0.00327354	0.0026772	Ajap1/Cdh5/Ezh2/Fat4/Foxp1/Gata3/Hey2/Klf7/Lhx1/Mycl/Mycn/Plcb1/Prlr/Ptch1/Rfx3/Sall1/Sox9/Spred1/Tgfbr1/Zdhhc21/Zeb1/Zeb2/Apc/Kras/Pax8/Rock2/Bmp6/Cav1/Dicer1/Jag1/Numa1/Ovol2/Rock1/Sgpp1/Spry1/Spry2/Srsf6/Vdr/Vezf1/Zfp36l1/Gdf2/Lif/Mafg/Med1/Hey1/Tmem100/Wnt10b/Ccnd1/Foxp4/Gdnf/Pax2/Pax6/Sox2/Bmp7/Bmp2/Grhl2/Serpine1/Foxc1/Ncoa3/Notch1/Spred2/Tbx3/Btg1/Ctnnb1/Fgf10/Tgfb2/Ceacam1/Maff/Numb/Il1a/…	114
GO:0099504	GO:0099504	synaptic vesicle cycle	174/7994	205/10876	6.15018e-05	0.00331393	0.00271023	Adcy1/Ap3s1/Apba2/Cdk5r1/Clcn3/Ctbp2/Dgki/Dtnbp1/Fmr1/Gsk3b/Magi2/Pip5k1c/Prkce/Rap1a/Rap1b/Nr3c2/Rab5a/Scrib/Snap91/Stxbp5l/Bace1/Braf/Cacnb4/Cadps/Cask/Cdh2/Dnm2/Fcho2/Git2/Itsn2/Pcdh17/Rock1/Slc4a8/Ston2/Rims4/Wnt7a/Adora2b/Cacna1a/Canx/Chrm2/Cplx3/Erc2/Fgf14/Nrxn1/Ppfia2/Psen1/Rims3/Snap25/Sv2a/Syn3/Syndig1/Syt1/Syt2/Syt7/Unc13c/Bsn/Nrn1/Syt4/Syt9/Ap3b1/Grm7/Nlgn3/Pacsin1/Rims2/Slc17a6/Unc13a…	174
GO:0007015	GO:0007015	actin filament organization	280/7994	340/10876	6.22056e-05	0.00331962	0.00271488	Ap1ar/Mtor/Nox4/Cav3/Cdc42ep3/Dlc1/Eln/Emp2/Enah/Fmn2/Jmy/Met/Myo1e/Nrp1/Phldb2/Ppargc1b/Ppfia1/Prkce/Prox1/Rac1/Rasa1/Ssh1/Tgfbr1/Abi2/Arf1/Arpc4/Capza2/Cdc42/Fat1/Hsp90b1/Limch1/Marcksl1/Myo5a/Myo5b/Ppp1r9a/Rock2/Sptbn1/Srf/Stmn1/Actn4/Aif1l/Arfip1/Arhgap17/Arpc1b/Arrb1/Braf/Capn1/Cotl1/Eps8/Fam171a1/Fchsd2/Fmn1/Gas2/Gas2l1/Grb2/Gsn/Hip1/Iqgap2/Kank1/Kank2/Kirrel/Lats1/Lcp1/Map3k1/Mcu/Mtpn/Myad…	280
GO:0010563	GO:0010563	negative regulation of phosphorus metabolic process	276/7994	335/10876	6.58942e-05	0.00345012	0.00282161	Cep85/Ctdspl/Insm1/Mtor/Ntrk3/Trib1/Atxn1/Cav3/Cbl/Cblb/Ddit4/Dmd/Dtnbp1/Dusp1/Gpd1l/Gsk3b/Heg1/Hgf/Hipk3/Hnrnpu/Ldlrad4/Met/Mgat5/Nog/Nr2f2/Ogt/Pde4d/Ppp1r16b/Ppp2ca/Ptpn13/Sh2b3/Socs5/Sorl1/Spred1/Tfap4/Ywhae/Apc/Camk2n1/Dab2ip/Dusp16/Hmgcr/Ppargc1a/Ptpn5/Rock2/Traf3ip1/Uri1/Wnk1/Ahr/Akt1s1/Ankle2/Arrb1/Cav1/Chp1/Cnksr3/Crkl/Ctdsp1/Ctdsp2/Dusp6/Fkbp1b/Gnai2/Gnaq/Hdac4/Impact/Iqgap1/Irf1/Kirrel/…	276
GO:0045936	GO:0045936	negative regulation of phosphate metabolic process	276/7994	335/10876	6.58942e-05	0.00345012	0.00282161	Cep85/Ctdspl/Insm1/Mtor/Ntrk3/Trib1/Atxn1/Cav3/Cbl/Cblb/Ddit4/Dmd/Dtnbp1/Dusp1/Gpd1l/Gsk3b/Heg1/Hgf/Hipk3/Hnrnpu/Ldlrad4/Met/Mgat5/Nog/Nr2f2/Ogt/Pde4d/Ppp1r16b/Ppp2ca/Ptpn13/Sh2b3/Socs5/Sorl1/Spred1/Tfap4/Ywhae/Apc/Camk2n1/Dab2ip/Dusp16/Hmgcr/Ppargc1a/Ptpn5/Rock2/Traf3ip1/Uri1/Wnk1/Ahr/Akt1s1/Ankle2/Arrb1/Cav1/Chp1/Cnksr3/Crkl/Ctdsp1/Ctdsp2/Dusp6/Fkbp1b/Gnai2/Gnaq/Hdac4/Impact/Iqgap1/Irf1/Kirrel/…	276
GO:0045446	GO:0045446	endothelial cell differentiation	87/7994	97/10876	6.75196e-05	0.00346243	0.00283167	Bmpr2/Kdm6b/Cdh5/Dmd/Heg1/Hey2/Met/Nr2f2/Pde4d/Plcb1/Ppp1r16b/Prox1/Rap1a/Rap1b/Rap2c/Stc1/Tgfbr1/Zdhhc21/Zeb1/Acvr1/Fzd2/Prok2/Rock2/Smad4/Bmp6/Dicer1/Ednrb/Fstl1/Jag1/Myadm/Nrg1/Pde2a/Plod3/Rapgef1/Rapgef2/Rock1/Tjp1/Tjp2/Vezf1/Ccm2/Clic4/Col18a1/Ednra/Gdf2/Hoxa13/Msn/Hey1/Tmem100/Rdx/Notch1/Rbpj/Btg1/Ctnnb1/Cxcr4/Ceacam1/Fzd1/Tie1/Rapgef3/S1pr3/Tnf/Ptprs/Acvr2b/Akap11/Col24a1/Dll1/Fasn/Kdr/Vcl…	87
GO:0030099	GO:0030099	myeloid cell differentiation	258/7994	312/10876	6.80008e-05	0.00346243	0.00283167	Mtor/Ppp3ca/Trib1/Zbtb7a/App/Cebpa/Creb1/Ets1/Fbxw7/Fos/Foxp1/Gata3/Gsk3b/Junb/Kitl/Meis2/Mitf/Myb/Ncoa6/Ndfip1/Pafah1b1/Pknox1/Plcb1/Ppargc1b/Runx1/Sh2b3/Sh3pxd2a/Smap1/Smarca4/Sox6/Tal1/Tet2/Tgfbr3/Acvr1b/Apc/Cdk6/Fbn1/Gpr183/Ireb2/Kat6a/Kmt2e/Srf/Tnfsf11/Asxl2/Bcl6/Cbfb/Cebpg/Chuk/Dnase2a/Fli1/Gas2l1/Hoxa5/Inpp5d/Itpkb/Jag1/Jmjd6/Klf13/Mapk14/Myh9/Nfatc1/Pip4k2a/Pml/Ptbp3/Ptpn11/Rarg/Rbm15/Rco…	258
GO:2000112	GO:2000112	regulation of cellular macromolecule biosynthetic process	258/7994	312/10876	6.80008e-05	0.00346243	0.00283167	Ago2/Kbtbd8/Mtor/Trim71/Ago3/App/Bzw1/Bzw2/Cpeb1/Cpeb3/Ddx3x/Dyrk2/Eif4g2/Eif5a2/Fmr1/Hnrnpu/Igfbp5/Mapk1/Msi1/Nanos1/Pcif1/Plcb1/Pum2/Rc3h1/Rc3h2/Rnf139/Syncrip/Tia1/Tnrc6a/Tnrc6b/Zfp36l2/Dcp2/Eif4e/Eif5/Eif5b/Ireb2/Irs1/Larp1/Parn/Ppp1cb/Rbm24/Rock2/Ythdf3/Ago1/Akap6/Akt2/Btg2/Casc3/Chp1/Cnot1/Cnot2/Dapk1/Ddx6/Dnajc1/Eif3b/Eif4ebp2/Etf1/Fxr1/Fxr2/Igf2bp1/Impact/Itm2c/Klf4/Larp4b/Mgat4a/Nck2/Pan…	258
GO:0045859	GO:0045859	regulation of protein kinase activity	362/7994	446/10876	6.97922e-05	0.00352133	0.00287985	Cep85/Fzd5/Fzd8/Mtor/Nox4/Ntrk3/Trib1/Trib2/Aplp2/App/Btc/Cav3/Cbl/Cblb/Ccnj/Cdk5r1/Dag1/Ddx3x/Dtnbp1/Dusp1/Emp2/Ezh2/Fbxw7/Fzd4/Gab1/Gsk3b/Heg1/Hgf/Hipk3/Kitl/Map3k13/Map3k4/Nr2f2/Ppp2ca/Prlr/Prox1/Rap1a/Rap2b/Rap2c/Sh2b3/Slc1a1/Socs5/Sorl1/Spred1/Tab2/Tfap4/Vldlr/Zeb2/Abi2/Apc/Axin2/Camk2n1/Ccng2/Dab2ip/Dusp16/Fbn1/Hmgcr/Kras/Pim1/Ppp1r9a/Ptpn5/Sod1/Tead1/Tnfsf11/Acsl1/Akap6/Akt1s1/Atp2b4/Axin1…	362
GO:0060828	GO:0060828	regulation of canonical Wnt signaling pathway	173/7994	204/10876	7.15822e-05	0.00357911	0.0029271	App/Ddx3x/Fzd4/Fzd6/Fzd9/Gsk3b/Kpna1/Nog/Prickle1/Rspo2/Shisa6/Sox9/Stk4/Tmem170b/Tnks2/Usp47/Zeb2/Apc/Axin2/Csnk1a1/Dab2ip/Dact1/Dact3/Fam53b/G3bp1/Shisa3/Sox13/Sox7/Tbl1xr1/Ubr5/Wnk1/Znrf3/Axin1/Cav1/Ccny/Cdh2/Csnk1d/Dlx5/Egr1/Fgfr2/Frmd8/Gid8/Gli3/Gnaq/Jade1/Kank1/Lats1/Map3k1/Mapk14/Mdk/Mllt3/Rapgef1/Rbms3/Ror2/Sema5a/Sfrp5/Snai2/Tle4/Ube2b/Vps35/Amer2/Ankrd6/Bicc1/Ccdc88c/Dkk2/Foxo1/Fzd7/Gre…	173
GO:0022612	GO:0022612	gland morphogenesis	113/7994	129/10876	7.22953e-05	0.00358249	0.00292986	Igf1r/Cav3/Dag1/Etv5/Frs2/Hgf/Id4/Igfbp5/Met/Nfib/Nog/Nrp1/Prox1/Ptch1/Sox9/Stat6/Tet2/Nr3c1/Pthlh/Scrib/Slc12a2/Ar/Btbd7/Capn1/Cav1/Fgfr2/Gli3/Lims1/Lrp6/Mdk/Pax3/Plag1/Pml/Rarg/Rps6ka1/Rxra/Snai2/Twsg1/Vdr/Csf1/Edar/Hoxa13/Med1/Msn/Notch2/Ntn1/Plxnd1/Robo1/Sfrp1/Wnt3a/Sema3c/Src/Csmd1/Esrp2/Pax6/Sulf2/Bmp7/Tgfa/Foxa1/Kdm5b/Shh/Cul3/Cyp7b1/Fgf7/Ncoa3/Notch1/Nrg3/Ptn/Tbx3/Tfap2c/Sema3a/Egfr/Fgf10…	113
GO:0022037	GO:0022037	metencephalon development	91/7994	102/10876	7.55019e-05	0.00370828	0.00303274	Hoxa1/Igf1r/Atp2b2/Cdk5r1/Ezh2/Fzd4/Grid2/Lhx1/Mecp2/Nanos1/Neurod1/Prox1/Rora/Ttbk2/Zbtb18/Foxp2/Scrib/Atp7a/Cntn1/Crkl/Gas1/Hoxb1/Lrp6/Mdk/Myh10/Nav2/Nfix/Nr2c2/Ptpn11/Rere/Wnt7a/Abl2/Cacna1a/En1/Nrxn1/Otx2/Rpgrip1l/Ulk1/Aars/Atg7/Lhx5/Neurod2/Otx1/Cntnap2/Gabrb3/Atf2/Crk/Dixdc1/Usp9x/Atrn/Cend1/Foxc1/Sez6l2/Slc4a7/Kif14/Sema4c/Abl1/Atxn2/Fcgr2b/Bcl2/Hspa5/Klhl1/Ptprs/Arcn1/Dll1/Map2k1/Sptbn2/T…	91
GO:0051493	GO:0051493	regulation of cytoskeleton organization	327/7994	401/10876	7.63648e-05	0.00371776	0.00304049	Ap1ar/Mtor/Nox4/Ntrk3/Taok1/Afap1/Bcas3/Bicd2/Camsap2/Capn2/Cav3/Cdc42ep3/Cdh5/Cdk5r1/Dlc1/Dyrk1a/Efna5/Eln/Gsk3b/Hnrnpu/Mapk1/Mecp2/Met/Nav3/Nrp1/Pafah1b1/Phldb2/Plxnb1/Ppfia1/Prkaa1/Prkce/Prox1/Rac1/Rasa1/Sgk1/Ssh1/Stau2/Tek/Tgfbr1/Ttbk2/Vps4b/Abi2/Apc/Arf1/Arhgdib/Arpc4/Capza2/Cdc42/Jam3/Limch1/Mapk8/Mpdz/Ppp1r9a/Rock2/Sass6/Slain2/Smad4/Sptbn1/Stmn1/Traf3ip1/Arfip1/Arhgap17/Arhgdia/Arhgef7/Ar…	327
GO:0032870	GO:0032870	cellular response to hormone stimulus	313/7994	383/10876	7.81551e-05	0.00377183	0.00308471	Igf1r/Zbtb7a/Adcy6/Akt3/Bcas3/Brd8/Cpeb1/Crebrf/Ddit4/Efna5/Foxp1/Gsk3b/Hdac9/Hnrnpu/Lmo3/Nfe2l2/Nr1d2/Nr5a2/Ogt/Plcb1/Ppargc1b/Prkaa1/Prkce/Prlr/Rab15/Rac1/Sgk1/Smarca4/Socs2/Socs7/Sorl1/Stat6/Strn3/Tfap4/Thrb/Trim63/Zfp36l2/Abhd2/Apc/Atp2b1/Eif4e/Fbxo32/Irs1/Kdm3a/Klf9/Myo5a/Ncf2/Nr3c1/Nr3c2/Pax8/Ppargc1a/Rock2/Slc39a14/Ubr5/Uri1/Acsl1/Adipor2/Ahcyl1/Akt2/Anxa5/Aqp1/Ar/Atp1a1/Calcoco1/Cav1/Cloc…	313
GO:0045778	GO:0045778	positive regulation of ossification	45/7994	47/10876	8.02905e-05	0.00377256	0.00308531	Bmpr2/Bmpr1b/Fbn2/Fzd9/Rxrb/Sox11/Thrb/Acvr1/Atp2b1/Runx2/Asxl2/Bmp6/Bmpr1a/Gpm6b/Lrp6/Ptpn11/Rxra/Tob2/Vdr/Zbtb16/Acvr2a/Ano6/Nipbl/Ptger4/Smad3/Wnt10b/Scube2/Bmp7/Bmp2/Mia3/Fam20c/Ptn/Tfap2a/P2rx7/Tmem119/Acvr2b/Adrb2/Kl/Pth/Wnt4/Tacr1/Pkdcc/Cd276/Wnt5a/Osr1	45
GO:0072132	GO:0072132	mesenchyme morphogenesis	45/7994	47/10876	8.02905e-05	0.00377256	0.00308531	Msx1/Nog/Robo2/Sox9/Tgfbr1/Acvr1/Smad4/Bmpr1a/Snai2/Aplnr/Isl1/Mdm4/Robo1/Smad2/Wnt3a/Hey1/Heyl/Smad3/Tmem100/Bmp7/Bmp2/Foxc1/Notch1/Rbpj/Tbx3/Twist1/Eng/Ctnnb1/Tgfb2/Tgfbr2/Lef1/Snai1/Wnt5a/Tbx2/Bmp5/Wnt11/Foxf1/Msx2/Tbx20/Nckap1/Exoc4/Htt/Osr1/Acvrl1/Taf10	45
GO:0048705	GO:0048705	skeletal system morphogenesis	176/7994	208/10876	8.08885e-05	0.00377256	0.00308531	Cyp26b1/Hoxa1/Hoxa3/Ankrd11/Arid5b/Bmpr1b/Col10a1/Eya1/Fbn2/Has2/Hoxd4/Lhx1/Mef2d/Msx1/Mycn/Nog/Pappa2/Ppargc1b/Sgpl1/Six4/Sox11/Sox6/Sox9/Stc1/Tgfbr1/Zeb1/Axin2/Chsy1/Mdfi/Plekha1/Prkra/Pthlh/Runx2/Tbx1/Zfand5/Acan/Asxl2/Axin1/Barx2/Bmp6/Dlx2/Dlx5/Fgfr2/Fmn1/Gas1/Gli3/Hoxa5/Hoxb1/Insig2/Lrp6/Mapk14/Ndst1/Pcgf2/Prrx1/Rarg/Rdh10/Ror2/Ski/Smpd3/Vdr/Wdr48/Zmpste24/Pkd1/Wnt7a/Bmi1/Cited2/Col11a2/Col2…	176
GO:0008361	GO:0008361	regulation of cell size	145/7994	169/10876	8.08891e-05	0.00377256	0.00308531	Bmpr2/Mtor/Ntrk3/Akt3/Arhgap5/Atp2b2/Cav3/Clcn3/Creb1/Dip2b/Efna5/Golga4/Gsk3b/Map3k13/Nrp1/Ogt/Pafah1b1/Rac1/Rgma/Sema3g/Epha7/Myo5b/Slc12a2/Srf/Ahr/Akt1s1/Anxa7/Aqp1/Atp7a/Cdh4/Dnm2/Macf1/Map1b/Mtpn/Plxna3/Rb1cc1/Rufy3/Sema5a/Sema6a/Sema6d/Slc12a5/Slc12a9/Slit1/Ttl/Ulk2/Wnk3/Slc12a4/Ano6/Aqp11/Dcx/Limk1/Ntn1/Prr16/Ret/Sema7a/Tnr/Tsc1/Ulk1/Wdtc1/Wnt3a/Mapt/Plxna4/Sema3c/Sema6b/Barhl2/Rab21/Pten/…	145
GO:0072001	GO:0072001	renal system development	224/7994	269/10876	8.37417e-05	0.00387305	0.00316749	Hs3st3b1/Ppp3ca/Sim1/Arid5b/Bcl2l11/Cux1/Dlg5/Efnb2/Erbb4/Eya1/Fat4/Gata3/Gzf1/Itga8/Lhx1/Lrp2/Myo1e/Nog/Npnt/Nrp1/Pcsk5/Ptch1/Pygo1/Robo2/Sall1/Sgpl1/Six4/Sox9/Tek/Tet2/Tgfbr1/Tshz3/Apc/Arg2/Epha7/Fbn1/Gcnt4/Greb1l/Hnf1b/Hs2st1/Pax8/Smad4/Traf3ip1/Vcan/Ahr/Anxa4/Aqp1/Bmp6/C1galt1/Col4a1/Ednrb/Egr1/Fgfr2/Fmn1/Fras1/Gli3/Glis2/Hdac5/Itga3/Jag1/Jmjd6/Kank2/Kif26b/Kif3a/Mecom/Nfia/Ovol1/Pgf/Rdh10/Sm…	224
GO:0003007	GO:0003007	heart morphogenesis	183/7994	217/10876	8.79241e-05	0.00403288	0.0032982	Bmpr2/Mtor/Arid2/Cav3/Dlc1/Eln/Eya1/Fat4/Flrt2/Gata3/Gja1/Has2/Heg1/Hey2/Kdm6a/Lrp2/Msx1/Naca/Nog/Nrp1/Prox1/Ptch1/Rac1/Robo2/Smarca4/Sox11/Sox9/Tek/Tgfbr1/Tgfbr3/Acvr1/Axin2/Cdc42/Fzd2/Kat6a/Pim1/Smad4/Srf/Tbx1/Tead1/Ahr/Asxl2/Bmpr1a/Crkl/Dicer1/Dll4/Ephb4/Fgfr2/Gata6/Gja5/Jag1/Kif3a/Lemd2/Lrp6/Mib1/Mylk2/Nfatc1/Nrg1/Ovol2/Ppp1r13l/Rbm15/Rxra/Ryr2/Snai2/Sos1/Tbx19/Vangl2/Zmpste24/Aplnr/Cited2/Ed…	183
GO:0035137	GO:0035137	hindlimb morphogenesis	38/7994	39/10876	9.00682e-05	0.00409736	0.00335094	Msx1/Ptch1/Rspo2/Sall1/Smarca4/Atp7a/Bmpr1a/Dicer1/Fmn1/Lmbr1/Lrp6/Mecom/Rarg/Zbtb16/Wnt7a/Aff3/Med1/Rpgrip1l/Tfap2b/Chd7/Gdf5/Shh/Alx4/Hoxd10/Notch1/Tbx3/Twist1/Ctnnb1/Rarb/Pitx2/Sall3/Fgf4/Wnt3/Pitx1/Trp63/Msx2/Tbx4/Osr1	38
GO:0099003	GO:0099003	vesicle-mediated transport in synapse	194/7994	231/10876	9.08464e-05	0.00409917	0.00335241	Adcy1/Ap3s1/Apba2/Cdk5r1/Clcn3/Ctbp2/Dgki/Dtnbp1/Efnb2/Fmr1/Gsk3b/Iqsec1/Magi2/Pip5k1c/Ppp3r1/Prkce/Rap1a/Rap1b/Myo5b/Nr3c2/Rab5a/Scrib/Snap91/Stxbp5l/Usp46/Akap5/Bace1/Braf/Cacnb4/Cadps/Cask/Cdh2/Dnm2/Fcho2/Git2/Itsn2/Mapk10/Nrg1/Pcdh17/Rock1/Slc4a8/Ston2/Vps35/Rims4/Wnt7a/Adora2b/Cacna1a/Canx/Chrm2/Cplx3/Erc2/Fgf14/Nedd4/Nrxn1/Ppfia2/Psen1/Rims3/Snap25/Sv2a/Syn3/Syndig1/Syt1/Syt2/Syt7/Unc13c/Bs…	194
GO:0050773	GO:0050773	regulation of dendrite development	94/7994	106/10876	0.000100724	0.00450822	0.00368695	Ppp3ca/Camsap2/Cux1/Ezh2/Gsk3b/Mark1/Met/Pafah1b1/Sgk1/Stau2/Vldlr/Dab2ip/Myo5b/Tnik/Ache/Akap5/Ankrd27/Cask/Crkl/Iqgap1/Lzts1/Ptprd/Ptprz1/Rap2a/Rapgef2/Camk1d/Ephb2/Gorasp1/Marcks/Mfsd2a/Nedd4/Opa1/Reln/Robo1/Ss18l1/Numbl/Zdhhc15/Elavl4/Fat3/Pacsin1/Ptprf/Rab21/Bmp7/Actr3/Caprin1/Crk/Crtc1/Actr2/Arf6/Csmd3/Dgkg/Epha4/Il1rapl1/Pak3/Pias2/Ptn/Stk11/Cit/Nsmf/Abl1/Clip1/Nedd4l/Numb/Hecw1/Tmem106b/H…	94
GO:0031098	GO:0031098	stress-activated protein kinase signaling cascade	163/7994	192/10876	0.000102102	0.00453331	0.00370747	Igf1r/Taok1/Trib1/App/Cav3/Dusp1/Foxm1/Hgf/Hipk3/Lmnb1/Map3k13/Map3k4/Mapk1/Met/Nrk/Pafah1b1/Plcb1/Cdc42/Dab2ip/Dact1/Dusp16/Hmgcr/Mapk8/Mdfi/Tnfsf11/Tnik/Atf7/Axin1/Emc10/Hipk2/Map2k4/Map3k1/Map3k11/Map3k3/Mapk10/Mapk14/Mecom/Nr2c2/Oprk1/Rap2a/Rapgef1/Rb1cc1/Ripk2/Ror2/Sash1/Sfrp5/Sh3rf1/Stk39/Traf3/Traf6/Zfp36l1/Zmpste24/Wnt7a/Ankrd6/Ccdc88c/Edar/Fgf14/Foxo1/Klhl31/Map2k7/Map3k12/Mapk8ip3/Mfhas…	163
GO:0032868	GO:0032868	response to insulin	159/7994	187/10876	0.000104548	0.00460511	0.00376619	Igf1r/Mtor/Acvr1c/Akt3/Cpeb1/Gsk3b/Hdac9/Kbtbd2/Ogt/Plcb1/Prkaa1/Rab15/Sgk1/Socs7/Sorl1/Apc/Atp2b1/Irs1/Myo5a/Slc39a14/Ache/Akt2/Egr1/Egr2/Eif4ebp2/Gnai2/Gpam/Grb2/Hadha/Insig2/Kank1/Lpin1/Mapk14/Myo1c/Ncoa2/Oprk1/Osbpl8/Parp1/Phip/Pid1/Pip4k2a/Pip4k2c/Ppara/Ptpn1/Ptpn11/Rab10/Rela/Rhoq/Rps6kb1/Sesn3/Shc1/Sirt1/Slc27a1/Snx5/Soga1/Sp1/Trib3/Zbtb7b/Zfp36l1/Foxo1/Foxo4/Insr/Marcks/Mstn/Nck1/Opa1/Pde…	159
GO:0050673	GO:0050673	epithelial cell proliferation	300/7994	367/10876	0.000105654	0.00461716	0.00377604	Bmpr2/Mtor/Pura/Akt3/Cxadr/Efnb2/Erbb4/Eya1/Fa2h/Foxp1/Frs2/Gata3/Gja1/Has2/Hgf/Igfbp5/Mapk1/Mycn/Nfib/Nog/Nr2f2/Ppp1r16b/Prox1/Ptch1/Rreb1/Six4/Sox11/Sox9/Stat6/Stk4/Tek/Tgfbr1/Tgfbr3/Zeb1/Apc/Cdc42/Cdk6/Dab2ip/Foxp2/Hnf1b/Klf9/Prok2/Runx2/Runx3/Tbx1/Thap1/Tnfsf11/Apln/Ar/Atp7a/B4galt1/Bcl11b/Bmp6/Bmpr1a/Cask/Cav1/Ccnd2/Chuk/Dicer1/Dll4/Dlx5/Ednrb/Emc10/Ern1/Fgfr2/Gas1/Hoxa5/Jag1/Kif3a/Lims1/Lrp…	300
GO:2000147	GO:2000147	positive regulation of cell motility	368/7994	455/10876	0.00010862	0.00469465	0.00383941	Ago2/Bmpr2/Igf1r/Insm1/Mtor/Nox4/Ntrk3/Ppp3ca/Akt3/App/Arhgap5/Atp8a1/Bcas3/Cdh5/Cpeb1/Erbb4/Ets1/Fga/Foxp1/Fzd4/Gab1/Gata3/Has2/Hdac9/Hgf/Igfbp5/Iqsec1/Kitl/Mapk1/Met/Mgat5/Nfe2l2/Nrp1/Onecut2/Pcsk5/Pde4d/Prkce/Prox1/Ptgs2/Rac1/Rreb1/Sema3g/Sox9/Ssh1/Stk4/Tek/Tgfbr1/Acvr1/Acvr1b/Apc/Cbll1/Cxcl10/Dab2ip/Fubp1/Irs1/Jam3/Mapk8/Myo5a/Pik3c2a/Rock2/Spag9/Wnk1/Actn4/Akt2/Amot/Amotl1/Aqp1/Atp7a/Cav1/Cc…	368
GO:0032869	GO:0032869	cellular response to insulin stimulus	139/7994	162/10876	0.000112797	0.00469465	0.00383941	Igf1r/Akt3/Cpeb1/Gsk3b/Hdac9/Ogt/Plcb1/Prkaa1/Rab15/Sgk1/Socs7/Sorl1/Apc/Atp2b1/Irs1/Myo5a/Slc39a14/Akt2/Eif4ebp2/Gnai2/Gpam/Grb2/Insig2/Kank1/Lpin1/Myo1c/Ncoa2/Osbpl8/Parp1/Phip/Pid1/Pip4k2a/Pip4k2c/Ptpn1/Ptpn11/Rab10/Rela/Rhoq/Rps6kb1/Sesn3/Shc1/Sirt1/Slc27a1/Snx5/Soga1/Sp1/Trib3/Zbtb7b/Zfp36l1/Foxo1/Foxo4/Insr/Marcks/Mstn/Nck1/Opa1/Pde3b/Pik3r1/Pparg/Ptpre/Tbc1d4/Wdtc1/Ncoa5/Nucks1/Rab31/Src/G…	139
GO:1905475	GO:1905475	regulation of protein localization to membrane	139/7994	162/10876	0.000112797	0.00469465	0.00383941	Cdk5r1/Dag1/Fzd9/Gsk3b/Kif5b/Magi2/Mtcl1/Ogt/Ppfia1/Ptpn9/Rap1a/Shisa6/Slc1a1/Ssh1/Bbc3/Cnst/Csnk2a1/Myo5a/Myo5b/Sptbn1/Tnik/Akap5/Akt2/Ar/Atp2b4/Cdh2/Clip3/Crkl/Epha3/Gpc1/Gpc4/Gsn/Itga3/Itgb1/Ldlrap1/Myo1c/Pid1/Ppp2r5a/Rhog/Rhoq/Slc5a3/Wnk3/Adam10/Cacng2/Cemip/Dmtn/Ephb2/Nrxn1/Pik3r1/Slc7a11/Wnt3a/Kcnb1/Camk2d/Lypla1/Snx27/Vil1/Itgb1bp1/Actr3/Lrrc15/Arf6/Arhgap44/Clasp2/Ptn/Stac/Zdhhc5/Iqsec2/N…	139
GO:0007269	GO:0007269	neurotransmitter secretion	135/7994	157/10876	0.000113322	0.00469465	0.00383941	Adcy1/Apba2/Asic1/Ctbp2/Dgki/Dtnbp1/Fmr1/Gsk3b/Pdzd11/Prkce/Rap1a/Rap1b/Nr3c2/Ppp1r9a/Rab5a/Scrib/Snap91/Stxbp5l/Bace1/Braf/Cacnb4/Cadps/Cask/Git2/Nr4a1/Pnkd/Slc4a8/Sncaip/Rims4/Wnt7a/Adora2b/Cacna1a/Chrm2/Cplx3/Erc2/Lin7a/Nf1/Nrxn1/Ppfia2/Psen1/Rims3/Snap25/Sv2a/Syn3/Syt1/Syt2/Syt7/Unc13c/Cacna1b/Nrn1/Ptger4/Syt4/Syt9/Grm7/Nrxn2/Rims2/Unc13a/Fbxl20/Htr1b/Prrt2/Lin7c/P2ry2/Ppt1/Rab3gap1/Stxbp1/Gi…	135
GO:0050770	GO:0050770	regulation of axonogenesis	135/7994	157/10876	0.000113322	0.00469465	0.00383941	Bmpr2/Ntrk3/Dip2b/Efna5/Golga4/Gsk3b/Map3k13/Nrp1/Pafah1b1/Plxna2/Plxnb1/Rgma/Robo2/Sema3g/Syngap1/Zeb2/Brsk2/Chodl/Epha7/Myo5b/Snap91/Srf/Ache/Braf/Cdh2/Cdh4/Efnb3/Macf1/Map1b/Plxna3/Plxnb2/Rufy3/Sema5a/Sema6a/Sema6d/Slit1/Ulk2/Ust/Vim/Wnt7a/Cacna1a/Dcx/Ephb2/Limk1/Ntn1/Pak2/Plxnc1/Plxnd1/Psen1/Ret/Robo1/Sema7a/Slitrk1/Tnr/Ulk1/Wnt3a/Cntn2/Mapt/Mark2/Plxna4/Sema3c/Sema6b/Tiam1/Lrrc4c/Pou3f2/Pten…	135
GO:0099643	GO:0099643	signal release from synapse	135/7994	157/10876	0.000113322	0.00469465	0.00383941	Adcy1/Apba2/Asic1/Ctbp2/Dgki/Dtnbp1/Fmr1/Gsk3b/Pdzd11/Prkce/Rap1a/Rap1b/Nr3c2/Ppp1r9a/Rab5a/Scrib/Snap91/Stxbp5l/Bace1/Braf/Cacnb4/Cadps/Cask/Git2/Nr4a1/Pnkd/Slc4a8/Sncaip/Rims4/Wnt7a/Adora2b/Cacna1a/Chrm2/Cplx3/Erc2/Lin7a/Nf1/Nrxn1/Ppfia2/Psen1/Rims3/Snap25/Sv2a/Syn3/Syt1/Syt2/Syt7/Unc13c/Cacna1b/Nrn1/Ptger4/Syt4/Syt9/Grm7/Nrxn2/Rims2/Unc13a/Fbxl20/Htr1b/Prrt2/Lin7c/P2ry2/Ppt1/Rab3gap1/Stxbp1/Gi…	135
GO:0007219	GO:0007219	Notch signaling pathway	131/7994	152/10876	0.000113348	0.00469465	0.00383941	Zbtb7a/App/Cbfa2t2/Cdh6/Cebpa/Epn2/Eya1/Fat4/Fbxw7/Hey2/Maml3/Mecp2/Robo2/Sel1l/Sox9/Tspan5/Bmp2k/Cdk6/Hnf1b/Aak1/Akt1s1/Anxa4/Arrb1/Arrdc1/Bcl6/Cntn1/Dicer1/Dll4/Dlx2/Dtx4/Gas2/Hif1an/Jag1/Jag2/Maml1/Mib1/Neurl1b/Onecut1/Ovol2/Poglut1/Rbm15/Snai2/Stat3/Tspan15/Dlk1/Adam10/Dtx1/Gata2/Notch2/Pln/Psen1/Rcan2/Robo1/Six1/Timp4/Hey1/Heyl/Perp/Src/Tmem100/Aph1a/Sox2/Spen/Bmp7/Itgb1bp1/Bmp2/Foxa1/Dtx2/F…	131
GO:0031398	GO:0031398	positive regulation of protein ubiquitination	75/7994	83/10876	0.000118809	0.00488436	0.00399457	Trib1/Trib2/Arrdc3/Cblb/Dcun1d3/Ddx3x/Fbxw7/Ndfip1/Prickle1/Rnf111/Ube2d1/Mapk8/Arrb1/Axin1/Cav1/Dcun1d5/Pdcd6/Pttg1ip/Ripk2/Trib3/Ube2v2/Ube3a/Arrdc4/Dcun1d1/Dcun1d2/Dcun1d4/Fbxo33/Ube2n/Wbp1l/Rchy1/Senp2/Kdm2a/Pin1/Pten/Rnf20/Brca1/Mycbp2/Tspyl5/Cul3/Kdm1a/Ngf/Cdk5rap3/Derl1/Chfr/Ndfip2/Spsb4/Mapk9/Npm1/Smad7/Dnaja3/Hspa5/Rassf1/Xiap/Amer1/Btrc/Dnajb2/Cdk9/Rnf40/Skp2/Ubqln1/Angpt1/Commd1/Tbc1d7…	75
GO:0045927	GO:0045927	positive regulation of growth	192/7994	229/10876	0.000120451	0.00491545	0.00401999	Bmpr2/Igf1r/Mtor/Ntrk3/Adrb1/Creb1/Ddx3x/Derl2/Efna5/Eif4g2/Erbb4/Golga4/Gsk3b/Hey2/Map3k13/Mapk1/Mecp2/Naca/Nrp1/Pafah1b1/Plcb1/Prox1/Sgip1/Sgk1/Slc23a2/Tgfbr1/Tgfbr3/Usp47/Acsl4/Cdc42/Csnk2a1/Myo5b/Nr3c1/Pim1/Srf/Tead1/Adnp2/Ahr/Akap6/Bmpr1a/Brat1/Ccnd2/Cdh4/Cpne5/Extl3/Fam122a/Fgfr2/Gata6/Gpam/Itsn2/Macf1/Map1b/Mapk14/Mtm1/Mtpn/Nrg1/Ppm1f/Rps6kb1/Rufy3/Sema5a/Serp1/Sirt1/Tfcp2l1/Adam10/Arx/Csf…	192
GO:0042326	GO:0042326	negative regulation of phosphorylation	239/7994	289/10876	0.000123745	0.00498325	0.00407544	Cep85/Ctdspl/Insm1/Mtor/Ntrk3/Trib1/Atxn1/Cav3/Cbl/Cblb/Ddit4/Dmd/Dtnbp1/Dusp1/Gpd1l/Gsk3b/Heg1/Hgf/Hipk3/Hnrnpu/Ldlrad4/Met/Nog/Nr2f2/Ogt/Pde4d/Ppp2ca/Ptpn13/Sh2b3/Socs5/Sorl1/Spred1/Tfap4/Apc/Camk2n1/Dab2ip/Dusp16/Hmgcr/Ppargc1a/Ptpn5/Traf3ip1/Wnk1/Akt1s1/Ankle2/Arrb1/Cav1/Chp1/Cnksr3/Crkl/Ctdsp1/Ctdsp2/Dusp6/Gnaq/Hdac4/Impact/Irf1/Kirrel/Lats1/Lrp6/Mvp/Myadm/Nck2/Pard3/Pid1/Pik3ip1/Pip4k2a/Pip…	239
GO:0016311	GO:0016311	dephosphorylation	221/7994	266/10876	0.000124557	0.00498325	0.00407544	Camta1/Mtmr3/Ppp3ca/Acp2/Cdc14a/Cdh5/Ctdspl2/Dlc1/Dusp1/Eya1/Fbxw11/Magi2/Mgat5/Mtmr2/Mtmr9/Npnt/Ppargc1b/Ppp1r16b/Ppp2ca/Ppp2r2a/Ppp2r5e/Ppp3r1/Pptc7/Ptpn13/Ptpn9/Slc39a10/Ssh1/Ywhae/Chrm5/Dusp16/Hsp90b1/Pp2d1/Ppp1cb/Ppp1r12a/Ppp6r3/Ptpn5/Rock2/Sacm1l/Uri1/Vcan/Ahr/Ankle2/Cdc14b/Chp1/Cnep1r1/Ctdsp1/Ctdsp2/Dusp15/Dusp6/Eya2/Eya3/Fkbp1b/Gnai2/Inpp5d/Iqgap1/Lpin1/Mtm1/Mtmr10/Mtmr12/Mtmr6/Pawr/Ppm1f…	221
GO:0060537	GO:0060537	muscle tissue development	302/7994	370/10876	0.000124806	0.00498325	0.00407544	Cyp26b1/Kdm6b/Mbnl1/Mtor/Nox4/Ppp3ca/Adrb1/Arid2/Bcl9/Cav3/Ccnt2/Col19a1/Creb1/Cxadr/Dmd/Efnb2/Eln/Erbb4/Eya1/Fos/Foxp1/Frs2/Gja1/Gsk3b/Hdac9/Heg1/Hey2/Hivep3/Hnrnpu/Igfbp5/Itga8/Lrp2/Mapk1/Mef2a/Mef2d/Met/Naca/Nog/Nr1d2/Nr2f2/Prkaa1/Prox1/Rxrb/Six4/Sox11/Sox6/Sox9/Tgfbr1/Tgfbr3/Tshz3/Zbtb18/Acvr1/Apc/Cdc42/Foxp2/Hmgcr/Homer1/Kras/Nr3c1/Pim1/Ppargc1a/Rbm24/Sik1/Smad4/Srf/Tbx1/Zfand5/Adamts9/Ahr/A…	302
GO:0032970	GO:0032970	regulation of actin filament-based process	260/7994	316/10876	0.000127849	0.00506831	0.00414501	Ap1ar/Mtor/Nox4/Ntrk3/Taok1/Adrb1/Bcas3/Cav3/Cdc42ep3/Cdk5r1/Dlc1/Efna5/Eln/Met/Nrp1/Pde4d/Phldb2/Ppfia1/Prkce/Prox1/Rac1/Rasa1/Ssh1/Stau2/Stc1/Tek/Tgfbr1/Abi2/Arf1/Arhgdib/Arpc4/Capza2/Cdc42/Hcn4/Jam3/Limch1/Ppp1r9a/Rock2/Smad4/Sptbn1/Stmn1/Akap6/Arfip1/Arhgap17/Arhgdia/Arpc1b/Atp1a1/Braf/Capn1/Casq2/Cav1/Cotl1/Epha3/Eps8/Fchsd2/Fmn1/Gja5/Gpm6b/Grb2/Gsn/Iqgap1/Iqgap2/Kank1/Kank2/Kcnj2/Kirrel/Lat…	260
GO:0048880	GO:0048880	sensory system development	256/7994	311/10876	0.000135506	0.00528662	0.00432355	Bmpr2/Fzd5/Ntrk3/Aldh1a3/Bmpr1b/Frs2/Fzd4/Gata3/Gja1/Gnb1/Lhx1/Meis2/Mitf/Neurod1/Nrp1/Pbx3/Pds5b/Pknox1/Pou2f1/Prox1/Rorb/Slc1a1/Smarca4/Smoc1/Sox1/Sox11/Sox9/Spred1/Stau2/Tenm3/Tgfbr1/Tgif1/Tgif2/Thrb/Tspan12/Zeb1/Zeb2/Abi2/Apc/Celf4/Fat1/Foxp2/Hipk1/Scrib/Srf/Traf3ip1/Ache/Ahr/Aqp1/Bcl11b/Bmp6/Col4a1/Crybg3/Ctns/Dll4/Dlx2/Fgfr2/Gas1/Gli3/Gpd2/Hipk2/Jag1/Jmjd6/Klf4/Lhx2/Lrp6/Man2a1/Map3k1/Myh10…	256
GO:0048588	GO:0048588	developmental cell growth	180/7994	214/10876	0.000135709	0.00528662	0.00432355	Bmpr2/Mtor/Ntrk3/Adrb1/App/Cav3/Dip2b/Efna5/Flrt3/Foxp1/Golga4/Gsk3b/Map3k13/Mecp2/Mex3c/Nrp1/Pafah1b1/Rgma/Sema3g/Slc23a2/Sox9/Zeb2/Epha7/Fubp1/Myo5b/Nr3c1/Srf/Akap6/Cdh4/Cpne5/Dnm2/Flrt1/Impact/Iqgap1/Itgb1/Itsn2/Lhx2/Macf1/Map1b/Map2k4/Plxna3/Ppara/Raph1/Rarg/Rufy3/Sema5a/Sema6a/Sema6d/Sirt1/Slc9a6/Slit1/St8sia2/Ttl/Ulk2/Yy1/Dcx/Ednra/Hsp90aa1/Limk1/Myocd/Ntn1/Sema7a/Syt1/Syt2/Tnr/Ulk1/Wnt3a/M…	180
GO:0033674	GO:0033674	positive regulation of kinase activity	270/7994	329/10876	0.000136214	0.00528662	0.00432355	Fzd5/Fzd8/Igf1r/Mtor/Nox4/Ntrk3/App/Btc/Cdk5r1/Dag1/Ddx3x/Dstyk/Emp2/Erbb4/Ezh2/Fbxw7/Fzd4/Gab1/Kitl/Lmtk2/Map3k13/Map3k4/Met/Ppp2ca/Prlr/Prox1/Rac1/Rap1a/Slc1a1/Tab2/Tek/Vldlr/Zeb2/Abi2/Axin2/Cdc42/Dab2ip/Epha7/Fbn1/Irs1/Kras/Pim1/Ppp1r9a/Tead1/Tnfsf11/Acsl1/Akap6/Atp2b4/Axin1/Cacul1/Ccnd2/Ccny/Egr1/Epha3/Ephb4/Ern1/Fgfr2/Iqgap1/Lmo4/Map2k4/Map3k1/Map3k11/Mmd2/Nrg1/Osbpl8/Parp16/Pde5a/Pik3ca/Prk…	270
GO:0048675	GO:0048675	axon extension	101/7994	115/10876	0.000138233	0.00532772	0.00435716	Bmpr2/Ntrk3/Dip2b/Golga4/Gsk3b/Map3k13/Nrp1/Pafah1b1/Sema3g/Myo5b/Srf/Cdh4/Dnm2/Itgb1/Lhx2/Macf1/Map1b/Plxna3/Raph1/Rufy3/Sema5a/Sema6a/Sema6d/Slc9a6/Slit1/Ttl/Ulk2/Dcx/Ednra/Hsp90aa1/Limk1/Ntn1/Sema7a/Tnr/Ulk1/Wnt3a/Mapt/Plxna4/Sema3c/Sema6b/Barhl2/Nlgn3/Rab21/Actr3/Sema4g/Usp9x/Clasp2/Cxcl12/Mgll/Ngf/Sema3b/Draxin/Dscam/Sema3a/Sema4c/Sin3a/Auts2/Map2/Abl1/Dpysl2/Gdi1/L1cam/Sema4f/Bdnf/Nkx6-1/Pt…	101
GO:0006417	GO:0006417	regulation of translation	209/7994	251/10876	0.000144658	0.00553181	0.00452407	Ago2/Kbtbd8/Mtor/Trim71/Ago3/App/Bzw1/Bzw2/Cpeb1/Cpeb3/Ddx3x/Eif4g2/Eif5a2/Fmr1/Hnrnpu/Igfbp5/Mapk1/Msi1/Nanos1/Pcif1/Pum2/Rc3h1/Rc3h2/Rnf139/Syncrip/Tia1/Tnrc6a/Tnrc6b/Zfp36l2/Dcp2/Eif4e/Eif5/Eif5b/Ireb2/Larp1/Parn/Rbm24/Rock2/Ythdf3/Ago1/Akap6/Akt2/Btg2/Casc3/Cnot1/Cnot2/Dapk1/Ddx6/Dnajc1/Eif3b/Eif4ebp2/Etf1/Fxr1/Fxr2/Igf2bp1/Impact/Larp4b/Nck2/Pan3/Pde12/Plxnb2/Pml/Rbms3/Rock1/Rps6kb1/Rxra/Sam…	209
GO:0021953	GO:0021953	central nervous system neuron differentiation	153/7994	180/10876	0.000145522	0.00553181	0.00452407	Hoxa1/Atp2b2/Bmpr1b/Cdh11/Grid2/Id4/Lhx1/Nfib/Nrp1/Pafah1b1/Prox1/Ptch1/Rac1/Rora/Sox1/Tal1/Zeb2/Zswim6/Dcc/Foxg1/Foxp2/Slc4a10/Atp7a/B4galt6/Bcl11b/Bmpr1a/Btg2/D16Ertd472e/Dicer1/Dll4/Dlx2/Fgfr2/Gli3/Gnaq/Lhx4/Lmo4/Nfix/Nkx2-1/Pax3/Plxna3/Rapgef2/Tox/Tsku/Fezf2/Wnt7a/Arx/Cacna1a/Dcx/Ephb2/Gata2/Hsp90aa1/Isl1/Nrxn1/Psen1/Ulk1/Wnt3a/Cntn2/Plxna4/Sox4/Spock1/Sufu/Atg7/Elavl4/Ephb1/Hoxc10/Lhx5/Nr4a2…	153
GO:0071559	GO:0071559	response to transforming growth factor beta	168/7994	199/10876	0.000150974	0.0056556	0.00462531	Igf1r/Zbtb7a/Acvr1c/Arid4b/Aspn/Bmpr1b/Cav3/Cdh5/Creb1/Fbn2/Fos/Htra3/Itga8/Ldlrad4/Nlk/Npnt/Ogt/Onecut2/Rbbp7/Rnf111/Runx1/Sap30l/Sox6/Sox9/Spred1/Tet1/Tgfbr1/Tgfbr3/Zeb1/Zeb2/Zfhx3/Zfp36l2/Acvr1/Crebbp/Fbn1/Nr3c1/Nrep/Ppargc1a/Rasl11b/Rock2/Runx3/Smad4/Axin1/Bcl9l/Cav1/Crkl/Dnm2/Furin/Hipk2/Itga3/Lats1/Lemd3/Map3k1/Nkx2-1/Onecut1/Ovol2/Parp1/Peg10/Pmepa1/Pml/Ppara/Rock1/Sirt1/Ski/Smad5/Smurf2/S…	168
GO:0034329	GO:0034329	cell junction assembly	283/7994	346/10876	0.000151899	0.0056556	0.00462531	Fzd5/Ntrk3/App/Bcas3/Cadm1/Cdh11/Cdh5/Cdh6/Cntn5/Dlc1/Dlg5/Efna5/Efnb2/Erbb4/Flrt2/Flrt3/Gabrb2/Gja1/Grid2/Gsk3b/Heg1/Lingo2/Lrrc4/Lrrn1/Lrrn3/Lrrtm2/Magi2/Mecp2/Nptx1/Nrp1/Phldb2/Plxnb1/Rac1/Rap1a/Rap1b/Setd5/Shank2/Six4/Stau2/Tek/Abi2/Cdc42/Cdh20/Epha7/Hipk1/Jam3/Limch1/Mdga2/Mpdz/Pkn2/Ppp1r9a/Rock2/Srf/Ache/Actn4/Cav1/Cbln4/Cdh2/Cdh9/Cgn/Crkl/Efnb1/Epha3/Farp1/Flrt1/Fmn1/Gja5/Gpc4/Gpm6b/Iqgap1…	283
GO:0035249	GO:0035249	synaptic transmission, glutamatergic	83/7994	93/10876	0.000152684	0.0056556	0.00462531	Gria4/Clcn3/Dgki/Dtnbp1/Grid2/Grin2a/Ptgs2/Shank2/Tshz3/Gria2/Grm1/Homer1/Myo5a/Shc3/Cacnb4/Cacng5/Cdh2/Grid1/Ror2/Cacna1a/Cacng2/Cnih3/Cnr1/Grik3/Grin2b/Grin2d/Nf1/Ngfr/Nrxn1/Psen1/Reln/Syt1/Tnr/Unc13c/Cdh8/Ext1/Glul/Grm7/Nlgn3/Slc17a6/Unc13a/Htr1b/Rab3gap1/Stxbp1/Dcdc2a/Grm2/Slc17a8/Iqsec2/Nlgn2/Oxtr/Slc17a7/Atad1/Adcyap1/Hcn1/Htr2a/Adora1/Aph1b/Aph1c/Grik4/Adrb2/Cnih2/Mapk8ip2/Dgkz/Shank3/Frrs…	83
GO:0040017	GO:0040017	positive regulation of locomotion	378/7994	469/10876	0.000154533	0.0056556	0.00462531	Ago2/Bmpr2/Igf1r/Insm1/Mtor/Nox4/Ntrk3/Ppp3ca/Akt3/App/Arhgap5/Atp8a1/Bcas3/Cdh5/Cpeb1/Erbb4/Ets1/Fga/Foxp1/Fzd4/Gab1/Gata3/Has2/Hdac9/Hgf/Igfbp5/Iqsec1/Kitl/Mapk1/Met/Mgat5/Nfe2l2/Nrp1/Onecut2/Pcsk5/Pde4d/Prkce/Prox1/Ptgs2/Rac1/Rreb1/Sema3g/Sox9/Ssh1/Stk4/Tek/Tgfbr1/Acvr1/Acvr1b/Apc/Cbll1/Cxcl10/Dab2ip/Fubp1/Irs1/Jam3/Mapk8/Myo5a/Pik3c2a/Rock2/Spag9/Wnk1/Actn4/Akt2/Amot/Amotl1/Aqp1/Atp7a/Cav1/Cc…	378
GO:0035418	GO:0035418	protein localization to synapse	69/7994	76/10876	0.000155354	0.0056556	0.00462531	Abhd17b/Dag1/Grin2a/Gsk3b/Kif5b/Magi2/Nptx1/Rap1a/Stau2/Homer1/Scrib/Tnik/Gpc4/Mapk10/Slitrk3/Vps35/Adam10/Cacng2/Cnih3/Dlg2/Kif5c/Mapk8ip3/Nptx2/Nrxn1/Reln/Snap25/Bsn/Dlgap1/Mapt/Shank1/Zdhhc15/Nlgn3/Nrxn2/Arhgap44/Grip1/Nsg1/Rab8a/Stx1b/Gphn/Iqsec2/Nlgn2/Pclo/Dlg1/Stx3/Ghsr/Gripap1/Rab11a/Gpc6/Map1a/Npcd/Git1/Kalrn/Kif5a/Map2k1/Dlg4/Vamp2/Lgi1/Rab27b/Rapgef4/Snap47/Camk2a/Rapsn/Stau1/Clstn3/Asi…	69
GO:0021543	GO:0021543	pallium development	117/7994	135/10876	0.000155626	0.0056556	0.00462531	Btbd3/Cdk5r1/Fat4/Gsk3b/Id4/Kcna1/Neurod1/Pafah1b1/Plcb1/Prox1/Rac1/Socs7/Ywhae/Zbtb18/Zeb2/Dab2ip/Foxg1/Srf/Uba6/Btg2/Cdh2/Crkl/Cul5/Dicer1/Dlx2/Efhc1/Gli3/Igf2bp1/Kif3a/Lhx2/Lrp6/Mdk/Nkx2-1/Nr4a3/Plxna3/Tacc1/Tacc2/Tsku/Fezf2/Arx/Ccdc85c/Col3a1/Dcx/Emx2/Mdga1/Mfsd2a/Neurod6/Nf1/Pex13/Pou3f3/Psen1/Reln/Robo1/Srgap2/Tsc1/Wnt3a/Sema6b/Atg7/Celf1/Dmrta2/Lhx5/Pax6/Phactr1/Pou3f2/Sox2/Sun2/Tra2b/Pten…	117
GO:0043583	GO:0043583	ear development	164/7994	194/10876	0.000155911	0.0056556	0.00462531	Hoxa1/Aldh1a3/Atp2b2/Bcl2l11/Bloc1s5/Cebpa/Cux1/Ece1/Eya1/Fat4/Fzd6/Gabrb2/Gata3/Hey2/Itga8/Mapk1/Msx1/Mycl/Mycn/Neurod1/Nog/Pafah1b1/Prox1/Rac1/Six4/Sox9/Zeb1/Foxg1/Fzd2/Pax8/Prkra/Scrib/Sod1/Tbx1/Abr/Dicer1/Dlx5/Eya4/Fgfr2/Gas1/Gli3/Insig2/Jag1/Jag2/Kif3a/Lrig1/Nr4a3/Prrx1/Ptpn11/Rdh10/Ror2/Sdc4/Slitrk6/Spry2/Tshz1/Tsku/Vangl2/Adam10/Ccm2/Ednra/Ephb2/Fzd3/Gata2/Hoxa13/Lin7a/Nipbl/Ntn1/Otx2/Rpgr…	164
GO:0030879	GO:0030879	mammary gland development	96/7994	109/10876	0.00015822	0.00569291	0.00465583	Igf1r/Arhgap5/Atp2b2/Bcl2l11/Cav3/Creb1/Erbb4/Etv5/Gata3/Gja1/Igfbp5/Mapk1/Msx1/Prlr/Ptch1/Rreb1/Socs2/Sox9/Stat6/Elf5/Irs1/Nr3c1/Pthlh/Scrib/Slc12a2/Tnfsf11/Ar/Capn1/Cav1/Chuk/Fgfr2/Gli3/Hoxa5/Lats1/Lrp6/Pax3/Pml/Vdr/Zbtb7b/Csf1/Foxb1/Hoxa9/Lbh/Med1/Ntn1/Robo1/Tgfb3/Wnt3a/Src/Ccnd1/Csmd1/Usf2/Zfp703/Tgfa/Kdm5b/Tph1/Hoxb9/Irs2/Ncoa3/Nrg3/Tbx3/Tfap2c/Arhgap35/Hif1a/Cdo1/Fgf10/Tgfbr2/Esr1/Btrc/Fasn…	96
GO:0051145	GO:0051145	smooth muscle cell differentiation	59/7994	64/10876	0.000159223	0.00569291	0.00465583	Ankrd17/Hey2/Itga8/Mecp2/Npnt/Smarca2/Smarca4/Sox9/Tshz3/Zeb1/Acvr1/Prok2/Srf/Ednrb/Fgfr2/Gata6/Nfatc1/Rcan1/Sirt1/Vangl2/Aplnr/Ednra/Foxo4/Myocd/Six1/Hey1/Sgcb/Tmem204/Med28/Shh/Smad6/Kit/Notch1/Tbx18/Tbx3/Eng/Ctnnb1/Fgf10/Pdcd4/Rbpms2/Adm/Pitx2/Fgf9/Nfatc3/Nfatc4/Vegfa/Wnt4/Tmsb4x/Efemp2/Ntf3/Pdgfb/Pdgfrb/Cth/Gper1/Pbrm1/Tbx2/Foxf1/Wnt7b/Hes1	59
GO:0048844	GO:0048844	artery morphogenesis	64/7994	70/10876	0.000160017	0.00569291	0.00465583	Bmpr2/Hoxa1/Akt3/Arid2/Efnb2/Eya1/Hey2/Lrp2/Nog/Nrp1/Prox1/Smarca4/Tgfbr1/Kat6a/Srf/Tbx1/Adamts9/Bmpr1a/Chrd/Dll4/Ephb4/Gja5/Jag1/Mdk/Prrx1/Cited2/Col3a1/Ednra/Hoxa13/Myocd/Nf1/Six1/Hey1/Ptger4/Sox4/Tfap2b/Chd7/Foxc1/Notch1/Prdm1/Rbpj/Eng/Zmiz1/Ctnnb1/Tgfb2/Smad7/Hand2/Mylk/Vegfa/Edn1/Notch3/Efemp2/Prrx2/Pdgfrb/Tbx2/Wnt11/Foxf1/Ldlr/Hes1/Lrp1/Sec24b/Apoe/Rtn4/Acvrl1	64
GO:0051403	GO:0051403	stress-activated MAPK cascade	156/7994	184/10876	0.000165299	0.00584338	0.00477888	Igf1r/Taok1/Trib1/App/Cav3/Dusp1/Foxm1/Hgf/Hipk3/Lmnb1/Map3k13/Map3k4/Mapk1/Met/Nrk/Pafah1b1/Plcb1/Cdc42/Dab2ip/Dact1/Dusp16/Hmgcr/Mapk8/Mdfi/Tnfsf11/Tnik/Atf7/Axin1/Emc10/Hipk2/Map2k4/Map3k1/Map3k11/Map3k3/Mapk10/Mapk14/Mecom/Nr2c2/Oprk1/Rap2a/Rapgef1/Rb1cc1/Ripk2/Ror2/Sash1/Sfrp5/Sh3rf1/Stk39/Traf3/Traf6/Zfp36l1/Wnt7a/Ankrd6/Edar/Fgf14/Foxo1/Klhl31/Map2k7/Map3k12/Mapk8ip3/Mfhas1/Mturn/Sfrp1/Map…	156
GO:0061448	GO:0061448	connective tissue development	197/7994	236/10876	0.000166894	0.00586243	0.00479446	Bmpr2/Hoxa3/Zbtb7a/Arid5b/Arrdc3/Bmpr1b/Col10a1/Ebf2/Id4/Klf7/Mef2d/Mex3c/Msx1/Mycn/Nfib/Nog/Prkaa1/Pum2/Rspo2/Runx1/Sorl1/Sox6/Sox9/Stc1/Tgfbr1/Thrb/Zeb1/Axin2/Chsy1/Mboat2/Ppargc1a/Pthlh/Rasal2/Runx2/Runx3/Slc39a14/Srf/Tbl1xr1/Acan/Atp7a/Barx2/Bmp3/Bmp6/Bmpr1a/Creb3l2/Dgat2/Dicer1/Dlx2/Egr1/Gli3/Hoxa5/Lrp6/Mapk14/Mdk/Mkx/Ncoa2/Parp1/Pgrmc2/Pik3ca/Prrx1/Ptpn11/Rarg/Rela/Ror2/Sirt1/Smad5/Smpd3/Sn…	197
GO:0001764	GO:0001764	neuron migration	144/7994	169/10876	0.000177319	0.00618943	0.00506189	Ntrk3/Cdk5r1/Ddit4/Flrt2/Gata3/Gja1/Gsk3b/Lhx1/Lrig2/Mark1/Met/Nr2f2/Nrp1/Pafah1b1/Prkg1/Rac1/Sox1/Unc5d/Ywhae/Zswim6/Abi2/Dab2ip/Dcc/Foxg1/Igsf10/Mapk8/Mdga2/Srf/Apbb2/Celsr3/Cep85l/Crkl/Itga3/Katna1/Mdk/Myh10/Nav1/Nkx2-1/Nrg1/Plxnb2/Ptprz1/Rapgef2/Sdccag8/Sema6a/Sh3rf1/Stat3/Fezf2/Arx/Col3a1/Dcx/Emx2/Fzd3/Gata2/Mapk8ip3/Mdga1/Neo1/Nipbl/Ntn1/Pcm1/Pex13/Psen1/Reln/Satb2/Srgap2/Ulk1/Cntn2/Mapt/Ma…	144
GO:0048864	GO:0048864	stem cell development	73/7994	81/10876	0.000181712	0.00626399	0.00512287	Kbtbd8/Erbb4/Kitl/Mapk1/Nrp1/Sema3g/Sox11/Sox9/Zeb2/Acvr1/Cdc42/Tbx1/Bmpr1a/Cdh2/Dicer1/Ednrb/Efnb1/Jag1/Ovol2/Pax3/Pdcd6/Rdh10/Sema5a/Sema6a/Sema6d/Snai2/Sox8/Wnt7a/Cited2/Coro1c/Ednra/Isl1/Msi2/Ret/Sema7a/Mapk3/Sema3c/Sema6b/Gdnf/Pax6/Phactr4/Bmp7/Sema4g/Shh/Aldh1a2/Fam172a/Foxc1/Sema3b/Tfap2a/Twist1/Hif1a/Phox2b/Sema3a/Sema4c/Bcl2/Hand2/Pitx2/Sema4f/Sema3d/Sema5b/Alx1/Edn1/Fn1/Gbx2/Setd2/Sema4…	73
GO:0071774	GO:0071774	response to fibroblast growth factor	73/7994	81/10876	0.000181712	0.00626399	0.00512287	Trim71/Dstyk/Fat4/Flrt2/Flrt3/Frs2/Gata3/Nog/Zfp36l2/Runx2/Tbx1/Apln/Chrd/Crkl/Dll4/Fgfr2/Flrt1/Gpc1/Grb2/Iqgap1/Kif16b/Ndst1/Nptn/Nr4a1/Ptpn11/Sos1/Spry1/Spry2/Zfp36l1/Ngfr/Nrxn1/Sfrp1/Spry4/Ext1/Sulf2/Itgb1bp1/Smoc2/Tcf7l2/Hyal1/Fam20c/Fgf16/Fgf7/Cep57/Ctnnb1/Thbs1/Fgf10/Fgf6/Elk1/Churc1/Egr3/Fgf9/Fgf18/Kl/Shcbp1/Wnt4/Fgf4/Sulf1/Zfp36/Ndnf/Fgf23/Pdgfb/Fgf20/Ier2/Wnt5a/Tbx2/Fgfr4/Hhip/Setx/Fgf5/…	73
GO:0002065	GO:0002065	columnar/cuboidal epithelial cell differentiation	95/7994	108/10876	0.000190987	0.00654307	0.0053511	Fzd5/Insm1/Cbfa2t2/Dlg5/Eya1/Foxp1/Gja1/Neurod1/Nfib/Nr5a2/Prox1/Rfx3/Sox11/Sox9/Cdk6/Cftr/Tbx1/Zbed6/Zfp800/Bmp6/C1galt1/Cav1/Cdh2/Clock/Dicer1/Dlx3/Fgfr2/Gata6/Hoxa5/Jag1/Klf4/Map1b/Onecut1/Pdpk1/Rarg/Rxra/Yipf6/Abl2/Gata2/Gdf11/Otx2/Rara/Sox4/Src/Ext1/Foxp4/Kdm2a/Pax6/Pou3f2/Bmp7/Otp/Bmp2/Foxa1/Kcnma1/Serpine1/Fam20c/Notch1/Prdm1/Bhlha15/Hif1a/Ctnnb1/Abl1/Sav1/Hnf4a/Rarb/Cdx2/Shroom3/Nkx6-1/Dl…	95
GO:0001822	GO:0001822	kidney development	214/7994	258/10876	0.000193997	0.00659468	0.00539332	Hs3st3b1/Ppp3ca/Sim1/Arid5b/Bcl2l11/Cux1/Dlg5/Efnb2/Erbb4/Eya1/Fat4/Gata3/Gzf1/Itga8/Lhx1/Lrp2/Myo1e/Nog/Npnt/Nrp1/Pcsk5/Ptch1/Pygo1/Robo2/Sall1/Sgpl1/Six4/Sox9/Tek/Tet2/Tgfbr1/Tshz3/Apc/Arg2/Epha7/Fbn1/Gcnt4/Greb1l/Hnf1b/Hs2st1/Pax8/Smad4/Traf3ip1/Vcan/Ahr/Anxa4/Aqp1/Bmp6/C1galt1/Ednrb/Egr1/Fgfr2/Fmn1/Fras1/Gli3/Glis2/Itga3/Jag1/Jmjd6/Kank2/Kif26b/Kif3a/Ovol1/Pgf/Rdh10/Smad5/Sox8/Spry1/Vangl2/Zb…	214
GO:0031331	GO:0031331	positive regulation of cellular catabolic process	253/7994	308/10876	0.00019487	0.00659468	0.00539332	Ago2/Mtor/Trib1/Trib2/Trim71/App/Bcl2l11/Cpeb3/Fbxw7/Gclc/Gnai3/Gsk3b/Herpud1/Hnrnpu/Nanos1/Prickle1/Prkaa1/Rc3h1/Rc3h2/Rgma/Rnf139/Slc4a4/Socs5/Sumo3/Syncrip/Tnrc6a/Tnrc6b/Trp53inp1/Zbtb20/Zfp36l2/Axin2/Dcp2/Irs1/Larp1/Mapk8/Mtdh/Parn/Pik3c2a/Rbm24/Rnf217/Rock2/Trp53inp2/Wac/Ythdf3/Abcd1/Abhd5/Akt2/Ankib1/Arih1/Axin1/Btg2/Cav1/Cnot1/Cnot2/Cpt1a/Csnk1d/Dapk1/Fam122a/Grsf1/Hspb8/Igf2bp1/Lin28b/Pan…	253
GO:0030032	GO:0030032	lamellipodium assembly	58/7994	63/10876	0.000200883	0.00673325	0.00550664	Mtor/Ablim3/Rac1/Abi2/Cdc42/Aqp1/Arhgef4/Arhgef6/Arhgef7/Atp7a/Dnm2/Hdac4/Itgb1/Nck2/Spata13/Wasf2/Akirin1/Ccdc88a/Dmtn/Mstn/Nck1/Pik3r1/Srgap2/Vav3/Ablim1/Golph3/Actr3/Fer/Fgd4/Pxn/Actr2/Frmd7/Kit/Ptpro/Whamm/Auts2/Pmp22/Ablim2/Capzb/Fscn1/Plce1/S1pr1/Parvb/Slit2/Vav2/Vcl/Ajuba/Epha2/Twf1/Wasf3/Clrn1/Brk1/Plxnb3/Wnt1/Nckap1/Cyfip1/Abi3/Rhod	58
GO:0016049	GO:0016049	cell growth	325/7994	401/10876	0.000201391	0.00673325	0.00550664	Bmpr2/Mtor/Ntrk3/Adrb1/App/Cadm1/Cav3/Dcbld2/Dcun1d3/Ddx3x/Derl2/Dip2b/Efna5/Eif4g2/Flrt3/Foxp1/Gja1/Golga4/Gsk3b/Igfbp5/Map3k13/Mecp2/Mex3c/Msx1/Nanos1/Nrp1/Pafah1b1/Rbbp7/Rgma/Sema3g/Sgk1/Slc23a2/Smarca2/Smarca4/Socs2/Sox9/Tgfbr1/Usp47/Zeb2/Zmat3/Acsl4/Acvr1b/Bbc3/Cdc42/Csnk2a1/Dab2ip/Dact3/Dnajc2/Epha7/Fubp1/Myo5b/Nr3c1/Smad4/Srf/Tead1/Uri1/Adipor2/Adnp2/Akap6/Bcl6/Brat1/Cdh4/Cpne5/Crkl/Dcun1d…	325
GO:0014033	GO:0014033	neural crest cell differentiation	77/7994	86/10876	0.000206079	0.00684873	0.00560108	Kbtbd8/Erbb4/Kitl/Mapk1/Nrp1/Sema3g/Sox11/Sox9/Zeb2/Acvr1/Cdc42/Smad4/Tbx1/Bmpr1a/Cdh2/Dicer1/Ednrb/Efnb1/Jag1/Lrp6/Ovol2/Pax3/Pdcd6/Rdh10/Sema5a/Sema6a/Sema6d/Snai2/Sox8/Cited2/Coro1c/Ednra/Isl1/Ret/Sema7a/Sfrp1/Six1/Mapk3/Sema3c/Sema6b/Ext1/Gdnf/Pax6/Phactr4/Bmp7/Sema4g/Shh/Aldh1a2/Fam172a/Foxc1/Sema3b/Tfap2a/Twist1/Hif1a/Phox2b/Sema3a/Sema4c/Hand2/Pitx2/Sema4f/Zic2/Sema3d/Sema5b/Alx1/Edn1/Fn1/…	77
GO:0003231	GO:0003231	cardiac ventricle development	103/7994	118/10876	0.000207364	0.00685041	0.00560246	Bmpr2/Frs2/Gata3/Heg1/Hey2/Lrp2/Naca/Nog/Prox1/Robo2/Sall1/Smarca4/Sox11/Tgfbr1/Tgfbr3/Tmem65/Acvr1/Fzd2/Greb1l/Pax8/Smad4/Ahr/Bmpr1a/Dll4/Dnm2/Fgfr2/Gja5/Jag1/Lmo4/Lrp6/Nfatc1/Nrg1/Pde2a/Ppp1r13l/Rbm15/Rxra/Ryr2/Sall4/Vangl2/Zmpste24/Aplnr/Cited2/Ednra/Hoxa13/Isl1/Ltbp1/Mdm4/Med1/Myocd/Robo1/Xirp2/Egln1/Hey1/Heyl/Sema3c/Sox4/Sufu/Chd7/Matr3/Trip11/Grhl2/Smad6/Dsp/Fkbp1a/Foxc1/Luzp1/Notch1/Prdm1/…	103
GO:0001654	GO:0001654	eye development	252/7994	307/10876	0.000219662	0.00717131	0.0058649	Bmpr2/Fzd5/Ntrk3/Aldh1a3/Bmpr1b/Frs2/Fzd4/Gata3/Gja1/Gnb1/Lhx1/Meis2/Mitf/Neurod1/Nrp1/Pbx3/Pds5b/Pknox1/Pou2f1/Prox1/Rorb/Slc1a1/Smarca4/Smoc1/Sox1/Sox11/Sox9/Spred1/Stau2/Tenm3/Tgfbr1/Tgif1/Tgif2/Thrb/Tspan12/Zeb1/Zeb2/Abi2/Apc/Celf4/Fat1/Foxp2/Hipk1/Scrib/Srf/Traf3ip1/Ache/Ahr/Aqp1/Bcl11b/Bmp6/Col4a1/Crybg3/Ctns/Dll4/Dlx2/Fgfr2/Gas1/Gli3/Gpd2/Hipk2/Jag1/Jmjd6/Klf4/Lhx2/Lrp6/Man2a1/Map3k1/Myh10…	252
GO:0150063	GO:0150063	visual system development	252/7994	307/10876	0.000219662	0.00717131	0.0058649	Bmpr2/Fzd5/Ntrk3/Aldh1a3/Bmpr1b/Frs2/Fzd4/Gata3/Gja1/Gnb1/Lhx1/Meis2/Mitf/Neurod1/Nrp1/Pbx3/Pds5b/Pknox1/Pou2f1/Prox1/Rorb/Slc1a1/Smarca4/Smoc1/Sox1/Sox11/Sox9/Spred1/Stau2/Tenm3/Tgfbr1/Tgif1/Tgif2/Thrb/Tspan12/Zeb1/Zeb2/Abi2/Apc/Celf4/Fat1/Foxp2/Hipk1/Scrib/Srf/Traf3ip1/Ache/Ahr/Aqp1/Bcl11b/Bmp6/Col4a1/Crybg3/Ctns/Dll4/Dlx2/Fgfr2/Gas1/Gli3/Gpd2/Hipk2/Jag1/Jmjd6/Klf4/Lhx2/Lrp6/Man2a1/Map3k1/Myh10…	252
GO:0060412	GO:0060412	ventricular septum morphogenesis	41/7994	43/10876	0.000233573	0.00758087	0.00619985	Bmpr2/Hey2/Nog/Prox1/Robo2/Sox11/Tgfbr1/Tgfbr3/Acvr1/Fzd2/Smad4/Bmpr1a/Fgfr2/Gja5/Lrp6/Nfatc1/Rbm15/Vangl2/Aplnr/Cited2/Robo1/Egln1/Hey1/Heyl/Sox4/Notch1/Rbpj/Tbx3/Zfpm2/Sav1/Tgfb2/Tgfbr2/Fzd1/Smad7/Pitx2/Slit2/Wnt5a/Id2/Slit3/Wnt11/Hes1	41
GO:1901653	GO:1901653	cellular response to peptide	201/7994	242/10876	0.00025819	0.00830405	0.00679129	Igf1r/Adcy6/Akt3/App/Cpeb1/Gja1/Gsk3b/Hdac9/Nfe2l2/Ogt/Plcb1/Prkaa1/Rab15/Rac1/Sgk1/Socs2/Socs7/Sorl1/Stat6/Apc/Atp2b1/Irs1/Myo5a/Nr3c2/Rock2/Slc39a14/Ahcyl1/Akt2/Anxa5/Cacna2d1/Cav1/Eif4ebp2/Gnai2/Gpam/Grb2/Insig2/Irf1/Kank1/Lpin1/Mbd5/Myo1c/Ncoa2/Nr4a1/Nr4a3/Osbpl8/Parp1/Phip/Pid1/Pip4k2a/Pip4k2c/Ptpn1/Ptpn11/Rab10/Rela/Rhoq/Ripk2/Rock1/Rps6kb1/Sesn3/Shc1/Sirt1/Slc27a1/Smpd3/Snx5/Snx6/Soga1/Sp1…	201
GO:0071772	GO:0071772	response to BMP	122/7994	142/10876	0.000260343	0.00830405	0.00679129	Bmpr2/Bmpr1b/Cdh5/Ctdspl2/Gata3/Htra3/Lrp2/Msx1/Nog/Rgma/Sorl1/Sox11/Tgfbr3/Acvr1/Fbn1/Runx2/Smad4/Bmp6/Bmpr1a/Cav1/Chrd/Dlx3/Dlx5/Egr1/Fstl1/Gata6/Hipk2/Hivep1/Itga3/Lemd2/Lemd3/Numa1/Rnf165/Ror2/Scube3/Sfrp5/Ski/Smad5/Smpd3/Smurf2/Twsg1/Ube2o/Acvr2a/Gdf2/Grem1/Hoxa13/Kcnd3/Kcp/Neo1/Notch2/Pparg/Sfrp1/Skor1/Smad2/Smad9/Tgfb3/Vwc2/Vwc2l/Wnt3a/Heyl/Mapk3/Smad3/Tfap2b/Tmem100/Ext1/Usp15/Bmp7/Skil/A…	122
GO:0071773	GO:0071773	cellular response to BMP stimulus	122/7994	142/10876	0.000260343	0.00830405	0.00679129	Bmpr2/Bmpr1b/Cdh5/Ctdspl2/Gata3/Htra3/Lrp2/Msx1/Nog/Rgma/Sorl1/Sox11/Tgfbr3/Acvr1/Fbn1/Runx2/Smad4/Bmp6/Bmpr1a/Cav1/Chrd/Dlx3/Dlx5/Egr1/Fstl1/Gata6/Hipk2/Hivep1/Itga3/Lemd2/Lemd3/Numa1/Rnf165/Ror2/Scube3/Sfrp5/Ski/Smad5/Smpd3/Smurf2/Twsg1/Ube2o/Acvr2a/Gdf2/Grem1/Hoxa13/Kcnd3/Kcp/Neo1/Notch2/Pparg/Sfrp1/Skor1/Smad2/Smad9/Tgfb3/Vwc2/Vwc2l/Wnt3a/Heyl/Mapk3/Smad3/Tfap2b/Tmem100/Ext1/Usp15/Bmp7/Skil/A…	122
GO:0072657	GO:0072657	protein localization to membrane	376/7994	468/10876	0.000263044	0.00834225	0.00682253	Adcy6/Anxa2/Atp1b1/Cacnb2/Cav3/Cdk5r1/Dag1/Emc7/Emp2/Etv5/Exoc5/Fzd9/Get4/Golga4/Grin2a/Gsk3b/Kcnb2/Kif5b/Lrrc4/Magi2/Mtcl1/Naca/Nptx1/Ogt/Pdzd11/Pikfyve/Ppfia1/Ptch1/Ptpn9/Rab15/Rac1/Rap1a/Shisa6/Slc1a1/Srpr/Ssh1/Syngap1/Tm9sf3/Tram2/Tspan5/Zdhhc21/Bbc3/Cnst/Csnk2a1/Myo5a/Myo5b/Rock2/Scrib/Sptbn1/Tnik/Akap5/Akt2/Ar/Arl5b/Atp2b4/Braf/Cask/Cdh2/Clip3/Crkl/Ehd3/Emc10/Emc3/Emc8/Epha3/Fcho2/Flot2/Frm…	376
GO:0071560	GO:0071560	cellular response to transforming growth factor beta stimulus	164/7994	195/10876	0.000270015	0.00851466	0.00696353	Igf1r/Zbtb7a/Acvr1c/Arid4b/Aspn/Bmpr1b/Cav3/Cdh5/Creb1/Fbn2/Fos/Htra3/Itga8/Ldlrad4/Nlk/Npnt/Ogt/Onecut2/Rbbp7/Rnf111/Runx1/Sap30l/Sox6/Sox9/Spred1/Tet1/Tgfbr1/Tgfbr3/Zeb1/Zeb2/Zfp36l2/Acvr1/Crebbp/Fbn1/Nr3c1/Nrep/Ppargc1a/Rasl11b/Smad4/Axin1/Bcl9l/Cav1/Crkl/Dnm2/Furin/Hipk2/Itga3/Lats1/Lemd3/Map3k1/Nkx2-1/Onecut1/Ovol2/Parp1/Peg10/Pmepa1/Pml/Ppara/Sirt1/Ski/Smad5/Smurf2/Snx6/Spry1/Spry2/Stat3/Ts…	164
GO:0044344	GO:0044344	cellular response to fibroblast growth factor stimulus	71/7994	79/10876	0.000276566	0.00862323	0.00705232	Trim71/Dstyk/Fat4/Flrt2/Flrt3/Frs2/Gata3/Nog/Zfp36l2/Runx2/Tbx1/Apln/Chrd/Crkl/Dll4/Fgfr2/Flrt1/Gpc1/Grb2/Iqgap1/Kif16b/Ndst1/Nptn/Nr4a1/Ptpn11/Sos1/Spry1/Spry2/Zfp36l1/Ngfr/Nrxn1/Sfrp1/Spry4/Ext1/Sulf2/Itgb1bp1/Smoc2/Tcf7l2/Hyal1/Fam20c/Fgf16/Fgf7/Cep57/Ctnnb1/Thbs1/Fgf10/Fgf6/Churc1/Egr3/Fgf9/Fgf18/Kl/Shcbp1/Wnt4/Fgf4/Sulf1/Zfp36/Ndnf/Fgf23/Pdgfb/Fgf20/Wnt5a/Tbx2/Fgfr4/Hhip/Setx/Fgf5/Cd44/Fgf15…	71
GO:0061387	GO:0061387	regulation of extent of cell growth	93/7994	106/10876	0.000277315	0.00862323	0.00705232	Bmpr2/Ntrk3/Dip2b/Efna5/Golga4/Gsk3b/Map3k13/Nrp1/Pafah1b1/Rgma/Sema3g/Epha7/Myo5b/Srf/Cdh4/Dnm2/Macf1/Map1b/Plxna3/Rufy3/Sema5a/Sema6a/Sema6d/Slit1/Ttl/Ulk2/Dcx/Limk1/Ntn1/Sema7a/Tnr/Ulk1/Wnt3a/Mapt/Plxna4/Sema3c/Sema6b/Barhl2/Rab21/Actr3/Sema4g/Clasp2/Cxcl12/Mgll/Ngf/Sema3b/Draxin/Dscam/Fstl4/Sema3a/Sema4c/Sin3a/Map2/Abl1/Dpysl2/Gdi1/L1cam/Sema4f/Bdnf/Nkx6-1/Ptprs/Atp5g1/Omg/Pou4f2/Sema3d/Sema5…	93
GO:0021549	GO:0021549	cerebellum development	80/7994	90/10876	0.000278119	0.00862323	0.00705232	Igf1r/Atp2b2/Cdk5r1/Ezh2/Fzd4/Grid2/Lhx1/Mecp2/Nanos1/Neurod1/Prox1/Rora/Ttbk2/Zbtb18/Foxp2/Atp7a/Cntn1/Crkl/Gas1/Lrp6/Mdk/Myh10/Nav2/Nfix/Nr2c2/Ptpn11/Rere/Wnt7a/Abl2/Cacna1a/En1/Nrxn1/Rpgrip1l/Ulk1/Aars/Atg7/Lhx5/Neurod2/Cntnap2/Gabrb3/Crk/Dixdc1/Usp9x/Atrn/Cend1/Foxc1/Sez6l2/Kif14/Sema4c/Abl1/Atxn2/Fcgr2b/Hspa5/Klhl1/Ptprs/Arcn1/Dll1/Map2k1/Sptbn2/Ttc21b/Gba/Slc25a46/Gbx2/Lmx1a/Agtr2/Gli2/Zfp3…	80
GO:0001709	GO:0001709	cell fate determination	34/7994	35/10876	0.000280267	0.00864156	0.00706731	Cyp26b1/Ebf2/Gata3/Prox1/Ptch1/Smarca4/Cdc42/Foxg1/Gata6/Jag2/Prrx1/Fezf2/Wnt7a/Gata2/Isl1/Notch2/Otx2/Barhl2/Pax2/Pax6/Lbx1/Ntf5/Ctnnb1/Ptch2/Sox17/Ntf3/Chrdl1/Hoxa2/Nkx2-2/Tbx2/Ascl1/Atoh1/Wnt1/Hes1	34
GO:0048706	GO:0048706	embryonic skeletal system development	105/7994	121/10876	0.00030261	0.00927892	0.00758856	Hoxa1/Hoxa3/Eya1/Hoxd4/Lhx1/Mycn/Nog/Pcsk5/Six4/Sox11/Tgfbr1/Xylt1/Zeb1/Mbtd1/Mdfi/Runx2/Tbx1/Asxl2/Axin1/Dlx2/Fgfr2/Gas1/Gli3/Hoxa5/Hoxb1/Ndst1/Pcgf2/Prrx1/Rdh10/Sp1/Sp3/Dlk1/Acvr2a/Bmi1/Ednra/Hoxa9/Hoxb8/Hoxc6/Nipbl/Pdgfra/Satb2/Six1/Smad2/Tapt1/Tgfb3/Etl4/Mmp16/Smad3/Col1a1/Ext1/Pbx1/Sulf2/Bmp7/Chst11/Grhl2/Pax7/Shh/Hyal1/Alx4/Dmrt2/Dscaml1/Hoxb9/Hoxc4/Hoxd10/Hoxd11/Tfap2a/Twist1/Ctnnb1/Slc35d…	105
GO:0061614	GO:0061614	miRNA transcription	51/7994	55/10876	0.000310723	0.00947536	0.00774922	App/Ets1/Fos/Gata3/Nfib/Smarca4/Sox9/Tgfbr1/Nr3c1/Smad4/Srf/Tead1/Apln/Bmpr1a/Egr1/Gata6/Hdac4/Klf4/Ppara/Rela/Srebf2/Stat3/Yy1/Gata2/Myocd/Ngfr/Pparg/Rara/Smad3/Bmp2/Foxo3/Srebf1/Smad6/Hif1a/Ppard/Jun/Ddx17/Smad1/Tgfb2/Tnf/Fosl1/Nfatc3/Nfatc4/Ddx5/Atoh8/Ctcf/Pdgfb/Rest/Nfkb1/Klf5/Nr1h2	51
GO:0001649	GO:0001649	osteoblast differentiation	144/7994	170/10876	0.000319827	0.00969969	0.00793268	Bmpr2/Ppp3ca/Bmpr1b/Cebpa/Fbn2/Gdf10/Gja1/Gsk3b/Id4/Igfbp5/Junb/Mef2d/Nog/Npnt/Ptch1/Rorb/Rspo2/Smoc1/Sox11/Sox9/Tgfbr3/Acvr1/Apc/Axin2/Cdk6/Pthlh/Runx2/Smad4/Trp53inp2/Ahr/Asf1a/Bmp3/Bmp6/Bmpr1a/Cbfb/Chrd/Dlx5/Gli3/Hdac4/Hdac5/Jag1/Mapk14/Nfatc1/Prkd1/Scube3/Ski/Smad5/Snai2/Sox8/Sp7/Suco/Twsg1/Zhx3/Dlk1/Acvr2a/Gabbr1/Gdf2/Grem1/H3f3b/Lox/Nf1/Pparg/Satb2/Sfrp1/Tmem64/Vegfc/Wnt3a/Hey1/Map2k6/Ptger…	144
GO:0003272	GO:0003272	endocardial cushion formation	26/7994	26/10876	0.000330355	0.00989527	0.00809263	Msx1/Nog/Robo2/Tgfbr1/Acvr1/Smad4/Bmpr1a/Snai2/Aplnr/Robo1/Hey1/Heyl/Tmem100/Bmp7/Bmp2/Notch1/Rbpj/Tbx3/Eng/Tgfb2/Tgfbr2/Snai1/Tbx2/Bmp5/Msx2/Tbx20	26
GO:0062009	GO:0062009	secondary palate development	26/7994	26/10876	0.000330355	0.00989527	0.00809263	Sox11/Tgfbr3/Fzd2/Smad4/Tbx1/Jag2/Tshz1/Wnt7a/Col11a2/Smad2/Tgfb3/Wnt3a/Chd7/Gabrb3/Itgb8/Tgfb2/Tgfbr2/Dlg1/Fzd1/Lrrc32/Wnt8a/Lef1/Wnt5a/Wnt11/Mmp25/Itgb6	26
GO:0048562	GO:0048562	embryonic organ morphogenesis	224/7994	272/10876	0.000331625	0.00989527	0.00809263	Fzd5/Hoxa1/Hoxa3/Aldh1a3/Atp2b2/Bloc1s5/Eya1/Frs2/Fzd6/Gata3/Gja1/Hoxd4/Itga8/Kdm6a/Lhx1/Mapk1/Msx1/Mycn/Neurod1/Nog/Prox1/Rac1/Six4/Smarca4/Sox11/Sox9/Tgfbr1/Zeb1/Acvr1/Foxg1/Fzd2/Hipk1/Hnf1b/Mdfi/Pax8/Prkra/Runx2/Scrib/Sod1/Srf/Tbx1/Tead1/Abr/Asxl2/Axin1/Dlx2/Dlx5/Eya4/Fgfr2/Gas1/Gli3/Hipk2/Hoxa5/Hoxb1/Insig2/Kif3a/Lrig1/Lrp6/Mib1/Ndst1/Nr4a3/Ovol2/Pcgf2/Prrx1/Rarg/Rdh10/Ror2/Ryr2/Slitrk6/Sp1/S…	224
GO:0001558	GO:0001558	regulation of cell growth	276/7994	339/10876	0.00033651	0.00998732	0.00816791	Bmpr2/Mtor/Ntrk3/Adrb1/Cav3/Dcbld2/Dcun1d3/Ddx3x/Derl2/Dip2b/Efna5/Eif4g2/Foxp1/Gja1/Golga4/Gsk3b/Igfbp5/Map3k13/Mecp2/Msx1/Nanos1/Nrp1/Pafah1b1/Rbbp7/Rgma/Sema3g/Sgk1/Slc23a2/Smarca2/Smarca4/Socs2/Tgfbr1/Usp47/Zmat3/Acsl4/Acvr1b/Bbc3/Cdc42/Csnk2a1/Dab2ip/Dact3/Dnajc2/Epha7/Myo5b/Nr3c1/Smad4/Srf/Tead1/Uri1/Adipor2/Adnp2/Akap6/Bcl6/Brat1/Cdh4/Cpne5/Crkl/Dcun1d5/Dnm2/Extl3/Fam122a/Gas1/Gas2l1/Itsn2…	276
GO:0050678	GO:0050678	regulation of epithelial cell proliferation	255/7994	312/10876	0.000349577	0.01032	0.00843996	Bmpr2/Mtor/Akt3/Cxadr/Efnb2/Erbb4/Eya1/Fa2h/Foxp1/Frs2/Gata3/Gja1/Has2/Mycn/Nfib/Nog/Nr2f2/Ppp1r16b/Prox1/Ptch1/Rreb1/Six4/Sox11/Sox9/Stk4/Tek/Tgfbr1/Tgfbr3/Zeb1/Apc/Cdc42/Cdk6/Dab2ip/Foxp2/Klf9/Runx2/Runx3/Tbx1/Apln/Ar/Atp7a/B4galt1/Bcl11b/Bmp6/Bmpr1a/Cask/Cav1/Ccnd2/Dicer1/Dll4/Dlx5/Ednrb/Emc10/Fgfr2/Gas1/Hoxa5/Jag1/Kif3a/Lims1/Lrp6/Mdk/Nfatc1/Nr4a1/Nr4a3/Nras/Ovol1/Ovol2/Pdcd6/Pgf/Phip/Prkd1/S…	255
GO:0033002	GO:0033002	muscle cell proliferation	173/7994	207/10876	0.000362771	0.0106472	0.00870757	Bmpr2/Igf1r/Mtor/Trib1/Arid2/Cxadr/Erbb4/Foxp1/Frs2/Gja1/Gnai3/Gsk3b/Hey2/Hgf/Igfbp5/Kpna1/Mapk1/Mef2d/Ndrg4/Nog/Pde4d/Prkg1/Ptgs2/Rxrb/Tgfbr1/Tgfbr3/Apc/Calcrl/Hmgcr/Paxbp1/Pim1/Ppargc1a/Apln/Bmpr1a/Cav1/Ccnd2/Egr1/Ern1/Fgfr2/Gata6/Gna13/Gnai2/Gnaq/Hdac4/Kcnk2/Klf4/Ldlrap1/Mapk14/Myh10/Nr4a3/Nrg1/Pik3ca/Ralbp1/Rps6kb1/Rxra/Shc1/Sirt1/Smpd3/Stat3/Traf6/Xrcc6/Akirin1/Cited2/Cx3cl1/Ednra/Itga2/Myoc…	173
GO:0042551	GO:0042551	neuron maturation	45/7994	48/10876	0.000364498	0.0106472	0.00870757	Mtor/Anks1/App/Gsk3b/Map3k13/Mecp2/Rac1/Srrm4/Akap5/B4galt6/Ednrb/Gnaq/Nrcam/Abl2/Dlg2/Ednra/Nrxn1/Opa1/Ret/Cntn2/Kcnb1/Epha8/Nr4a2/Rb1/Cntnap2/C1ql1/Kcnma1/B4galt5/Ngf/Pmp22/Ntn4/Bcl2/Vsx1/Ank3/Cdkn1c/Irx5/Cspg4/Kcnip2/Pdgfb/Rnd1/Lrrk2/Scarf1/Lhx6/Gldn/Grip2	45
GO:0010586	GO:0010586	miRNA metabolic process	65/7994	72/10876	0.000368335	0.0107029	0.00875315	Ago2/Trim71/App/Ets1/Fos/Gata3/Nfib/Rc3h1/Rc3h2/Smarca4/Sox9/Tgfbr1/Nr3c1/Parn/Smad4/Srf/Tead1/Ago1/Apln/Bmpr1a/Dicer1/Egr1/Gata6/Hdac4/Klf4/Lin28b/Ppara/Rela/Srebf2/Stat3/Yy1/Drosha/Gata2/Lin28a/Myocd/Ngfr/Pparg/Rara/Smad3/Bmp2/Foxo3/Srebf1/Smad6/Ago4/Hif1a/Ppard/Jun/Ddx17/Dis3l2/Smad1/Tgfb2/Tnf/Fosl1/Nfatc3/Nfatc4/Ddx5/Khsrp/Atoh8/Ctcf/Pdgfb/Rest/Nfkb1/Pnpt1/Klf5/Nr1h2	65
GO:0030501	GO:0030501	positive regulation of bone mineralization	33/7994	34/10876	0.000371588	0.0107412	0.00878447	Bmpr2/Bmpr1b/Fbn2/Fzd9/Rxrb/Acvr1/Atp2b1/Asxl2/Bmp6/Bmpr1a/Gpm6b/Rxra/Vdr/Acvr2a/Ano6/Smad3/Wnt10b/Bmp7/Bmp2/Mia3/Fam20c/Ptn/Tfap2a/P2rx7/Tmem119/Acvr2b/Adrb2/Kl/Pth/Wnt4/Pkdcc/Cd276/Osr1	33
GO:0006836	GO:0006836	neurotransmitter transport	169/7994	202/10876	0.000379437	0.0109113	0.00892354	Adcy1/Apba2/Asic1/Ctbp2/Dgki/Dtnbp1/Fmr1/Gsk3b/Pdzd11/Prkce/Rap1a/Rap1b/Kcnj10/Nr3c2/Ppp1r9a/Rab5a/Scrib/Snap91/Stxbp5l/Bace1/Braf/Cacnb4/Cadps/Cask/Git2/Gpm6b/Itgb1/Nat8l/Nr4a1/Pnkd/Slc29a1/Slc4a8/Slc6a2/Slc6a5/Sncaip/Rims4/Wnt7a/Adora2b/Cacna1a/Chrm2/Cplx3/Erc2/Lin7a/Nf1/Nrxn1/Ppfia2/Psen1/Rims3/Slc1a2/Slc6a1/Slc6a17/Slc6a6/Snap25/Sv2a/Syn3/Syt1/Syt2/Syt7/Unc13c/Cacna1b/Nrn1/Ptger4/Syt4/Syt9/Gd…	169
GO:0021915	GO:0021915	neural tube development	139/7994	164/10876	0.000382718	0.0109489	0.00895431	Trim71/Brpf1/Dlc1/Enah/Fzd6/Kdm6a/Lrp2/Nog/Plxna2/Prickle1/Ptch1/Rgma/Sall1/Sox11/Stk4/Tgif1/Ttbk2/Zeb2/Dact1/Fzd2/Rock2/Scrib/Traf3ip1/Gas1/Gli3/Kif3a/Lhx2/Lmo4/Lrp6/Mib1/Ovol2/Pax3/Plod3/Plxnb2/Rala/Rarg/Sall4/Sdc4/Sfrp5/Ski/Specc1l/Traf6/Vangl2/Zfp36l1/Abl2/Bmi1/Cited2/En1/Foxb1/Fzd3/Gatad2a/Marcks/Nf1/Opa1/Psen1/Rara/Rpgrip1l/Sfrp1/St14/Tsc1/Wnt3a/Ift122/Sema3c/Sox4/Sufu/Kdm2a/Kdm2b/Map3k7/Pa…	139
GO:0061157	GO:0061157	mRNA destabilization	60/7994	66/10876	0.000389798	0.0110943	0.0090732	Ago2/Trim71/Cpeb3/Hnrnpu/Nanos1/Rc3h1/Rc3h2/Syncrip/Tnrc6a/Tnrc6b/Zfp36l2/Dcp2/Parn/Rbm24/Rock2/Ythdf3/Btg2/Cnot1/Cnot2/Igf2bp1/Pan3/Pde12/Rock1/Samd4/Zfp36l1/Cnot6/Lsm1/Upf1/Zc3h12d/Cnot6l/Paip1/Celf1/Pabpc1/Ybx1/Eif4enif1/Csde1/Hnrnpr/Polr2d/Dcp1a/Tardbp/Cnot8/Mov10/Pan2/Ythdf2/Hnrnpd/Mettl16/Pum1/Tnrc6c/Khsrp/Zfp36/Dhx36/Ythdf1/Gigyf2/Mex3d/Pnpt1/Cnot7/Mettl3/Patl1/Exosc9/Dcp1b	60
GO:0032835	GO:0032835	glomerulus development	50/7994	54/10876	0.000394304	0.0111584	0.00912567	Ppp3ca/Myo1e/Nog/Tek/Ahr/Aqp1/Ednrb/Egr1/Jag1/Vangl2/Ednra/Notch2/Pdgfra/Ret/Heyl/Ext1/Pax2/Sulf2/Bmp7/Tcf21/Foxc1/Notch1/Ptpro/Angpt2/Col4a3/Pdgfd/Plce1/Basp1/Col4a4/Il6ra/Bcl2/Klf15/Mtss1/Notch3/Sulf1/Angpt1/Lgr4/Itgb3/Agtr2/Pdgfb/Pdgfrb/Nid1/Wwtr1/Hes1/C3ar1/Kirrel3/Gpr4/Osr1/Cd24a/Asxl1	50
GO:0035136	GO:0035136	forelimb morphogenesis	39/7994	41/10876	0.000396073	0.0111584	0.00912567	Atrx/Msx1/Rspo2/Sall1/Runx2/Fmn1/Lrp6/Mecom/Rdh10/Rnf165/Zbtb16/Wnt7a/En1/Hoxa13/Hoxa9/Nipbl/Rpgrip1l/Ift122/Tfap2b/Gdf5/Shh/Aldh1a2/Alx4/Cacna1c/Hoxd10/Hoxd11/Tbx3/Tfap2a/Twist1/Ctnnb1/Hoxa11/Reck/Wnt9a/Sall3/Wnt3/Trp63/Tbx5/Msx2/Osr1	39
GO:0050890	GO:0050890	cognition	240/7994	293/10876	0.000398092	0.0111586	0.00912585	Adcy1/Hoxa1/Mtor/Adrb1/App/Asic1/Atp8a1/Atxn1/Atxn1l/Cpeb3/Creb1/Dgcr2/Dgki/Fzd9/Grin2a/Itga8/Mecp2/Meis2/Ndrg4/Nog/Pafah1b1/Pde4d/Plcb1/Ptgs2/Setd5/Sgk1/Shank2/Slc1a1/Sorcs3/Syngap1/Tanc1/Abi2/Camk2n1/Crebbp/Foxp2/Hmgcr/Kras/Shc3/Srf/Uba6/Bace1/Braf/Btg2/Cacna1e/Ccnd2/Chmp2b/Chrd/Ctns/Egr1/Eif4ebp2/Hrh1/Itga3/Itgb1/Itpr3/Jakmip1/Magt1/Mdk/Nptn/Nrg1/Oprk1/Pde5a/Ptprz1/Rcan1/Shroom4/Slc12a5/Slc1a4…	240
GO:0010608	GO:0010608	post-transcriptional regulation of gene expression	271/7994	333/10876	0.000400893	0.0111807	0.00914388	Ago2/Kbtbd8/Mtor/Ppp3ca/Trim71/Ago3/App/Bzw1/Bzw2/Cpeb1/Cpeb3/Ddx3x/Eif4g2/Eif5a2/Fmr1/Hnrnpa0/Hnrnpu/Igfbp5/Mapk1/Mecp2/Msi1/Nanos1/Pcif1/Pum2/Rc3h1/Rc3h2/Rnf139/Syncrip/Tia1/Tnrc6a/Tnrc6b/Zfp36l2/Axin2/Dcp2/Eif4e/Eif5/Eif5b/Ireb2/Larp1/Parn/Rbm24/Rock2/Ythdf3/Ago1/Akap6/Akt2/Btg2/Casc3/Cav1/Cnot1/Cnot2/Dapk1/Ddx6/Dicer1/Dnajc1/Eif3b/Eif4ebp2/Etf1/Fxr1/Fxr2/Igf2bp1/Impact/Larp4b/Lin28b/Nck2/Nsun…	271
GO:0060348	GO:0060348	bone development	161/7994	192/10876	0.000413656	0.011479	0.00938782	Cyp26b1/Ankrd11/Bbx/Bmpr1b/Cadm1/Col10a1/Fat4/Fbxw7/Foxp1/Gja1/Has2/Mbtps2/Mef2d/Msx1/Pafah1b1/Pappa2/Plxnb1/Sh2b3/Sox9/Stc1/Tal1/Xylt1/Axin2/Chsy1/Fbn1/Pthlh/Runx2/Srf/Tnfsf11/Asxl2/Bmp6/Ctc1/Dlx5/Fgfr2/Fli1/Gli3/Insig2/Lrp6/Mapk14/Papss2/Pip4k2a/Ptpn11/Rarg/Ski/Slc10a7/Smad5/Smpd3/Tjp2/Ttc9/Wasf2/Zbtb16/Zmpste24/Ano6/Bgn/Cited2/Col27a1/Col3a1/Foxn3/Grem1/Lox/Med1/Nab1/Notch2/Rara/Smad9/Zfp385a/…	161
GO:0001933	GO:0001933	negative regulation of protein phosphorylation	208/7994	252/10876	0.0004167	0.011503	0.00940752	Cep85/Ctdspl/Insm1/Mtor/Ntrk3/Trib1/Cav3/Cbl/Cblb/Ddit4/Dmd/Dtnbp1/Dusp1/Gpd1l/Gsk3b/Heg1/Hgf/Hipk3/Ldlrad4/Met/Nog/Nr2f2/Ogt/Pde4d/Ppp2ca/Ptpn13/Sh2b3/Socs5/Sorl1/Spred1/Tfap4/Apc/Camk2n1/Dab2ip/Dusp16/Hmgcr/Ppargc1a/Ptpn5/Traf3ip1/Akt1s1/Arrb1/Cav1/Chp1/Cnksr3/Crkl/Ctdsp1/Ctdsp2/Dusp6/Gnaq/Impact/Irf1/Kirrel/Lats1/Lrp6/Mvp/Myadm/Nck2/Pard3/Pid1/Plec/Pmepa1/Ppm1f/Prkag2/Prr5l/Ptpn1/Sfrp5/Sh3bp5l…	208
GO:0035051	GO:0035051	cardiocyte differentiation	123/7994	144/10876	0.000418669	0.011503	0.00940752	Kdm6b/Mtor/Nox4/Adrb1/Cav3/Cxadr/Efnb2/Foxp1/Frs2/Gsk3b/Hey2/Hnrnpu/Mapk1/Mef2a/Met/Prickle1/Prox1/Rxrb/Sox6/Tgfbr3/Acvr1/Cdc42/Nr3c1/Prok2/Sik1/Smad4/Srf/Akap6/Bmpr1a/Ccnd2/Dicer1/Gata6/Itgb1/Jag1/Lrp6/Maml1/Map2k4/Myh10/Mylk2/Nebl/Nrg1/Pax3/Plec/Ppara/Rxra/Sgcd/Sirt1/Vangl2/Yy1/Zmpste24/Cacybp/Cited2/Ednra/Fzd7/Grem1/Isl1/Myocd/Pdgfra/Rara/Tsc1/Wnt3a/Acadm/Mapk3/Sema3c/Sgcb/Atg7/Camk2d/Ift20/Lm…	123
GO:0072006	GO:0072006	nephron development	111/7994	129/10876	0.000430927	0.0117815	0.00963524	Hs3st3b1/Ppp3ca/Erbb4/Eya1/Fat4/Gata3/Gzf1/Lhx1/Myo1e/Nog/Npnt/Ptch1/Sall1/Six4/Sox9/Tek/Greb1l/Hnf1b/Hs2st1/Pax8/Smad4/Ahr/Aqp1/Ednrb/Egr1/Fmn1/Gli3/Itga3/Jag1/Kif26b/Pgf/Sox8/Vangl2/Aqp11/Ednra/Grem1/Lif/Notch2/Pdgfra/Pou3f3/Ret/Sec61a1/Six1/Hey1/Heyl/Tfap2b/Ext1/Gdnf/Pax2/Pbx1/Sulf2/Bmp7/Bmp2/Shh/Tcf21/Foxc1/Hoxd11/Klhl3/Notch1/Ptpro/Tfap2a/Ctnnb1/Angpt2/Col4a3/Ctnnbip1/Pdgfd/Plce1/Dlg1/Basp1/…	111
GO:0048738	GO:0048738	cardiac muscle tissue development	168/7994	201/10876	0.000435605	0.011851	0.00969211	Kdm6b/Mtor/Nox4/Adrb1/Arid2/Cav3/Creb1/Cxadr/Efnb2/Erbb4/Foxp1/Frs2/Gja1/Gsk3b/Heg1/Hey2/Hnrnpu/Lrp2/Mapk1/Mef2a/Met/Nog/Prox1/Rxrb/Sox6/Tgfbr1/Tgfbr3/Acvr1/Apc/Cdc42/Nr3c1/Pim1/Sik1/Smad4/Srf/Adamts9/Akap6/Bmpr1a/Ccnd2/Dicer1/Dll4/Fgfr2/Gata6/Gja5/Itgb1/Kcnk2/Lrp6/Maml1/Map2k4/Mapk14/Myh10/Mylk2/Nebl/Nrg1/Pax3/Plec/Ppara/Ppp1r13l/Rxra/Ryr2/Sgcd/Sgcz/Sirt1/Yy1/Zmpste24/Cacybp/Cited2/Ednra/Fzd7/Gr…	168
GO:1990778	GO:1990778	protein localization to cell periphery	246/7994	301/10876	0.000444174	0.0120252	0.00983454	Adcy6/Anxa2/Atp1b1/Cacnb2/Cav3/Dag1/Emp2/Exoc5/Golga4/Grin2a/Gsk3b/Kcnb2/Kif5b/Magi2/Mex3b/Nptx1/Pdzd11/Ppfia1/Ptch1/Ptpn9/Rab15/Rac1/Rap1a/Slc1a1/Tspan5/Cnst/Csnk2a1/Myo5a/Myo5b/Rock2/Scrib/Sptbn1/Tnik/Akap5/Akt2/Ar/Atp2b4/Cask/Cdh2/Clip3/Ehd3/Epha3/Fcho2/Flot2/Frmd8/Gga1/Gga2/Gnai1/Gpc4/Itga3/Itgb1/Ldlrap1/Lrp6/Macf1/Map7/Mapk10/Myadm/Numa1/Pid1/Plekhf1/Ppp2r5a/Rab10/Rab34/Rab3d/Rap2a/Rapgef2/R…	246
GO:0034762	GO:0034762	regulation of transmembrane transport	367/7994	458/10876	0.000456947	0.0123109	0.0100682	Mtor/Ppp3ca/Adrb1/App/Atp1b1/Atp1b2/Cacna1d/Cacnb2/Cav3/Chrm3/Dmd/Erbb4/Fmr1/Gja1/Gpd1l/Grin2a/Hvcn1/Kcna1/Kcnb2/Kcnd2/Kcnh7/Kif5b/Klhl24/Mef2a/Met/Nfe2l2/Pde4d/Plcb1/Ppp2ca/Ppp3r1/Prkce/Rap1a/Rasa1/Scn1a/Sestd1/Shisa6/Stim2/Ywhae/Acsl6/Arf1/Arg2/Cftr/Cxcl10/Hcn4/Homer1/Irs1/Kcnj10/Myo5a/Nr3c2/Pik3c2a/Pim1/Ppargc1a/Wnk1/Acsl1/Adipor2/Ahcyl1/Ahr/Akap5/Akap6/Akt2/Atp2b4/Atp7a/Braf/Cacna1e/Cacna2d1/…	367
GO:0014706	GO:0014706	striated muscle tissue development	182/7994	219/10876	0.000469973	0.0126007	0.0103052	Kdm6b/Mtor/Nox4/Adrb1/Arid2/Cav3/Creb1/Cxadr/Efnb2/Erbb4/Eya1/Foxp1/Frs2/Gja1/Gsk3b/Hdac9/Heg1/Hey2/Hnrnpu/Lrp2/Mapk1/Mef2a/Met/Nog/Prox1/Rxrb/Sox6/Tgfbr1/Tgfbr3/Acvr1/Apc/Cdc42/Nr3c1/Pim1/Sik1/Smad4/Srf/Adamts9/Akap6/Bmpr1a/Ccnd2/Dicer1/Dll4/Eya2/Fgfr2/Gata6/Gja5/Hdac5/Itgb1/Kcnk2/Lrp6/Maml1/Map2k4/Mapk14/Myh10/Mylk2/Nebl/Nrg1/Pax3/Plec/Ppara/Ppp1r13l/Rxra/Ryr2/Sgcd/Sgcz/Sirt1/Yy1/Zmpste24/Cacyb…	182
GO:0007266	GO:0007266	Rho protein signal transduction	90/7994	103/10876	0.000480847	0.0128303	0.010493	Arhgef12/Adrb1/Arhgap32/Arhgap5/Arhgef3/Cdc42ep3/Dlc1/Heg1/Met/Nrp1/Abca1/Arhgdib/Cdc42/Rock2/Stard13/Stard8/Stmn1/Arhgdia/Arrb1/Bcl6/Cdh2/Chuk/Eps8/Gna13/Itga3/Itgb1/Kank1/Kank2/Ralbp1/Rhog/Rhou/Rock1/Srgap1/Vangl2/Abl2/Arhgef11/Col3a1/Ednra/Gpr174/Lpar6/Mcf2l/Ngfr/Ntn1/Robo1/Scai/Abra/Eps8l1/Gna12/Phactr4/Arhgef10/Arhgef18/Bcr/Cdc42ep2/Cul3/Arhgap35/Arhgap42/Arhgef2/Abl1/Net1/Rtkn/Rhoa/Kctd10/T…	90
GO:0002067	GO:0002067	glandular epithelial cell differentiation	59/7994	65/10876	0.000485391	0.0128896	0.0105415	Fzd5/Insm1/Foxp1/Neurod1/Nfib/Nr5a2/Prox1/Rfx3/Sox9/Cdk6/Cftr/Zbed6/Zfp800/Bmp6/Cav1/Cdh2/Clock/Fgfr2/Gata6/Hoxa5/Klf4/Onecut1/Pdpk1/Rarg/Rxra/Gata2/Gdf11/Rara/Ext1/Foxp4/Pax6/Bmp2/Foxa1/Notch1/Bhlha15/Hif1a/Ctnnb1/Hnf4a/Rarb/Nkx6-1/Dll1/Fasn/Lhx3/Sidt2/Wnt4/Rbm4/Vhl/Nkx2-2/Rfx6/Rheb/Wnt5a/Trp63/Xbp1/Bmp5/Ascl1/Hes1/Smo/Arntl/Slc9a4	59
GO:1902893	GO:1902893	regulation of miRNA transcription	49/7994	53/10876	0.000499717	0.0131628	0.0107649	App/Ets1/Fos/Gata3/Nfib/Smarca4/Sox9/Tgfbr1/Nr3c1/Smad4/Srf/Tead1/Apln/Bmpr1a/Egr1/Gata6/Hdac4/Klf4/Ppara/Rela/Srebf2/Stat3/Yy1/Gata2/Myocd/Ngfr/Pparg/Rara/Smad3/Bmp2/Foxo3/Srebf1/Smad6/Hif1a/Ppard/Jun/Smad1/Tgfb2/Tnf/Fosl1/Nfatc3/Nfatc4/Atoh8/Ctcf/Pdgfb/Rest/Nfkb1/Klf5/Nr1h2	49
GO:0046578	GO:0046578	regulation of Ras protein signal transduction	141/7994	167/10876	0.000500423	0.0131628	0.0107649	Icmt/Arhgef3/Cbl/Dgki/Dlc1/Foxm1/Heg1/Iqsec1/Kitl/Met/Nrp1/Ogt/Psd3/Ssx2ip/Syngap1/Abca1/Arhgdib/Dab2ip/Kras/Psd2/Ralgps1/Stard13/Stard8/Stmn1/Arfgef2/Arhgap17/Arhgdia/Arrb1/Bcl6/Cdh2/Dnm2/Eps8/Git2/Itga3/Itgb1/Itpkb/Kank1/Kank2/Mmd2/Nrg1/Ralbp1/Ralgps2/Rapgef1/Rasgef1a/Sos1/Spry1/Spry2/Abl2/Arfgef1/Col3a1/Csf1/Ephb2/Gpr174/Lpar6/Mapre2/Mcf2l/Nf1/Ngfr/Notch2/Rasa2/Rgl2/Robo1/Scai/Shoc2/Spry4/Src/…	141
GO:0043087	GO:0043087	regulation of GTPase activity	231/7994	282/10876	0.000505852	0.0132428	0.0108304	Mtor/Ntrk3/Adrb1/Asap1/Bcas3/Cblb/Dgki/Efna5/Ezh2/Gsk3b/Iqsec1/Lrch1/Met/Mex3b/Pafah1b1/Plxna2/Plxnb1/Prkg1/Rap1a/Rapgef5/Rasa1/Rgl1/Rgma/Rgs1/Syngap1/Dab2ip/Eif5/Ralgps1/Scrib/Sod1/Stmn1/Tbc1d14/Wnk1/Abr/Akt2/Amot/Arhgef7/Arrb1/Bcl6/Crkl/Dennd1b/Epha3/Evi5/Gapvd1/Iqgap1/Iqgap2/Itga6/Itgb1/Lims1/Plxna3/Plxnb2/Ralbp1/Ralgapb/Ralgds/Ralgps2/Rapgef1/Rapgef2/Rasgef1a/Rcc2/Rgs9/Rhog/Sgsm2/Smcr8/Snx18/…	231
GO:0014032	GO:0014032	neural crest cell development	68/7994	76/10876	0.000514309	0.013401	0.0109597	Kbtbd8/Erbb4/Kitl/Mapk1/Nrp1/Sema3g/Sox11/Sox9/Zeb2/Acvr1/Cdc42/Tbx1/Bmpr1a/Cdh2/Dicer1/Ednrb/Efnb1/Jag1/Ovol2/Pax3/Pdcd6/Rdh10/Sema5a/Sema6a/Sema6d/Snai2/Sox8/Cited2/Coro1c/Ednra/Isl1/Ret/Sema7a/Mapk3/Sema3c/Sema6b/Gdnf/Pax6/Phactr4/Bmp7/Sema4g/Shh/Aldh1a2/Fam172a/Foxc1/Sema3b/Tfap2a/Twist1/Hif1a/Phox2b/Sema3a/Sema4c/Hand2/Pitx2/Sema4f/Sema3d/Sema5b/Alx1/Edn1/Fn1/Gbx2/Sema4d/Sema4b/Hes1/Nolc1/Sm…	68
GO:0009953	GO:0009953	dorsal/ventral pattern formation	81/7994	92/10876	0.000532212	0.0138027	0.0112882	Bmpr1b/Lhx1/Map3k4/Nog/Ptch1/Sox1/Tgif1/Acvr1/Apc/Axin2/Foxg1/Mapk8/Mdfi/Traf3ip1/Axin1/Bmpr1a/Chrd/Dll4/Gas1/Gli3/Kif3a/Lhx2/Lrp6/Nkx2-1/Ovol2/Rfx4/Tll1/Wnt7a/En1/Grem1/Otx2/Psen1/Sfrp1/Smad2/Wnt3a/Ift122/Senp2/Sufu/Pax6/Sp8/Foxa1/Pax7/Shh/Smad6/Aida/Dmrt3/Hoxd11/Ctnnb1/Lrp4/Hoxa11/Mnx1/Lhx3/Ttc21b/Edn1/Ift52/Prkacb/Wnt3/Tctn1/Gpr161/Gli2/Hoxa2/Nkx2-2/Psen2/Rab23/Rnf220/Grem2/Hhip/Hoxb2/Dbx1/Tbx…	81
GO:0010810	GO:0010810	regulation of cell-substrate adhesion	148/7994	176/10876	0.000538361	0.0138972	0.0113656	Ap1ar/Ajap1/Bcas3/Dag1/Dlc1/Dmd/Efna5/Emp2/Fzd4/Gsk3b/Has2/Npnt/Nrp1/Onecut2/Pcsk5/Phldb2/Prkce/Rac1/Rasa1/Rreb1/Smoc1/Stk4/Tek/Cdc42/Cdk6/Limch1/Utrn/Actn4/Bcl6/Braf/Cask/Crkl/Dicer1/Dnm2/Dock5/Epha3/Fmn1/Gpm6b/Iqgap1/Itga3/Itgb1/Jag1/Kank1/Lims1/Macf1/Mdk/Myadm/Onecut1/Peak1/Ppm1f/Ptpn11/Ptprz1/Rcc2/Rock1/Rras/Sdc4/Spock2/Coro1c/Csf1/Dmtn/Fbln2/Fzd7/Grem1/Itga5/Nf1/Pik3r1/Slk/Tsc1/Vwc2/Clasp1/S…	148
GO:0051223	GO:0051223	regulation of protein transport	332/7994	413/10876	0.000550296	0.0141395	0.0115637	Ppp3ca/Acvr1c/Adcy5/Adrb1/App/Bcas3/Cacna1d/Cdk5r1/Crebrf/Ctdspl2/Derl2/Efna5/Fbxw7/Fga/Gcc2/Gja1/Gpr27/Gsk3b/Idh2/Ipo5/Kif5b/Klf7/Lrp2/Mapk1/Mtcl1/Myrip/Ncoa6/Ndfip1/Ogt/Ppp2ca/Prkaa1/Prkce/Ptgs2/Rac1/Rfx3/Slc1a1/Sorl1/Tek/Ywhae/Acsl4/Arf1/Bbc3/Brsk2/Camk2n1/Cdc42/Cftr/Chchd4/Cnst/Fbn1/Frmd4a/Hmgcr/Irs1/Ptpn5/Rab11fip1/Sec24a/Sh3tc2/Slc12a2/Snap91/Stxbp5l/Ubr5/Zbed6/Akap5/Akt2/Anxa5/Arfip1/Arrb1…	332
GO:0061014	GO:0061014	positive regulation of mRNA catabolic process	63/7994	70/10876	0.000562722	0.0143922	0.0117703	Ago2/Trim71/Cpeb3/Hnrnpu/Nanos1/Rc3h1/Rc3h2/Syncrip/Tnrc6a/Tnrc6b/Zfp36l2/Dcp2/Parn/Rbm24/Rock2/Ythdf3/Btg2/Cnot1/Cnot2/Igf2bp1/Pan3/Pde12/Prr5l/Rock1/Samd4/Zfp36l1/Cnot6/Lsm1/Upf1/Zc3h12d/Cnot6l/Paip1/Celf1/Pabpc1/Ybx1/Eif4enif1/Csde1/Hnrnpr/Polr2d/Dcp1a/Tardbp/Cnot8/Mov10/Pan2/Ythdf2/Hnrnpd/Mettl16/Pum1/Tnrc6c/Ttc5/Khsrp/Zfp36/Dhx36/Ythdf1/Gigyf2/Mex3d/Pnpt1/Cnot7/Gtpbp1/Mettl3/Patl1/Exosc9/Dcp…	63
GO:0034765	GO:0034765	regulation of ion transmembrane transport	308/7994	382/10876	0.00058804	0.0149472	0.0122242	Mtor/Ppp3ca/Adrb1/App/Atp1b1/Atp1b2/Cacna1d/Cacnb2/Cav3/Chrm3/Dmd/Fmr1/Gpd1l/Grin2a/Hvcn1/Kcna1/Kcnb2/Kcnd2/Kcnh7/Kif5b/Klhl24/Pde4d/Plcb1/Ppp2ca/Ppp3r1/Prkce/Scn1a/Sestd1/Shisa6/Stim2/Ywhae/Arf1/Arg2/Cftr/Cxcl10/Hcn4/Homer1/Kcnj10/Myo5a/Nr3c2/Pik3c2a/Ppargc1a/Wnk1/Ahcyl1/Ahr/Akap5/Akap6/Atp2b4/Atp7a/Cacna1e/Cacna2d1/Cacnb4/Cacng5/Casq2/Cav1/Chp1/Clic6/Cnksr3/Dapk1/Dnm2/Ehd3/Fkbp1b/Itgb1/Kcng3/Kc…	308
GO:0003279	GO:0003279	cardiac septum development	93/7994	107/10876	0.000589807	0.0149472	0.0122242	Bmpr2/Frs2/Gata3/Heg1/Hey2/Lrp2/Nog/Nrp1/Pcsk5/Prox1/Robo2/Sall1/Smarca4/Sox11/Tgfbr1/Tgfbr3/Acvr1/Fzd2/Pax8/Smad4/Tbx1/Bmpr1a/Dnm2/Fgfr2/Gata6/Gja5/Jag1/Lmo4/Lrp6/Maml1/Myh10/Ndst1/Nfatc1/Pde2a/Rbm15/Sall4/Vangl2/Aplnr/Cited2/Hoxa13/Isl1/Ltbp1/Mdm4/Notch2/Plxnd1/Robo1/Xirp2/Egln1/Hey1/Heyl/Sema3c/Sox4/Sufu/Chd7/Matr3/Trip11/Bmp7/Adamts6/Smad6/Luzp1/Notch1/Prdm1/Rbpj/Tbx3/Zfpm2/Eng/Cxcr4/Ap2b1/Sa…	93
GO:0001505	GO:0001505	regulation of neurotransmitter levels	173/7994	208/10876	0.000593704	0.0149663	0.0122398	Adcy1/Apba2/Asic1/Ctbp2/Dgki/Dtnbp1/Fmr1/Gad2/Gsk3b/Pdzd11/Prkce/Rap1a/Rap1b/Kcnj10/Nr3c2/Ppp1r9a/Rab5a/Scrib/Snap91/Stxbp5l/Ache/Aldh9a1/Bace1/Braf/Cacnb4/Cadps/Cask/Git2/Gpm6b/Itgb1/Nat8l/Nr4a1/Pnkd/Slc29a1/Slc4a8/Slc6a2/Slc6a5/Sncaip/Rims4/Wnt7a/Adora2b/Aldh5a1/Cacna1a/Chrm2/Cplx3/Erc2/Lin7a/Nf1/Nrxn1/Pde1b/Ppfia2/Psen1/Rims3/Slc1a2/Slc6a1/Snap25/Sv2a/Syn3/Syt1/Syt2/Syt7/Unc13c/Cacna1b/Nrn1/Pt…	173
GO:0021795	GO:0021795	cerebral cortex cell migration	43/7994	46/10876	0.00059865	0.0149663	0.0122398	Cdk5r1/Pafah1b1/Rac1/Socs7/Dab2ip/Foxg1/Cul5/Efhc1/Gli3/Lrp6/Nkx2-1/Arx/Col3a1/Dcx/Mdga1/Pex13/Pou3f3/Psen1/Reln/Robo1/Srgap2/Pou3f2/Sun2/Dixdc1/Zmiz1/Ctnnb1/Egfr/Wdr47/Ccdc141/Fbxo45/Sun1/Rhoa/Pex5/Slit2/Lamb1/Htr6/Ndel1/Fgf13/Lrp8/Lhx6/Syne2/Rtn4/Fut10	43
GO:0048538	GO:0048538	thymus development	43/7994	46/10876	0.00059865	0.0149663	0.0122398	Hoxa3/Bcl2l11/Gata3/Mapk1/Myb/Six4/Tgfbr1/Apc/Srf/Tbx1/Bcl11b/Braf/Cacnb4/Crkl/Ctc1/Lmo4/Zmpste24/Cited2/Ikzf1/Psen1/Six1/Mapk3/Pbx1/Shh/Ephb3/Jarid2/Ctnnb1/Abl1/Fgf10/Zbtb1/Bcl2/Hand2/Map2k1/Nfatc3/Raf1/Fadd/Mafb/Psen2/Tyr/Prdx2/Hes1/Rag1/Asxl1	43
GO:0090092	GO:0090092	regulation of transmembrane receptor protein serine/threonine kinase signaling pathway	180/7994	217/10876	0.000610819	0.0150412	0.0123011	Bmpr2/Zbtb7a/Arid4b/Aspn/Cav3/Cdh5/Ctdspl2/Fbn2/Gdf10/Htra3/Itga8/Ldlrad4/Lrp2/Magi2/Msx1/Nog/Npnt/Ogt/Onecut2/Rbbp7/Rgma/Rnf111/Sap30l/Sorl1/Sox11/Spred1/Tet1/Tgfbr1/Tgfbr3/Zeb1/Zeb2/Acvr1/Acvr1b/Crebbp/Fbn1/Nrep/Rasl11b/Smad4/Axin1/Bcl9l/Bmp3/Bmp6/Bmpr1a/Cav1/Chrd/Dmrt1/Dnm2/Fstl1/Furin/Gata6/Hipk2/Itga3/Lats1/Lemd2/Lemd3/Nkx2-1/Numa1/Onecut1/Parp1/Peg10/Pmepa1/Ppara/Rnf165/Scube3/Sfrp5/Sirt1/S…	180
GO:0003338	GO:0003338	metanephros morphogenesis	24/7994	24/10876	0.000612489	0.0150412	0.0123011	Lhx1/Sall1/Sox9/Pax8/Fmn1/Fras1/Kif26b/Sox8/Grem1/Lif/Gdnf/Pax2/Ctnnb1/Fgf10/Calb1/Six2/Wnt4/Lgr4/Agtr2/Wnt7b/Wnt9b/Hes1/Hes5/Smo	24
GO:1902751	GO:1902751	positive regulation of cell cycle G2/M phase transition	24/7994	24/10876	0.000612489	0.0150412	0.0123011	App/Lmnb1/Mecp2/Rrm1/Vps4b/Rcc2/Dyrk3/Wnt10b/Camk2d/Ccnd1/Pbx1/Mta3/Rrm2b/Sin3a/Dtl/Rab11a/Npm1/Ccnb1/Cdc7/Cdc25a/Cdc25b/Cdk1/Atad5/Hspa2	24
GO:1904752	GO:1904752	regulation of vascular associated smooth muscle cell migration	24/7994	24/10876	0.000612489	0.0150412	0.0123011	Igfbp5/Nfe2l2/Pcsk5/Prkg1/Ssh1/Myo5a/Atp7a/Dock5/Gna13/Iqgap1/Nr4a3/Myocd/Nf1/Gna12/Dock4/Rhoa/Adamts1/Ddr2/Dock7/Fgf9/Pak1/Pdgfb/Lrp1/Smo	24
GO:0000381	GO:0000381	regulation of alternative mRNA splicing, via spliceosome	48/7994	52/10876	0.00063246	0.0153954	0.0125908	Mbnl1/Raver2/Zbtb7a/Dyrk1a/Fmr1/Hnrnpu/Khdrbs2/Mbnl2/Nova1/Rbm25/Tia1/Celf4/Mbnl3/Rbm24/Rbmx/Srrm4/Fxr1/Fxr2/Ptbp1/Raver1/Rbm15/Rbm38/Srsf6/Wtap/Rbfox3/Celf1/Khdrbs1/Rbfox1/Rbfox2/Rbm15b/Tra2b/Srsf2/Fam172a/Nova2/Ythdc1/Celf5/Thrap3/Ddx17/Celf6/Ddx5/Khdrbs3/Rbm4/Rnps1/Rest/Celf3/Hnrnpl/Zc3h10/Srsf12	48
GO:0060999	GO:0060999	positive regulation of dendritic spine development	48/7994	52/10876	0.00063246	0.0153954	0.0125908	Mtor/Cpeb3/Dlg5/Fmr1/Mapk6/Mecp2/Pafah1b1/Rac1/Stau2/Arf1/Crebbp/Nr3c1/Ppp1r9a/Cask/D16Ertd472e/Ephb2/Marcks/Opa1/Psen1/Reln/Il2/Shank1/Nlgn3/Actr3/Caprin1/Actr2/Pak3/Nlgn2/Mapkapk5/Itsn1/Kalrn/Mfn2/Hnrnpk/Camk1/Lpar1/Camk2b/Shank3/Caprin2/Dhx36/Palm/Pbrm1/Dnm1l/Foxo6/Lrp8/Mfn1/Eef2k/Cux2/Apoe	48
GO:0010769	GO:0010769	regulation of cell morphogenesis involved in differentiation	80/7994	91/10876	0.00064257	0.0155732	0.0127362	Ap1ar/Cux1/Efna5/Has2/Met/Nrp1/Pafah1b1/Rac1/Rreb1/Sgk1/Stau2/Cdc42/Myo5b/Tnik/Ache/Actn4/Akap5/Ankrd27/Braf/Cask/Crkl/Dnm2/Dock5/Kank1/Lims1/Mdk/Myadm/Ptprd/Rcc2/Ttc3/Coro1c/Dmtn/Ephb2/Marcks/Opa1/Reln/Ss18l1/Cntn2/Numbl/Spry4/Ptprf/Rab21/Itgb1bp1/Actr3/Caprin1/Crk/Actr2/Epha4/Il1rapl1/Pak3/Pias2/Fermt2/Ptk2/Abl1/Dab2/Nedd9/Flna/Numb/Mapk9/Mpl/Dock1/Kalrn/Mfn2/Pdpn/Prex1/P4hb/Camk2b/Caprin2/Dhx3…	80
GO:0048839	GO:0048839	inner ear development	143/7994	170/10876	0.000646235	0.0155939	0.0127532	Hoxa1/Aldh1a3/Atp2b2/Bloc1s5/Cebpa/Cux1/Eya1/Fat4/Fzd6/Gabrb2/Gata3/Hey2/Itga8/Mycl/Mycn/Neurod1/Pafah1b1/Prox1/Rac1/Six4/Sox9/Zeb1/Foxg1/Fzd2/Pax8/Scrib/Sod1/Tbx1/Abr/Dicer1/Dlx5/Fgfr2/Gli3/Insig2/Jag1/Jag2/Kif3a/Lrig1/Nr4a3/Prrx1/Ptpn11/Ror2/Sdc4/Slitrk6/Spry2/Tsku/Vangl2/Adam10/Ccm2/Ephb2/Fzd3/Gata2/Hoxa13/Lin7a/Ntn1/Otx2/Rpgrip1l/Six1/Wnt3a/Atg4b/Hey1/Chd7/Ift20/Otx1/Pax2/Sox2/Trip11/C1qb/Gab…	143
GO:0003203	GO:0003203	endocardial cushion morphogenesis	31/7994	32/10876	0.000651653	0.0156566	0.0128044	Msx1/Nog/Robo2/Sox9/Tgfbr1/Acvr1/Smad4/Bmpr1a/Snai2/Aplnr/Isl1/Mdm4/Robo1/Hey1/Heyl/Tmem100/Bmp7/Bmp2/Notch1/Rbpj/Tbx3/Twist1/Eng/Tgfb2/Tgfbr2/Snai1/Tbx2/Bmp5/Msx2/Tbx20/Acvrl1	31
GO:0046928	GO:0046928	regulation of neurotransmitter secretion	88/7994	101/10876	0.000689662	0.0163574	0.0133775	Adcy1/Apba2/Asic1/Dgki/Dtnbp1/Fmr1/Gsk3b/Prkce/Rap1a/Rap1b/Nr3c2/Ppp1r9a/Rab5a/Stxbp5l/Bace1/Braf/Cacnb4/Cask/Git2/Pnkd/Slc4a8/Sncaip/Rims4/Wnt7a/Adora2b/Cacna1a/Chrm2/Cplx3/Nf1/Ppfia2/Rims3/Syt1/Cacna1b/Nrn1/Ptger4/Syt4/Grm7/Rims2/Unc13a/Fbxl20/Htr1b/P2ry2/Rab3gap1/Stxbp1/Gipc1/Hcrt/Ngf/Nrxn3/Stx1b/Kcnh1/Stxbp5/Htr2a/Prepl/Myo6/P2ry4/Mctp2/Ncs1/P2rx7/Pfn2/Apba1/Htr1a/Slc30a1/Cplx2/P2ry1/Adrb2/Gi…	88
GO:0060840	GO:0060840	artery development	88/7994	101/10876	0.000689662	0.0163574	0.0133775	Bmpr2/Hoxa1/Akt3/Arid2/Efnb2/Eya1/Hey2/Lrp2/Nog/Nrp1/Prickle1/Prox1/Robo2/Smarca4/Tgfbr1/Kat6a/Srf/Tbx1/Adamts9/Bmpr1a/Chrd/Dll4/Dnm2/Egr2/Ephb4/Gja5/Gli3/Jag1/Mdk/Myh10/Ndst1/Pde2a/Prrx1/Aplnr/Cited2/Col3a1/Ednra/Hoxa13/Lox/Ltbp1/Myocd/Nf1/Ngfr/Plxnd1/Robo1/Six1/Hey1/Ptger4/Sox4/Sufu/Tfap2b/Chd7/Adamts6/Shh/Smad6/Foxc1/Luzp1/Notch1/Prdm1/Rbpj/Eng/Zmiz1/Ctnnb1/Cxcr4/Ap2b1/Tgfb2/Smad7/Hand2/Acvr2b…	88
GO:1903322	GO:1903322	positive regulation of protein modification by small protein conjugation or removal	88/7994	101/10876	0.000689662	0.0163574	0.0133775	Trib1/Trib2/Arrdc3/Cblb/Dcun1d3/Ddx3x/Fbxw7/Ndfip1/Prickle1/Rasd2/Rnf111/Uba2/Ube2d1/Mapk8/Arrb1/Axin1/Cav1/Dcun1d5/Hdac4/Pdcd6/Pias1/Pttg1ip/Ripk2/Sart3/Trib3/Ube2v2/Ube3a/Wdr48/Arrdc4/Dcun1d1/Dcun1d2/Dcun1d4/Fbxo33/Ube2n/Wbp1l/Rchy1/Senp2/Arnt/Kdm2a/Pin1/Vcp/Pten/Rnf20/Brca1/Mycbp2/Tspyl5/Cul3/Kdm1a/Ngf/Pias4/Cdk5rap3/Derl1/Traf7/Chfr/Ndfip2/Spsb4/Mapk9/Npm1/Smad7/Dnaja3/Hspa5/Pias3/Rassf1/Xiap…	88
GO:0060411	GO:0060411	cardiac septum morphogenesis	62/7994	69/10876	0.000694088	0.0163923	0.0134061	Bmpr2/Hey2/Lrp2/Nog/Nrp1/Prox1/Robo2/Sox11/Tgfbr1/Tgfbr3/Acvr1/Fzd2/Smad4/Tbx1/Bmpr1a/Fgfr2/Gata6/Gja5/Jag1/Lrp6/Nfatc1/Rbm15/Vangl2/Aplnr/Cited2/Isl1/Notch2/Robo1/Egln1/Hey1/Heyl/Sema3c/Sox4/Chd7/Bmp7/Smad6/Notch1/Rbpj/Tbx3/Zfpm2/Eng/Sav1/Tgfb2/Tgfbr2/Dvl3/Fzd1/Smad7/Pitx2/Slit2/Wnt5a/Tbx2/Bmp5/Id2/Parva/Slit3/Tbx5/Wnt11/Msx2/Tbx20/Hes1/Smo/Ift88	62
GO:0072073	GO:0072073	kidney epithelium development	108/7994	126/10876	0.000706226	0.0165729	0.0135538	Hs3st3b1/Sim1/Efnb2/Eya1/Fat4/Gata3/Gzf1/Lhx1/Myo1e/Nog/Npnt/Ptch1/Robo2/Sall1/Six4/Sox9/Tshz3/Arg2/Epha7/Greb1l/Hnf1b/Hs2st1/Pax8/Smad4/Vcan/Aqp1/Ednrb/Fgfr2/Fmn1/Gli3/Jag1/Kank2/Kif26b/Pgf/Smad5/Sox8/Spry1/Aqp11/Ednra/Gdf11/Grem1/Lif/Notch2/Pou3f3/Rara/Ret/Sfrp1/Six1/Smad2/Smad9/Hey1/Heyl/Smad3/Tfap2b/Ext1/Gdnf/Pax2/Pbx1/Bmp7/Bmp2/Shh/Smad6/Tcf21/Epha4/Foxc1/Gdf6/Hoxd11/Klhl3/Notch1/Ptpro/Ctnnb…	108
GO:0001503	GO:0001503	ossification	259/7994	319/10876	0.000707878	0.0165729	0.0135538	Bmpr2/Icmt/Ppp3ca/Aspn/Bmpr1b/Cebpa/Col10a1/Fat4/Fbn2/Fzd9/Gdf10/Gja1/Gsk3b/Id4/Igfbp5/Junb/Mapk1/Mef2d/Nog/Npnt/Plxnb1/Ppargc1b/Ptch1/Ptgs2/Rorb/Rspo2/Runx1/Rxrb/Smoc1/Sox11/Sox9/Stc1/Tgfbr3/Thrb/Xylt1/Acvr1/Apc/Atp2b1/Axin2/Bmp2k/Cdk6/Chsy1/Igsf10/Mapk8/Mn1/Pthlh/Runx2/Runx3/Smad4/Tnfsf11/Trp53inp2/Ahr/Asf1a/Asxl2/Bmp3/Bmp6/Bmpr1a/Cbfb/Chrd/Dlx5/Egr2/Fgfr2/Gli3/Gpm6b/Hdac4/Hdac5/Jag1/Lrp6/Mapk1…	259
GO:0017148	GO:0017148	negative regulation of translation	104/7994	121/10876	0.000711883	0.0165729	0.0135538	Ago2/Trim71/Ago3/Cpeb1/Cpeb3/Ddx3x/Fmr1/Hnrnpu/Igfbp5/Nanos1/Pcif1/Rc3h1/Rc3h2/Rnf139/Syncrip/Tia1/Tnrc6a/Tnrc6b/Zfp36l2/Dcp2/Eif4e/Ireb2/Larp1/Parn/Rbm24/Rock2/Ythdf3/Ago1/Btg2/Cnot1/Cnot2/Dapk1/Ddx6/Eif4ebp2/Fxr1/Fxr2/Igf2bp1/Pan3/Pde12/Pml/Rock1/Samd4/Xrn1/Zfp36l1/Cnot6/Cpeb4/Lin28a/Lsm1/Paip2/Rara/Tsc1/Upf1/Zc3h12d/Cnot6l/Paip1/Pus7/Celf1/Malsu1/Pabpc1/Unk/Ybx1/Eif4enif1/Caprin1/Csde1/Hnrnpr/…	104
GO:0051588	GO:0051588	regulation of neurotransmitter transport	100/7994	116/10876	0.000713681	0.0165729	0.0135538	Adcy1/Apba2/Asic1/Dgki/Dtnbp1/Fmr1/Gsk3b/Prkce/Rap1a/Rap1b/Nr3c2/Ppp1r9a/Rab5a/Stxbp5l/Bace1/Braf/Cacnb4/Cask/Git2/Gpm6b/Itgb1/Nat8l/Pnkd/Slc4a8/Sncaip/Rims4/Wnt7a/Adora2b/Cacna1a/Chrm2/Cplx3/Nf1/Ppfia2/Rims3/Syt1/Cacna1b/Nrn1/Ptger4/Syt4/Gdnf/Grm7/Rims2/Unc13a/Fbxl20/Htr1b/P2ry2/Rab3gap1/Stxbp1/Gipc1/Hcrt/Ngf/Nrxn3/Stx1b/Arl6ip5/Kcnh1/Stxbp5/Htr2a/Prepl/Myo6/P2ry4/Mctp2/Ncs1/P2rx7/Pfn2/Slc10a4/A…	100
GO:0090130	GO:0090130	tissue migration	214/7994	261/10876	0.000726102	0.0167911	0.0137322	Bmpr2/Mtor/Akt3/Arhgap5/Bcas3/Cdh5/Efnb2/Emp2/Ets1/Fbxw7/Foxp1/Gata3/Has2/Hdac9/Iqsec1/Kitl/Mecp2/Met/Nanos1/Nfe2l2/Nr2f2/Nrp1/Prkce/Prox1/Ptgs2/Rac1/Rreb1/Sox9/Spred1/Stc1/Tek/Tgfbr1/Tgfbr3/Zeb2/Apc/Dab2ip/Irs1/Pik3c2a/Pkn2/Rock2/Srf/Stard13/Adamts9/Amot/Amotl1/Aqp1/Atp2b4/Dicer1/Dll4/Dock5/Emc10/Ephb4/Fstl1/Hdac5/Itga3/Itgb1/Kank1/Kank2/Klf4/Lemd3/Macf1/Map3k3/Myh9/Nr4a1/Pdcd6/Pdpk1/Ppm1f/Prkd1…	214
GO:0043254	GO:0043254	regulation of protein-containing complex assembly	248/7994	305/10876	0.000770052	0.0177336	0.014503	Insm1/Mtor/Asap1/Atf7ip/Bcl2l11/Camsap2/Cav3/Cdc42ep3/Cdh5/Creb1/Ddx3x/Dyrk1a/Eln/Gsk3b/Ldlrad4/Mecp2/Met/Nav3/Nek7/Pcsk5/Piezo1/Prkce/Rac1/Rap1b/Rasa1/Sgk1/Sorl1/Sox9/Spidr/Ssh1/Tal1/Zfp827/Abca1/Apc/Arpc4/Bbc3/Capza2/Cdc42/Dab2ip/Dact1/Jam3/Mapk8/Ppp1r9a/Slain2/Snap91/Sptbn1/Stmn1/Traf3ip1/Ahr/Ankrd27/Arhgef7/Arpc1b/Bmf/Capn1/Cav1/Clip3/Cotl1/Eps8/Fchsd2/Fmn1/Grb2/Gsn/Impact/Kank1/Kirrel/Lats1/…	248
GO:0034248	GO:0034248	regulation of cellular amide metabolic process	241/7994	296/10876	0.000783413	0.0177662	0.0145297	Ago2/Kbtbd8/Mtor/Trim71/Ago3/App/Bzw1/Bzw2/Cpeb1/Cpeb3/Ddx3x/Eif4g2/Eif5a2/Fmr1/Hnrnpu/Igfbp5/Mapk1/Msi1/Nanos1/Nfe2l2/Pcif1/Pum2/Rc3h1/Rc3h2/Rnf139/Sorl1/Syncrip/Tia1/Tnrc6a/Tnrc6b/Zfp36l2/Dcp2/Eif4e/Eif5/Eif5b/Ireb2/Larp1/Parn/Rbm24/Rock2/Ythdf3/Ago1/Akap6/Akt2/Btg2/Casc3/Cnot1/Cnot2/Dapk1/Ddx6/Dnajc1/Eif3b/Eif4ebp2/Etf1/Fxr1/Fxr2/Igf2bp1/Impact/Larp4b/Nck2/Pan3/Pde12/Plxnb2/Pml/Rbms3/Rela/Rock…	241
GO:0051098	GO:0051098	regulation of binding	241/7994	296/10876	0.000783413	0.0177662	0.0145297	Ppp3ca/Zbtb7a/Anxa2/Aplp2/App/Cblb/Ctbp2/Dot1l/Dtnbp1/Ebf2/Fbxw7/Fmr1/Gata3/Gsk3b/Hey2/Hipk3/Mecp2/Mepce/Met/Msx1/Neurod1/Nfib/Nog/Nsd1/Pex14/Ppp2ca/Rgma/Smarca4/Sorl1/Sox11/Stk4/Tfap4/Tgfbr1/Tgfbr3/Ttbk2/Zbtb7c/Zfp618/Cdc42/Dact1/Hipk1/Mapk8/Mdfi/Runx1t1/Smad4/Stmn1/Tnfsf11/Traf3ip1/Zfp462/Arhgef7/Arrb1/Cav1/Hdac4/Hdac5/Hipk2/Hmbox1/Klf4/Ldlrap1/Lhx2/Mapre1/Parp1/Parp9/Ppara/Rapgef2/Ripk2/Rock1/…	241
GO:0051017	GO:0051017	actin filament bundle assembly	119/7994	140/10876	0.000784273	0.0177662	0.0145297	Mtor/Nox4/Dlc1/Eln/Fmn2/Met/Nrp1/Phldb2/Ppfia1/Rac1/Tgfbr1/Cdc42/Hsp90b1/Limch1/Ppp1r9a/Rock2/Srf/Stmn1/Actn4/Aif1l/Arrb1/Braf/Eps8/Fam171a1/Kank2/Lcp1/Map3k1/Myh10/Pawr/Ppm1f/Sdc4/Tjp1/Wasf2/Abl2/Ccdc88a/Cx3cl1/Dmtn/Limk1/Marcks/Pak2/Pik3r1/Ppm1e/Rhpn2/Tgfb3/Tsc1/Clasp1/Ptger4/Shank1/Smad3/Src/Actn1/Arhgef10l/Bag4/Phactr1/Spire1/Vil1/Itgb1bp1/Serpinf2/Arhgef10/Dpysl3/Myo1b/Pxn/Rdx/Arhgef18/Cald1…	119
GO:0061572	GO:0061572	actin filament bundle organization	119/7994	140/10876	0.000784273	0.0177662	0.0145297	Mtor/Nox4/Dlc1/Eln/Fmn2/Met/Nrp1/Phldb2/Ppfia1/Rac1/Tgfbr1/Cdc42/Hsp90b1/Limch1/Ppp1r9a/Rock2/Srf/Stmn1/Actn4/Aif1l/Arrb1/Braf/Eps8/Fam171a1/Kank2/Lcp1/Map3k1/Myh10/Pawr/Ppm1f/Sdc4/Tjp1/Wasf2/Abl2/Ccdc88a/Cx3cl1/Dmtn/Limk1/Marcks/Pak2/Pik3r1/Ppm1e/Rhpn2/Tgfb3/Tsc1/Clasp1/Ptger4/Shank1/Smad3/Src/Actn1/Arhgef10l/Bag4/Phactr1/Spire1/Vil1/Itgb1bp1/Serpinf2/Arhgef10/Dpysl3/Myo1b/Pxn/Rdx/Arhgef18/Cald1…	119
GO:0007369	GO:0007369	gastrulation	115/7994	135/10876	0.000802427	0.0180245	0.0147409	Bmpr2/Kdm6b/Dag1/Dusp1/Eya1/Frs2/Kdm6a/Lhx1/Nog/Nsd1/Phldb2/Tal1/Tgif1/Tgif2/Acvr1/Dact1/Elf5/Hnf1b/Smad4/Sox7/Srf/Wnk1/Amot/Apln/Axin1/Bmpr1a/Chrd/Col12a1/Gata6/Grb2/Kif16b/Klf4/Lmbrd1/Lrp6/Macf1/Myadm/Nr4a3/Phldb1/Poglut1/Tbx19/Tcf3/Twsg1/Vangl2/Acvr2a/Aplnr/Dusp5/Fzd7/Itga5/Otx2/Sfrp1/Smad2/Wnt3a/Clasp1/Smad3/Ext1/Pax2/Sox2/Bmp7/Hsbp1/Rtf1/Clasp2/Cul3/Dusp4/Foxc1/Ctnnb1/Ets2/Hhex/Smad1/Tgfbr2/…	115
GO:0106027	GO:0106027	neuron projection organization	83/7994	95/10876	0.000803743	0.0180245	0.0147409	Igf1r/Abhd17b/App/Cdk5r1/Dtnbp1/Grin2a/Gsk3b/Mtmr2/Pafah1b1/Stau2/Tanc1/Tanc2/Zfp804a/Abi2/Arf1/Cdc42/Homer1/Myo5b/Ppp1r9a/Abcd1/Cask/Itga3/Ube3a/Vps35/Wnt7a/Abl2/Adam10/Ephb2/Grin2b/Insr/Lzts3/Marcks/Opa1/Ppfia2/Psen1/Reln/Wasl/Shank1/Zdhhc15/Ephb1/Nlgn3/Cntnap2/Pten/Actr3/Caprin1/Actr2/Arhgap44/Epha4/Epha5/Ephb3/Pak3/Fcgr2b/Srcin1/Dip2a/Dock10/Map1a/Sipa1l1/Kalrn/Mfn2/Ctnnd2/Dlg4/Camk2b/Shank3/…	83
GO:0007416	GO:0007416	synapse assembly	134/7994	159/10876	0.000805418	0.0180245	0.0147409	Fzd5/Ntrk3/App/Cadm1/Cntn5/Dlg5/Efna5/Efnb2/Erbb4/Flrt2/Flrt3/Gabrb2/Grid2/Gsk3b/Lingo2/Lrrc4/Lrrn1/Lrrn3/Lrrtm2/Magi2/Mecp2/Nptx1/Plxnb1/Setd5/Shank2/Six4/Stau2/Epha7/Mdga2/Ppp1r9a/Ache/Cbln4/Cdh2/Cdh9/Crkl/Efnb1/Farp1/Flrt1/Gpc4/Lrfn1/Negr1/Nptn/Nrg1/Nrg2/Pcdh17/Plxnb2/Ptprd/Sdk1/Slitrk2/Slitrk3/Slitrk4/Slitrk5/Slitrk6/St8sia2/Ube2v2/Vps35/Wnt7a/Cacna1a/Ephb2/Mdga1/Nrxn1/Ntn1/Pik3r1/Plxnd1/Reln…	134
GO:0090132	GO:0090132	epithelium migration	213/7994	260/10876	0.000817274	0.0182164	0.0148979	Bmpr2/Mtor/Akt3/Arhgap5/Bcas3/Cdh5/Efnb2/Emp2/Ets1/Fbxw7/Foxp1/Gata3/Has2/Hdac9/Iqsec1/Kitl/Mecp2/Met/Nanos1/Nfe2l2/Nr2f2/Nrp1/Prkce/Prox1/Ptgs2/Rac1/Rreb1/Sox9/Spred1/Stc1/Tek/Tgfbr1/Tgfbr3/Zeb2/Apc/Dab2ip/Irs1/Pik3c2a/Pkn2/Rock2/Srf/Stard13/Adamts9/Amot/Amotl1/Aqp1/Atp2b4/Dicer1/Dll4/Dock5/Emc10/Ephb4/Fstl1/Hdac5/Itga3/Itgb1/Kank1/Kank2/Klf4/Lemd3/Macf1/Map3k3/Myh9/Nr4a1/Pdcd6/Pdpk1/Ppm1f/Prkd1…	213
GO:0051216	GO:0051216	cartilage development	145/7994	173/10876	0.000824895	0.018294	0.0149613	Bmpr2/Hoxa3/Zbtb7a/Bmpr1b/Col10a1/Mef2d/Mex3c/Msx1/Mycn/Nfib/Nog/Rspo2/Runx1/Sox6/Sox9/Stc1/Tgfbr1/Thrb/Zeb1/Axin2/Chsy1/Mboat2/Pthlh/Runx2/Runx3/Slc39a14/Srf/Acan/Atp7a/Barx2/Bmp3/Bmp6/Bmpr1a/Creb3l2/Dicer1/Dlx2/Gli3/Hoxa5/Lrp6/Mapk14/Mdk/Mkx/Prrx1/Ptpn11/Rarg/Rela/Ror2/Smad5/Smpd3/Snai2/Trps1/Twsg1/Zbtb16/Zfp219/Zmpste24/Pkd1/Wnt7a/Bgn/Col11a2/Col27a1/Col3a1/Gdf2/Grem1/Matn3/Rara/Satb2/Smad9/Ta…	145
GO:0070201	GO:0070201	regulation of establishment of protein localization	341/7994	426/10876	0.000828118	0.018294	0.0149613	Ppp3ca/Acvr1c/Adcy5/Adrb1/App/Bcas3/Cacna1d/Cdk5r1/Crebrf/Ctdspl2/Derl2/Efna5/Fbxw7/Fga/Gcc2/Gja1/Gpr27/Gsk3b/Idh2/Ipo5/Kif5b/Klf7/Lrp2/Mapk1/Mtcl1/Myrip/Ncoa6/Ndfip1/Ogt/Ppp2ca/Prkaa1/Prkce/Ptgs2/Rac1/Rfx3/Slc1a1/Sorl1/Spidr/Tek/Ywhae/Acsl4/Arf1/Bbc3/Brsk2/Camk2n1/Cdc42/Cftr/Chchd4/Cnst/Fbn1/Frmd4a/Hmgcr/Irs1/Ptpn5/Rab11fip1/Sec24a/Sh3tc2/Slc12a2/Snap91/Stxbp5l/Ubr5/Zbed6/Akap5/Akt2/Anxa5/Arfip1…	341
GO:0003148	GO:0003148	outflow tract septum morphogenesis	23/7994	23/10876	0.000833941	0.018294	0.0149613	Bmpr2/Lrp2/Nrp1/Robo2/Smad4/Tbx1/Bmpr1a/Fgfr2/Gata6/Vangl2/Isl1/Robo1/Sema3c/Smad6/Zfpm2/Eng/Tgfb2/Tgfbr2/Dvl3/Tbx2/Parva/Msx2/Tbx20	23
GO:0048745	GO:0048745	smooth muscle tissue development	23/7994	23/10876	0.000833941	0.018294	0.0149613	Foxp1/Itga8/Prox1/Sox9/Tshz3/Foxp2/Srf/Zfand5/Ahr/Col3a1/Nf1/Six1/Tfap2b/Tiparp/Shh/Eng/Schip1/Dlg1/Ihh/Mylk/Efemp2/Pdgfrb/Osr1	23
GO:0016567	GO:0016567	protein ubiquitination	367/7994	460/10876	0.000844234	0.0183745	0.0150272	Kbtbd8/Mtor/Trib1/Trib2/Trim71/Arrdc3/Cbl/Cblb/Cul4b/Dcun1d3/Ddx3x/Fbxl3/Fbxw11/Fbxw7/Gclc/Herpud1/Klhl24/Mgrn1/N4bp1/Ndfip1/Nfe2l2/Ogt/Pcgf5/Prickle1/Prkce/Rasd2/Rbbp6/Rc3h1/Rc3h2/Rnf111/Rnf139/Rnf38/Rnf44/Socs7/Spop/Tgfbr1/Tnks2/Trim44/Trim63/Ube2a/Ube2d1/Ube2d2a/Ube2d3/Ubr3/Birc6/Cbll1/Fbxo32/Ivns1abp/Mapk8/Rnf11/Rnf217/Trim2/Uba6/Ube2d2b/Ube2e1/Ube2g1/Ube2h/Ubr5/Wac/Wsb1/Znrf2/Znrf3/Ankib1/Ar…	367
GO:0060627	GO:0060627	regulation of vesicle-mediated transport	367/7994	460/10876	0.000844234	0.0183745	0.0150272	Adcy1/Ppp3ca/Anxa2/Apba2/App/Cav3/Cbl/Cdk5r1/Dgki/Dtnbp1/Efnb2/Epn2/Fga/Fmr1/Gsk3b/Iqsec1/Kif5b/Lrp2/Lrrtm2/Magi2/Mapk1/Mex3b/Mtmr2/Ndrg4/Pip5k1c/Ppp3r1/Prkaa1/Prkce/Rab15/Rap1a/Rap1b/Rnf139/Smap1/Sorl1/Vps4b/Ap1g1/Arf1/Bmp2k/Cbll1/Cdc42/Cftr/Cnst/Letmd1/Myo5a/Myo5b/Nr3c2/Pgap1/Ptpn5/Ptx3/Rab5a/Rab9/Scrib/Snap91/Sod1/Stxbp5l/Usp46/Wdr54/Aak1/Abr/Actn4/Akap5/Akt2/Ankfy1/Ankrd13a/Ankrd27/Apln/Arfip…	367
GO:0050779	GO:0050779	RNA destabilization	61/7994	68/10876	0.000854892	0.0184687	0.0151042	Ago2/Trim71/Cpeb3/Hnrnpu/Nanos1/Rc3h1/Rc3h2/Syncrip/Tnrc6a/Tnrc6b/Zfp36l2/Dcp2/Parn/Rbm24/Rock2/Ythdf3/Btg2/Cnot1/Cnot2/Igf2bp1/Lin28b/Pan3/Pde12/Rock1/Samd4/Zfp36l1/Cnot6/Lsm1/Upf1/Zc3h12d/Cnot6l/Paip1/Celf1/Pabpc1/Ybx1/Eif4enif1/Csde1/Hnrnpr/Polr2d/Dcp1a/Tardbp/Cnot8/Mov10/Pan2/Ythdf2/Hnrnpd/Mettl16/Pum1/Tnrc6c/Khsrp/Zfp36/Dhx36/Ythdf1/Gigyf2/Mex3d/Pnpt1/Cnot7/Mettl3/Patl1/Exosc9/Dcp1b	61
GO:0032956	GO:0032956	regulation of actin cytoskeleton organization	223/7994	273/10876	0.000856843	0.0184687	0.0151042	Ap1ar/Mtor/Nox4/Ntrk3/Taok1/Bcas3/Cav3/Cdc42ep3/Cdk5r1/Dlc1/Efna5/Eln/Met/Nrp1/Phldb2/Ppfia1/Prkce/Prox1/Rac1/Rasa1/Ssh1/Stau2/Tek/Tgfbr1/Abi2/Arf1/Arhgdib/Arpc4/Capza2/Cdc42/Jam3/Limch1/Ppp1r9a/Rock2/Smad4/Sptbn1/Stmn1/Arfip1/Arhgap17/Arhgdia/Arpc1b/Braf/Capn1/Cotl1/Epha3/Eps8/Fchsd2/Fmn1/Gpm6b/Grb2/Gsn/Iqgap1/Iqgap2/Kank1/Kank2/Kirrel/Lats1/Map3k1/Mdk/Mtpn/Myadm/Myo1c/Nck2/Pam/Pfn4/Pik3ca/Ppm1f…	223
GO:0035115	GO:0035115	embryonic forelimb morphogenesis	30/7994	31/10876	0.000861872	0.0184687	0.0151042	Msx1/Rspo2/Runx2/Lrp6/Mecom/Rdh10/Wnt7a/En1/Hoxa13/Hoxa9/Nipbl/Rpgrip1l/Ift122/Shh/Aldh1a2/Alx4/Cacna1c/Hoxd11/Tbx3/Tfap2a/Twist1/Ctnnb1/Hoxa11/Reck/Wnt9a/Wnt3/Trp63/Tbx5/Msx2/Osr1	30
GO:0071320	GO:0071320	cellular response to cAMP	30/7994	31/10876	0.000861872	0.0184687	0.0151042	Igfbp5/Pde4d/Rap1a/Rap1b/Cftr/Hcn4/Ahr/Akap6/Aqp1/Itpr3/Pde2a/Rapgef1/Rapgef2/Zfp36l1/Dmtn/Gpd1/Wnt10b/Kcnq1/Akap9/Hcn1/Itpr2/Rapgef3/Slc26a3/Akap7/Ezr/Itpr1/Kcne1/Pkd2/Fdx1/Inpp5k	30
GO:0016197	GO:0016197	endosomal transport	152/7994	182/10876	0.000866505	0.0184965	0.015127	Cmtm6/Dpy30/Gcc2/Lmtk2/Lrp2/Ndrg4/Pikfyve/Sorl1/Vps4b/Vti1a/Abca1/Cdc42/Myo5b/Rab9/Scrib/Spag9/Stx16/Tbc1d14/Akap5/Ankfy1/Ankrd27/Arfip1/Ccdc93/Chmp2b/Dennd1b/Ehd3/Epg5/Evi5/Gga1/Itsn2/Rab10/Rab11fip4/Rab9b/Sgsm2/Snf8/Snx18/Snx30/Snx4/Snx5/Snx6/Snx9/Tmem87b/Trappc10/Ube2o/Vamp3/Vps35/Arhgap1/Arl8b/Atp9a/Coro1c/Rab35/Snap25/Snx12/Srl/Tmcc1/Eps15/Heatr5b/Stx6/Ykt6/Ap3b1/Snx27/Vcp/Vps26a/Stam/Usp7/R…	152
GO:0060541	GO:0060541	respiratory system development	170/7994	205/10876	0.000880835	0.0187304	0.0153183	Bmpr2/Aldh1a3/Atxn1/Atxn1l/Cebpa/Creb1/Cux1/Dag1/Dlg5/Eya1/Fbxw7/Foxp1/Heg1/Igfbp5/Mapk1/Mycn/Nfib/Nkiras1/Nog/Pou2f1/Ppp3r1/Rc3h2/Rspo2/Six4/Sox11/Sox9/Thrb/Tshz3/Ywhaz/Cdc42/Cftr/Foxp2/Kras/Pthlh/Srf/Atp7a/Bmpr1a/Dicer1/Dlx5/Fgfr2/Gata6/Gli3/Hoxa5/Itga3/Jmjd6/Lrp6/Man2a1/Nkx2-1/Numa1/Plod3/Rarg/Rdh10/Ski/Smpd3/Sp1/Sp3/Spry1/Spry2/Srsf6/Vangl2/Col3a1/Lif/Lox/Mapk8ip3/Myocd/Myt1/Pdgfra/Rara/Rpgri…	170
GO:0002262	GO:0002262	myeloid cell homeostasis	122/7994	144/10876	0.000889601	0.0188121	0.015385	Zbtb7a/Bcl2l11/Ets1/Gata3/Kitl/Pknox1/Plcb1/Sh2b3/Smap1/Smarca4/Sox6/Tal1/Tgfbr3/Acvr1b/Cdk6/Gcnt4/Ireb2/Jam3/Kmt2e/Sod1/Srf/Ampd3/Axin1/Bcl6/Cebpg/Dnase2a/Gas2l1/Hoxa5/Inpp5d/Itpkb/Jmjd6/Klf13/Mapk14/Mecom/Pde4b/Ptbp3/Rcor1/Sfxn1/Slc15a4/Smad5/Sp1/Sp3/Stat3/Tcf3/Xkr8/Zfp36l1/Acvr2a/Cited2/Csf1/Dmtn/Gata2/Ikzf1/Med1/Mfhas1/Ncapg2/Nf1/Slc7a11/Tspo2/Ank1/Dyrk3/Senp1/Hmgb1/Hmgb2/Rb1/Rbfox2/Pik3cb/Fo…	122
GO:0010717	GO:0010717	regulation of epithelial to mesenchymal transition	74/7994	84/10876	0.000891454	0.0188121	0.015385	Mtor/Dag1/Ezh2/Gata3/Ldlrad4/Mark1/Nog/Phldb2/Ppp2ca/Spred1/Tgfbr1/Tgfbr3/Acvr1/Axin2/Dab2ip/Dact3/Smad4/Bcl9l/Epha3/Jag1/Mdk/Nkx2-1/Ovol2/Pawr/Phldb1/Spry1/Spry2/Glipr2/Grem1/Isl1/Myocd/Sfrp1/Smad2/Tgfb3/Clasp1/Mad2l2/Smad3/Tiam1/Col1a1/Zfp703/Bmp7/Pten/Bmp2/Foxa1/Tcf7l2/Clasp2/Epha4/Foxc1/Notch1/Spred2/Twist1/Eng/Fermt2/Trim62/Ctnnb1/Dab2/Tgfb2/Tgfbr2/Vasn/Smad7/Gcnt2/Vegfa/Alx1/Lef1/Pdpn/Sdcbp…	74
GO:0010631	GO:0010631	epithelial cell migration	212/7994	259/10876	0.000919166	0.0191894	0.0156936	Bmpr2/Mtor/Akt3/Arhgap5/Bcas3/Cdh5/Efnb2/Emp2/Ets1/Fbxw7/Foxp1/Gata3/Has2/Hdac9/Iqsec1/Kitl/Mecp2/Met/Nanos1/Nfe2l2/Nr2f2/Nrp1/Prkce/Prox1/Ptgs2/Rac1/Rreb1/Sox9/Spred1/Stc1/Tek/Tgfbr1/Tgfbr3/Zeb2/Apc/Dab2ip/Irs1/Pik3c2a/Pkn2/Rock2/Srf/Stard13/Adamts9/Amot/Amotl1/Aqp1/Atp2b4/Dicer1/Dll4/Dock5/Emc10/Ephb4/Fstl1/Hdac5/Itga3/Itgb1/Kank1/Kank2/Klf4/Lemd3/Macf1/Map3k3/Myh9/Nr4a1/Pdcd6/Pdpk1/Ppm1f/Prkd1…	212
GO:0043434	GO:0043434	response to peptide hormone	212/7994	259/10876	0.000919166	0.0191894	0.0156936	Igf1r/Mtor/Acvr1c/Adcy6/Akt3/Cpeb1/Creb1/Gsk3b/Hdac9/Kbtbd2/Nfe2l2/Ogt/Plcb1/Prkaa1/Rab15/Rac1/Sgk1/Socs2/Socs7/Sorl1/Stat6/Tgfbr3/Apc/Atp2b1/Irs1/Myo5a/Nr3c2/Rock2/Slc39a14/Ache/Ahcyl1/Akt2/Anxa5/Capn1/Cav1/Chuk/Ednrb/Egr1/Egr2/Eif4ebp2/Gnai2/Gpam/Grb2/Hadha/Insig2/Irf1/Kank1/Lpin1/Mapk14/Mbd5/Myo1c/Ncoa2/Nr4a1/Nr4a3/Oprk1/Osbpl8/Parp1/Phip/Pid1/Pip4k2a/Pip4k2c/Ppara/Ptpn1/Ptpn11/Rab10/Rela/Rhoq…	212
GO:0023061	GO:0023061	signal release	353/7994	442/10876	0.000919706	0.0191894	0.0156936	Adcy1/Ppp3ca/Acvr1c/Adcy5/Adrb1/Apba2/Asic1/Cacna1d/Creb1/Ctbp2/Dgki/Dtnbp1/Efna5/Fga/Fmr1/Fzd4/Gata3/Gja1/Gpr27/Gsk3b/Kif5b/Klf7/Lrp2/Myrip/Ncoa6/Neurod1/Pdzd11/Prkce/Ptgs2/Rac1/Rap1a/Rap1b/Rfx3/Runx1/Sox11/Ywhaz/Abca1/Acsl4/Brsk2/Camk2n1/Cftr/Fbn1/Hmgcr/Hnf1b/Irs1/Myo5a/Nr3c2/Pax8/Ppp1r9a/Rab11fip1/Rab5a/Scrib/Smad4/Snap91/Stxbp5l/Tnfsf11/Zbed6/Abcc4/Anxa5/Apln/Aqp1/Arhgef7/Arrb1/Bace1/Bmp6/Bra…	353
GO:2000628	GO:2000628	regulation of miRNA metabolic process	56/7994	62/10876	0.000929362	0.0192945	0.0157796	App/Ets1/Fos/Gata3/Nfib/Rc3h1/Rc3h2/Smarca4/Sox9/Tgfbr1/Nr3c1/Smad4/Srf/Tead1/Apln/Bmpr1a/Dicer1/Egr1/Gata6/Hdac4/Klf4/Lin28b/Ppara/Rela/Srebf2/Stat3/Yy1/Drosha/Gata2/Myocd/Ngfr/Pparg/Rara/Smad3/Bmp2/Foxo3/Srebf1/Smad6/Hif1a/Ppard/Jun/Smad1/Tgfb2/Tnf/Fosl1/Nfatc3/Nfatc4/Khsrp/Atoh8/Ctcf/Pdgfb/Rest/Nfkb1/Pnpt1/Klf5/Nr1h2	56
GO:0098727	GO:0098727	maintenance of cell number	133/7994	158/10876	0.000931701	0.0192945	0.0157796	Arid4b/Bcl9/Ezh2/Med14/Nog/Ogt/Prox1/Rbbp7/Sall1/Sap30l/Smarca2/Smarca4/Smarcd1/Sox9/Stag2/Tal1/Tead3/Tet1/Zfp36l2/Apc/Crebbp/Eif4e/Elf5/Hnf1b/Kat6a/Kdm3a/Mapk8/Mtf2/Pax8/Smc3/Ss18/Tead1/Bcl7a/Bcl9l/Bmpr1a/Braf/Cdh2/Cnot1/Cnot2/Ddx6/Dicer1/Igf2bp1/Klf4/Mecom/Phf19/Prrx1/Sall4/Ski/Stat3/Vangl2/Zfp706/Wnt7a/Foxo1/Fzd7/Gata2/Jmjd1c/Lbh/Lif/Lin28a/Lsm1/Nipbl/Pcm1/Sfrp1/Sox4/Hook3/Kdm2b/Pax2/Sox2/Taf5…	133
GO:0030509	GO:0030509	BMP signaling pathway	114/7994	134/10876	0.000938145	0.0193558	0.0158297	Bmpr2/Bmpr1b/Cdh5/Ctdspl2/Htra3/Lrp2/Msx1/Nog/Rgma/Sorl1/Sox11/Tgfbr3/Acvr1/Fbn1/Runx2/Smad4/Bmp6/Bmpr1a/Cav1/Chrd/Dlx3/Dlx5/Egr1/Fstl1/Gata6/Hipk2/Hivep1/Itga3/Lemd2/Lemd3/Numa1/Rnf165/Ror2/Scube3/Sfrp5/Ski/Smad5/Smpd3/Smurf2/Twsg1/Ube2o/Acvr2a/Gdf2/Grem1/Hoxa13/Kcp/Neo1/Notch2/Pparg/Sfrp1/Skor1/Smad2/Smad9/Tgfb3/Vwc2/Vwc2l/Wnt3a/Mapk3/Smad3/Tfap2b/Tmem100/Ext1/Usp15/Bmp7/Skil/Atf2/Bmp2/Crim1/Gd…	114
GO:0010721	GO:0010721	negative regulation of cell development	144/7994	172/10876	0.000949057	0.0195084	0.0159545	Ap1ar/Ntrk3/Ppp3ca/Cav3/Cers2/Dip2b/Efna5/Fbxw7/Gsk3b/Id4/Idh2/Mecp2/Mycn/Nog/Nrp1/Prox1/Rgma/Sema3g/Sorl1/Sox11/Syngap1/Cftr/Epha7/Fbn1/Pthlh/Actn4/Bmpr1a/Ctdsp1/Dicer1/Dlx2/Ednrb/Efnb3/Kank1/Lhx2/Plxna3/Prtg/Rapgef2/Rcc2/Rufy3/Sema5a/Sema6a/Sema6d/Ski/Slit1/Tjp2/Trim11/Ttc3/Ulk2/Wnt7a/Coro1c/Dmtn/Ephb2/Gorasp1/Lin28a/Nf1/Ntn1/Pcm1/Psen1/Sema7a/Tnr/Ulk1/Wnt3a/Sema3c/Sema6b/Spry4/Syt4/Casz1/Dusp1…	144
GO:0030516	GO:0030516	regulation of axon extension	82/7994	94/10876	0.000963376	0.0197297	0.0161355	Bmpr2/Ntrk3/Dip2b/Golga4/Gsk3b/Map3k13/Nrp1/Pafah1b1/Sema3g/Myo5b/Srf/Cdh4/Dnm2/Macf1/Map1b/Plxna3/Rufy3/Sema5a/Sema6a/Sema6d/Slit1/Ttl/Limk1/Ntn1/Sema7a/Tnr/Wnt3a/Mapt/Plxna4/Sema3c/Sema6b/Barhl2/Rab21/Actr3/Sema4g/Clasp2/Cxcl12/Mgll/Ngf/Sema3b/Draxin/Dscam/Sema3a/Sema4c/Sin3a/Map2/Abl1/Dpysl2/Gdi1/L1cam/Sema4f/Bdnf/Nkx6-1/Ptprs/Atp5g1/Pou4f2/Sema3d/Sema5b/Slit2/Vegfa/Zfyve27/Fn1/Wnt3/Trpc5/Mag/…	82
GO:0042391	GO:0042391	regulation of membrane potential	283/7994	351/10876	0.000970876	0.0198102	0.0162013	Mtor/Ntrk3/Ppp3ca/Adrb1/App/Asic1/Atp1b1/Atp1b2/Atxn1/Cacna1d/Cacnb2/Cav3/Cxadr/Dgki/Dmd/Fmr1/Foxp1/Gabra4/Gabrb2/Gclc/Gja1/Glra2/Gpd1l/Grid2/Grin2a/Gsk3b/Kcna1/Kcnd2/Kcnh7/Kif5b/Mecp2/Met/Mtmr2/Piezo1/Prkce/Scn1a/Slc25a36/Slc4a4/Ssh1/Tmem161b/Trpc4/Ywhae/Celf4/Cftr/Gabrb1/Hcn4/Kcnj10/Nr3c2/Ppp1r9a/Sod1/Abcd1/Akap6/Akt2/Atp1a1/Cacna2d1/Cacnb4/Casq2/Cav1/Ctns/Ehd3/Fkbp1b/Gabra6/Gabrg3/Gja5/Gna14/G…	283
GO:0003197	GO:0003197	endocardial cushion development	41/7994	44/10876	0.000978077	0.019884	0.0162617	Bmpr2/Msx1/Nog/Robo2/Sox9/Tgfbr1/Acvr1/Rbm24/Smad4/Bmpr1a/Epha3/Jag1/Nfatc1/Snai2/Aplnr/Cited2/Isl1/Mdm4/Nedd4/Robo1/Hey1/Heyl/Tmem100/Bmp7/Bmp2/Notch1/Rbpj/Tbx3/Twist1/Eng/Thbs1/Tgfb2/Tgfbr2/Snai1/Tbx2/Bmp5/Tbx5/Foxf1/Msx2/Tbx20/Acvrl1	41
GO:0071902	GO:0071902	positive regulation of protein serine/threonine kinase activity	125/7994	148/10876	0.00100129	0.0202816	0.0165869	Fzd5/Fzd8/Nox4/Ntrk3/App/Ddx3x/Ezh2/Fzd4/Gab1/Kitl/Map3k13/Map3k4/Ppp2ca/Prox1/Zeb2/Dab2ip/Kras/Pim1/Tead1/Tnfsf11/Acsl1/Akap6/Atp2b4/Axin1/Ccnd2/Ccny/Ern1/Iqgap1/Map2k4/Map3k1/Map3k11/Parp16/Pde5a/Ptpn1/Rapgef2/Ror2/Sash1/Sirt1/Slc27a1/Tenm1/Traf6/Vangl2/Pkd1/Cab39/Cdc6/Cemip/Insr/Map2k7/Map3k12/Mapk8ip3/Marcks/Nrxn1/Psen1/Robo1/Gpr39/Map2k6/Src/Ccnd1/Map3k7/Taok3/Tgfa/Dazap2/Fgd4/Irak1/Epha4/Ki…	125
GO:0035567	GO:0035567	non-canonical Wnt signaling pathway	46/7994	50/10876	0.00100883	0.02036	0.016651	Fzd5/Fzd8/Fzd4/Fzd6/Fzd9/Rac1/Dact1/Fzd2/Znrf3/Celsr3/Csnk1d/Lrp6/Mllt3/Ror2/Sfrp5/Vangl2/Wnt7a/Abl2/Ankrd6/Ccdc88c/Fzd3/Fzd7/Sfrp1/Tiam1/Daam2/Abl1/Dab2/Rspo1/Dvl3/Fzd1/Nkd1/Rspo3/Wnt4/Ift80/Rnf213/Cthrc1/Frzb/Ryk/Wnt5a/Wnt11/Med12/Wnt7b/Wnt9b/Grhl3/Sfrp4/Celsr1	46
GO:0007611	GO:0007611	learning or memory	218/7994	267/10876	0.00102325	0.0205762	0.0168278	Adcy1/Mtor/Adrb1/App/Asic1/Atp8a1/Atxn1/Atxn1l/Cpeb3/Creb1/Dgki/Fzd9/Grin2a/Itga8/Mecp2/Meis2/Ndrg4/Nog/Pafah1b1/Pde4d/Plcb1/Ptgs2/Sgk1/Shank2/Slc1a1/Sorcs3/Syngap1/Tanc1/Abi2/Camk2n1/Crebbp/Foxp2/Hmgcr/Kras/Shc3/Srf/Uba6/Bace1/Braf/Btg2/Cacna1e/Ccnd2/Chrd/Ctns/Egr1/Eif4ebp2/Hrh1/Itga3/Itgb1/Itpr3/Mdk/Nptn/Nrg1/Oprk1/Pde5a/Ptprz1/Rcan1/Slc12a5/Tmod2/Ube3a/Abl2/Adcy3/Cnr1/En1/Ephb2/Foxb1/Gria1/Gri…	218
GO:0002064	GO:0002064	epithelial cell development	158/7994	190/10876	0.0010296	0.0206292	0.0168712	Fzd5/Insm1/Arid4b/Atrx/Cdh5/Cebpa/Dmd/Fndc3a/Frs2/Gja1/Heg1/Met/Myo1e/Onecut2/Pde4d/Plcb1/Ppp1r16b/Prox1/Rac1/Rap1a/Rap1b/Rap2c/Rfx3/Smarca4/Sox9/Stc1/Zdhhc21/Abi2/Cdk6/Cftr/Fat1/Rock2/Scrib/Ar/B4galt1/Bcl11b/Bmp6/C1galt1/Cdh2/Cgn/Clock/Dicer1/Dmrt1/Ednrb/Fgfr2/Flnb/Fosl2/Hoxa5/Jag1/Map3k1/Map7/Myadm/Onecut1/Palld/Pard3/Pde2a/Pdpk1/Plec/Plod3/Rapgef1/Rapgef2/Rarg/Rilpl1/Rock1/Sox8/Tbc1d20/Tfcp2l1…	158
GO:1904888	GO:1904888	cranial skeletal system development	60/7994	67/10876	0.00105139	0.0209901	0.0171663	Hoxa1/Lhx1/Nog/Six4/Tgfbr1/Runx2/Tbx1/Chrd/Crkl/Dlx2/Fgfr2/Gas1/Gli3/Gnaq/Insig2/Ndst1/Prrx1/Rdh10/Ednra/Foxn3/Nipbl/Pdgfra/Six1/Smad2/Tgfb3/Mmp16/Smad3/Ext1/Chst11/Grhl2/Insig1/Sh3pxd2b/Tfap2a/Twist1/Ctnnb1/Tgfb2/Tgfbr2/Twist2/Slc39a1/Mmp14/Six2/Zic3/Fgf4/Prrx2/Irx5/Tbx15/Frem1/Hoxa2/Mthfd1l/Rab23/Setd2/Colec10/Trp63/Med12/Msx2/Wnt9b/Gna11/Tmem107/Cep55/Megf8	60
GO:0009952	GO:0009952	anterior/posterior pattern specification	165/7994	199/10876	0.00105806	0.0210474	0.0172132	Bmpr2/Fzd5/Hoxa1/Hoxa3/Frs2/Hey2/Hoxd4/Kdm6a/Lhx1/Msx1/Neurod1/Nog/Nr2f2/Pcdh8/Pcsk5/Plxna2/Tgfbr1/Zeb2/Apc/Axin2/Hipk1/Hnf1b/Pgap1/Smad4/Srf/Tbx1/Bmpr1a/Btg2/Crkl/Gli3/Grsf1/Hipk2/Hoxa5/Hoxb1/Kif3a/Lrp6/Mib1/Mllt3/Pax3/Pcgf2/Pcsk6/Poglut1/Rarg/Ror2/Ski/Tshz1/Vangl2/Yy1/Zbtb16/Fezf2/Acvr2a/Bmi1/Emx2/En1/Foxb1/Gdf11/Hoxa10/Hoxa9/Hoxb8/Hoxc6/Otx2/Psen1/Sfrp1/Smad2/Wnt3a/Hey1/Heyl/Sema3c/Smad3/Bptf/…	165
GO:0043010	GO:0043010	camera-type eye development	221/7994	271/10876	0.00107675	0.0212669	0.0173926	Bmpr2/Fzd5/Ntrk3/Aldh1a3/Bmpr1b/Frs2/Fzd4/Gata3/Gja1/Gnb1/Lhx1/Mitf/Neurod1/Nrp1/Pds5b/Pknox1/Pou2f1/Prox1/Rorb/Slc1a1/Smarca4/Sox1/Sox11/Sox9/Spred1/Tenm3/Tgfbr1/Tgif1/Tgif2/Thrb/Tspan12/Zeb1/Zeb2/Abi2/Apc/Celf4/Fat1/Foxp2/Hipk1/Scrib/Srf/Traf3ip1/Ache/Ahr/Aqp1/Bcl11b/Col4a1/Crybg3/Ctns/Dll4/Dlx2/Fgfr2/Gas1/Gli3/Gpd2/Hipk2/Jag1/Jmjd6/Klf4/Lhx2/Lrp6/Man2a1/Map3k1/Myh10/Ppp1r13l/Rarg/Rdh10/Rxra/Sd…	221
GO:0045860	GO:0045860	positive regulation of protein kinase activity	221/7994	271/10876	0.00107675	0.0212669	0.0173926	Fzd5/Fzd8/Mtor/Nox4/Ntrk3/App/Btc/Cdk5r1/Dag1/Ddx3x/Emp2/Ezh2/Fbxw7/Fzd4/Gab1/Kitl/Map3k13/Map3k4/Ppp2ca/Prlr/Prox1/Rap1a/Slc1a1/Tab2/Vldlr/Zeb2/Abi2/Axin2/Dab2ip/Fbn1/Kras/Pim1/Ppp1r9a/Tead1/Tnfsf11/Acsl1/Akap6/Atp2b4/Axin1/Cacul1/Ccnd2/Ccny/Egr1/Ern1/Iqgap1/Map2k4/Map3k1/Map3k11/Mmd2/Nrg1/Osbpl8/Parp16/Pde5a/Pik3ca/Prkag2/Prrc1/Ptpn1/Rapgef2/Ror2/Sash1/Sdc4/Sirt1/Slc27a1/Snx9/Tenm1/Tom1l1/Traf6…	221
GO:0007163	GO:0007163	establishment or maintenance of cell polarity	154/7994	185/10876	0.00108285	0.0213114	0.017429	Cyp26b1/Igf1r/Bcas3/Cdh5/Dlg5/Eya1/Fbxw11/Gata3/Gja1/Gsk3b/Mtcl1/Pafah1b1/Pdzd11/Rac1/Rap1b/Tek/Wee1/Apc/Brsk2/Cdc42/Fat1/Frmd4a/Jam3/Scrib/Snap91/Amot/Amotl1/Aqp1/Crkl/Flot2/Frmd4b/Gsn/Itgb1/Kank1/Kif26b/Kif3a/Lhx2/Lims1/Macf1/Map1b/Mapre1/Myh9/Numa1/Pard3/Rab10/Rhog/Rhoq/Rhou/Rufy3/Sdccag8/Spry1/Spry2/Ust/Vangl2/Pkd1/Wnt7a/Arfgef1/Dlg2/Hsp90aa1/Lin7a/Msn/Pard6b/Rictor/Rnd3/Rpgrip1l/Clasp1/Hey1/…	154
GO:0051146	GO:0051146	striated muscle cell differentiation	193/7994	235/10876	0.00110615	0.021693	0.0177411	Cyp26b1/Kdm6b/Mtor/Nox4/Ppp3ca/Adrb1/Bcl9/Capn2/Cav3/Cxadr/Dmd/Efnb2/Epc1/Ezh2/Foxp1/Frs2/Gsk3b/Hdac9/Hey2/Hnrnpu/Igfbp5/Mef2a/Met/Msx1/Naca/Piezo1/Prox1/Rxrb/Six4/Sox6/Tanc1/Acvr1/Cxcl10/Homer1/Kras/Nr3c1/Rbm24/Sik1/Smad4/Spag9/Srf/Tbx1/Akap6/Barx2/Bmpr1a/Casq2/Ccnd2/Cdh2/Chuk/Csrp2/Dicer1/Dock5/Gata6/Hdac4/Hdac5/Itgb1/Maml1/Map2k4/Mapk14/Myh10/Myh9/Mylk2/Nebl/Nrg1/Pax3/Plec/Ppara/Rbm38/Rcan1/Rx…	193
GO:1902903	GO:1902903	regulation of supramolecular fiber organization	231/7994	284/10876	0.00111256	0.0217419	0.0177811	Ap1ar/Mtor/Nox4/Taok1/App/Camsap2/Cav3/Cdc42ep3/Cdh5/Dlc1/Dyrk1a/Eln/Mecp2/Met/Nav3/Nrp1/Phldb2/Ppfia1/Prkce/Prox1/Rac1/Rasa1/Sgk1/Ssh1/Tgfbr1/Ttbk2/Abi2/Apc/Arf1/Arpc4/Capza2/Cdc42/Limch1/Mapk8/Ppp1r9a/Rock2/Slain2/Smad4/Sptbn1/Stmn1/Arfip1/Arhgef7/Arpc1b/Braf/Capn1/Cav1/Clip3/Cotl1/Eps8/Fchsd2/Fmn1/Gas2l1/Grb2/Gsn/Kank1/Kank2/Kirrel/Lats1/Map1b/Map3k1/Mapre1/Mtpn/Myadm/Myo1c/Nck2/Numa1/Pfn4/Pik…	231
GO:0035116	GO:0035116	embryonic hindlimb morphogenesis	29/7994	30/10876	0.00113887	0.022178	0.0181378	Msx1/Rspo2/Smarca4/Dicer1/Lmbr1/Lrp6/Mecom/Rarg/Zbtb16/Wnt7a/Aff3/Med1/Rpgrip1l/Chd7/Shh/Alx4/Notch1/Tbx3/Twist1/Ctnnb1/Rarb/Pitx2/Fgf4/Wnt3/Pitx1/Trp63/Msx2/Tbx4/Osr1	29
GO:0018209	GO:0018209	peptidyl-serine modification	217/7994	266/10876	0.00114708	0.0222598	0.0182047	Mtor/Ntrk3/Akt3/App/Cdk5r1/Ddit4/Dmd/Dyrk1a/Dyrk2/Galnt3/Gpd1l/Gsk3b/Hgf/Hipk3/Lmtk2/Map3k13/Mapk1/Mast4/Met/Nek7/Nlk/Nsd1/Ogt/Pde4d/Pikfyve/Prkaa1/Prkce/Ptgs2/Rps6ka5/Rps6ka6/Sgk1/Slc1a1/Srpk2/Stk4/Tek/Tgfbr1/Tlk2/Top1/Ttbk2/Brsk2/Csnk1a1/Csnk2a1/Hipk1/Mapk8/Pkn2/Rock2/Wnk1/Akt2/Arrb1/Atp2b4/Axin1/Braf/Cav1/Chuk/Cnksr3/Csnk1d/Ern1/Galnt1/Hipk2/Lats1/Map3k1/Mapk14/Nck2/Parp1/Pdpk1/Phip/Pik3ca/Pog…	217
GO:0150115	GO:0150115	cell-substrate junction organization	81/7994	93/10876	0.00115312	0.022299	0.0182368	Bcas3/Dlc1/Efna5/Iqsec1/Nrp1/Phldb2/Rac1/Tek/Limch1/Epha3/Fmn1/Gpm6b/Iqgap1/Lamc1/Lims1/Macf1/Pdpk1/Peak1/Plec/Ppm1f/Ptpn11/Rcc2/Rock1/Sdc4/Tln1/Coro1c/Dmtn/Grem1/Itga2/Itga5/Mapre2/Pik3r1/Slk/Tsc1/Clasp1/Smad3/Src/Actn1/Itgb1bp1/Pten/Pxn/Col17a1/Actn2/Arf6/Bcr/Clasp2/Whamm/Fermt2/Ptk2/Abl1/Actg1/Coro2b/Map4k4/Ptpra/Dusp3/Mmp14/Bcl2/Col16a1/Rab8b/Tns1/Kdr/Vcl/Vegfa/Wnt4/Ajuba/Fn1/Cttn/Itgb3/Wdpcp…	81
GO:0030177	GO:0030177	positive regulation of Wnt signaling pathway	101/7994	118/10876	0.00116354	0.0224224	0.0183377	Ddx3x/Fzd9/Rspo2/Sall1/Smarca4/Tnks2/Usp47/Zeb2/Csnk2a1/Dact1/Fam53b/Mbd2/Tbl1xr1/Ubr5/Wnk1/Cav1/Csnk1d/Dlx5/Fgfr2/Gid8/Kank1/Macf1/Map3k1/Mllt3/Ror2/Sema5a/Ube2b/Vps35/Abl2/Ankrd6/Dkk2/Rspo4/Sfrp1/Wnt3a/Smad3/Sox4/Src/Wnt10b/Col1a1/Pin1/Sulf2/Vcp/Gskip/Bmp2/Dixdc1/Shh/Csnk1g3/Rbpj/Rnf146/Rps12/Daam2/Ppp2r3a/Tmem198/Cdh3/Csnk1g1/Egfr/Prdm15/Usp34/Abl1/Dab2/Fgf10/Hhex/Rspo1/Lrrk1/Cdc73/Ppm1a/Depdc…	101
GO:0017015	GO:0017015	regulation of transforming growth factor beta receptor signaling pathway	97/7994	113/10876	0.00117671	0.0225712	0.0184594	Zbtb7a/Arid4b/Aspn/Cav3/Fbn2/Htra3/Itga8/Ldlrad4/Npnt/Ogt/Onecut2/Rbbp7/Rnf111/Sap30l/Spred1/Tet1/Tgfbr3/Zeb1/Zeb2/Crebbp/Fbn1/Nrep/Rasl11b/Smad4/Axin1/Bcl9l/Cav1/Dnm2/Furin/Hipk2/Itga3/Lats1/Lemd3/Nkx2-1/Onecut1/Peg10/Pmepa1/Ppara/Sirt1/Ski/Smurf2/Snx6/Spry1/Spry2/Tsku/Cited2/Lox/Ltbp1/Myocd/Pparg/Smad2/Tgfb3/Smad3/Ep300/Pin1/Zfp703/Skil/Bmp2/Chst11/Smad6/Suds3/Gipc1/Ing2/Lats2/Smurf1/Snx25/Spre…	97
GO:0061008	GO:0061008	hepaticobiliary system development	89/7994	103/10876	0.00118264	0.0225712	0.0184594	Icmt/Cadm1/Cebpa/Ezh2/Foxm1/Hgf/Met/Onecut2/Prox1/Runx1/Smarca4/Sox9/Tet2/Tgfbr3/E2f8/Hnf1b/Igf2r/Ahr/Atf7/Gata6/Lims1/Man2a1/Mdk/Onecut1/Pik3ca/Rb1cc1/Rela/Rps6ka1/Sp1/Sp3/Zmpste24/Pkd1/Cited2/E2f7/Hlx/Med1/Nf1/Nipbl/Notch2/Rpgrip1l/Wnt3a/Acadm/Sec63/Smad3/Atg7/Ccnd1/Sulf2/Tgfa/Atf2/Arf6/Cul3/Notch1/Ptn/Tbx3/Upf2/Cdk5rap3/Jarid2/Jun/Hhex/Ceacam1/Hnf4a/Elk1/Hmbs/Plau/Zic3/Ezh1/Fgf18/Smarcb1/Sox17…	89
GO:0072089	GO:0072089	stem cell proliferation	93/7994	108/10876	0.00118346	0.0225712	0.0184594	Hoxa3/Trim71/Ago3/Atxn1l/Cebpa/Foxm1/Hnrnpu/Id4/Kitl/Nfib/Ptch1/Sox11/Sox9/Axin2/Fubp1/Pim1/Runx2/Znrf3/Ctc1/Fgfr2/Gli3/Hdac5/Lrp6/Mecom/Nfatc1/Ovol1/Ovol2/Pax3/Prrx1/Rarg/Sart3/Snai2/Tacc1/Tacc2/Taf4b/Zfp36l1/Cd34/Nf1/Tial1/Tlx1/Vegfc/Wnt10b/Etv6/Hmgb2/Ift20/Pbx1/N4bp2l2/Shh/Bysl/Irs2/Kdm1a/Ncoa3/Ngf/Notch1/Rbpj/Tbx18/Tbx3/Ccne1/Fermt2/Ctnnb1/Abcb1a/Dab2/Fgf10/Tgfbr2/Ythdf2/Nf2/Rarb/Cxcl1/Wnt2b/…	93
GO:0033673	GO:0033673	negative regulation of kinase activity	135/7994	161/10876	0.00119162	0.0226489	0.0185229	Cep85/Trib1/Cav3/Cbl/Cblb/Dtnbp1/Dusp1/Gsk3b/Heg1/Hipk3/Hnrnpu/Nr2f2/Sh2b3/Socs5/Sorl1/Spred1/Tfap4/Apc/Camk2n1/Dab2ip/Dusp16/Hmgcr/Ptpn5/Wnk1/Akt1s1/Cav1/Chp1/Gnaq/Lats1/Lrp6/Mvp/Pik3ip1/Pip4k2a/Pip4k2c/Plec/Ppm1f/Ppp2r5a/Prkag2/Ptpn1/Sfrp5/Sh3bp5l/Sirt1/Smcr8/Spry1/Spry2/Stk38/Trib3/Coro1c/Ephb2/Mstn/Myocd/Nf1/Pkia/Pparg/Ppm1e/Psen1/Ptprb/Sfrp1/Mapt/Spry4/Dusp10/Rb1/Bmp7/Gskip/Itgb1bp1/Pik3cb/P…	135
GO:0010770	GO:0010770	positive regulation of cell morphogenesis involved in differentiation	68/7994	77/10876	0.00123603	0.0234128	0.0191477	Cux1/Has2/Met/Nrp1/Pafah1b1/Rac1/Rreb1/Sgk1/Stau2/Cdc42/Myo5b/Tnik/Ache/Akap5/Ankrd27/Braf/Cask/Crkl/Dnm2/Dock5/Lims1/Mdk/Myadm/Ptprd/Dmtn/Ephb2/Marcks/Opa1/Reln/Ss18l1/Numbl/Ptprf/Rab21/Actr3/Caprin1/Crk/Actr2/Epha4/Il1rapl1/Pak3/Pias2/Fermt2/Abl1/Dab2/Nedd9/Flna/Numb/Mapk9/Mpl/Dock1/Kalrn/Mfn2/Prex1/P4hb/Camk2b/Caprin2/Dhx36/Itgb3/Sh3glb1/Triobp/Dnm1l/Lrp8/Mfn1/Eef2k/Calr/Cux2/Fbxo31/Parp6	68
GO:1903311	GO:1903311	regulation of mRNA metabolic process	185/7994	225/10876	0.00124617	0.0234709	0.0191952	Ago2/Mbnl1/Mtor/Raver2/Trim71/Zbtb7a/Ccnt1/Cpeb1/Cpeb3/Dyrk1a/Fmr1/Hnrnpa0/Hnrnpab/Hnrnpu/Khdrbs2/Mbnl2/Nanos1/Nova1/Pum2/Rbm25/Rc3h1/Rc3h2/Sltm/Srpk2/Syncrip/Tia1/Tnrc6a/Tnrc6b/Zfp36l2/Axin2/Celf4/Dcp2/Hnrnpa2b1/Larp1/Mbnl3/Parn/Rbm24/Rbmx/Rock2/Son/Srrm4/Ythdf3/Ahcyl1/Btg2/Casc3/Cnot1/Cnot2/Dicer1/Fxr1/Fxr2/Igf2bp1/Jmjd6/Larp4b/Pan3/Pde12/Prdx6/Prdx6b/Prr5l/Ptbp1/Ptbp3/Raver1/Rbm15/Rbm38/Rock1/…	185
GO:0051591	GO:0051591	response to cAMP	40/7994	43/10876	0.00124755	0.0234709	0.0191952	Igfbp5/Pde4d/Rap1a/Rap1b/Cftr/Crem/Hcn4/Mat2a/Ahr/Akap6/Aqp1/Itpr3/Pde2a/Rapgef1/Rapgef2/Zfp36l1/Cnga3/Dmtn/Ndufs4/Pik3r1/Gpd1/Wnt10b/Kcnq1/Akap9/Cdo1/Hcn1/Itpr2/Per1/Rapgef3/Carm1/Slc26a3/Akap7/Ezr/Itpr1/Kcne1/Dgkq/Duox1/Pkd2/Fdx1/Inpp5k	40
GO:0008543	GO:0008543	fibroblast growth factor receptor signaling pathway	59/7994	66/10876	0.0012911	0.0240603	0.0196772	Trim71/Dstyk/Fat4/Flrt2/Flrt3/Frs2/Gata3/Nog/Runx2/Apln/Chrd/Crkl/Fgfr2/Flrt1/Gpc1/Grb2/Iqgap1/Kif16b/Ndst1/Nptn/Ptpn11/Sos1/Spry1/Spry2/Ngfr/Nrxn1/Spry4/Ext1/Sulf2/Smoc2/Tcf7l2/Fam20c/Fgf16/Fgf7/Cep57/Ctnnb1/Thbs1/Fgf10/Fgf6/Churc1/Fgf9/Fgf18/Kl/Shcbp1/Wnt4/Fgf4/Sulf1/Fgf23/Pdgfb/Fgf20/Wnt5a/Tbx2/Fgfr4/Hhip/Setx/Fgf5/Fgf15/Ofd1/Fgf1	59
GO:0035019	GO:0035019	somatic stem cell population maintenance	59/7994	66/10876	0.0012911	0.0240603	0.0196772	Bcl9/Med14/Nog/Sall1/Sox9/Tal1/Zfp36l2/Apc/Elf5/Hnf1b/Kat6a/Pax8/Bcl9l/Bmpr1a/Braf/Klf4/Sall4/Ski/Stat3/Vangl2/Wnt7a/Gata2/Lbh/Lif/Nipbl/Sfrp1/Sox4/Pax2/Sox2/Taf5l/Bmp7/Med6/Med28/Tcf7l1/Tcf7l2/Cul4a/Kit/Rbpj/Tfap2c/Esrrb/Fgf10/Zhx2/Smc1a/Cdx2/Six2/Raf1/Fgf4/Tcl1/Rest/Klf10/Trp63/Ldb2/Med17/Med12/Wnt9b/Hes1/Smo/Nkap/Ldb1	59
GO:1901214	GO:1901214	regulation of neuron death	250/7994	309/10876	0.00129189	0.0240603	0.0196772	Mtor/App/Bcl2l11/Capn2/Cbl/Cdk5r1/Creb1/Ddit4/Dtnbp1/Efnb2/Fbxw7/Fmr1/Fos/Fzd9/Gabrb2/Gata3/Gclc/Grid2/Gsk3b/Mecp2/Nrp1/Six4/Slc1a1/Slc23a2/Sorl1/Srpk2/Ssh1/Syngap1/Zfp746/Bbc3/Cdc42/Dcc/Epha7/Kras/Mapk8/Ncf2/Nr3c1/Ppargc1a/Ptpn5/Sod1/Tox3/Trim2/Akt1s1/Arrb1/Atp7a/Bace1/Braf/Btbd10/Btg2/Chp1/Clcf1/Egr1/En2/Foxq1/Hdac4/Hipk2/Map2k4/Map3k11/Mdk/Nr4a3/Parp1/Pawr/Pdpk1/Pik3ca/Ppara/Ptprz1/Ralbp1/Rilp…	250
GO:0001704	GO:0001704	formation of primary germ layer	72/7994	82/10876	0.00129992	0.024129	0.0197334	Bmpr2/Kdm6b/Dusp1/Eya1/Kdm6a/Lhx1/Nog/Tal1/Acvr1/Elf5/Hnf1b/Sox7/Srf/Axin1/Bmpr1a/Chrd/Col12a1/Gata6/Grb2/Kif16b/Macf1/Nr4a3/Tbx19/Twsg1/Dusp5/Fzd7/Itga5/Smad2/Wnt3a/Smad3/Pax2/Sox2/Bmp7/Hsbp1/Rtf1/Dusp4/Foxc1/Ctnnb1/Ets2/Smad1/Nf2/Gpi1/Prkar1a/Cdc73/Col5a1/Hoxa11/Inhba/Six2/Tnrc6c/Map2k1/Epha2/Fn1/Lef1/Sox17/Wnt3/Atoh8/Wls/Col5a2/Dusp2/Eomes/Snai1/Setd2/Wnt5a/Wnt11/Foxf1/Leo1/Exoc4/Paf1/Htt/Itga…	72
GO:0035265	GO:0035265	organ growth	138/7994	165/10876	0.00131162	0.0242649	0.0198446	Mtor/Adrb1/Arid2/Bcl2l11/Cav3/Cxadr/Erbb4/Foxp1/Gja1/Gsk3b/Heg1/Hey2/Mapk1/Nog/Prlr/Prox1/Rspo2/Rxrb/Sox9/Stc1/Stk4/Tgfbr1/Tgfbr3/Apc/Nr3c1/Pim1/Ahr/Akap6/Ar/Bmpr1a/Ccnd2/Dusp6/Fgfr2/Gata6/Kcnk2/Lats1/Map2k4/Map7/Mapk14/Myh10/Nrg1/Plag1/Ppara/Ptpn11/Rarg/Rxra/Serp1/Sirt1/Smpd3/Spry2/Ube3a/Yy1/Zmpste24/Arx/Cited2/Col27a1/Hlx/Myocd/Ncam1/Pdgfra/Rara/Smad2/Bnc2/Cacna2d2/Camk2d/Ext1/Meis1/Pin1/Pten/A…	138
GO:0061458	GO:0061458	reproductive system development	188/7994	229/10876	0.00132491	0.0244295	0.0199791	Igf1r/Arid4b/Arid5b/Ash1l/Atrx/Bcl2l11/Bmpr1b/Fndc3a/Frs2/Fzd4/Gata3/Gja1/Id4/Kitl/Lhx1/Lrp2/Nog/Nr2f2/Prlr/Rac1/Runx1/Sgpl1/Six4/Sox9/Spata2/Tgfbr1/Apc/Cftr/Greb1l/Hnf1b/Plekha1/Ptx3/Smad4/Sod1/Ahr/Ar/Arrb1/Asb1/Bmp6/Crkl/Dhcr24/Dicer1/Dmrt1/Dmrta1/Ermp1/Fgfr2/Gas2/Lrp6/Map7/Nkx2-1/Plag1/Ptpn11/Rarg/Rdh10/Ror2/Rxra/Sirt1/Slc22a5/Sox8/Tbc1d20/Ube3a/Wdr48/Wnt7a/Acvr2a/Cited2/Eif2s2/Gpr149/H3f3b/Ho…	188
GO:0031400	GO:0031400	negative regulation of protein modification process	303/7994	378/10876	0.00134155	0.0245066	0.0200422	Cep85/Ctdspl/Insm1/Mtor/Ntrk3/Trib1/Cav3/Cbl/Cblb/Cdyl/Dcun1d3/Ddit4/Dmd/Dtnbp1/Dusp1/Gclc/Gpd1l/Gsk3b/Heg1/Hgf/Hipk3/Kdm5a/Ldlrad4/Met/Mgat5/N4bp1/Nog/Nr2f2/Ogt/Pde4d/Ppp1r16b/Ppp2ca/Prkaa1/Prkce/Ptpn13/Rasd2/Sh2b3/Socs5/Sorl1/Spred1/Tfap4/Trim44/Ywhae/Apc/Camk2n1/Ctbp1/Dab2ip/Dusp16/Hmgcr/Ivns1abp/Kdm3a/Mtf2/Ppargc1a/Ptpn5/Rock2/Traf3ip1/Ubr5/Akt1s1/Arrb1/Atp2b4/Cav1/Chp1/Cnksr3/Crkl/Ctdsp1/Ctd…	303
GO:0098656	GO:0098656	anion transmembrane transport	123/7994	146/10876	0.0013445	0.0245066	0.0200422	Lrrc8b/Mtor/Abcc5/Clcn3/Gabra4/Gabrb2/Glra2/Lrp2/Slc1a1/Slc20a2/Slc23a2/Slc25a3/Xpr1/Arg2/Cftr/Gabrb1/Grm1/Kcnj10/Slc12a2/Slc35a3/Slc6a20b/Slc7a2/Ano5/Gabra6/Gabrg3/Itgb1/Mpc1/Pcyox1/Sfxn1/Slc12a5/Slc12a9/Slc15a4/Slc16a1/Slc1a4/Slc25a1/Slc25a13/Slc25a30/Slc25a39/Slc27a1/Slc4a8/Slc6a5/Slc7a1/Slc7a8/Slc12a4/Ano6/Psen1/Sfxn2/Slc1a2/Slc6a1/Slc7a11/Tspo2/Gabra1/Slc16a3/Slc39a8/Slc43a1/Gabrb3/Slc11a1/G…	123
GO:0048661	GO:0048661	positive regulation of smooth muscle cell proliferation	76/7994	87/10876	0.00134676	0.0245066	0.0200422	Igf1r/Mtor/Foxp1/Frs2/Gnai3/Gsk3b/Igfbp5/Mef2d/Pde4d/Ptgs2/Calcrl/Hmgcr/Ppargc1a/Bmpr1a/Egr1/Ern1/Fgfr2/Gnai2/Gnaq/Hdac4/Ldlrap1/Nr4a3/Pik3ca/Rps6kb1/Shc1/Smpd3/Traf6/Cx3cl1/Itga2/Nf1/Phb/Src/Camk2d/Serpinf2/Hbegf/Htr1b/Irak1/Zfp143/Hif1a/Ptk2/Jun/Thbs1/Flt1/Pdgfd/Tgfbr2/Il6ra/Adamts1/Ddr2/S1pr1/Tnf/Fgf9/Alox12/Mfn2/Prkca/Vegfa/Edn1/Igf1/Nampt/Notch3/Skp2/Elane/Itgb3/Pak1/Foxj2/Mmp2/Pdgfb/Pdgfrb/…	76
GO:0097061	GO:0097061	dendritic spine organization	76/7994	87/10876	0.00134676	0.0245066	0.0200422	Igf1r/Abhd17b/App/Cdk5r1/Dtnbp1/Grin2a/Mtmr2/Pafah1b1/Stau2/Tanc1/Tanc2/Zfp804a/Abi2/Arf1/Cdc42/Homer1/Myo5b/Ppp1r9a/Cask/Itga3/Ube3a/Vps35/Wnt7a/Abl2/Adam10/Ephb2/Grin2b/Insr/Lzts3/Marcks/Opa1/Ppfia2/Reln/Wasl/Shank1/Zdhhc15/Ephb1/Nlgn3/Cntnap2/Pten/Actr3/Caprin1/Actr2/Arhgap44/Epha4/Epha5/Ephb3/Pak3/Fcgr2b/Srcin1/Dip2a/Dock10/Sipa1l1/Kalrn/Mfn2/Ctnnd2/Dlg4/Camk2b/Shank3/Caprin2/Cttn/Dhx36/Rph3a…	76
GO:0110053	GO:0110053	regulation of actin filament organization	170/7994	206/10876	0.00139002	0.0252112	0.0206184	Ap1ar/Mtor/Nox4/Cdc42ep3/Dlc1/Eln/Met/Nrp1/Phldb2/Ppfia1/Prkce/Rac1/Rasa1/Ssh1/Tgfbr1/Abi2/Arf1/Arpc4/Capza2/Cdc42/Limch1/Ppp1r9a/Rock2/Sptbn1/Stmn1/Arfip1/Arpc1b/Braf/Capn1/Cotl1/Eps8/Fchsd2/Fmn1/Grb2/Gsn/Kank1/Kank2/Kirrel/Lats1/Map3k1/Mtpn/Myadm/Myo1c/Nck2/Pfn4/Pik3ca/Ppm1f/Sdc4/Sema5a/Snx9/Specc1l/Ssh2/Ssh3/Svil/Tenm1/Tjp1/Tmod1/Tmod2/Wasf2/Arfgef1/Arhgap18/Capza1/Ccdc88a/Cx3cl1/Dmtn/Fchsd1/L…	170
GO:0002062	GO:0002062	chondrocyte differentiation	84/7994	97/10876	0.00139632	0.025243	0.0206444	Bmpr2/Bmpr1b/Mef2d/Mex3c/Nfib/Runx1/Sox6/Sox9/Tgfbr1/Thrb/Axin2/Chsy1/Mboat2/Pthlh/Runx2/Runx3/Slc39a14/Acan/Bmp6/Bmpr1a/Creb3l2/Gli3/Mapk14/Mdk/Mkx/Ptpn11/Rarg/Rela/Ror2/Smpd3/Snai2/Trps1/Twsg1/Zbtb16/Zfp219/Wnt7a/Col11a2/Col27a1/Col3a1/Grem1/Smad3/Ext1/Rb1/Scube2/Sulf2/Trip11/Atf2/Bmp2/Chst11/Gdf5/Maf/Mia3/Sox5/Gdf6/Hoxd11/Ecm1/Hif1a/Nppc/Ctnnb1/Glg1/Tgfbr2/Rarb/Smad7/Hoxa11/Six2/Wnt9a/Fgf9/Ada…	84
GO:0030048	GO:0030048	actin filament-based movement	88/7994	102/10876	0.00140262	0.0252618	0.0206598	Epdr1/Adrb1/Cacna1d/Cacnb2/Cav3/Emp2/Gpd1l/Myo1e/Myrip/Pde4d/Scn1a/Stc1/Hcn4/Limch1/Myo5a/Myo5b/Actn4/Akap6/Atp1a1/Cacna2d1/Casq2/Cav1/Fnbp1l/Gja5/Gsn/Kcnj2/Myh10/Myh9/Mylk2/Myo19/Myo1c/Pard3/Pde4b/Pik3ca/Rock1/Ryr2/Scn2b/Scn4b/Sgcd/Snta1/Wasf2/Wipf1/Wipf2/Wipf3/Acta2/Ccdc88c/Pln/Wasl/Scn3b/Camk2d/Sun2/Vil1/Myo1b/Myo1h/Abcc9/Cacna1c/Cacna1h/Dsp/Myo1d/Tnnt2/Atp1a2/Kcnq1/Akap9/Sri/Dlg1/Flna/Myo6/Ad…	88
GO:0048814	GO:0048814	regulation of dendrite morphogenesis	63/7994	71/10876	0.00140647	0.0252618	0.0206598	Ppp3ca/Cux1/Gsk3b/Met/Pafah1b1/Sgk1/Stau2/Myo5b/Tnik/Ache/Akap5/Ankrd27/Cask/Lzts1/Ptprd/Ptprz1/Rap2a/Rapgef2/Ephb2/Gorasp1/Marcks/Nedd4/Opa1/Reln/Robo1/Ss18l1/Numbl/Ptprf/Rab21/Actr3/Caprin1/Actr2/Epha4/Il1rapl1/Pak3/Pias2/Stk11/Cit/Nsmf/Nedd4l/Numb/Hecw1/Hecw2/Sipa1l1/Kalrn/Mfn2/Nfatc4/Ywhah/Trpc5/Camk2b/Caprin2/Dhx36/Sh3glb1/Chrnb2/Dnm1l/Lrp8/Mfn1/Sema4d/Eef2k/Cux2/Fbxo31/Parp6/Neurog3	63
GO:0001941	GO:0001941	postsynaptic membrane organization	34/7994	36/10876	0.00145383	0.0259446	0.0212182	Etv5/Fzd9/Lrrc4/Magi2/Shisa6/Ssh1/Cdh2/Crkl/Ephb2/Nrxn1/Reln/Slc7a11/Gdnf/Nlgn3/Nrxn2/Snx27/Colq/Glrb/Ptn/Gphn/Lhfpl4/Nlgn2/Lrp4/Dnaja3/Htr1a/Dlg4/Shank3/Frrs1l/Chrdl1/Rapsn/Grip2/Rer1/Apoe/Cript	34
GO:0031128	GO:0031128	developmental induction	34/7994	36/10876	0.00145383	0.0259446	0.0212182	Fzd5/Frs2/Pou2f1/Robo2/Sall1/Sox9/Hipk1/Ar/Hipk2/Nkx2-1/Sox8/Spry1/Robo1/Six1/Wnt3a/Gdnf/Sox2/Bmp2/Hoxd11/Rbpj/Tfap2a/Ctnnb1/Fgf10/Wnt2b/Hoxa11/Hoxc11/Wnt4/Wnt3/Wnt5a/Fgfr4/Wnt11/Wnt1/Six3/Fgf1	34
GO:0035148	GO:0035148	tube formation	126/7994	150/10876	0.00149414	0.0265549	0.0217174	Hoxa1/Trim71/Bcas3/Bcl2l11/Brpf1/Dlc1/Enah/Fzd6/Gata3/Kdm6a/Lrp2/Nfib/Nog/Prickle1/Ptch1/Rgma/Sall1/Six4/Sox11/Sox9/Stk4/Tgif1/Ywhaz/Zeb2/Dab2ip/Fzd2/Hnf1b/Hs2st1/Pax8/Rock2/Scrib/Fgfr2/Lhx2/Lmo4/Lrp6/Mib1/Ovol2/Pax3/Plxnb2/Rala/Rarg/Sall4/Sdc4/Sdccag8/Sfrp5/Ski/Sox8/Specc1l/Traf6/Vangl2/Abl2/Cited2/Edar/Fzd3/Gatad2a/Grem1/Opa1/Rara/Ret/Sfrp1/Six1/St14/Tsc1/Ift122/Sox4/Sufu/Gdnf/Kdm2a/Kdm2b/Map3k…	126
GO:0008593	GO:0008593	regulation of Notch signaling pathway	67/7994	76/10876	0.0014976	0.0265549	0.0217174	Zbtb7a/Cbfa2t2/Epn2/Eya1/Hey2/Robo2/Tspan5/Bmp2k/Aak1/Arrb1/Arrdc1/Bcl6/Dicer1/Dll4/Dlx2/Gas2/Hif1an/Jag1/Jag2/Ovol2/Poglut1/Stat3/Tspan15/Dlk1/Adam10/Dtx1/Gata2/Robo1/Hey1/Src/Sox2/Bmp7/Itgb1bp1/Kit/Notch1/Rbpj/Zmiz1/Llgl1/Fgf10/Tgfb2/Tspan14/Numb/Mmp14/Kctd10/Mfng/Reck/Chac1/Dlk2/Dll1/Llgl2/Nrarp/Pdcd10/Lfng/Enho/Slc35c1/Trp63/Slc35c2/Ascl1/Wnt1/Hes1/Pofut1/Hes5/Synj2bp/Nfkbia/Bend6/Tspear/Gdpd5	67
GO:0048679	GO:0048679	regulation of axon regeneration	28/7994	29/10876	0.00150344	0.0265735	0.0217326	Igf1r/Ntrk3/Cers2/Lrig2/Rgma/Xylt1/Braf/Fkbp1b/Klf4/Nrg1/Rtn4rl1/Neo1/Stk24/Tnr/Ptprf/Pten/Epha4/Ptn/Adam17/Kremen1/Flna/Ptprs/Map2k1/Omg/Ndel1/Rtn4r/Scarf1/Lrp1	28
GO:0021872	GO:0021872	forebrain generation of neurons	49/7994	54/10876	0.00153276	0.0269204	0.0220162	Nrp1/Prox1/Sox1/Zswim6/Foxg1/Slc4a10/Atp7a/Bcl11b/Dlx2/Fgfr2/Gli3/Gnaq/Lrp6/Nkx2-1/Plxna3/Rapgef2/Fezf2/Dcx/Gata2/Wnt3a/Atg7/Lhx5/Pax6/Sox2/Otp/Dclk2/Tbr1/Tfap2a/Tfap2c/Scyl2/Sema3a/Zmiz1/Rhoa/Inhba/Secisbp2/Lef1/Ndnf/Shank3/Gbx2/Lhx8/Nhlh2/Pou3f4/Ascl1/Csf1r/Hes1/Mettl3/Hes5/Lhx6/Ptger3	49
GO:1904377	GO:1904377	positive regulation of protein localization to cell periphery	49/7994	54/10876	0.00153276	0.0269204	0.0220162	Kif5b/Ptpn9/Cnst/Myo5a/Myo5b/Sptbn1/Akap5/Atp2b4/Clip3/Epha3/Gnai1/Itga3/Itgb1/Numa1/Rhog/Wnk3/Cacng2/Ephb2/Nrxn1/Wnt3a/Vil1/Actr3/Arf6/Stac/Zdhhc5/Sqstm1/Egfr/Dlg1/Stx3/Rab11a/Dpp10/Rab11fip2/Tnf/Epha2/Pgrmc1/Ezr/Commd1/Gper1/Pls1/Gpsm2/Prnp/Acsl3/Ppp1r9b/Stac2/Akt1/Lrp1/Dpp6/Rer1/Kcnj11	49
GO:0010971	GO:0010971	positive regulation of G2/M transition of mitotic cell cycle	21/7994	21/10876	0.00154585	0.0269794	0.0220645	App/Lmnb1/Mecp2/Rrm1/Vps4b/Rcc2/Wnt10b/Camk2d/Ccnd1/Pbx1/Mta3/Rrm2b/Sin3a/Dtl/Rab11a/Ccnb1/Cdc7/Cdc25a/Cdc25b/Cdk1/Hspa2	21
GO:0048857	GO:0048857	neural nucleus development	21/7994	21/10876	0.00154585	0.0269794	0.0220645	Hoxa1/Aldh1a3/Cdk5r1/Nfib/Foxp2/Scrib/Hoxb1/Nkx2-1/Arx/Cacna1a/Atf2/Slc4a7/Phox2b/Bcl2/Pitx2/Kcne1/Chrnb2/Hoxb2/Ascl1/Sec24b/Kirrel3	21
GO:0016079	GO:0016079	synaptic vesicle exocytosis	103/7994	121/10876	0.00157044	0.0273226	0.0223452	Adcy1/Apba2/Ctbp2/Dgki/Dtnbp1/Fmr1/Gsk3b/Prkce/Rap1a/Rap1b/Nr3c2/Rab5a/Scrib/Stxbp5l/Bace1/Braf/Cacnb4/Cadps/Cask/Git2/Slc4a8/Rims4/Wnt7a/Adora2b/Cacna1a/Chrm2/Cplx3/Erc2/Ppfia2/Psen1/Rims3/Snap25/Sv2a/Syt1/Syt2/Syt7/Unc13c/Nrn1/Syt4/Syt9/Grm7/Rims2/Unc13a/Fbxl20/Htr1b/Prrt2/P2ry2/Rab3gap1/Stxbp1/Gipc1/Nrxn3/Stx1b/Synj1/Kcnh1/Pclo/Stxbp5/Htr2a/Prepl/Myo6/P2ry4/Stx3/Ncs1/P2rx7/Pfn2/Apba1/Htr1a/Vam…	103
GO:0016574	GO:0016574	histone ubiquitination	39/7994	42/10876	0.00158892	0.0273867	0.0223976	Cul4b/Pcgf5/Ube2a/Ube2e1/Ubr5/Wac/Pcgf2/Rybp/Ube2b/Bmi1/Suz12/Ube2n/Ubr2/Kdm2a/Kdm2b/Rnf20/Brca1/Pcgf3/Trim37/Bard1/Kdm1a/Cbx8/Cdc73/Atxn7l3/Rad51/Cdk9/Rnf40/Scml2/Trip12/Otub2/Rnf2/Otub1/Huwe1/Leo1/Brca2/Rag1/Pcgf6/Brcc3/Paf1	39
GO:0060323	GO:0060323	head morphogenesis	39/7994	42/10876	0.00158892	0.0273867	0.0223976	Ankrd11/Arid5b/Msx1/Nog/Pax9/Sgpl1/Crebbp/Crispld1/Kat6a/Plekha1/Tbx1/Braf/Dlx5/Lrp6/Ptpn11/Rras/Ski/Specc1l/Csrnp1/Nipbl/Pdgfra/Tgfb3/Col1a1/Ep300/Tiparp/Tcf7l2/Rab3gap1/Asph/Ssbp3/Tfap2a/Schip1/Crispld2/Tgfb2/Twist2/Ihh/Atp6ap2/Lef1/Wnt3/Mmp2	39
GO:1902743	GO:1902743	regulation of lamellipodium organization	39/7994	42/10876	0.00158892	0.0273867	0.0223976	Mtor/Rac1/Rreb1/Abi2/Cdc42/Aqp1/Atp7a/Dnm2/Hdac4/Kank1/Wasf2/Akirin1/Coro1c/Dmtn/Mstn/Pik3r1/Src/Vil1/Actr3/Fer/Actr2/Frmd7/Auts2/Capzb/Fscn1/Plce1/Slit2/Coro1b/Epha2/Pdpn/Twf1/Clrn1/Brk1/Plxnb3/Wnt1/Nckap1/Cd44/Cyfip1/Abi3	39
GO:0007528	GO:0007528	neuromuscular junction development	44/7994	48/10876	0.00159957	0.0274848	0.0224779	App/Cacnb2/Etv5/Fzd9/Gsk3b/Six4/Utrn/Cacnb4/Col4a1/Crkl/Fgfr2/Ppfibp2/Snta1/Cacng2/Nedd4/Six1/Tmeff1/Unc13c/Cacna2d2/Cacnb1/Unc13a/Cntnap2/Colq/Mycbp2/Ppfibp1/Ptn/Gphn/Pmp22/Chat/Lrp4/Afg3l2/Dnaja3/Pdzrn3/Cntnap1/Kalrn/Ky/Pak1/Col4a5/Dctn1/Unc13b/Lrrk2/Als2/Cacnb3/Rer1	44
GO:1901888	GO:1901888	regulation of cell junction assembly	151/7994	182/10876	0.00161168	0.0276074	0.0225781	Fzd5/Ntrk3/App/Bcas3/Dlc1/Dlg5/Efna5/Flrt2/Flrt3/Gja1/Grid2/Gsk3b/Lingo2/Lrrn1/Lrrn3/Lrrtm2/Nptx1/Nrp1/Phldb2/Rac1/Rap1a/Rap1b/Setd5/Six4/Stau2/Tek/Epha7/Limch1/Mdga2/Ppp1r9a/Rock2/Cav1/Epha3/Farp1/Flrt1/Fmn1/Gpc4/Gpm6b/Iqgap1/Lims1/Lrfn1/Macf1/Myo1c/Negr1/Nrg2/Peak1/Ppm1f/Ptpn11/Ptprd/Rapgef1/Rapgef2/Rcc2/Rock1/Sdc4/Slitrk2/Slitrk3/Slitrk4/Slitrk5/Slitrk6/Snai2/St8sia2/Tjp1/Ube2v2/Wnt7a/Aplnr/Co…	151
GO:0019827	GO:0019827	stem cell population maintenance	129/7994	154/10876	0.00165022	0.0281807	0.023047	Arid4b/Bcl9/Med14/Nog/Ogt/Prox1/Rbbp7/Sall1/Sap30l/Smarca2/Smarca4/Smarcd1/Sox9/Stag2/Tal1/Tead3/Tet1/Zfp36l2/Apc/Crebbp/Eif4e/Elf5/Hnf1b/Kat6a/Kdm3a/Mapk8/Mtf2/Pax8/Smc3/Ss18/Tead1/Bcl7a/Bcl9l/Bmpr1a/Braf/Cdh2/Cnot1/Cnot2/Ddx6/Dicer1/Igf2bp1/Klf4/Phf19/Prrx1/Sall4/Ski/Stat3/Vangl2/Zfp706/Wnt7a/Foxo1/Fzd7/Gata2/Jmjd1c/Lbh/Lif/Lin28a/Lsm1/Nipbl/Pcm1/Sfrp1/Sox4/Hook3/Kdm2b/Pax2/Sox2/Taf5l/Bmp7/Eif4…	129
GO:0001889	GO:0001889	liver development	87/7994	101/10876	0.00166122	0.0282816	0.0231295	Icmt/Cadm1/Cebpa/Ezh2/Foxm1/Hgf/Met/Onecut2/Prox1/Runx1/Smarca4/Sox9/Tet2/Tgfbr3/E2f8/Hnf1b/Igf2r/Ahr/Atf7/Gata6/Lims1/Man2a1/Mdk/Onecut1/Pik3ca/Rb1cc1/Rela/Rps6ka1/Sp1/Sp3/Zmpste24/Pkd1/Cited2/E2f7/Hlx/Med1/Nf1/Notch2/Rpgrip1l/Wnt3a/Acadm/Sec63/Smad3/Atg7/Ccnd1/Sulf2/Tgfa/Atf2/Arf6/Cul3/Notch1/Ptn/Tbx3/Upf2/Cdk5rap3/Jarid2/Jun/Hhex/Ceacam1/Hnf4a/Elk1/Hmbs/Plau/Zic3/Ezh1/Fgf18/Smarcb1/Itpr1/Nphp3…	87
GO:0048608	GO:0048608	reproductive structure development	186/7994	227/10876	0.00168228	0.0285524	0.023351	Igf1r/Arid4b/Arid5b/Ash1l/Atrx/Bcl2l11/Bmpr1b/Fndc3a/Frs2/Fzd4/Gata3/Gja1/Id4/Kitl/Lhx1/Lrp2/Nog/Nr2f2/Prlr/Rac1/Runx1/Sgpl1/Six4/Sox9/Spata2/Tgfbr1/Apc/Cftr/Greb1l/Hnf1b/Plekha1/Ptx3/Smad4/Sod1/Ahr/Ar/Arrb1/Asb1/Bmp6/Crkl/Dhcr24/Dicer1/Dmrt1/Dmrta1/Ermp1/Fgfr2/Gas2/Lrp6/Map7/Nkx2-1/Plag1/Ptpn11/Rarg/Rdh10/Ror2/Rxra/Sirt1/Slc22a5/Sox8/Tbc1d20/Ube3a/Wdr48/Wnt7a/Acvr2a/Cited2/Eif2s2/Gpr149/H3f3b/Ho…	186
GO:0031589	GO:0031589	cell-substrate adhesion	227/7994	280/10876	0.0017229	0.0290642	0.0237695	Ap1ar/Epdr1/Ajap1/Atp1b2/Bcas3/Bcl2l11/Dag1/Dlc1/Dmd/Efna5/Emp2/Fga/Fzd4/Gsk3b/Has2/Itga8/Megf9/Nid2/Npnt/Nrp1/Onecut2/Pcsk5/Phldb2/Prkce/Rac1/Rasa1/Rreb1/Smoc1/Stk4/Tek/Cdc42/Cdk6/Jam3/Limch1/Srf/Utrn/Actn4/Adamts9/Bcl6/Braf/Cask/Crkl/Dicer1/Dnm2/Dock5/Epha3/Fmn1/Gpm6b/Iqgap1/Itga11/Itga3/Itga6/Itga7/Itgb1/Jag1/Kank1/Lamc1/Lims1/Macf1/Mdk/Myadm/Onecut1/Pdpk1/Peak1/Ppm1f/Ptpn11/Ptprz1/Rcc2/Rock1/…	227
GO:0042063	GO:0042063	gliogenesis	227/7994	280/10876	0.0017229	0.0290642	0.0237695	Mtor/Ntrk3/App/Atp1b2/Atxn1/Cdk5r1/Cers2/Creb1/Cul4b/Dag1/Dmd/Eed/Etv5/Ezh2/Fa2h/Id4/Idh2/Lrp2/Mapk1/Mecp2/Mycn/Nfib/Nog/Pafah1b1/Ppp3r1/Smarca4/Socs7/Sox1/Sox11/Sox6/Sox9/Tal1/Trpc4/Cdk6/Dab2ip/Foxg1/Fubp1/Gpr183/Kcnj10/Kras/Scrib/Sh3tc2/Sod1/Sox13/Vcan/Akt2/Anxa7/Arhgef7/Aspa/B4galt6/Cdh2/Clcf1/Cntn1/Crkl/Dicer1/Dlx2/Dusp15/Egr2/Gli3/Gpc1/Lrp6/Mdk/Myrf/Nfix/Nkx2-1/Nrg1/Pard3/Plag1/Plec/Ptpn11/P…	227
GO:0032386	GO:0032386	regulation of intracellular transport	203/7994	249/10876	0.00174164	0.0292912	0.0239552	Anxa2/Bcas3/Cdk5r1/Crebrf/Ctdspl2/Derl2/Fbxw7/Gcc2/Gsk3b/Ipo5/Kif5b/Mapk1/Mecp2/Mtcl1/Mtmr2/Ndrg4/Ogt/Ppp2ca/Prkaa1/Ptgs2/Rnf139/Slc1a1/Sorl1/Tek/Ywhae/Arf1/Bbc3/Cdc42/Chchd4/Mapk8/Pgap1/Ppp1r12a/Ptpn5/Sh3tc2/Ubr5/Akap5/Akt2/Arfip1/Chp1/Edem1/Gas1/Gli3/Kif3a/Lcp1/Ldlrap1/Map1b/Mapk14/Mylk2/Myo1c/Nsun2/Numa1/Prkd1/Prr5l/Ptpn1/Ptpn11/Ptpn14/Reep1/Reep2/Rufy3/Svip/Tbc1d20/Vps35/Wipf1/Xpo4/Yod1/Chrm1…	203
GO:0044057	GO:0044057	regulation of system process	381/7994	481/10876	0.00180687	0.0302964	0.0247773	Bmpr2/Mtor/Ppp3ca/Adrb1/App/Atp1b1/Cacna1d/Cacnb2/Cav3/Chrm3/Cxadr/Dag1/Dlgap3/Dmd/Ece1/Emp2/Fga/Fmr1/Foxp1/Gja1/Gpd1l/Grin2a/Gsk3b/Hey2/Hgf/Igfbp5/Kcna1/Mecp2/Mef2a/Mtmr2/Neurod1/Npnt/Nptx1/Pbx3/Pde4d/Prkg1/Ptgs2/Runx1/Shisa6/Slc1a1/Sp4/Ssh1/Stc1/Thrb/Tmem161b/Tmem65/Trim63/Tshz3/Zdhhc21/Arg2/Atp2b1/Calcrl/Celf4/Fbxo32/Grm1/Hcn4/Hmgcr/Homer1/Kcnj10/Nr3c1/Prok2/Rock2/Smad4/Sod1/Srf/Tead1/Wnk1/Ahr…	381
GO:0070997	GO:0070997	neuron death	280/7994	349/10876	0.00182398	0.0304818	0.0249289	Mtor/App/Bcl2l11/Capn2/Cbl/Cdk5r1/Creb1/Ddit4/Dtnbp1/Efnb2/Fbxw7/Fmr1/Fos/Fzd9/Gabrb2/Gata3/Gclc/Grid2/Gsk3b/Mecp2/Nrp1/Six4/Slc1a1/Slc23a2/Sorl1/Srpk2/Ssh1/Syngap1/Thrb/Zfp746/Bbc3/Cdc42/Dcc/Epha7/Kras/Mapk8/Ncf2/Nr3c1/Ppargc1a/Ptpn5/Sod1/Tox3/Trim2/Ache/Akt1s1/Akt2/Arrb1/Atp7a/Bace1/Braf/Btbd10/Btg2/Chp1/Clcf1/Egr1/En2/Foxq1/Hdac4/Hipk2/Map2k4/Map3k11/Mdk/Nr4a3/Parp1/Pawr/Pdpk1/Pik3ca/Ppara/Ptp…	280
GO:0021700	GO:0021700	developmental maturation	206/7994	253/10876	0.00182891	0.0304818	0.0249289	Fzd5/Mtor/Zbtb7a/Ankrd17/Anks1/App/Bloc1s5/Cdh5/Cdk5r1/Cebpa/Clcn3/Dag1/Erbb4/Fat4/Gata3/Gja1/Gsk3b/Map3k13/Mbtps2/Mecp2/Plcb1/Plxnb1/Ptgs2/Rac1/Rfx3/Runx1/Tal1/Xylt1/Ywhaz/Abhd2/Ap1g1/Cftr/Dab2ip/Myo5a/Runx2/Runx3/Srrm4/Akap5/Ankrd27/Asxl2/B4galt6/Barx2/Bloc1s6/Cbfb/Ednrb/Gnaq/Hoxa5/Nfia/Nrcam/Nrg2/Nsun2/Ptbp3/Rab38/Rere/Sox8/Tfcp2l1/Zbtb16/Abl2/Ano6/Cacna1a/Dlg2/Ednra/Gata2/Gdf11/Grem1/Nf1/Nrxn…	206
GO:1903844	GO:1903844	regulation of cellular response to transforming growth factor beta stimulus	98/7994	115/10876	0.00188004	0.0312402	0.0255491	Zbtb7a/Arid4b/Aspn/Cav3/Fbn2/Htra3/Itga8/Ldlrad4/Npnt/Ogt/Onecut2/Rbbp7/Rnf111/Sap30l/Spred1/Tet1/Tgfbr3/Zeb1/Zeb2/Crebbp/Fbn1/Nrep/Rasl11b/Smad4/Axin1/Bcl9l/Cav1/Dnm2/Furin/Hipk2/Itga3/Lats1/Lemd3/Nkx2-1/Onecut1/Peg10/Pmepa1/Ppara/Sirt1/Ski/Smurf2/Snx6/Spry1/Spry2/Tsku/Cited2/Lox/Ltbp1/Myocd/Pparg/Smad2/Tgfb3/Smad3/Ep300/Pin1/Zfp703/Skil/Bmp2/Chst11/Smad6/Suds3/Gipc1/Ing2/Lats2/Smurf1/Snx25/Spre…	98
GO:0002011	GO:0002011	morphogenesis of an epithelial sheet	48/7994	53/10876	0.0019068	0.0315902	0.0258354	Mtor/Dag1/Flrt3/Phldb2/Rreb1/Sox11/Srf/Cd151/Chuk/Dll4/Jag1/Lrp6/Map3k1/Pard3/Snai2/Sos1/Vangl2/Wnt7a/Arhgap12/Notch2/Clasp1/Phactr4/Bmp7/Plet1/Pten/Hbegf/Lin7c/Clasp2/Notch1/Arhgap35/Fermt2/Arhgap24/Flna/Col5a1/Hoxb4/Zfp568/Ajuba/Pdcd10/Pdpn/Tmeff2/Wnt5a/Bmp5/Hoxb2/Msx2/Tbx20/Cd44/Acvrl1/Megf8	48
GO:1905477	GO:1905477	positive regulation of protein localization to membrane	74/7994	85/10876	0.00193292	0.0318938	0.0260837	Cdk5r1/Kif5b/Mtcl1/Ptpn9/Ssh1/Bbc3/Cnst/Myo5a/Myo5b/Sptbn1/Akap5/Akt2/Atp2b4/Clip3/Epha3/Itga3/Itgb1/Myo1c/Rhog/Slc5a3/Wnk3/Cacng2/Cemip/Ephb2/Nrxn1/Wnt3a/Kcnb1/Snx27/Vil1/Itgb1bp1/Actr3/Arf6/Clasp2/Ptn/Stac/Zdhhc5/Nlgn2/Sqstm1/Egfr/Ap2b1/Dlg1/Stx3/Rab11a/Dpp10/Lrp4/C2cd5/Rab11fip2/Tnf/Ank3/Dlg4/Epha2/Pgrmc1/Ezr/Commd1/Pak1/Fyn/Sh3glb1/Gper1/Pdcd5/Pls1/Prnp/Acsl3/Cacnb3/Ppp1r9b/Stac2/Akt1/Lrp1/Dp…	74
GO:0000380	GO:0000380	alternative mRNA splicing, via spliceosome	57/7994	64/10876	0.00193776	0.0318938	0.0260837	Mbnl1/Raver2/Zbtb7a/Dyrk1a/Fmr1/Hnrnpu/Khdrbs2/Mbnl2/Nova1/Rbm25/Sfpq/Tia1/Celf4/Mbnl3/Rbm24/Rbmx/Srrm4/Cdk13/Fxr1/Fxr2/Ptbp1/Raver1/Rbm15/Rbm38/Srsf6/Wtap/Srsf1/Rbfox3/Celf1/Esrp2/Hnrnpa1/Khdrbs1/Rbfox1/Rbfox2/Rbm15b/Tra2b/Srsf2/Fam172a/Nova2/Ythdc1/Celf5/Sfswap/Thrap3/Ddx17/Celf6/Ddx5/Srsf9/Khdrbs3/Rbm4/Rnps1/Rest/Celf3/Hnrnpl/Zc3h10/Esrp1/Ncbp1/Srsf12	57
GO:0007254	GO:0007254	JNK cascade	113/7994	134/10876	0.00194236	0.0318938	0.0260837	Igf1r/Taok1/Trib1/App/Hipk3/Lmnb1/Map3k13/Nrk/Pafah1b1/Plcb1/Cdc42/Dab2ip/Dact1/Dusp16/Mapk8/Mdfi/Tnfsf11/Tnik/Axin1/Hipk2/Map2k4/Map3k1/Map3k11/Mapk10/Mecom/Rap2a/Rapgef1/Rb1cc1/Ripk2/Ror2/Sfrp5/Sh3rf1/Traf3/Traf6/Wnt7a/Ankrd6/Edar/Fgf14/Klhl31/Map2k7/Map3k12/Mapk8ip3/Mfhas1/Mturn/Sfrp1/Ptger4/Smad3/Traf4/Dusp10/Ephb1/Hmgb1/Map3k7/Taok3/Serpinf2/Ulk4/Atf2/Crk/Dixdc1/Fgd4/Itch/Irak1/Aida/Map4k2/W…	113
GO:0001823	GO:0001823	mesonephros development	78/7994	90/10876	0.0019606	0.031945	0.0261255	Hs3st3b1/Sim1/Eya1/Fat4/Gata3/Gzf1/Lhx1/Nog/Npnt/Ptch1/Robo2/Sall1/Six4/Sox9/Tshz3/Arg2/Greb1l/Hnf1b/Hs2st1/Pax8/Smad4/Vcan/Fgfr2/Fmn1/Gli3/Kif26b/Pgf/Smad5/Sox8/Spry1/Zbtb16/Gdf11/Grem1/Rara/Ret/Sfrp1/Six1/Smad2/Smad9/Hey1/Smad3/Gdnf/Pax2/Pbx1/Bmp7/Bmp2/Shh/Smad6/Tcf21/Foxc1/Hoxd11/Ctnnb1/Ctnnbip1/Smad1/Dlg1/Rarb/Wnt2b/Smad7/Bcl2/Calb1/Hoxa11/Six2/Bdnf/Slit2/Vegfa/Wnt4/Lgr4/Adamts16/Agtr2/Foxd1/…	78
GO:0001708	GO:0001708	cell fate specification	82/7994	95/10876	0.00197029	0.031945	0.0261255	Ntrk3/Eya1/Ptch1/Rbbp7/Sox1/Sox6/Sox9/Apc/Hnf1b/Tbx1/Ar/Bmpr1a/Gatad2b/Gli3/Itgb1/Lmo4/Mga/Tbx19/Fzd7/Gatad2a/Hoxa13/Isl1/Otx2/Psen1/Six1/Wnt3a/Sufu/Dmrta2/Hoxc10/Myt1l/Pax2/Pax6/Pou3f2/Sox2/Foxa1/Shh/Cdon/Dmrt3/Hoxd10/Mta3/Notch1/Rbpj/Tbr1/Tbx18/Tbx3/Ctnnb1/Hoxa11/Mnx1/Six2/Tenm4/Dll1/Ihh/Lhx3/Ptch2/Tbx21/Sox17/Dhh/Tbx15/Eomes/Gli2/Mta1/Nkx2-2/Psen2/Tbx22/Wnt5a/Tbx2/Tbx5/Wnt11/Dbx1/Tbx20/Tbx4/As…	82
GO:0099175	GO:0099175	regulation of postsynapse organization	82/7994	95/10876	0.00197029	0.031945	0.0261255	Ntrk3/Abhd17b/Abhd17c/App/Cdk5r1/Dtnbp1/Grid2/Lrrtm2/Nptx1/Pafah1b1/Stau2/Tanc1/Tanc2/Zfp804a/Abi2/Epha7/Homer1/Ppp1r9a/Cask/Cdh2/Chmp2b/Lrfn1/Nrcam/Ptprd/Ube3a/Vps35/Wnt7a/Adam10/Ephb2/Grin2b/Lzts3/Marcks/Nrxn1/Opa1/Ppfia2/Reln/Egln1/Zdhhc15/Nlgn3/Ptprf/Pten/Actr3/Caprin1/Actr2/Arf4/Arhgap44/Epha4/Il1rapl1/Pak3/Fcgr2b/Ghsr/Srcin1/Sipa1l1/Ptprs/Kalrn/Mfn2/Hnrnpk/Vhl/Camk2b/Shank3/Caprin2/Chmp4b/D…	82
GO:0045637	GO:0045637	regulation of myeloid cell differentiation	135/7994	162/10876	0.00198012	0.031945	0.0261255	Mtor/Ppp3ca/Trib1/Zbtb7a/Creb1/Ets1/Fbxw7/Fos/Foxp1/Gsk3b/Kitl/Meis2/Mitf/Ndfip1/Ppargc1b/Runx1/Smap1/Tal1/Acvr1b/Apc/Cdk6/Fbn1/Tnfsf11/Asxl2/Gas2l1/Hoxa5/Inpp5d/Itpkb/Jag1/Klf13/Mapk14/Rarg/Rbm15/Rcor1/Ror2/Stat3/Tjp2/Tmem178/Tob2/Traf6/Zbtb16/Zfp36l1/Dlk1/Acvr2a/Csf1/Gata2/Hmgb3/Hoxa9/Hoxb8/Ikzf1/Lif/Lox/Med1/Mturn/Nf1/Notch2/Pik3r1/Rara/Sfrp1/Tmem64/L3mbtl1/Senp1/Hmgb1/Hmgb2/Meis1/Rb1/Rbfox2/F…	135
GO:0099633	GO:0099633	protein localization to postsynaptic specialization membrane	27/7994	28/10876	0.00198268	0.031945	0.0261255	Dag1/Gsk3b/Magi2/Nptx1/Rap1a/Tnik/Gpc4/Adam10/Cacng2/Cnih3/Dlg2/Nptx2/Gphn/Iqsec2/Dlg1/Ghsr/Gpc6/Npcd/Git1/Kalrn/Map2k1/Dlg4/Lgi1/Rapgef4/Camk2a/Prkcz/Cacng7	27
GO:0099645	GO:0099645	neurotransmitter receptor localization to postsynaptic specialization membrane	27/7994	28/10876	0.00198268	0.031945	0.0261255	Dag1/Gsk3b/Magi2/Nptx1/Rap1a/Tnik/Gpc4/Adam10/Cacng2/Cnih3/Dlg2/Nptx2/Gphn/Iqsec2/Dlg1/Ghsr/Gpc6/Npcd/Git1/Kalrn/Map2k1/Dlg4/Lgi1/Rapgef4/Camk2a/Prkcz/Cacng7	27
GO:0043405	GO:0043405	regulation of MAP kinase activity	124/7994	148/10876	0.00198577	0.031945	0.0261255	Fzd5/Fzd8/Nox4/Ntrk3/Trib1/Trib2/App/Cav3/Dtnbp1/Dusp1/Ezh2/Fzd4/Gab1/Gsk3b/Hipk3/Kitl/Map3k13/Map3k4/Sh2b3/Sorl1/Zeb2/Dab2ip/Dusp16/Hmgcr/Kras/Ptpn5/Tnfsf11/Axin1/Cav1/Ern1/Iqgap1/Map2k4/Map3k1/Map3k11/Pde5a/Ptpn1/Ror2/Sash1/Sfrp5/Sos1/Spry1/Spry2/Stk38/Tenm1/Traf6/Trib3/Vangl2/Insr/Ksr1/Map2k7/Map3k12/Mapk8ip3/Nf1/Pparg/Psen1/Robo1/Sfrp1/Gpr39/Map2k6/Spry4/Src/Dusp10/Map3k7/Taok3/Bmp7/Pik3cb/Tg…	124
GO:0021879	GO:0021879	forebrain neuron differentiation	43/7994	47/10876	0.00200937	0.0322247	0.0263542	Nrp1/Prox1/Sox1/Zswim6/Foxg1/Slc4a10/Atp7a/Bcl11b/Dlx2/Fgfr2/Gnaq/Nkx2-1/Plxna3/Rapgef2/Fezf2/Dcx/Gata2/Atg7/Lhx5/Pax6/Sox2/Otp/Dclk2/Tbr1/Tfap2a/Tfap2c/Scyl2/Sema3a/Zmiz1/Inhba/Secisbp2/Ndnf/Shank3/Gbx2/Lhx8/Nhlh2/Pou3f4/Ascl1/Csf1r/Hes1/Hes5/Lhx6/Ptger3	43
GO:0001569	GO:0001569	branching involved in blood vessel morphogenesis	38/7994	41/10876	0.00202057	0.0322247	0.0263542	Nrp1/Ppp3r1/Stk4/Tek/Acvr1/Srf/Tbx1/Ahr/Col4a1/Dll4/Gna13/Mdk/Rbm15/Sema5a/Vangl2/Ednra/Gdf2/Plxnd1/Shh/Cxcl12/Eng/Ctnnb1/Cxcr4/Abl1/Flt1/Tgfbr2/Pitx2/Ihh/Kdr/Nfatc3/Nfatc4/Nrarp/Vegfa/Edn1/Lef1/Angpt1/Gbx2/Tbx20	38
GO:0043407	GO:0043407	negative regulation of MAP kinase activity	38/7994	41/10876	0.00202057	0.0322247	0.0263542	Cav3/Dusp1/Gsk3b/Hipk3/Sh2b3/Sorl1/Dab2ip/Dusp16/Hmgcr/Ptpn5/Cav1/Ptpn1/Sfrp5/Spry1/Spry2/Stk38/Nf1/Pparg/Sfrp1/Spry4/Dusp10/Bmp7/Pik3cb/Bmp2/Aida/Cdk5rap3/Rgs2/Cblc/Lyn/Ptpn6/Dnaja1/Prkcd/Paqr3/Dusp19/Gba/Inpp5k/Apoe/Rgs14	38
GO:0090596	GO:0090596	sensory organ morphogenesis	205/7994	252/10876	0.00204524	0.0325245	0.0265995	Cyp26b1/Fzd5/Hoxa1/Aldh1a3/Atp2b2/Bloc1s5/Eya1/Frs2/Fzd6/Gata3/Itga8/Lhx1/Mapk1/Msx1/Nog/Pou2f1/Prox1/Rac1/Rorb/Six4/Slc1a1/Sox1/Sox11/Sox9/Stau2/Tenm3/Thrb/Tspan12/Zeb1/Abi2/Fat1/Foxg1/Fzd2/Hipk1/Pax8/Prkra/Scrib/Sod1/Tbx1/Abr/Aqp1/Dlx5/Eya4/Fgfr2/Gas1/Gli3/Hipk2/Insig2/Jag1/Lrig1/Lrp6/Man2a1/Nr4a3/Prrx1/Rarg/Ror2/Sdk1/Ski/Slitrk6/Sox8/Sp1/Sp3/Spry2/Stat3/Tbc1d20/Tshz1/Tsku/Vangl2/Yy1/Fjx1/Cited…	205
GO:0003205	GO:0003205	cardiac chamber development	131/7994	157/10876	0.00207958	0.0328115	0.0268342	Bmpr2/Cav3/Frs2/Gata3/Heg1/Hey2/Lrp2/Naca/Nog/Nrp1/Pcsk5/Prox1/Robo2/Sall1/Smarca4/Sox11/Tek/Tgfbr1/Tgfbr3/Tmem65/Acvr1/Fzd2/Greb1l/Pax8/Smad4/Srf/Tbx1/Ahr/Bmpr1a/Dll4/Dnm2/Fgfr2/Gata6/Gja5/Jag1/Lmo4/Lrp6/Maml1/Myh10/Ndst1/Nfatc1/Nrg1/Ovol2/Pde2a/Ppp1r13l/Rbm15/Rxra/Ryr2/Sall4/Sos1/Vangl2/Zmpste24/Aplnr/Cited2/Ednra/Hoxa13/Isl1/Ltbp1/Mdm4/Med1/Myocd/Notch2/Plxnd1/Robo1/Xirp2/Egln1/Hey1/Heyl/Sema3…	131
GO:0014855	GO:0014855	striated muscle cell proliferation	61/7994	69/10876	0.00208102	0.0328115	0.0268342	Arid2/Cxadr/Erbb4/Foxp1/Gja1/Hey2/Hgf/Kpna1/Mapk1/Nog/Rxrb/Tgfbr1/Tgfbr3/Apc/Paxbp1/Pim1/Bmpr1a/Ccnd2/Fgfr2/Gata6/Kcnk2/Mapk14/Myh10/Nrg1/Rxra/Sirt1/Stat3/Akirin1/Cited2/Ncam1/Six1/Six5/Ephb1/Meis1/Pten/Shh/Vgll4/Foxc1/Notch1/Rbpj/Zfpm2/Jarid2/Ppard/Rtl1/Ctnnb1/Sav1/Smad1/Tgfb2/Tgfbr2/Prkar1a/Ccnb1/Fgf9/Tenm4/Cdk1/Angpt1/Cav2/Fgf20/Tbx2/Tbx5/Tbx20/Fgf1	61
GO:0060998	GO:0060998	regulation of dendritic spine development	61/7994	69/10876	0.00208102	0.0328115	0.0268342	Mtor/Asap1/Cpeb3/Dlg5/Dtnbp1/Fmr1/Mapk6/Mecp2/Pafah1b1/Rac1/Stau2/Tanc2/Arf1/Crebbp/Nr3c1/Ppp1r9a/Cask/D16Ertd472e/Sdk1/Ube3a/Ephb2/Marcks/Ngfr/Opa1/Plk2/Ppfia2/Psen1/Reln/Il2/Shank1/Nlgn3/Pten/Actr3/Caprin1/Actr2/Arf6/Pak3/Fstl4/Nlgn2/Mapkapk5/Itsn1/Ptprs/Kalrn/Mfn2/Hnrnpk/Camk1/Lpar1/Camk2b/Shank3/Caprin2/Dhx36/Palm/Pbrm1/Kif1a/Dnm1l/Foxo6/Lrp8/Mfn1/Eef2k/Cux2/Apoe	61
[truncated: 103 more rows]
