# Supplementary material for: Stage-specific expression patterns and co-targeting relationships among miRNAs in the developing mouse cerebral cortex
Source: Commun Biol. 2024 Oct 22;7:1366. doi: 10.1038/s42003-024-07092-7 (PMC11493953; doi:10.1038/s42003-024-07092-7)
Supplement: Supplementary file 7 — Supplementary Data 4 [file 42003_2024_7092_MOESM7_ESM.xlsx]

## Sheet: overview
Supplementary data 4	Significant co-targeting relationships between miRNAs/miRNA families.
column	explanation
mirnaA	miRNA/miRNA family A
mirnaB	miRNA/miRNA family B
common_targets	Shared targets between both miRNAs/miRNA families
OR_A_B	Odds ratio from the comparison of target set A and control set B
p_A_B	Raw p-value from the comparison of target set A and control set B
adj.p_A_B	Adjusted p-value from the comparison of target set A and control set B
OR_B_A	Odds ratio from the comparison of target set B and control set A
p_B_A	Raw p-value from the comparison of target set B and control set A
adj.p_B_A	Adjusted p-value from the comparison of target set B and control set A
avg_log_OR	Average log odds ratio fom both comparisons

## Sheet: cotargeting_results
mirnaA	mirnaB	common_targets	OR_A_B	p_A_B	adj.p_A_B	OR_B_A	p_B_A	adj.p_B_A	avg_log_OR
miR-137-3p	miR-25-3p_miR-363-3p_miR-92a-3p_miR-92b-3p	8030462N17Rik,Abhd13,Adam23,Ado,Adrb1,Aggf1,Ago2,Ago3,Ahcyl1,AI593442,Aida,Alpk3,Alx4,Ankrd44,Ano8,Aqp2,Armc1,Asxl2,Atg14,Atxn1,Atxn1l,Atxn7,Azin1,B3galt2,Bach1,Bai3,BC030336,Bcl11b,Bmp2k,Bmp7,Braf,Bsn,C030046E11Rik,Cacna1c,Cacna1h,Cacna1i,Cadm2,Cald1,Calm3,Caln1,Cd2ap,Cdc42bpa,Cdca7l,Cdk6,Cend1,Cfl2,Chd9,Chrm2,Clec16a,Cnep1r1,Cnst,Cops2,Cpeb3,Crem,Csmd1,Csmd3,Cttnbp2,Cul3,Cux1,Cyp2s1,D16Ertd472e…	6.576	2.1456e-53	6.22652e-50	9.129	2.44649e-64	7.09972e-61	2.04744
miR-106a-5p_miR-17-5p_miR-20a-5p_miR-20b-5p_miR-93-5p	miR-130b-3p_miR-301b-3p	1500011K16Rik,2700081O15Rik,Aak1,Abca1,Acbd5,Acer2,Acsl4,Adcy2,Ago1,Ago2,Ago3,Alx4,Ankib1,Ankrd13c,Ankrd28,Ankrd52,Apcdd1,Ar,Arap2,Arhgap1,Arhgap12,Arhgap35,Arid4b,Asxl2,Asxl3,Atf7ip,Atg14,Atg16l1,Atp2b2,Atxn1,B630005N14Rik,Bahd1,Bbx,Bcl2l11,Bhlhe41,Bmpr2,Btbd7,Btg1,Camta1,Cd69,Cenpo,Cep120,Cep170,Cfl2,Chd9,Chic1,Chrm2,Clock,Cmpk1,Cnot6,Cnot6l,Cnot7,Col19a1,Creb1,Creb5,Csf1,Csnk1g1,Csrp2,Cul3,D1E…	5.164	1.83458e-35	2.66197e-32	3.79	1.02849e-25	1.49233e-22	1.48704
miR-106a-5p_miR-17-5p_miR-20a-5p_miR-20b-5p_miR-93-5p	miR-142a-5p	1500011K16Rik,9430038I01Rik,Abca1,Abcg4,Abhd2,Abhd5,Acer2,Adal,Adamts5,Aff4,Alkbh5,Ankib1,Ankrd17,Ankrd28,Ankrd33b,Arhgap35,Arl4a,Armc8,Asxl2,Atg16l1,Atg7,Bbx,BC030336,Bhlhe41,Bicc1,Bmp2,Bnip2,Btbd10,Btbd7,Btg1,Btg3,C2cd2,Cadm2,Camta1,Ccdc171,Ccdc71l,Ccng2,Ccnt2,Cd69,Cdc37l1,Cdh24,Cep170,Cep97,Cers6,Chd9,Cic,Clock,Cnot6,Col4a3,Cops6,Crk,Csnk1g1,Cyp26b1,Ddhd1,Ddx5,Dgke,Dnal1,Dock4,Dstyk,Dusp2,Edc3…	3.607	3.91052e-24	3.78278e-21	3.699	4.07008e-24	3.93713e-21	1.29547
miR-148b-3p	miR-19a-3p	2310035C23Rik,8030462N17Rik,Abca1,Abcb7,Adamts18,Ago1,Ago2,Akap1,Akap7,Ankrd29,Arap2,Arfgef1,Arfip1,Arhgap21,Arhgap5,Arhgef12,Arl8b,Arpp19,Arrdc3,Atg14,Atp11a,Atxn1,Atxn1l,B230219D22Rik,B4galt5,B630005N14Rik,Barhl2,BC030336,Bcl2l11,Bcl7a,Bmp2k,Brwd3,Btaf1,Bzrap1,Cand1,Casz1,Cblb,Ccna2,Cdk13,Cdk19,Cds1,Clock,Cluh,Cnot6,Cnr1,Cpd,Cpeb4,Csnk2a1,Cul5,Cux1,D1Ertd622e,D230025D16Rik,Dcp2,Dcun1d3,Ddx6,Dgc…	4.789	7.34835e-24	5.33123e-21	3.682	2.69991e-19	8.7057e-17	1.43489
miR-200c-3p	miR-369-3p	1810013L24Rik,Abat,Adamts6,Aff1,Aff4,Agap1,Akap7,Amfr,Ankrd40,Ankrd44,Anln,Arcn1,Arhgap6,Arid2,Arl2bp,Atp11a,Bicd2,C030046E11Rik,Cask,Cbx4,Ccdc47,Cdc73,Cdh20,Cdk17,Cdyl2,Cebpa,Cep350,Clic4,Cnot6,Creb1,Crk,Crtap,Csrnp3,Cul5,Cux1,Dennd5a,Desi1,Dmd,Dnajb5,E130309F12Rik,Efna5,Efnb2,Egln1,Elmod1,Elmod2,Ep300,Esyt2,Etv5,Fam63b,Fbxo42,Fgf18,Fosb,Foxg1,Foxn2,Frem1,Fyn,Gatad2b,Git2,Gjc1,Glg1,Golga1,Golim4…	4.277	5.49272e-22	3.18797e-19	4.019	8.74284e-20	3.62453e-17	1.42214
miR-137-3p	miR-325-3p	1700023E05Rik,4921536K21Rik,4933415A04Rik,6430573F11Rik,Abhd13,Abtb1,Acap2,Acox2,Actn2,Adam23,Adprhl2,Aggf1,Ago2,Ago3,Agpat3,AI593442,Akt2,Aldh1a2,Alpk3,Alx4,Amd1,Ankrd12,Ankrd28,Ano8,Ap1s3,Aqp2,Arhgap5,Arhgef18,Asb13,Ash2l,Asph,Asxl2,Atg14,Atp10a,Atxn7,B4galt5,Bach1,Bcorl1,Blzf1,Bmp2k,Bmp7,Braf,Btaf1,Cadps,Cald1,Calm3,Caln1,Ccdc151,Cd2ap,Cdc37l1,Cdc42bpa,Cdc42ep2,Cdca7l,Cdk6,Chst10,Clec16a,Coch,…	2.639	8.19635e-21	3.9643e-18	2.522	2.90221e-20	1.68444e-17	0.947726
miR-374b-5p	miR-374c-5p	1110004F10Rik,2310035C23Rik,A1cf,Adam10,Adam12,Adcy1,Adnp,Ahdc1,Ankrd50,Ap1s3,Apc,Arhgap5,Arid2,Ascl1,Atad2,Atmin,Bace1,Braf,C030046E11Rik,Calcoco1,Capza2,Ccne2,Cd47,Cdc42bpg,Cdc73,Cdk17,Cdyl2,Cebpa,Cebpb,Crispld1,Crk,Csmd1,Dip2c,Dmd,Dyrk1a,Eif3a,Eif3j1,Epha4,Eya4,Fam19a2,Fezf1,Filip1l,Fnip1,Foxo1,Fzd5,Golga1,Gopc,Gpc6,Gpm6a,Hcfc1,Heg1,Hes1,Hgf,Ick,Ikzf2,Il1rapl1,Ing2,Inhba,Inhbb,Kif20a,Klf3,Klf7…	4.514	6.09153e-20	2.52537e-17	4.245	5.89246e-19	1.42499e-16	1.47646
miR-101a-3p	miR-582-5p	1810013L24Rik,2210018M11Rik,Abhd17b,Abhd17c,Abtb2,Afap1,AI593442,Ankrd11,Ankrd12,Ankrd17,Ankrd52,App,Arrdc3,Ascc3,Atp1b2,Atrx,Bmpr1b,Bzw1,Cacna1d,Camsap2,Camta1,Cav3,Ccnt2,Cdc42ep3,Cdh6,Cdyl,Cmip,Creb1,Cux1,Cxxc4,Dag1,Dcbld2,Ddx3x,Dgki,Dido1,Dip2b,Dmd,Dtnbp1,Dyrk2,Ebf2,Ehmt1,Eif4g2,Emc7,Emp2,Ero1l,Etv1,Fam168a,Fam199x,Fam222b,Fbxl3,Fbxw11,Filip1l,Fmr1,Foxp1,Fzd4,Fzd9,Gclc,Get4,Gja1,Gltscr1,Gmpr,G…	4.489	2.29319e-19	7.39425e-17	4.616	1.83343e-19	6.65076e-17	1.51558
miR-106a-5p_miR-17-5p_miR-20a-5p_miR-20b-5p_miR-93-5p	miR-19a-3p	2210018M11Rik,2510009E07Rik,2700081O15Rik,Abca1,Acbd5,Acer2,Acsl4,Adipor2,Ago1,Ago2,Ago3,Ankib1,Ankrd50,Ar,Arap2,Arhgap1,Arhgap12,Arid4b,Armc8,Asxl2,Asxl3,Atf7ip,Atg14,Atg16l1,Atp2b2,Atxn1,Atxn1l,B630005N14Rik,Bambi,BC030336,Bcl2l11,Bend4,Bmp2k,Bmpr2,Bnc2,Btbd7,Btg1,Cacul1,Camta1,Cand1,Cc2d1a,Ccnd1,Ccnd2,Ccnt2,Ccser2,Cep170,Chic1,Clip4,Clock,Cnot6,Cnot6l,Cnot7,Col19a1,Crebrf,Csnk1g1,Ctdspl2,Cyb56…	2.967	2.07209e-19	7.39425e-17	2.94	4.67093e-19	1.23228e-16	1.08298
miR-344d-3p_miR-410-3p	miR-374b-5p	3110043O21Rik,Actn4,Adam10,Aff1,Aff4,Agfg2,AI593442,Arhgap5,Arid2,Atad2,Atp8b2,Bend4,Bhlhe40,Brwd3,Bsdc1,Cbx4,Cd47,Chd7,Chrdl2,Cnot2,Cpeb4,Crk,Csrnp3,Ctage5,CTNND1,Dnmt3a,Eif4g2,Elavl4,Ensa,Etv3,Etv6,Fam19a1,Fat1,Fbxl14,Fbxo42,Fgf12,Fgf18,Fgfr2,Fosb,Fzd5,Fzd8,Gabpb2,Glg1,Grin2b,Hivep1,Hlf,Hoxd11,Hs2st1,Il1rapl1,Iqck,Iqsec1,Kat6a,Kirrel,Klf3,Klhl29,Ksr2,Larp1,Lphn2,Lrp6,Lrrc71,Mapre2,Med13,Mkl1,Mm…	4.642	2.17966e-18	6.32537e-16	5.006	7.79507e-20	3.62453e-17	1.57289
miR-200c-3p	miR-374c-5p	A1cf,Adamts6,Agfg1,Ago2,Ammecr1l,Ankrd28,Arhgef4,Arid2,Arid4b,Arl3,Atl2,Atxn1l,Bcl2,Bicd2,Bptf,C030046E11Rik,Cask,Caskin1,Cbx5,Ccny,Ccnyl1,Cdc73,Cdk17,Cdyl,Cdyl2,Cebpa,Cecr2,Cggbp1,Chd2,Chst2,Clic4,Crebbp,Crk,Crkl,Csnk1g3,Ctbp2,Ctdspl2,Cux1,Dcaf5,Ddx3x,Dmd,Dmrt2,Dnajb9,Dock9,Dpy19l1,Efna5,Eif3j1,Ep300,Fam118b,Fam60a,Fam76b,Fbxl16,Fermt2,Fez2,Fign,Fignl2,Fli1,Fndc3b,Foxf1,Frmd4a,Gabarapl2,Gabpa,Gd…	3.334	4.60433e-18	1.2147e-15	3.071	6.36551e-16	9.72249e-14	1.16309
miR-139-5p	miR-144-3p	Adcy1,Aebp2,Ago3,Ajap1,Anks1,Aplp2,Arhgap5,Arrdc3,Ash1l,Asxl3,Atp2b2,Atrx,Atxn1,Atxn1l,Baz2b,Bbc3,Cacna2d1,Cdh20,Ctdspl2,Cux1,Dcbld2,Dip2c,Dmd,Dpy30,Ebf1,Ece1,Egfr,Eif4g2,Eif5a2,Elavl2,Enah,Ero1l,Esco1,Esrrg,Ets1,Fam168a,Fam222b,Fam76b,Fbn2,Fga,Fmr1,Foxo1,Foxp1,Fubp3,Galnt3,Gclc,Gdf10,Glcci1,Glg1,Gnai3,Hdgfrp3,Heg1,Hivep3,Hnrnpf,Hnrnpu,Hs2st1,Itgb3bp,Jdp2,Kat6a,Kat6b,Kbtbd2,Kbtbd8,Kdm6b,Lancl3,Lc…	5.249	7.57098e-18	1.69007e-15	7.215	1.07769e-22	7.81862e-20	1.8171
miR-144-3p	miR-200c-3p	1810013L24Rik,A830080D01Rik,Aebp2,Aff4,Agfg1,Ago2,Ago3,Aplp2,Arid2,Arid4b,Asap1,Asxl3,Atrx,Atxn1,Atxn1l,Bach2,Baz2b,Bbx,BC005537,Bcl9,Bicd2,Brwd3,Cacna2d1,Calcrl,Cask,Cbx4,Cdh11,Cdh20,Cdyl,Cebpa,Creb1,Ctbp2,Ctdspl2,Cux1,Dcun1d4,Depdc1b,Dlc1,Dmd,Dusp1,Dyrk2,Efna5,Efnb2,Eif3j1,Eif5a2,Elavl2,Ell2,Esco1,Esrrg,Ets1,Fam179b,Fam60a,Fam76b,Fbxw11,Fbxw7,Fign,Fmr1,Fosb,Foxg1,Foxp1,Frs2,Fubp3,Gata2,Gatsl2,G…	3.401	7.25643e-18	1.69007e-15	3.388	5.48639e-18	1.06143e-15	1.22215
miR-153-3p	miR-25-3p_miR-363-3p_miR-92a-3p_miR-92b-3p	Abhd13,Adam10,Adam19,Adam23,Ago2,Ap5m1,Appl1,Arf1,Atf6,Atxn1l,Azin1,Bahcc1,BC005537,BC030336,Bmpr2,Bsn,Cacna1c,Cadm2,Caln1,Cand1,Cask,Chrm2,Cir1,Cpeb4,Crem,Cux1,D1Ertd622e,Daam1,Dcc,Dcp1a,Ddi2,Dlgap2,Dock9,Edem1,Ext1,Fam214a,Fam228a,Farp1,Fbxo33,Fli1,Fmr1,Fxr1,Gan,Gfpt2,Git2,Glce,Gnpda2,Gpr124,Gpr158,Grip2,Hecw1,Hipk3,Ing2,Irs2,Itpr1,Jade1,Jarid2,Kcna1,Kcna2,Kcnh7,Kcnk3,Klf3,Klhl3,Lats1,Lcor,Ldlr…	4.225	9.371e-18	1.94248e-15	3.362	3.27809e-14	3.65885e-12	1.32678
miR-144-3p	miR-582-5p	1810013L24Rik,2210018M11Rik,Abhd17b,Abhd17c,Abhd2,Abtb2,Afap1,Ankrd11,Ankrd12,Ankrd17,App,Arhgap42,Arrdc3,Atp1b2,Atp2b1,Atrx,Bmpr1b,Bzw1,Cacna1d,Camsap2,Camta1,Cav3,Ccnt2,Cdc42ep3,Cdh6,Cdyl,Creb1,Cux1,Cxxc4,Dcbld2,Dgki,Dido1,Dip2b,Dmd,Dtnbp1,Dyrk2,Ebf2,Eea1,Ehmt1,Eif4g2,Emc7,Emp2,Ero1l,Etv1,Fam168a,Fam199x,Fam222b,Fbxl3,Fbxo32,Fbxw11,Filip1l,Fmr1,Foxp1,Fzd4,Fzd9,Gclc,Get4,Gja1,Gltscr1,Gmpr,Gnai3,…	3.671	5.60871e-17	1.0851e-14	4.226	6.56787e-19	1.46615e-16	1.37086
miR-128-3p	miR-144-3p	1700008O03Rik,Abhd17b,Abhd17c,Afap1,Aff4,Agfg1,Ago2,Ago3,Anks1,Apba2,Appbp2,Arfgef1,Arid2,Arid4b,Asap1,Atp2b1,Atp8a1,Baz2b,Bbx,Bicc1,Brwd3,Cacnb2,Capza1,Ccdc88a,Ccnk,Ccnt2,Cdc14b,Cdh11,Cdh5,Cds1,Cep135,Chka,Cpeb3,Creb1,Crebrf,D5Ertd579e,Dcbld2,Dcun1d4,Dgki,Ece1,Edar,Efna2,Efnb2,Eif5,Elavl2,Elfn2,Ell2,Eml1,Enah,Epb4.1,Fam126b,Fam193b,Fam222a,Fam222b,Fbxl14,Fbxo32,Fbxw7,Fga,Fign,Flrt3,Fosb,Foxo1,Fr…	2.988	1.39216e-16	2.52502e-14	3.055	1.03909e-16	1.67525e-14	1.10569
miR-101a-3p	miR-139-5p	2410004B18Rik,Aebp2,Ago3,Ajap1,Anks1,Aplp2,Arhgap5,Arrdc3,Ash1l,Atf7ip,Atp2b2,Atrx,Atxn1,Atxn1l,Baz2b,Ctdspl2,Cux1,Dcaf7,Dcbld2,Ddx3x,Dip2c,Dmd,Dpy30,Ebf1,Ece1,Eif4g2,Eif5a2,Enah,Ero1l,Esco1,Ets1,Fam168a,Fam222b,Fam76b,Fbn2,Fga,Fmr1,Foxp1,Galnt3,Gclc,Gdf10,Glcci1,Gnai3,Gnb1,Hdgfrp3,Heg1,Hivep3,Hnrnpf,Hnrnpu,Igfbp5,Itgb3bp,Jdp2,Kat6b,Kbtbd2,Kbtbd8,Kdm6b,Kdm7a,Lancl3,Lcor,Lhx1,Lrp2,Lrrn3,March7,Mas…	4.929	1.77272e-16	3.02613e-14	4.471	1.65591e-14	1.92218e-12	1.54637
miR-137-3p	miR-153-3p	6430573F11Rik,Abhd13,Adam23,Ago1,Ago2,Agpat3,Arhgap5,Atxn1l,Azin1,B3galnt2,Bach2,Bbx,BC030336,Bsn,C2cd2,Cacna1c,Cadm2,Caln1,Chic2,Chrm2,Creb5,Crem,Csnk1a1,Cux1,D1Ertd622e,D3Bwg0562e,Daam1,Dcp1a,Ddi2,Desi2,Efna3,Eml6,Epha4,Fam135b,Fam168a,Fam210b,Fat3,Fbxo33,Fli1,Flrt2,Frs2,Furin,Fzd3,Git2,Glce,Gm20390,Gpr158,Grip1,Ing2,Irs2,Irs4,Jade1,Jag1,Kcna1,Kcna2,Kcnb1,Kcnd1,Kcnh7,Kcnmb2,Kdm7a,Klhl3,Lcor,Ldl…	3.29	4.2294e-16	6.81873e-14	3.582	3.32956e-17	5.68375e-15	1.2334
miR-144-3p	miR-27a-3p	1700008O03Rik,1810013L24Rik,Abca1,Abhd17c,Adamtsl3,Afap1,Aff4,Agfg1,Ago2,Ankrd17,Anks1,Antxr2,Apba2,Appbp2,Arfgef1,Arid2,Arid5b,Atad2b,Atp2b1,Atrx,Baz2b,Bbc3,Bbx,Bend3,Bicc1,Brwd3,Cacnb2,Camta1,Capza1,Ccnk,Ccnt2,Cd28,Cdc14b,Cdh11,Cdh5,Cdh6,Cdk8,Cds1,Cdyl,Cep135,Chka,Cpeb3,Creb1,Crebrf,Cttnbp2nl,Dcun1d4,Ece1,Edar,Efna2,Efnb2,Egfr,Eif5,Elavl2,Elfn2,Ell2,Eml1,Enah,Epb4.1,Fam126b,Fam193b,Fam196a,Fam2…	2.753	1.35094e-15	2.06338e-13	3.108	3.98301e-19	1.15587e-16	1.07334
miR-144-3p	miR-374b-5p	1190002N15Rik,1810013L24Rik,9930021J03Rik,Adcy1,Adrb1,Aff4,Ahdc1,Ap1s3,Arhgap5,Arid2,Atp1b4,Atxn1,Atxn7,Bbx,Bicc1,Brwd3,Bzw1,Cacnb2,Cadm2,Camsap2,Cbx4,Ccne2,Cdh20,Cebpa,Cep170,Chtop,Creb1,Cttnbp2nl,Cyth3,Dip2c,Dmd,Dyrk1a,Edar,Efnb2,Eif3j1,Eif4g2,Eif5a2,Esrrg,Fam196a,Fam222b,Fam84a,Fbxl14,Fbxo32,Filip1l,Fmr1,Fosb,Foxg1,Foxo1,Foxp1,Gata3,Gbe1,Glg1,Gmpr,Gnpda2,Gpr101,Hapln1,Hdhd2,Heg1,Herc2,Hgf,Hoxa…	3.646	1.59727e-14	2.31764e-12	2.846	8.57353e-11	4.14673e-09	1.16977
miR-27a-3p	miR-30a-5p_miR-30b-5p_miR-30d-5p	4933426M11Rik,A230046K03Rik,Abl2,Acvr1,Adam19,Adamts6,Aff4,Ago2,Akirin1,Amotl2,Ankrd17,Arfgef1,Arhgef6,Arid5b,Arih1,Arl8b,Atad2b,Atl3,Atp2b1,Bahd1,Baz2b,Bbx,BC030336,Bcorl1,Bdp1,Bend3,Braf,Brwd3,Cacnb2,Camk2d,Camta1,Capza1,Car10,Cbfb,Cblb,Ccdc120,Ccnk,Ccnt2,Cecr6,Celf1,Cep85l,Chd7,Chka,Chst1,Chst2,Cit,Clock,Cpeb3,Cpeb4,Csnk1g1,Cth,D15Ertd621e,Dcp2,Dcx,Dlk1,Dll4,Dnajc13,Dtna,E2f7,Ebf3,Edem3,Ednra,…	2.317	5.22748e-14	7.22388e-12	2.214	4.4696e-13	3.81493e-11	0.817537
miR-344d-3p_miR-410-3p	miR-369-3p	1200014J11Rik,Actn1,Actn4,Adam10,Aff1,Aff4,Agfg2,Akirin1,Apbb2,Arhgap5,Arid2,Atp11a,Atp8b2,Bhlhe40,Bmpr2,Bsdc1,Cask,Cbx4,Cd47,Cdk14,Cdk19,Chd7,Clstn3,Cnot2,Crk,Csrnp3,Cul5,D1Ertd622e,Dhx40,Eif4g2,Ensa,Etv3,Etv6,Fam19a1,Fbxo42,Fgf18,Fgfr2,Fosb,Fzd5,Fzd8,Gabpb2,Glg1,Hlf,Il1rapl1,Iqsec1,Jade1,Kirrel,Klf3,Klhl29,Ksr2,Larp1,Lphn2,Lrrc71,Med13,Mkl1,Mmp14,Mmp16,Msl2,Msn,Mtdh,Mtmr12,Ndst1,Nhlh2,Nmt1,Nptx…	3.912	8.80592e-14	1.16158e-11	3.631	8.48884e-13	6.658e-11	1.32678
miR-144-3p	miR-30a-5p_miR-30b-5p_miR-30d-5p	9930021J03Rik,A630007B06Rik,Abi2,Adrb1,Aff4,Ago2,Amotl1,Ankrd12,Ankrd17,Arfgef1,Arhgef3,Arid4b,Arid5b,Asap1,Asxl3,Atad2b,Atp2b1,Atp2b2,Atp8a1,Atxn1,B3gat2,Bach2,Baz2b,Bbx,Bcl2l11,Bcl9,Becn1,Bend3,Brwd3,Cacna1d,Cacnb2,Cadm2,Camkk2,Camta1,Capza1,Ccne2,Ccnk,Ccnt2,Cdh20,Cep170,Chka,Cldn25,Cpeb3,Ctdspl2,Cyb5b,Dgki,Dip2b,Dlg5,Dmd,Dstyk,Ebf2,Eea1,Eif5a2,Elavl2,Elfn2,Ell2,Eml1,Epb4.1,Esco1,Esrrg,Fam126b,…	2.594	9.30792e-14	1.17442e-11	3.039	4.95358e-18	1.02681e-15	1.03236
miR-101b-3p	miR-23a-3p_miR-23b-3p	1810013L24Rik,8430419L09Rik,Abi2,Acvr1c,Ago3,Ammecr1,Ankrd52,Antxr2,Appbp2,Asap1,Atxn1,Bbx,BC005537,Bicd2,Bmp2k,Calcrl,Camsap2,Camta1,Cbfa2t2,Cbll1,Ccnt2,Cdk17,Cep350,Chsy1,Cmip,Cramp1l,Crebbp,Crebzf,Csnk2a1,Cux1,Dab2ip,Dcbld2,Dip2c,Dnmt3a,Dock3,Dyrk2,Ebf1,Eea1,Elf5,Elk3,Erbb2ip,Erbb4,Ero1l,Esco1,Etnk1,Etv1,Evx2,Exoc5,Fam126b,Fam199x,Fam222b,Fam84a,Fbn1,Fbn2,Fbxo32,Fign,Fmr1,Foxp2,Fubp3,Gcnt4,Gja…	2.666	1.79985e-13	2.17632e-11	2.883	4.17374e-15	5.50554e-13	1.01971
miR-181a-5p_miR-181b-5p_miR-181c-5p	miR-23a-3p_miR-23b-3p	1700066M21Rik,Aak1,Acvr1c,Adamts5,Adamts6,Adcy1,Adhfe1,Adrbk1,Aff1,Ago2,Ankfy1,Ankrd50,Ankrd52,Ar,Arid3b,Arnt2,Asah2,Asb15,Atf2,Atxn1,BC005537,Braf,Btla,Camsap2,Cbfa2t2,Cbfa2t3,Cblb,Cbll1,Cbx5,Ccar1,Ccdc6,Ccl7,Ccng1,Cd163,Cdk17,Chd7,Cnot2,Cnot6l,Cpd,Cpeb4,Cpsf6,Crebzf,Crim1,Csnk1g1,Csnk1g3,Csnk2a2,Cttnbp2nl,Cul3,Dcbld2,Dcun1d1,Dennd4a,Dip2c,Dlg2,Dlgap2,Dock7,Dpp10,Dusp5,Dyrk2,Egr1,Egr3,Elavl4,Eps…	2.353	2.63842e-13	3.06268e-11	2.393	1.22508e-13	1.2697e-11	0.864119
miR-144-3p	miR-148b-3p	Abca1,Adamts15,Agfg1,Ago2,Ahdc1,Ammecr1,Arfgef1,Arhgap5,Arrdc3,Atp8a1,Atxn1,Atxn1l,B230219D22Rik,Bach2,Baz2b,Bbc3,Bbx,BC005537,Bcl2l11,Bicc1,Brpf1,Brwd3,Btbd3,Cacnb2,Ccdc85a,Cdc14a,Cdh20,Cdk19,Cdk8,Cds1,Cttnbp2nl,Cux1,Cxxc4,Cyth3,D5Ertd579e,Dstyk,Dusp1,Dyrk1a,Dyrk2,Efnb2,Elavl2,Epn2,Esco1,Esrrg,Etv1,Fign,Fmr1,Fosb,Grin2a,Hdgfrp3,Hipk3,Hivep3,Itsn2,Jmy,Kcna1,Kdm6b,Klf6,Kpna6,Lcor,Lmtk2,Lsm14a,Map3…	3.6	3.75003e-13	4.18561e-11	2.907	2.52121e-10	1.09202e-08	1.17403
miR-19a-3p	miR-30a-5p_miR-30b-5p_miR-30d-5p	1110002E22Rik,4931406P16Rik,Abcb7,Actn1,Adam12,Adrb1,Ago1,Ago2,Ankrd12,Arfgef1,Arfip1,Arid4b,Arid5b,Arl8b,Asxl3,Atp2b2,Atxn1,B4galt5,B630005N14Rik,BC030336,Bcl2l11,Bend3,Bnc2,Braf,Brwd3,Bsn,Btaf1,Btbd7,C530008M17Rik,Camta1,Cand1,Caprin1,Cbfb,Cblb,Cbx7,Ccnt2,Cecr2,Celf1,Cep170,Cep350,Chic1,Chl1,Chst1,Clock,Cnot6,Cpeb3,Cpeb4,Csnk1g1,Csnk2a1,Ctdspl2,D10Bwg1379e,Dag1,Dcp2,Dcun1d3,Desi2,Dhx40,Dlg5,Doc…	2.264	8.23234e-13	8.84824e-11	2.004	2.71993e-10	1.14395e-08	0.756139
miR-144-3p	miR-181a-5p_miR-181b-5p_miR-181c-5p	2210018M11Rik,Abtb2,Adcy1,Agfg1,Ago2,Ap1s3,Aplp2,Arrdc3,Atp1b1,Atp2b1,Atp2b2,Atp8a1,Atxn1,Bach2,Baz2b,BC005537,Bcl2l11,Bcl9,Bend3,Btbd3,Cacna1d,Cacna2d1,Camsap2,Cbfa2t2,Cbx4,Ccdc85a,Ccnk,Cdk8,Cdyl,Creb1,Crebrf,Cttnbp2nl,Cxxc5,Cyb5b,Dcbld2,Depdc1b,Dip2b,Dip2c,Dyrk2,Eif3j1,Elavl2,Eln,Enah,Ets1,Fam126b,Fam179b,Fbxl3,Fign,Fmr1,Fndc3a,Foxp1,Fryl,Glcci1,Gnb4,Hey2,Hgf,Hipk3,Hnrnpu,Ino80d,Ipo8,Itsn2,Jdp2…	2.649	9.40152e-13	9.744e-11	2.637	5.79068e-13	4.8013e-11	0.971912
miR-101a-3p	miR-19a-3p	1110002E22Rik,2210018M11Rik,Abhd17c,Acbd3,Adamtsl3,Adrb1,Aebp2,Ago3,Ankrd12,Arhgap5,Arid4b,Arid5b,Arrdc3,Atf7ip,Atp2b2,Atrx,Atxn1,Atxn1l,Bcas3,Bcl2l11,Bend4,Camta1,Cblb,Ccnt2,Cep170,Cep350,Chd2,Col19a1,Cpeb3,Crebrf,Ctdspl2,Cux1,D10Bwg1379e,Dag1,Dcbld2,Dcun1d3,Ddx3x,Desi2,Dlc1,Dlg5,Dmxl2,Dock3,Dyrk2,Ebf1,Ebf2,Efna5,Efnb2,Eif4g2,Epn2,Erbb4,Etv1,Exoc5,Fam168a,Fam179b,Fem1c,Fmr1,Fndc3a,Foxp1,G3bp2,Ga…	2.833	1.0234e-12	1.02411e-10	2.606	1.3077e-11	8.07432e-10	0.999576
miR-144-3p	miR-369-3p	1810013L24Rik,9930021J03Rik,Acbd3,Adcy1,Aff4,Ahdc1,Ap1s3,Arhgap5,Arid2,Bicd2,Capza1,Cask,Cbx4,Ccne2,Cdh2,Cdh20,Cdk19,Cebpa,Creb1,Crebrf,Cttnbp2nl,Cux1,Dip2c,Dmd,Dr1,Dyrk1a,Ebf1,Ece1,Edar,Efna5,Efnb2,Eif4g2,Fam222b,Fosb,Foxg1,Foxo1,Glg1,Gm12353,Gmpr,Grin2a,Gsk3b,Hdhd2,Heg1,Herc2,Hgf,Hoxa10,Ick,Ino80d,Iqsec1,Ireb2,Klf3,Lcor,Lrig2,Mbnl1,Mbnl2,Mbtd1,Med12l,Med13,Mef2d,Meis1,Met,Mob4,Mpp5,Msi2,Msx1,Nf…	3.498	1.91969e-12	1.85698e-10	2.66	1.16845e-08	3.35728e-07	1.11526
miR-19a-3p	miR-26b-5p	1110002E22Rik,2310035C23Rik,2510039O18Rik,4930506M07Rik,8030462N17Rik,Abca1,Abr,Acbd5,Adam12,Adamts18,Akap7,Ankib1,Arfgef1,Arhgap21,Arhgef12,Atf2,Atp10a,Atxn7,Bmp2k,Brwd3,Btbd7,Btg1,Cacna1c,Casz1,Cblb,Ccnd2,Ccser2,Cdc73,Cdk13,Celf1,Celsr1,Cep350,Chic1,Chsy1,Cltc,Col19a1,Cpeb3,Cpeb4,Crebl2,Crebrf,Csnk1g1,Ctgf,D1Ertd622e,Dcbld2,Ddx3x,Dlg5,Dnaja2,Dock4,Eif4g2,Elavl2,Emx2,Enc1,Entpd7,Epc2,Eps15,Ero1l…	2.518	2.3321e-12	2.18315e-10	2.334	8.20785e-11	4.03715e-09	0.885524
miR-106a-5p_miR-17-5p_miR-20a-5p_miR-20b-5p_miR-93-5p	miR-181a-5p_miR-181b-5p_miR-181c-5p	1700021K19Rik,2210018M11Rik,Aak1,Adamts5,Ago2,Ahnak,Akt3,Ankfy1,Ankrd13c,Ankrd50,Ankrd52,Aplp2,Ar,Arl5a,Asxl2,Atp2b2,Atxn1,B630005N14Rik,Bcl2l11,Bcl6,Bend4,Bhlhe41,Bmpr2,Camta2,Cbx8,Ccng1,Ccnj,Cd69,Cep97,Chd9,Chic1,Clock,Cnot6l,Creb1,Crebrf,Crim1,Crybg3,Csnk1a1,Csnk1g1,Cul3,Cxadr,D1Ertd622e,Dazap2,Dcbld2,Dcun1d3,Dennd5b,Dip2a,Dip2c,Dlgap2,Dnajc16,Dnal1,Dock4,Dpysl2,Dync1li2,Dyrk2,E2f5,Egr3,Elavl2…	2.364	3.02356e-12	2.74199e-10	2.207	1.1096e-10	5.19363e-09	0.825995
miR-374c-5p	miR-381-3p	Ankrd50,Anks1b,Ano5,Apc,App,Arap2,Arhgap5,Arid4b,Asxl2,Bhlhe22,Bmp2k,Bmpr2,Btaf1,Cbx5,Ccny,Cdc73,Cdk17,Cebpa,Cecr2,Cggbp1,Chd2,Chic2,Clcf1,Cnbp,Crebbp,Crispld1,Crk,Ctbp2,Cyfip1,D10Bwg1379e,D1Ertd622e,Dcbld2,Dmrt2,Ebf1,Eif3a,Elovl2,Esrp1,Filip1l,Gabrb1,Gas1,Gm20390,Gm608,Gpc6,Gria1,Grin2a,Gtf2a1,Hgf,Hhip,Hnrnpd,Hook3,Ick,Ier5,Ikzf2,Il1rapl1,Ing3,Ireb2,Kctd4,Klf12,Klf3,Klhl15,Klhl3,Kpna6,Larp1,Lcor…	3.101	3.25393e-12	2.86149e-10	2.669	4.57376e-10	1.76974e-08	1.05671
miR-101a-3p	miR-27a-3p	1810013L24Rik,2410004B18Rik,Abhd17c,Acvr1c,Adamts10,Adamtsl3,Adcy6,Afap1,Agfg1,AI593442,Aldh1l2,Ankrd17,Anks1,Antxr2,Apba2,Appbp2,Arhgap32,Arid2,Arid5b,Asic1,Atad2b,Atrx,Baz2b,Bbx,Bdp1,Bend4,Brd8,Cacnb2,Cadm1,Camta1,Cblb,Ccnj,Ccnt1,Ccnt2,Cdh11,Cdh5,Cdh6,Cdk5r1,Cdk8,Cdyl,Chd2,Clcn3,Cpeb3,Creb1,Crebrf,Dcaf7,Dlgap3,Dot1l,Ece1,Edem3,Efnb2,Elfn2,Enah,Epb4.1l1,Eya1,Fam126b,Fam222a,Fam222b,Fam78a,Fam84a…	2.536	4.23827e-12	3.61749e-10	2.851	4.40027e-15	5.55199e-13	0.989129
miR-19a-3p	miR-6540-5p	2510009E07Rik,4930402H24Rik,Abhd17c,Abr,Acsl1,Adipor2,Ago1,Ago2,Ago3,Anxa7,Arfip1,Arl8b,Arpp19,Asxl2,Atf7ip,Atp11a,Atrx,B230219D22Rik,Bace1,Bcl2l11,Bend3,Brwd3,Bsn,Btaf1,Bzrap1,Cbfb,Cbln2,Ccdc88a,Ccnd2,Ccnt2,Cdk13,Cep350,Cgn,Chic1,Chst1,Chsy1,Clock,Cobll1,Col4a3bp,Crebrf,Csnk1g1,Csnk2a1,Cul5,Cux1,Cyld,D10Bwg1379e,Ddx6,Desi2,Dhx40,Dicer1,Dpysl5,Dtna,Dyrk2,Ebf1,Eea1,Efna5,Efnb2,Elavl1,Elk3,Ell2,Elo…	2.33	4.42871e-12	3.67203e-10	2.231	3.76327e-11	2.02241e-09	0.824159
miR-101b-3p	miR-137-3p	1190002N15Rik,1810013L24Rik,2900026A02Rik,Abhd2,Acsl6,Acvr1,Adrb1,Ago3,AI593442,Ammecr1,Ankrd12,Ankrd28,Ankrd52,Ap1g1,Ap3s1,Arhgap5,Arid4b,Ash1l,Atp1b1,Atxn1,Atxn1l,B3galnt2,Bach2,Bbx,BC030336,Bmp2k,Brsk2,Cacna1d,Ccng2,Cdh20,Cdk6,Cep170,Chst9,Cnst,Crem,Csnk1a1,Csnk2a1,Ctbp1,Ctdspl,Cttnbp2,Cux1,Cxxc4,Dab2ip,Dcbld2,Dip2c,Dnmt3a,Dr1,Dstyk,Dtnbp1,Dusp1,Dyrk2,Eif4g2,Elfn2,Epc2,Epha7,Erbb2ip,Erbb4,Evx2…	2.404	7.36829e-12	5.93966e-10	2.547	2.6314e-13	2.5575e-11	0.906025
miR-101b-3p	miR-19a-3p	2210018M11Rik,Abca1,Abhd17c,Acbd3,Acsl4,Adamtsl3,Adrb1,Aebp2,Ago3,Ankrd12,Arhgap5,Arid4b,Arid5b,Arrdc3,Atp2b2,Atrx,Atxn1,Atxn1l,B3galnt2,BC030336,Bcl2l11,Bmp2k,Camta1,Ccnt2,Cep170,Cep350,Chsy1,Crebrf,Csnk2a1,Ctdspl2,Cux1,Dcbld2,Dcp2,Dlc1,Dlg5,Dmxl2,Dock3,Dtna,Dyrk2,E2f8,Ebf1,Ebf2,Eea1,Efna5,Efnb2,Eif4g2,Elavl2,Elk3,Elovl5,Epc2,Epn2,Erbb4,Etnk1,Etv1,Exoc5,Fam168a,Fam179b,Fbxo32,Fem1c,Fmr1,Fndc3a,F…	2.462	8.23935e-12	6.44619e-10	2.372	2.52683e-11	1.38356e-09	0.882354
miR-144-3p	miR-25-3p_miR-363-3p_miR-92a-3p_miR-92b-3p	A630007B06Rik,Adamtsl3,Adrb1,Aff4,Ago2,Ago3,Arrdc3,Atrx,Atxn1,Atxn1l,Atxn7,B230219D22Rik,B3galt2,Baz2b,BC005537,Bcl2l11,Bcl9,Cacna2d1,Cadm2,Cask,Ccne2,Cebpa,Chka,Cpeb1,Cpeb3,Creb1,Cux1,Cxxc5,Dpy30,Dtnbp1,Dusp1,Dyrk2,Eif4g2,Elfn2,Esco1,Esrrg,Ezh2,Fam126b,Fam196a,Fam76b,Fam84a,Fbn2,Fbxw7,Fmn2,Fmr1,Foxg1,Foxp1,Fry,Fryl,Fst,Gata2,Gltscr1l,Gnpda2,Golga4,Golga7,Gpr85,Grid2,Hecw1,Herc2,Hipk3,Hnrnpu,Ick,…	2.77	8.44091e-12	6.44619e-10	2.229	2.31044e-08	5.78008e-07	0.9102
miR-144-3p	miR-374c-5p	Abi1,Acbd3,Acsl4,Adcy1,Agfg1,Ago2,Ahdc1,Ap1s3,App,Arhgap5,Arid2,Arid4b,Ash1l,Atp5g2,Atxn1l,Bicd2,Capza1,Casc4,Cask,Ccne2,Cdh2,Cdyl,Cebpa,Cep135,Chn2,Cldn22,Cpeb3,Crtc1,Ctbp2,Ctdspl2,Cux1,Dcbld2,Dgki,Dip2c,Dmd,Dyrk1a,Ebf1,Ece1,Efna5,Eif3j1,Epb4.1l2,Etv1,Fam60a,Fam76b,Fign,Filip1l,Foxo1,Fzd4,Gm10175,Gnai3,Gpr85,Grin2a,Gsk3b,Gspt1,Hdgfrp3,Heg1,Hgf,Hipk3,Ick,Impact,Ing3,Ino80d,Ireb2,Irs1,Klf12,Klf3,K…	2.908	1.16626e-11	8.67819e-10	2.295	3.74641e-08	9.13619e-07	0.949099
miR-25-3p_miR-363-3p_miR-92a-3p_miR-92b-3p	miR-30a-5p_miR-30b-5p_miR-30d-5p	A630007B06Rik,Adam10,Adam19,Ado,Adrb1,Aff4,Ago2,Alpk3,Atp8b1,Atxn1,Avl9,Azin1,Bach1,Baz2b,BC030336,Bcl11b,Bcl2l11,Bcl9,Bmp7,Braf,Bsn,C530008M17Rik,Cadm2,Cand1,Ccdc71l,Ccne2,Ccnjl,Cep350,Cep41,Cfl2,Chd9,Chka,Cnst,Cog3,Cpeb3,Cpeb4,Creb3l2,Csmd3,Dag1,Dcp1a,Dcx,Dock4,Dsc2,E2f3,Efr3a,Elfn2,Epc2,Epg5,Erc2,Esco1,Esrrg,Evx2,Fam110b,Fam126b,Fam160b1,Fam196a,Fam214a,Fbxo28,Fndc3b,Fnip2,Fosl2,Foxg1,Fst,Fubp…	2.378	1.7474e-11	1.26774e-09	2.536	2.64386e-13	2.5575e-11	0.898424
miR-135a-5p_miR-135b-5p	miR-25-3p_miR-363-3p_miR-92a-3p_miR-92b-3p	Ado,Ago2,Ago3,Ahcyl1,Angptl2,Atg14,Atxn1,Atxn1l,Bach1,Bahcc1,BC030336,Bmpr2,Bsn,C030046E11Rik,Caln1,Casz1,Ccdc171,Cic,Col5a1,Cplx1,Csmd1,Cttnbp2,Cux1,Dag1,Dcp1a,Dcx,Ddi2,Ddx3x,Desi1,Dlgap2,Dtnbp1,Dusp5,Ebag9,Elk4,Erc2,Ergic2,Evi5,Exoc5,Ext1,Fam81a,Fbxo28,Fcho2,Fkbp1a,Fli1,Foxn2,Foxn3,Gclm,Gm21685,Gpr158,Gpr21,Gria3,Grid2,Grk5,Hif1a,Hipk3,Hnrnpu,Ick,Irs2,Jade1,Josd1,Kcnj3,Kif3b,Klf2,Klf3,Klf4,Klhd…	3.175	2.02153e-11	1.43085e-09	3.237	8.18244e-12	5.27677e-10	1.16498
miR-15b-5p_miR-195a-5p_miR-497a-5p	miR-181a-5p_miR-181b-5p_miR-181c-5p	1700021K19Rik,1700066M21Rik,Acsl1,Actr2,Acvr2a,Adamts18,Adamts5,Ago2,Akirin1,Akt3,Arf3,Arhgap32,Arih1,Arl3,Atp6v1a,B4galt1,Bach2,Bcl2,Bcr,Bhlhe41,Bptf,Braf,Btla,Cacna2d1,Carm1,Cbfa2t3,Cbx4,Cbx5,Ccdc6,Ccdc64,Ccnt1,Cd2ap,Cdk17,Cdk8,Cdon,Chd9,Chic1,Clock,Cluh,Cnksr2,Cnnm2,Cnot6l,Cops2,Cpd,Crebrf,Crim1,Ctdspl,Dcp2,Dlgap2,Dmtn,Dnajc16,Dync1li2,Dynll2,Dyrk2,E2f7,Eif2s1,Eif3j1,En2,Enah,Epha7,Etnk1,Fam17…	2.286	3.45311e-11	2.34947e-09	1.693	9.18145e-06	8.51264e-05	0.676653
miR-181a-5p_miR-181b-5p_miR-181c-5p	miR-27a-3p	1810011O10Rik,Acsl1,Acvr1c,Acvr2a,Adamts6,Adamtsl1,Afg3l2,Agfg1,Ago2,Akirin1,Akirin2,Ank1,Arf6,Arhgap32,Arih1,Atp2b1,Baz2b,Bend3,Bend4,Bmp3,Braf,C1galt1,C77370,Cbfa2t3,Cblb,Ccng1,Ccnj,Ccnk,Ccnt1,Cd2ap,Cdk18,Cdk8,Cdyl,Chd7,Clock,Cnnm2,Cnr1,Cntnap2,Cpd,Cpeb4,Creb1,Crebrf,Csnk1g1,Cttnbp2nl,D1Ertd622e,Dcp2,Dnajc13,Dusp5,Dynll2,E2f7,Elavl2,En2,Enah,Fam102a,Fam126b,Fam73b,Fbxo33,Fign,Fndc3a,Fryl,Galnt1…	2.182	3.48129e-11	2.34947e-09	2.456	5.83655e-14	6.27321e-12	0.839388
miR-101a-3p	miR-200c-3p	1810013L24Rik,Aebp2,Agfg1,Ago3,AI593442,Akt3,Ankrd52,Ap3s1,Aplp2,Arid2,Arid4b,Arl14epl,Asap1,Atrx,Atxn1,Atxn1l,Bach2,Baz2b,Bbx,BC005537,Bcl9,Bicd2,C030046E11Rik,Cadm1,Cblb,Cbx4,Ccnj,Cdh11,Cdyl,Cebpa,Cep350,Chd2,Creb1,Ctbp2,Ctdspl2,Cux1,Dag1,Dcaf7,Ddx3x,Desi2,Dlc1,Dmd,Dot1l,Dusp1,Dyrk2,Edem3,Efna5,Efnb2,Eif5a2,Esco1,Ets1,Etv5,Fam179b,Fam217b,Fam60a,Fam76b,Fbxw11,Fbxw7,Fign,Fmr1,Foxp1,Frs2,Gab1,Gad…	2.526	4.13063e-11	2.72434e-09	3.077	3.66048e-15	5.05844e-13	1.0253
miR-101b-3p	miR-200c-3p	1810013L24Rik,A830080D01Rik,Aebp2,Agfg1,Ago3,AI593442,Ankrd28,Ankrd52,Ap3s1,Aplp2,Arid2,Arid4b,Asap1,Atrx,Atxn1,Atxn1l,Bach2,Baz2b,Bbx,BC005537,BC030336,Bcl9,Bicd2,Brsk2,Cadm1,Calcrl,Cbx4,Cdh20,Cdk17,Cdyl,Cebpa,Cep350,Chsy1,Creb1,Crebbp,Ctbp2,Ctdspl2,Cux1,Dact1,Dcaf7,Dcp2,Dlc1,Dmd,Dtna,Dusp1,Dyrk2,Efna5,Efnb2,Eif5a2,Eif5b,Elavl2,Esco1,Ets1,Fam179b,Fam60a,Fam76b,Fbxw11,Fbxw7,Fign,Fmnl2,Fmr1,Foxg1,…	2.352	4.86897e-11	3.13995e-09	2.536	1.16768e-12	8.91737e-11	0.892927
miR-101b-3p	miR-30a-5p_miR-30b-5p_miR-30d-5p	A630007B06Rik,Abi2,Acvr1,Adrb1,Ankrd12,Ankrd17,Ankrd52,Ap3s1,Arhgef3,Arid4b,Arid5b,Asap1,Ascc3,Atad2b,Atp2b1,Atp2b2,Atp8a1,Atxn1,Bach2,Baz2b,Bbx,BC030336,Bcl2l11,Bcl9,Cacna1d,Cacnb2,Camk2n1,Camta1,Ccdc178,Ccdc71l,Ccnt2,Cdh20,Celf4,Cep170,Cep350,Cnst,Csnk1a1,Csnk2a1,Ctdspl2,D15Ertd621e,Dact1,Dcp2,Dgki,Dip2b,Dlg5,Dmd,Dnmt3a,Dstyk,Dtna,Ebf2,Eea1,Eif5a2,Elavl2,Elfn2,Elovl5,Epc2,Esco1,Evx2,Fam126b,Fam…	2.208	5.20015e-11	3.27788e-09	2.935	6.30516e-18	1.1436e-15	0.934397
miR-323-3p	miR-493-5p	1110032F04Rik,2210018M11Rik,9930021J03Rik,Adam10,Adamtsl1,Adnp,Ago1,AI597479,Ankrd28,Apoo,Arhgap44,Arid1b,Bcl2l11,Calb1,Camk4,Casc4,Creb1,Cyth3,Dab2ip,Dcun1d1,Dip2c,Dkk2,Dnmt3a,Efna3,Enah,Etv3,Fbrsl1,Fnip1,Fubp1,Fut9,Fzd5,Gad1,Gclm,Gls,Hic2,Hipk1,Hk2,Hmgcs1,Hspa12a,Ifrd1,Invs,Kcnj6,Klf3,Kmt2e,Kpna4,Lca5,Lphn3,Lrp12,Maml3,Map3k2,Mcmbp,Mxd1,Myt1l,Nab1,Ndst1,Npas3,Nrk,Paip1,Parp8,Pbx3,Pcbp2,Pde4d,Pg…	3.672	5.30876e-11	3.27788e-09	3.972	4.13588e-12	2.85769e-10	1.34
miR-25-3p_miR-363-3p_miR-92a-3p_miR-92b-3p	miR-325-3p	4930402H24Rik,Abcf2,Abhd13,Adam23,Aggf1,Ago2,Ago3,AI593442,Alpk3,Alx4,Ano8,Aqp2,Arhgef17,Asxl2,Atg14,Atxn7,Bach1,Baz2b,Bend7,Bmp2k,Bmp7,Braf,C530008M17Rik,Cald1,Calm3,Caln1,Cask,Casz1,Ccdc171,Cd2ap,Cdc42bpa,Cdca7l,Cdk6,Cep350,Cir1,Clec16a,Cntn1,Col12a1,Col5a1,Cplx1,Crem,Ctnnbip1,Cul3,Cux1,Cyp2d22,Cyp2s1,D1Ertd622e,Daam1,Dcaf8,Dclk2,Ddi2,Desi1,Dlgap2,Dnajc4,Dock11,Dpp8,Dtx2,Dus2,Dyrk2,E2f3,Efr3a,E…	2.268	6.33416e-11	3.82953e-09	2.197	7.35566e-11	3.74494e-09	0.802996
miR-25-3p_miR-363-3p_miR-92a-3p_miR-92b-3p	miR-448-3p	Abhd13,Adam10,Adam23,Ago2,AI593442,Aida,Ap5m1,Arl5b,Atxn1l,Azin1,Bahcc1,Braf,Bsn,C530008M17Rik,Cacna1c,Cadm2,Caln1,Cdh10,Chrm2,Crem,D16Ertd472e,D1Ertd622e,Daam1,Dcc,Dennd1b,Dock9,Dpp10,Dynlt3,Dyrk2,E2f3,Fam160b1,Fam214a,Fam228a,Fam76b,Farp1,Fbxo28,Fbxo33,Fli1,Fmr1,Fxr1,Gan,Git2,Glce,Gnpda2,Gpm6a,Gpr124,Grid2,Grip2,Hecw1,Ikzf2,Ing2,Irs2,Itgav,Jade1,Kcna2,Kcnc4,Kcnh7,Kcnk10,Kcnk3,Klf12,Klf3,Klhl3,K…	2.966	6.90957e-11	4.09216e-09	3.469	7.24712e-13	5.84198e-11	1.16554
miR-200c-3p	miR-30a-5p_miR-30b-5p_miR-30d-5p	4931406P16Rik,Abat,Abcb7,Acap2,Actr1a,Adamts6,Adrb2,Aff4,Ago2,Amotl2,Ankrd52,Ap3s1,Ap4e1,Arid4b,Arih1,Arl8b,Asap1,Asxl3,Atl2,Atxn1,Avl9,B4galt6,Bach2,Baz2b,Bbx,BC030336,Bcl11b,Bcl2,Bcl9,Bnc2,Bnip3l,Brwd3,Calu,Cblb,Cdh20,Cdk12,Cdyl2,Cecr2,Celf1,Cep350,Cep41,Cfl2,Chd9,Chst2,Cnot6,Cntn4,Crk,Crkl,Csmd3,Csnk1g1,Ctdspl2,Ctnnd2,Dact1,Dag1,Dcp2,Dcun1d1,Dennd5b,Desi2,Dmd,Dock4,Dpy19l1,Dtna,E2f3,Edem3,Ednr…	2.088	9.22789e-11	5.35587e-09	2.177	4.67821e-12	3.13822e-10	0.757077
miR-144-3p	miR-6540-5p	Abhd17c,Abhd2,Aff4,Agfg1,Ago2,Ago3,Ammecr1,Amotl1,Antxr2,Arfgef2,Arhgef3,Atrx,B230219D22Rik,Bach2,Baz2b,Bcl2l11,Bend3,Bmpr1b,Brwd3,Cacna2d1,Cacnb2,Cadm2,Casc4,Cask,Ccdc88a,Ccnt2,Cd164,Cdc14a,Cdh11,Col8a1,Creb1,Crebrf,Cux1,Dip2b,Dmd,Dyrk2,Ebf1,Ece1,Eea1,Efna5,Efnb2,Eif3j1,Ell2,Entpd5,Epn2,Ets1,Etv1,Ezh2,Fam199x,Fam222b,Gnpda2,Gpm6b,Gpr85,Grin2a,Gzf1,Hipk3,Hrh1,Iffo2,Itga8,Jph1,Katnbl1,Kcnb2,Klf12,…	2.557	1.11428e-10	6.34046e-09	2.491	1.1727e-10	5.40187e-09	0.925759
miR-101b-3p	miR-25-3p_miR-363-3p_miR-92a-3p_miR-92b-3p	A630007B06Rik,Adamtsl3,Adrb1,Ago3,AI593442,Arf1,Arrdc3,Atrx,Atxn1,Atxn1l,Baz2b,BC005537,BC030336,Bcl2l11,Bcl9,Bmp2k,Ccdc71l,Cdk6,Cebpa,Cep350,Cnst,Cpeb1,Creb1,Crem,Cttnbp2,Cux1,Cxxc5,Dab2ip,Dcc,Dpy30,Dtnbp1,Dusp1,Dyrk2,Eif4g2,Eif5b,Elfn2,Epc2,Erbb2ip,Esco1,Evx2,Exoc5,Ezh2,Fam126b,Fam76b,Fam84a,Fbn1,Fbn2,Fbxw7,Fmn2,Fmr1,Foxg1,Foxp1,Foxp2,Fryl,Fubp1,Gnpda2,Golga4,Gpr85,Greb1l,Gria4,Hipk3,Hnf1b,Hnrn…	2.478	1.59591e-10	8.90641e-09	2.35	1.46455e-09	5.21826e-08	0.880934
miR-137-3p	miR-448-3p	Abhd13,Acsl6,Adam23,Ago1,Ago2,AI593442,Aida,Ammecr1,Ankrd28,Atxn1l,Azin1,B3galnt2,Bach2,Braf,Bsn,Btaf1,C2cd2,Cacna1c,Cadm2,Caln1,Chd7,Chic1,Chrm2,Cpsf6,Crem,Cttnbp2nl,Cxcl12,D16Ertd472e,D1Ertd622e,Daam1,Desi2,Dgkg,Dyrk2,Efna3,Epha4,Fam168a,Fam210b,Fam76b,Fat3,Fbxo33,Fli1,Flrt2,Fmo5,Furin,Fzd3,Gdf6,Git2,Glce,Grid2,Hectd2,Hipk2,Ikzf1,Ing2,Ing3,Irs2,Irs4,Jade1,Kank4,Kcna2,Kcnb1,Kcnd1,Kcnh7,Kcnmb2,Kd…	2.693	1.7498e-10	9.58096e-09	2.778	1.69141e-10	7.43708e-09	1.00619
miR-101b-3p	miR-374c-5p	Acbd3,Acsl4,Agfg1,Ankrd28,Apc,App,Arhgap5,Arid2,Arid4b,Ash1l,Atp5g2,Atxn1l,Bicd2,Bmp2k,Camk2n1,Capza2,Casc4,Cbll1,Cdk17,Cdyl,Cebpa,Crebbp,Crebzf,Crispld1,Ctbp2,Ctdspl2,Cux1,D15Ertd621e,Dcbld2,Dgki,Dip2c,Dmd,Dyrk1a,Ebf1,Ece1,Efna5,Etv1,Fam60a,Fam76b,Fign,Filip1l,Frmd4a,Fzd4,Gabrb1,Gm10175,Gm608,Gnai3,Gpr85,Greb1l,Gria4,Gsk3b,Hdgfrp3,Heg1,Hgf,Hipk3,Homer1,Ick,Ing3,Ino80d,Ireb2,Irs1,Kctd4,Kdm7a,Klf1…	2.537	2.53366e-10	1.36161e-08	2.158	9.0437e-08	1.98824e-06	0.850082
miR-101a-3p	miR-374b-5p	1190002N15Rik,1810013L24Rik,Adrb1,AI593442,Arhgap5,Arid2,Atxn1,Bbx,Bend4,Bzw1,C030046E11Rik,Cacnb2,Cadm1,Cadm2,Camsap2,Cbx4,Cebpa,Cep170,Cep350,Creb1,Cxadr,Dip2c,Dmd,Dnmt3a,Dyrk1a,Efnb2,Eif4g2,Eif5a2,Fam222b,Fam84a,Fbxl14,Filip1l,Fmr1,Foxp1,Gata3,Gmpr,Gnpda2,Hapln1,Heg1,Hgf,Ick,Ikzf2,Iqsec1,Itga8,Kcnb2,Kcnn3,Klf3,Klf7,Ldlrad4,Lrch1,Lrrtm2,Mapk6,Mbnl2,Mecp2,Med13,Mef2d,Met,Mex3b,Mex3c,Mob4,Mpp5,Ms…	2.994	2.80868e-10	1.48196e-08	2.886	8.71398e-10	3.24205e-08	1.07824
miR-128-3p	miR-130b-3p_miR-301b-3p	Acsl1,Acvr1,Acvr1c,Acvr2a,Adcy2,Aff3,Agfg1,Ago2,Ago3,Agpat3,Ak4,Ankrd13c,Ar,Arfgef1,Arhgap1,Arhgap12,Arhgap21,Arhgef37,Arid4b,Arx,B630005N14Rik,Bahd1,Bbx,Brwd3,Canx,Cbfb,Ccdc88a,Ccny,Cds1,Chrm2,Chst1,Clcn3,Clcn5,Cnot6,Cnr1,Cpeb4,Creb1,Csf1,Csrp2,D1Ertd622e,D230025D16Rik,Dcbld2,Dcp2,Ddx6,Dynll2,E2f7,Efnb2,Emx2,Enah,Ept1,Fam104a,Fam222a,Fign,Fubp1,Fut9,Garem,Gatad2b,Gnpnat1,Gpd2,Hadha,Heg1,Hipk2,Hi…	2.48	3.21096e-10	1.63477e-08	2.032	6.15557e-07	9.25569e-06	0.80864
miR-128-3p	miR-148b-3p	4833424O15Rik,Abl2,Acvr1,Adam10,Adcy2,Agfg1,Ago2,AI118078,Aldh4a1,Arfgef1,Arhgap21,Arhgef37,Arl8b,Atp8a1,B630005N14Rik,Baz2b,Bbx,BC030336,Bicc1,Bmp2k,Brwd3,Cacnb2,Canx,Car12,Ccdc71,Cds1,Cnot6,Cnr1,Cpd,Cpeb4,Csf1,Csrp2,D1Ertd622e,D230025D16Rik,D5Ertd579e,D630045J12Rik,Dcp2,Ddx6,Dynll2,E2f3,E2f7,Efnb2,Elavl2,Elmo1,Emx2,Fam104a,Fam184a,Fbxo33,Fchsd1,Fign,Fosb,Fubp1,Gatad2b,Gnpnat1,Grik3,Hipk3,Hivep3…	2.601	3.19518e-10	1.63477e-08	2.381	1.50035e-08	4.14667e-07	0.911708
miR-128-3p	miR-15b-5p_miR-195a-5p_miR-497a-5p	1200014J11Rik,1700025G04Rik,Abl2,Acsl1,Acvr2a,Aff4,Ago2,Ago3,Ak4,Akirin1,Anks1,Appbp2,Aqp11,Arfgap2,Arhgap32,Arl8b,Arpp21,BC030336,Btg2,Cab39,Cacnb2,Cbfa2t3,Cbx5,Ccdc6,Ccdc85c,Ccnt2,Ccny,Cd2ap,Cdk17,Clcn5,Cpd,Cpeb3,Crebrf,Crkl,Csf1,Csrnp1,Ctdspl,Cx3cl1,D15Ertd621e,Dcaf7,Dcp2,Dcun1d4,Dennd1b,Dll4,Dmtn,Dtna,Dtx4,Dynll2,E2f3,E2f7,Ednra,Efnb2,Ell2,En2,Enah,Ephb2,Ept1,Erc2,Eya1,Fam120c,Fam133b,Fbxo33,…	2.246	3.39846e-10	1.7004e-08	1.873	4.33249e-07	6.94634e-06	0.718346
miR-200c-3p	miR-25-3p_miR-363-3p_miR-92a-3p_miR-92b-3p	Aff4,Ago2,Ago3,AI593442,Ankrd44,Appl1,Arhgef17,Arl5b,Astn1,Atrx,Atxn1,Atxn1l,Avl9,Baz2b,BC005537,BC030336,Bcl11b,Bcl9,Bhlhe41,Brms1l,C030046E11Rik,Cacna1c,Cacna2d1,Cask,Casz1,Cdk16,Cebpa,Cep350,Cep41,Cfl2,Chd9,Cnep1r1,Cops2,Creb1,Csmd3,Cux1,Dag1,Ddx3x,Dennd1b,Desi1,Dnajb9,Dock4,Dock9,Dusp1,Dyrk2,E2f3,Eif5b,Eps8,Esco1,Esrrg,Evi5,Fam76b,Fbxo33,Fbxw7,Fli1,Fmr1,Fnbp4,Fndc3b,Foxg1,Foxn2,Foxp1,Fubp1,Ga…	2.391	3.90549e-10	1.92097e-08	2.166	1.75438e-08	4.60546e-07	0.822297
miR-124-3p	miR-130b-3p_miR-301b-3p	2310035C23Rik,Aak1,Abca1,Abcc4,Abhd3,Acsl1,Adcy1,Ago1,Ago2,Ago3,Ak4,Ankib1,Ar,Arfip1,Arhgef37,Arrdc3,Asxl2,Atf7,Atf7ip,Bach2,Bahd1,Bcl2l11,Bmpr1b,Brwd3,Btbd7,Bzrap1,C1galt1,C530008M17Rik,Camta1,Cbfb,Ccny,Chic1,Chst1,Clock,Cmpk1,Cnot2,Col4a3bp,Cpeb1,Creb1,Csrp2,Ddx6,Dgke,Dicer1,Dnm2,Efnb2,Elk3,Enah,Endod1,Ephb4,Ept1,Fam104a,Fam178a,Fam53b,Fam73b,Fbxo28,Fign,Fmr1,Fosl2,Fsd1l,Fstl5,Fubp1,Fxr1,G3bp2,…	2.136	4.51833e-10	2.11643e-08	1.969	7.56656e-08	1.71548e-06	0.71823
miR-135a-5p_miR-135b-5p	miR-137-3p	Ado,Ago1,Ago2,Ago3,Ahcyl1,Akap2,Arhgef7,Asph,Atg14,Atp1b1,Atxn1,Atxn1l,B4galt5,Bach1,Bbx,BC030336,Bend3,Bsn,Btaf1,C030046E11Rik,C2cd2,Cacna1d,Caln1,Ccng2,Cep170,Csmd1,Csnk1a1,Ctdsp2,Cttnbp2,Cux1,Cxcl12,Dag1,Dcp1a,Ddi2,Ddx3x,Desi1,Dip2c,Diras2,Dtnbp1,Dusp5,Dusp8,E130309D14Rik,Ebag9,Elovl2,Entpd7,Epha7,Erbb4,Esrra,Fam210b,Fam81a,Fgf11,Fgf16,Fkbp1a,Fli1,Fndc5,Foxn3,Fut9,Gcc2,Glrb,Gpr158,Gramd4,Grid2…	2.507	4.52167e-10	2.11643e-08	2.341	2.59532e-09	8.36847e-08	0.884833
miR-200c-3p	miR-217-5p	Acot13,Acp1,Acvr2a,Aebp2,Aff3,Agfg1,Ago2,Akap2,Anln,Arhgef4,Arid2,Asap1,Atp11c,Atp6v1d,Bach2,BC030336,Cdyl2,Cers6,Chsy1,Cnot4,Coro1c,Csrp2,Ctdspl2,Cul5,Dcp2,Dek,Dnajc5,Dock4,Eif3j1,Eif5b,Elavl2,Esco1,Esrrg,Fam60a,Fbxw11,Fgf10,Fign,Fli1,Fndc3b,Foxg1,Gatad2b,Gatsl2,Gdi2,Gnaq,Golim4,Gpm6a,Hipk3,Hivep3,Hnf1b,Hspa9,Ipo5,Kdm7a,Klf12,Klhl29,Kras,Lmo7,Lrrtm3,Maf,Med13,Msn,Mtf2,Nab1,Ndufb2,Nfia,Nipbl,Nova…	3.192	4.47861e-10	2.11643e-08	3.543	1.08961e-10	5.18367e-09	1.21281
miR-26b-5p	miR-27a-3p	Abca1,Abl2,Acvr1c,Adam19,Adamts6,Agpat3,Akirin1,Ankib1,Anks1,Apc,Arf6,Arfgef1,Arhgap21,Arhgap32,Arhgef26,Arid2,Arl4c,Atad2b,Atp11c,Atpaf1,AU040320,Baz2b,Bbx,Bmp2k,Brwd3,Btg1,C78339,Cblb,Ccnj,Cd2ap,Cdh11,Cdk6,Cdk8,Celf1,Chd6,Chst2,Cnnm2,Cpeb3,Cpeb4,Creb1,Crebrf,Csnk1g1,Ctdsp2,Cttnbp2nl,D1Ertd622e,Dcaf7,Dusp5,E2f7,Edem3,Edrf1,Eif5,Elavl2,Emx2,Fam49b,Fam84a,Fam98a,Fign,Foxp2,Frk,Gabra4,Galnt7,Gm2188…	2.35	5.07735e-10	2.33881e-08	1.683	4.75399e-05	0.000323093	0.687497
miR-124-3p	miR-30a-5p_miR-30b-5p_miR-30d-5p	2410127L17Rik,3110043O21Rik,4933426M11Rik,9330159F19Rik,Acp2,Adam19,Adamts9,Aff4,Ago1,Ago2,Amotl1,Ap3m1,Arfip1,Arhgef6,Arid5b,Arih1,Atad2b,Atl3,Avl9,B4galt6,Bach2,Bahd1,Baz2b,Bcl11b,Bcl2l11,Bcl2l13,Bcl6,Braf,Brwd3,Btbd10,Btbd7,C530008M17Rik,Cacnb2,Cadps,Calu,Camta1,Cbfb,Cbx2,Ccdc117,Ccdc6,Ccdc71l,Cdyl2,Celsr3,Cep350,Cep85l,Chic1,Chmp2b,Chst1,Clcf1,Cldn25,Clock,Cmtm4,Cpne5,Creb3l2,Crkl,D10Bwg1379e…	1.852	6.16605e-10	2.79592e-08	1.731	4.23803e-08	1.0249e-06	0.582483
miR-129-5p	miR-153-3p	Actn4,Adam10,Ago2,Apc,Asb10,Atp2b4,Bach2,Bag4,Bahcc1,Bend4,Bmpr2,Bptf,Btbd7,Cacna1b,Cdk13,Chic2,Cib2,Ckap4,Cmip,Ctdspl2,Daam1,Dlgap2,Dmd,Dnaaf2,Ebf2,Efnb2,Elavl4,Epha6,Ext1,Fam135b,Fam214a,Fat3,Fign,Fmr1,Glcci1,Hnrnpa1,Iffo2,Ino80d,Jade1,Kcnk12,Kctd1,Klf7,Larp1,Lpgat1,Lrp12,Map3k7,Mast4,Mdga2,Med25,Mef2a,Mfap3l,Msi2,Naa15,Neurod2,Nfia,Nfib,Nfic,Nr3c2,Nufip2,Paip1,Pax2,Pcdh7,Phf20,Pik3r1,Plxna4,Pp…	3.245	7.0405e-10	3.14331e-08	2.572	1.80246e-07	3.38134e-06	1.0609
miR-25-3p_miR-363-3p_miR-92a-3p_miR-92b-3p	miR-33-5p	Ado,Ahcyl1,Alx4,Ankrd13c,Ankrd44,Ano8,Ap5m1,Arpc2,Asxl2,Atp8b1,B3galt2,Bai3,Bcl11b,Bend7,Bmp2k,Braf,C030046E11Rik,Cacna1c,Cadm2,Cand1,Cdc42bpa,Cdk6,Cend1,Cir1,Cntn1,Cpeb3,Cpeb4,D1Ertd622e,Dab2ip,Ddx3x,Desi1,Dlgap2,Dock11,Dpp10,Dusp4,Ebag9,En2,Epha8,Erbb2ip,Esco1,Esrrg,Fam126b,Fam84a,Fbxw7,Foxp1,Glra1,Gm21685,Gria3,Hmx3,Hoxa3,Hoxd10,Ick,Irs2,Jade1,Kmt2e,Ldlrad4,Lin28a,Lrrc4,Lrrc4c,Lyrm5,Mboat2,Mmp…	3.167	7.23282e-10	3.18025e-08	4.37	4.42467e-13	3.81493e-11	1.31377
miR-181a-5p_miR-181b-5p_miR-181c-5p	miR-200c-3p	Aak1,Acap2,Acot13,Acvr2a,Adamts6,Adcy9,Aff1,Agfg1,Ago2,Akt3,Ank1,Ankrd44,Ankrd52,Aplp2,Arih1,Arl3,Arl5a,Atf2,Atp11a,Atxn1,Bach2,Baz2b,BC005537,Bcl2,Bcl9,Bhlhe41,Bptf,Cacna2d1,Cblb,Cbx4,Cbx5,Ccnj,Cdc73,Cdk17,Cdon,Cdyl,Cecr2,Cep41,Chd9,Clasp1,Clip1,Cntn4,Cops2,Cpd,Creb1,Crybg3,Csnk1g1,Csnk1g3,Cul5,Dcp2,Dcun1d1,Ddx3x,Dek,Dennd5b,Depdc1b,Dnajb5,Dock4,Dyrk2,Egr3,Eif2s1,Eif3j1,Elavl2,Elavl4,Ets1,Fam178…	2.143	7.74182e-10	3.35325e-08	2.413	3.3337e-12	2.4186e-10	0.821539
miR-493-5p	miR-495-3p	2210018M11Rik,AI593442,Ar,Arhgap44,Arhgap5,Arhgef17,Arih1,Bhlhe41,Btg1,Cacna2d1,Camk2n1,Ccar1,Ccnt2,Cdc14a,Cdc73,Cdh2,Cdk8,Chsy3,Cited2,Clpx,Cnot2,Crebbp,Csnk1a1,Csrp2,Ctnnd2,Cux1,Ddx3x,Dlgap2,Dmd,Dnajc14,Dnmt3a,Elavl1,Etf1,Etv3,Fam63b,Fbxo32,Fgf7,Foxo3,Fubp1,G3bp1,Gad1,Gdnf,Gpm6a,Gpr63,Grin2b,Gskip,Hipk1,Hmgcr,Il34,Jade1,Jag2,Kcnb2,Kdm2b,Kif13a,Lingo2,Lphn2,Lpp,Maml3,Map3k1,Map3k2,Mbnl2,Mcmbp,Me…	2.865	8.05362e-10	3.437e-08	2.331	2.49437e-07	4.33452e-06	0.949433
miR-106a-5p_miR-17-5p_miR-20a-5p_miR-20b-5p_miR-93-5p	miR-30a-5p_miR-30b-5p_miR-30d-5p	2410127L17Rik,4933426M11Rik,Abl2,Actr1a,Adam9,Aff4,Ago1,Ago2,Ahnak,Ankrd17,Ankrd52,Arhgef3,Arid4a,Arid4b,Asxl3,Atl3,Atp2b2,Atxn1,B630005N14Rik,Bahd1,Bbx,BC030336,Bcl11b,Bcl2l11,Bcl6,Bnc2,Btbd10,Btbd7,C77080,Cadm2,Camk2n1,Camk2n2,Camta1,Cand1,Cbx8,Ccdc71l,Ccnt2,Cdc37l1,Cep170,Cfl2,Chd5,Chd9,Chic1,Clock,Cnot6,Crk,Cry2,Csnk1a1,Csnk1g1,Ctdspl2,Dcun1d3,Dennd5b,Dgkq,Dirc2,Dock4,Dpysl2,Dstyk,E2f3,E33000…	1.997	8.18051e-10	3.44056e-08	1.88	9.94051e-09	2.94361e-07	0.661459
miR-153-3p	miR-30a-5p_miR-30b-5p_miR-30d-5p	Adam10,Adam19,Ago1,Ago2,Arid4a,Atad2b,Atg5,Atp8a1,Azin1,B3gat2,Bach2,Bbx,BC030336,Bsn,Btbd7,C77080,Cadm2,Camkk2,Cand1,Cbfb,Cpeb4,Csnk1a1,Ctdspl2,D3Bwg0562e,D630045J12Rik,Dagla,Dcp1a,Dcp2,Ddit4,Desi2,Dmd,Doc2a,Dpy19l1,Ebf2,Efna3,Elavl2,Elavl4,Fam171a1,Fam210b,Fam214a,Fap,Fbxo32,Fign,Foxo3,Fxr1,Fyn,Fzd3,Galnt3,Galnt7,Gan,Gatm,Gfpt2,Glcci1,Glce,Gm527,Gm5819,Gpr124,Hecw1,Ide,Iffo2,Igf1r,Inhba,Ino80d,…	2.37	9.23494e-10	3.82854e-08	2.255	1.63544e-09	5.71311e-08	0.83802
miR-137-3p	miR-33-5p	Abhd2,Ado,Ahcyl1,Alx4,Ankrd12,Ankrd44,Ano8,Asxl2,Atp1b1,B3galt2,Bai3,Bcl11b,Bmp2k,Braf,Brwd3,C030046E11Rik,Cacna1c,Cacna1d,Cadm2,Cadps,Ccny,Cdc42bpa,Cdk6,Cdr2l,Cend1,Cpeb3,D1Ertd622e,Dab2ip,Dcun1d1,Ddx3x,Desi1,Dnajc15,Dusp4,Ebag9,Eml6,Emx2,En2,Epha4,Epha8,Erbb2ip,Erbb4,Esrrg,Fam126b,Fam84a,Fbxw7,Foxc1,Foxp1,Gigyf1,Gpr88,Hipk2,Hnrnpa3,Hoxa3,Hoxc10,Hoxd10,Il1rapl1,Irs2,Jade1,Kcnmb2,Ldlrad4,Luzp2,Mb…	2.986	1.0411e-09	4.25533e-08	2.605	1.28462e-07	2.63481e-06	1.02568
miR-106a-5p_miR-17-5p_miR-20a-5p_miR-20b-5p_miR-93-5p	miR-153-3p	1600012H06Rik,2510009E07Rik,Acvr1b,Ago1,Ago2,Ankrd50,Apbb2,Aplp2,App,Arhgef4,Arid4a,Arl4a,Atxn1l,Bbx,BC030336,Bend4,Bmpr2,Btbd7,C2cd2,C77080,Cadm2,Cand1,Ccdc50,Ccnd2,Ccser2,Chrm2,Creb5,Crot,Csnk1a1,Ctdspl2,D030056L22Rik,D1Ertd622e,Dlgap2,Dpysl5,Elavl2,Epha4,Ero1lb,Fam102a,Fam168a,Fat2,Fbxl3,Fem1c,Fign,Frs2,Fsd1l,Furin,Fxr1,Fyn,Fzd3,Gab1,Gan,Garem,Gm527,Gm5819,Ino80d,Ipo7,Jag1,Kcnb1,Kcnh5,Klf3,Kmt…	2.366	1.83038e-09	7.37745e-08	3.056	3.27215e-13	2.96743e-11	0.989154
miR-101b-3p	miR-27a-3p	1810013L24Rik,Abca1,Abhd17c,Acvr1,Acvr1c,Adamtsl3,Afap1,Agfg1,AI593442,Ankrd17,Anks1,Antxr2,Apba2,Apc,Appbp2,Arid2,Arid5b,Atad2b,Atp2b1,Atrx,Baz2b,Bbc3,Bbx,BC030336,Bmp2k,Brsk2,Cacnb2,Cadm1,Camta1,Ccdc50,Ccnt2,Cdh5,Cdh6,Cdk6,Cdk8,Cdyl,Creb1,Crebrf,D15Ertd621e,Dab2ip,Dcaf7,Dcc,Dcp2,Dtna,Ece1,Efnb2,Eif5,Elavl2,Elfn2,Enah,Fam126b,Fam222a,Fam222b,Fam84a,Fbxo32,Fbxw7,Fga,Fign,Flrt2,Flrt3,Fndc3a,Foxp2,…	2.14	1.9087e-09	7.52905e-08	2.433	3.76619e-12	2.66573e-10	0.824965
miR-148b-3p	miR-25-3p_miR-363-3p_miR-92a-3p_miR-92b-3p	8030462N17Rik,Adam10,Ago2,Akap1,Arhgef17,Arrdc3,Atg14,Atp7a,Atxn1,Atxn1l,B230219D22Rik,Bahcc1,Baz2b,BC005537,BC030336,Bcl2l11,Bmp2k,Cand1,Casz1,Chd9,Cpeb4,Cux1,D1Ertd622e,Dcp1a,Dmxl1,Dusp1,Dyrk2,E2f3,Egr2,Esco1,Esrrg,Fbn1,Fbxo28,Fbxo33,Fcho2,Fmr1,Fubp1,Fxr1,Gap43,Gatad2b,Gm4980,Gpatch8,Gpm6a,Gpr137c,Hipk3,Hivep1,Hoxc8,Ing2,Itga5,Jarid2,Jmy,Kcna1,Klf4,Lcor,Lin28a,Lmbr1l,Lrch1,March3,Mboat2,Mdm4,Mi…	2.933	1.91988e-09	7.52905e-08	2.303	8.89037e-07	1.25853e-05	0.955119
miR-101b-3p	miR-148b-3p	Abca1,Acvr1,Agfg1,Ammecr1,Ap1g1,Arhgap5,Arrdc3,Atp8a1,Atxn1,Atxn1l,Bach2,Baz2b,Bbc3,Bbx,BC005537,BC030336,Bcl2l11,Bmp2k,Brpf1,Btbd3,Cacnb2,Cadm1,Cbll1,Ccdc85a,Cdc14a,Cdh20,Cdk8,Chchd4,Csnk2a1,Cux1,Cxxc4,Dcp2,Dstyk,Dusp1,Dyrk1a,Dyrk2,Efnb2,Elavl2,Elf5,Epn2,Esco1,Etnk1,Etv1,Fbn1,Fign,Fmr1,Fubp1,Gpr116,Hdgfrp3,Hipk3,Hivep3,Hsp90b1,Jmy,Kcna1,Kdm6b,Kdm7a,Klf6,Kpna6,Lcor,Lmtk2,Lrp2,Map3k9,March3,Mboat2…	2.59	2.17307e-09	8.40834e-08	2.673	2.05509e-09	6.85502e-08	0.96743
miR-181a-5p_miR-181b-5p_miR-181c-5p	miR-33-5p	Ado,Aldh3a2,Ankrd13c,Ankrd44,Asxl2,Atp1b1,Atp8b1,B630005N14Rik,Bai3,Braf,Cacna1d,Camk2g,Cdc42bpa,Cntn4,Cpeb4,Crebrf,CTNND1,Cul5,D1Ertd622e,Dcun1d1,Ddx3x,Dennd5b,Dlgap2,Dpp10,Dync1li2,En2,Epha4,Ets1,Evi2a,Fam126b,Fam160a1,Flrt1,Foxp1,Gigyf1,Glcci1,Hcn1,Hipk1,Hipk2,Il1rapl1,Ippk,Iqsec2,Irs2,Kcna4,Kcnma1,Kcnq5,Kctd16,Klf7,Lin28a,Map4k4,Mboat2,Mlxip,Mob1b,Mospd1,Mtf1,Naa15,Ncoa2,Nipal4,Nnt,Nova1,Nrxn…	3.096	2.24219e-09	8.56162e-08	2.545	7.76992e-07	1.11625e-05	1.03212
miR-153-3p	miR-200c-3p	6430573F11Rik,Acot13,Acvr2a,Adamts8,Ago2,Ank1,Ankrd40,Aplp2,Appl1,Arhgef4,Atf2,Atp11c,Atxn1l,Bach2,Bbx,BC005537,BC030336,Bptf,Cacna1c,Cask,Cbx5,Cited2,Ckap4,Cnn3,Creb5,Crebbp,Ctdspl2,Cux1,Dcaf5,Dcp2,Desi2,Dmd,Dock9,Dot1l,Dpy19l1,Efnb2,Elavl2,Elavl4,Fam168b,Fat3,Fbxo33,Fign,Fli1,Fmr1,Foxo3,Frs2,Fyn,Fzd3,Gab1,Git2,Glcci1,Gm20390,Gnai3,Gpr158,Grip1,Hecw2,Hipk3,Inhba,Irs4,Itpr1,Kcna2,Kcnb1,Kcnk12,Kcn…	2.564	2.73343e-09	1.03018e-07	2.143	3.53448e-07	5.79495e-06	0.851888
miR-137-3p	miR-222-3p	2900011O08Rik,8030462N17Rik,AI593442,Ammecr1,Ankrd52,Arf4,Arhgef7,Asph,Atp1b1,Atpaf1,Atxn1,Atxn7,BC030336,Bcl11b,Bmp2k,Braf,Brwd3,Bysl,C2cd2,Cd2ap,Chd7,Cpne8,Dcun1d1,Dmrt3,Dnal1,Dpp8,Eif3j1,Eml6,Emx2,Erbb4,Fam167a,Fam222b,Fbn2,Fnip2,Foxp1,Frs2,Fry,Gabra1,Gtf2a1,Gucy1a2,Hectd2,Hipk2,Hnrnpa3,Hoxc10,Ikzf4,Il1rapl1,Kcnh7,Kit,Lcor,Lhfpl2,Map3k14,Mapk10,Mark1,Megf9,Mier3,Myt1l,Naa25,Nova1,Nrg1,Paip1,Pd…	3.127	2.90532e-09	1.08093e-07	2.262	1.01338e-05	9.21892e-05	0.978162
miR-129-1-3p_miR-129-2-3p	miR-153-3p	Abhd13,Ank1,Azin1,Bend4,Bmpr2,Bsn,Btbd7,Cacna1b,Cacnb4,Caln1,Camkk2,Cask,Ccnt1,Chrm2,Cir1,Dcc,Dcp2,Dlgap2,Fam135b,Fem1c,Flrt2,Frs2,Furin,Gm527,Kbtbd8,Kcnb1,Klf3,Kpna4,Lpgat1,Map2k6,Mef2a,Nav2,Nbea,Nfia,Nptn,Nufip2,Paip1,Phip,Pik3r1,Plxna4,Ppm1d,Prdm2,Ptpn3,Pura,Rcan2,Rchy1,Rgs17,Rps6kb1,Runx2,Slain2,Slc4a4,Smim14,Src,Srpk1,Syt4,Tet3,Tfdp2,Timm23,Tmem151b,Tnrc6b,Trps1,Wdr26,Xylt1,Zbtb20,Zfp148,Zfp…	4.722	3.10506e-09	1.14006e-07	3.583	1.28926e-07	2.63481e-06	1.41422
miR-144-3p	miR-19a-3p	2210018M11Rik,Abca1,Abhd17c,Acbd3,Acbd5,Acsl4,Adamtsl3,Adcy1,Adrb1,Aebp2,Ago2,Ago3,Ankrd12,Arfgef1,Arhgap5,Arid4b,Arid5b,Arrdc3,Asxl3,Atp2b2,Atrx,Atxn1,Atxn1l,Atxn7,B230219D22Rik,Bcl2l11,Bend3,Brwd3,Camta1,Ccdc88a,Ccnt2,Cdk19,Cds1,Cep170,Cpeb3,Crebrf,Ctdspl2,Cux1,Dcbld2,Dlc1,Dlg5,Dock3,Dyrk2,E2f8,Ebf1,Ebf2,Eea1,Efna5,Efnb2,Eif4g2,Elavl2,Ell2,Epn2,Erbb4,Etv1,Fam168a,Fam179b,Fam196a,Fbxo32,Fem1c,Fm…	2.246	3.14283e-09	1.14006e-07	2.441	8.10997e-11	4.03715e-09	0.850779
miR-101b-3p	miR-128-3p	Abcc5,Abhd17b,Abhd17c,Acvr1,Acvr1c,Afap1,Agfg1,Ago3,AI593442,Anks1,Apba2,Appbp2,Arid2,Arid4b,Asap1,Atp2b1,Atp8a1,Baz2b,Bbx,BC030336,Bmp2k,Cacnb2,Ccdc50,Ccnt2,Cdh5,Cdk17,Creb1,Crebrf,Ctdspl,D15Ertd621e,Dcaf7,Dcbld2,Dcc,Dcp2,Dgki,Drp2,Dtna,Ece1,Efnb2,Eif5,Elavl2,Elfn2,Enah,Fam126b,Fam222a,Fam222b,Fbxo32,Fbxw7,Fga,Fign,Flrt3,Foxp2,Frmd4a,Fryl,Fubp1,Fubp3,Galnt3,Gm608,Gpr126,Greb1l,Gria4,Gsk3b,Hapln1…	2.175	3.28628e-09	1.17738e-07	1.849	1.21549e-06	1.64829e-05	0.695837
miR-124-3p	miR-153-3p	Actn4,Adam19,Ago1,Ago2,Akap6,Apbb2,Arhgef4,Atad2b,Atf7,Atp2b4,Atxn1l,Bach2,Btbd7,Cacnb4,Cask,Cbfb,Ccdc50,Ccnd2,Cdh4,Cdk13,Chic2,Cnn3,Col4a1,Cux1,Dcaf5,Ddi2,Desi2,Dmd,Dpysl5,Edem1,Efnb2,Eml6,Fam129b,Fam135b,Fam160a1,Fam171a1,Far1,Farp1,Fbrsl1,Fgfr2,Fign,Fli1,Fmr1,Frs2,Fsd1l,Furin,Fxr1,Garem,Gfpt2,Git2,Glce,Gmcl1,Gnai3,Gnpda2,Gpr124,Grb2,Hipk3,Iffo2,Impad1,Ino80d,Itsn2,Jade1,Jag1,Kcna1,Kcnk3,Kcnq3,…	2.18	3.80611e-09	1.34699e-07	2.022	2.02685e-07	3.6762e-06	0.741706
miR-130b-3p_miR-301b-3p	miR-25-3p_miR-363-3p_miR-92a-3p_miR-92b-3p	Adam23,Ago2,Ago3,Akap1,Alx4,Ankib1,Ankrd13c,Appl1,Arrdc3,Asxl2,Atg14,Atxn1,B230219D22Rik,Bcl2l11,Bhlhe41,Bmpr2,C530008M17Rik,Cd69,Cfl2,Chd9,Chrm2,Cnot2,Cpeb1,Cpeb4,Creb1,Csmd1,Cul3,D1Ertd622e,Daam1,Dnajb9,Epc2,Erbb2ip,Exoc5,Fam196b,Fam84a,Fbxo28,Fmr1,Fosl2,Fubp1,Fxr1,G3bp2,Gap43,Gatad2b,Gca,Gpatch8,Gpr137c,Hipk3,Hivep1,Hoxa3,Ikzf4,Iqgap2,Itpr1,Itpripl2,Jade1,Jarid2,Jmy,Kalrn,Kcna2,Kcnk10,Klf3,Klh…	2.503	4.0515e-09	1.41656e-07	2.236	1.47312e-07	2.89624e-06	0.861089
miR-101a-3p	miR-30a-5p_miR-30b-5p_miR-30d-5p	1110002E22Rik,Acp2,Adrb1,Ankrd12,Ankrd17,Ankrd52,Ap3s1,Arhgef3,Arid4b,Arid5b,Asap1,Ascc3,Atad2b,Atp2b2,Atp8a1,Atxn1,Bach2,Baz2b,Bbx,Bcl2l11,Bcl9,Bdp1,Cacna1d,Cacnb2,Cadm2,Camta1,Cblb,Ccnt2,Cep170,Cep350,Chrm3,Cpeb3,Ctdspl2,D10Bwg1379e,Dag1,Dcun1d3,Ddit4,Desi2,Dgki,Dip2b,Dlg5,Dmd,Dnmt3a,Dstyk,Ebf2,Edem3,Eed,Eif5a2,Elfn2,Esco1,Fa2h,Fam126b,Fam199x,Fam214a,Fam217b,Fign,Fndc3a,Galnt3,Gclc,Gja1,Glcci1…	2.15	4.16014e-09	1.43723e-07	2.821	4.81478e-15	5.82187e-13	0.90128
miR-124-3p	miR-128-3p	1700025G04Rik,1700047I17Rik2,Acsl1,Adam19,Adcy6,Adcy9,Aff4,Ago2,Ago3,AI593442,Ak2,Ak4,Aldh1l2,Aldh4a1,Ammecr1l,Anks1,Ar,Arhgap32,Arhgef37,Atl3,Axin1,Bahd1,Baz2b,Bmf,Bmp3,Brat1,Brwd3,Btg2,Cacnb2,Casc3,Cbfb,Ccdc50,Ccdc6,Ccny,Cdc14b,Cdk18,Cdyl2,Chst1,Cnot1,Cpd,Cpox,Creb1,Crebrf,Crkl,Csrp2,Ctdsp2,Ctdspl,Ddi2,Ddx6,Dennd1b,Dhcr24,Dll4,Dpy19l3,Dtna,Dtx4,E2f3,Ebf3,Ece1,Edrf1,Efnb2,Ehd3,Ell2,En2,Enah,Ept1…	1.881	4.27136e-09	1.45829e-07	1.737	4.98163e-07	7.68973e-06	0.591982
miR-132-3p_miR-212-3p	miR-19a-3p	2210018M11Rik,Adcy1,Aebp2,Ago1,Ago2,Arhgap21,Asxl2,Atf2,Atxn1,B630005N14Rik,Bnc2,Bsn,Btaf1,Btbd7,C1ql1,C530008M17Rik,Caprin1,Ccnt2,Cdk19,Clock,Cpeb4,Ctdspl2,D1Ertd622e,Daam1,Dcun1d3,Ddx6,Desi2,Dnaja2,Dock4,Dyrk2,Eif4a2,Epn2,Etnk1,Fem1c,Foxp2,Gigyf1,Glcci1,Hnrnpu,Htr1b,Itch,Kcna2,Kcnk2,Klf7,Klhl11,Lemd3,Lin28b,Lsm11,Map3k12,Mapk1,Mecom,Mecp2,Mef2a,Mex3a,Mex3c,Mib1,Mtf2,Nacc2,Ncald,Nfib,Nlk,Nova1,N…	3.348	4.58352e-09	1.54667e-07	2.047	6.42546e-05	0.000408056	0.962369
miR-101a-3p	miR-137-3p	1190002N15Rik,1810013L24Rik,Adrb1,Ago3,AI593442,Ammecr1,Anapc15,Ankrd12,Ankrd52,Ap3s1,Arhgap5,Arid4b,Ash1l,Atp1b1,Atxn1,Atxn1l,Bach2,Bbx,Bdp1,C030046E11Rik,Cacna1d,Cadm2,Capn2,Cdh11,Cep170,Chic2,Col19a1,Cpeb3,Cttnbp2,Cux1,Cxxc4,Dag1,Dcbld2,Dcun1d3,Ddx3x,Desi2,Dip2c,Dnmt3a,Dr1,Dstyk,Dtnbp1,Dusp1,Dyrk2,Eif4g2,Elfn2,Erbb2ip,Erbb4,Ezh2,Fam126b,Fam168a,Fam222b,Fam76b,Fam78a,Fam84a,Fbn2,Fbxw7,Flrt2,Fox…	2.291	5.46919e-09	1.82432e-07	1.953	9.14159e-07	1.28159e-05	0.749178
miR-181a-5p_miR-181b-5p_miR-181c-5p	miR-30a-5p_miR-30b-5p_miR-30d-5p	4921524J17Rik,Abcc3,Acap2,Adam11,Adamts6,Ado,Ago2,Ahnak,Akirin1,Ankrd52,Apba1,Arih1,Atp2b1,Atp2b2,Atp8a1,Atp8b1,Atp8b2,Atxn1,B630005N14Rik,Bach2,Baz1a,Baz2b,Bcl2,Bcl2l11,Bcl6,Bcl9,Bend3,Braf,Brd1,Cacna1d,Cblb,Cbx7,Cbx8,Ccdc6,Ccnk,Cecr2,Cep41,Chd7,Chd9,Chic1,Clock,Cmpk2,Cntn4,Cpeb4,Cpsf6,Csnk1a1,Csnk1g1,Cyb5b,D10Bwg1379e,D3Bwg0562e,D630045J12Rik,Dagla,Dcp2,Dcun1d1,Dcun1d3,Ddit4,Dennd5b,Dimt1,Dip2b…	1.914	6.27474e-09	2.06924e-07	2.233	1.19951e-12	8.92559e-11	0.726271
miR-124-3p	miR-144-3p	1190002N15Rik,Abca1,Abhd2,Abtb2,Adcy1,Aff4,Ago2,Ago3,Ammecr1,Amotl1,Anks1,Antxr2,Arfgef2,Arid5b,Arrdc3,Atad2b,Atxn1l,Bach2,Baz2b,Bcl2l11,Bicd2,Bmpr1b,Brwd3,Cacna2d1,Cacnb2,Camta1,Casc4,Cask,Cd164,Cdc14b,Cdc42ep3,Cdh2,Cebpa,Cldn25,Cpeb1,Creb1,Crebrf,Cux1,Dip2b,Dlg5,Dmd,Dyrk2,Ebf1,Ece1,Eea1,Efna5,Efnb2,Eif3j1,Ell2,Enah,Entpd5,Epn2,Ets1,Etv1,Ezh2,Fam150b,Fam199x,Fam222b,Fam76b,Fgfr1op,Fign,Flrt3,Fmr…	2.011	7.14453e-09	2.3296e-07	1.906	2.54919e-07	4.40341e-06	0.671819
miR-101b-3p	miR-493-5p	2210018M11Rik,Abtb2,Agfg1,AI593442,Ankrd12,Ankrd17,Ankrd28,Ankrd52,Ap3s1,Aplp2,Arhgap5,Atad2b,Bbx,Bcl2l11,Camk2n1,Casc4,Ccng2,Ccnt2,Cdc14a,Cdk8,Clpx,Creb1,Crebbp,Crem,Csnk1a1,Cux1,Cxxc4,Dab2ip,Dgki,Dip2c,Dmd,Dnmt3a,Dsc3,Dtnbp1,Eif4e,Eif5b,Enah,Epha7,Etnk1,Etv1,Fam179b,Fat1,Fbxl3,Fbxo32,Filip1l,Flrt2,Fmnl2,Fubp1,Fzd4,G3bp1,Gabrb1,Gria4,Hipk1,Hivep3,Hmgcr,Hnrnpa3,Hvcn1,Jph1,Kat6a,Kbtbd2,Kcnb2,Kdm6a…	2.405	7.26936e-09	2.33057e-07	2.011	2.5188e-06	2.95934e-05	0.788091
miR-130b-3p_miR-301b-3p	miR-181a-5p_miR-181b-5p_miR-181c-5p	Aak1,Acsl1,Acvr1c,Acvr2a,Adamts18,Adcy1,Agfg1,Ago2,Akirin2,Ankrd13c,Ankrd52,Ar,Arrdc3,Asxl2,Atp11a,Atp2b2,Atxn1,B630005N14Rik,Bach2,Baz1a,Bcl2l11,Bhlhe41,Birc6,Bmpr2,Bptf,Btbd3,C1galt1,Cblb,Ccdc85a,Cd69,Cdc73,Chd9,Chic1,Clip1,Clock,Cluh,Cnot2,Cnot6l,Cnr1,Cpeb4,Creb1,Csnk1g1,Cul3,D1Ertd622e,Dcbld2,Dcp2,Dcun1d3,Dip2a,Dip2c,Dnajc16,Dnal1,Dpysl2,Dynll2,E2f7,Enah,Epc2,Eps15,Esr1,Etnk1,Fam178a,Fam179b,…	2.22	7.33398e-09	2.33057e-07	2.548	1.93708e-11	1.08104e-09	0.866408
miR-186-5p	miR-495-3p	Abhd2,Akirin1,Appbp2,Arhgap32,Arhgap5,Arih1,Asxl3,Bckdhb,Bcl11b,Bmp2k,Brwd3,Cacna1c,Ccdc122,Ccnt2,Cd55,Cdc73,Cdk6,Celf1,Cep170,Cep57,Cept1,Chsy3,Cirh1a,Crebbp,Crebzf,Csnk1a1,Ctbp2,Cux1,D1Ertd622e,Dcaf6,Dcbld2,Ddx3x,Dlg1,Dmd,Ep300,Epc2,Eri1,Etv3,Exoc5,Fam126b,Fam63b,Fer,Fip1l1,Foxk2,Frmd4a,Gad2,Gja1,Gm10797,Gosr1,Gpm6a,Gria3,Grin2b,Gzf1,Hipk1,Hnrnpu,Hnrnpul2,Igf1,Igf1r,Itga6,Jag2,Kansl1,Kcnb2,Kctd…	2.518	7.38845e-09	2.33057e-07	2.756	4.3278e-10	1.72045e-08	0.968623
miR-25-3p_miR-363-3p_miR-92a-3p_miR-92b-3p	miR-6540-5p	4930402H24Rik,Adam23,Aff4,Ago2,Ago3,Ahcyl1,AI593442,Aida,Ak3,Asxl2,Atp7a,Atrx,B230219D22Rik,Baz2b,Bcl2l11,Bsn,Cacna2d1,Cadm2,Cask,Cbln4,Cdk6,Cep350,Cfl2,Cir1,Cldn11,Cnot2,Cntn1,Col12a1,Creb1,Cux1,D16Ertd472e,Dcaf8,Dcp1a,Ddi2,Dennd1b,Dlgap2,Dmxl1,Dnajb12,Dyrk2,Edem1,Egr2,Elk4,En2,Erc2,Ezh2,Fam160a2,Farp1,Fbxo28,Git2,Glce,Gnaq,Gnpda2,Gpr124,Gpr85,Greb1l,Gria3,Gria4,Hipk3,Hoxd11,Itga6,Itga8,Itpripl2…	2.307	7.86965e-09	2.45567e-07	1.706	7.64924e-05	0.000469304	0.68505
miR-106a-5p_miR-17-5p_miR-20a-5p_miR-20b-5p_miR-93-5p	miR-137-3p	1810013L24Rik,Abcg4,Abhd2,Adcy2,Ago1,Ago2,Ago3,Ahnak,Alx4,Ankrd28,Ankrd33b,Ankrd52,Arhgef18,Arhgef7,Arid4b,Asf1a,Asxl2,Atg14,Atxn1,Atxn1l,Bbx,BC030336,Bcl11b,Bmp2k,C2cd2,Cadm2,Cald1,Ccng2,Cdc37l1,Cep170,Cfl2,Chd9,Chic1,Chrm2,Cnot6l,Col19a1,Creb5,Csnk1a1,Cul3,Cybrd1,D1Ertd622e,Dcaf8,Dcbld2,Dcun1d3,Dip2c,Dnal1,Dstyk,Dusp8,Dyrk2,E330009J07Rik,Egr2,Eif4g2,Emx2,Epha4,Epha5,Epha7,Fam117b,Fam126b,Fam134…	2.041	8.21832e-09	2.53719e-07	1.964	5.13325e-08	1.20135e-06	0.694212
miR-101b-3p	miR-181a-5p_miR-181b-5p_miR-181c-5p	2210018M11Rik,Abtb2,Acvr1c,Agfg1,Ankrd52,Ap1g1,Aplp2,Arrdc3,Arsj,Atp1b1,Atp2b1,Atp2b2,Atp6v1a,Atp8a1,Atxn1,Bach2,Baz2b,BC005537,Bcl2l11,Bcl9,Birc6,Btbd3,Cacna1d,Camsap2,Cbfa2t2,Cbll1,Cbx4,Ccdc85a,Cdk17,Cdk8,Cdyl,Creb1,Crebrf,Crebzf,Csnk1a1,Ctdspl,Cxxc5,Dcbld2,Dcp2,Dip2b,Dip2c,Dmxl2,Dyrk2,Elavl2,Enah,Epc2,Epha7,Etnk1,Ets1,Evx2,Fam126b,Fam179b,Fbxl3,Fign,Fmnl2,Fmr1,Fndc3a,Fos,Foxp1,Fryl,Glcci1,Gnb4…	2.034	8.87697e-09	2.71168e-07	2.818	1.28057e-15	1.85811e-13	0.873016
miR-101b-3p	miR-153-3p	Acvr1b,Apc,Aplp2,App,Arf1,Arhgap5,Atad2b,Atp8a1,Atxn1l,B3galnt2,Bach2,Bbx,BC005537,BC030336,Ccdc50,Cmip,Crebbp,Crem,Csnk1a1,Ctdspl2,Cux1,Dcc,Dcp2,Dmd,Dmxl2,Ebf2,Efnb2,Elavl2,Fam168a,Fbxl3,Fbxo32,Fem1c,Fign,Flrt2,Fmr1,Frs2,Galnt3,Gdf10,Glcci1,Gnai3,Gnpda2,Hey2,Hipk3,Iffo2,Ino80d,Kbtbd8,Kcna1,Kcnh7,Kdm6a,Kdm7a,Kdsr,Klf3,Klf6,Larp1,Lcor,Ldlrad4,Map3k4,Mast4,Mat2a,Mbtd1,Mdga2,Mef2a,Mitf,Mtdh,Mtf2,Myb…	2.406	9.11484e-09	2.72693e-07	2.074	1.28277e-06	1.73144e-05	0.803722
miR-139-5p	miR-200c-3p	Aak1,Acap2,Aebp2,Aff3,Ago3,Ank1,Ap1s2,Aplp2,Asf1a,Astn1,Asxl3,Atl2,Atrx,Atxn1,Atxn1l,Baz2b,Cacna2d1,Ccny,Cdh20,Cdk17,Cecr2,Csnk1g1,Csrnp3,Ctdspl2,Cux1,Dcaf7,Ddx3x,Dmd,Dnajc5,Dpy19l1,Eif5a2,Elavl2,Esco1,Esrrg,Ets1,Fam76b,Fbxl16,Fmr1,Foxp1,Frmd4a,Fubp3,Gabbr2,Glcci1,Glg1,Gm6104,Gnai3,Hipk1,Hipk2,Hivep3,Hmgb3,Hmgcr,Hnrnpu,Hs2st1,Hspa13,Jun,Kctd15,Kdm7a,Khdrbs1,Kif13a,Kif26b,Lcor,Maf,Map2,Mbnl1,Mex3a…	3.035	9.02763e-09	2.72693e-07	2.571	1.47706e-07	2.89624e-06	1.02725
miR-25-3p_miR-363-3p_miR-92a-3p_miR-92b-3p	miR-374c-5p	Adam10,Adm,Ago2,Ankib1,Asxl2,Atg14,Atxn1l,Bmp2k,Bmpr2,Braf,C030046E11Rik,Cask,Ccne2,Cebpa,Cpeb3,Csmd1,Cux1,D1Ertd622e,Ddx3x,Dnajb9,Dock9,En2,Fam76b,Fli1,Fndc3b,Fnip1,Fnip2,Golga1,Gpbp1l1,Gpc6,Gpm6a,Gpr124,Gpr85,Greb1l,Gria1,Gria4,Grm2,Gtf2a1,Hhip,Hipk3,Ick,Ikzf2,Ing2,Jade1,Jarid2,Kcnj3,Klf12,Klf3,Klhl15,Klhl3,Lcor,Map2k4,March1,Mast4,Med13,Mitf,Mmp16,Mtdh,Myo10,Ncoa3,Nefm,Nfia,Nfib,Nipbl,Nova1,Nu…	2.655	1.04197e-08	3.08551e-07	2.102	6.11262e-06	6.01143e-05	0.859667
miR-25-3p_miR-363-3p_miR-92a-3p_miR-92b-3p	miR-369-3p	4930402H24Rik,Adam10,Aff4,Ankrd44,Bmpr2,Braf,Bsdc1,C030046E11Rik,Cand1,Cask,Ccne2,Cd2ap,Cebpa,Cep350,Chrm2,Clip4,Cnot2,Cog3,Creb1,Cux1,D1Ertd622e,Dcaf6,Desi1,Dmxl1,Eif4g2,Fam135a,Fam19a1,Fnip1,Fnip2,Foxg1,Foxn2,Gatad2b,Git2,Golga1,Gpc6,Gpm6a,Gria1,Herc2,Ick,Ikzf2,Jade1,Kcnj3,Klf3,Klhl29,Klhl3,Ksr2,Lcor,Lpin1,Med13,Mef2d,Mmp16,Mtdh,Ncoa3,Nefm,Nfia,Nhlh2,Nipbl,Nova1,Parp8,Pcgf3,Pik3ca,Pikfyve,Pmepa…	2.844	1.06261e-08	3.11484e-07	3.077	2.30628e-09	7.60549e-08	1.08458
miR-19a-3p	miR-200c-3p	2700081O15Rik,4931406P16Rik,Abcb7,Acot13,Adcy9,Adipor2,Aebp2,Aff1,Agap1,Ago2,Ago3,Akap7,Apaf1,Appl1,Arid4b,Arih2,Arl8b,Asxl3,Atf2,Atp11a,Atrx,Atxn1,Atxn1l,BC030336,Blcap,Bnc2,Bptf,Brwd3,Btf3l4,Cab39,Cacna1c,Casz1,Cblb,Cbln2,Ccdc47,Cdc73,Cecr2,Celf1,Cep350,Chd2,Chsy1,Clip1,Cnot6,Cntfr,Col4a3bp,Cpd,Csnk1g1,Ctdspl2,Cul5,Cux1,Dag1,Dcp2,Ddx3x,Desi2,Dlc1,Dnajb14,Dnajb9,Dock4,Dtna,Dyrk2,E130309F12Rik,Ef…	2.049	1.0831e-08	3.14316e-07	2	3.14488e-08	7.80039e-07	0.70525
miR-129-5p	miR-144-3p	A830080D01Rik,Ago2,Ago3,Ahdc1,Arrdc3,Bach2,Cacna1d,Cacna2d1,Camta1,Cbx4,Ccdc88a,Cdc42ep3,Cdh2,Cdv3,Cldn22,Ctbp2,Ctdspl2,D5Ertd579e,Dcun1d4,Dmd,Dock3,Dtnbp1,Ebf1,Ebf2,Efnb2,Epha6,Erbb4,Esrrg,Ets1,Etv1,Fam222b,Fbxw7,Fign,Fmr1,Fryl,Glcci1,Gzf1,Hdgfrp3,Hs2st1,Iffo2,Ing3,Ino80d,Jdp2,Kat6b,Kpna6,Maml3,Map3k13,Mast4,Mbnl1,Med12l,Mef2a,Meis1,Mmp19,Msi2,Naa15,Neurl1b,Nfia,Nfib,Nptx1,Nufip2,Otud7a,Papd5,Pc…	2.962	1.09791e-08	3.1546e-07	2.614	1.44992e-07	2.88196e-06	1.02337
miR-19a-3p	miR-25-3p_miR-363-3p_miR-92a-3p_miR-92b-3p	4930402H24Rik,8030462N17Rik,Adamtsl3,Adrb1,Ago2,Ago3,Akap1,Ankib1,Appl1,Arrdc3,Arrdc4,Asxl2,Atg14,Atrx,Atxn1,Atxn1l,Atxn7,B230219D22Rik,BC030336,Bcl2l11,Bmp2k,Bmpr2,Braf,Bsn,C530008M17Rik,Cacna1c,Cand1,Casz1,Cdc42bpa,Cep350,Chst7,Clip4,Cpeb3,Cpeb4,Csmd1,Cux1,D1Ertd622e,Daam1,Dag1,Ddx3x,Ddx3y,Dkk3,Dnajb9,Dock4,Dyrk2,Eif4g2,Epc2,Exoc5,Fam196a,Fbxo28,Fmr1,Fndc3b,Fosl2,Foxp1,Foxp2,Fxr1,G3bp2,Gatad2b,…	2.193	1.15629e-08	3.28976e-07	2.399	7.7218e-10	2.91022e-08	0.830161
miR-25-3p_miR-363-3p_miR-92a-3p_miR-92b-3p	miR-374b-5p	4930402H24Rik,Adam10,Adrb1,Aff4,AI593442,Atxn1,Atxn7,Braf,Bsdc1,C030046E11Rik,Cadm2,Cald1,Cand1,Ccne2,Cebpa,Cep350,Chrm2,Clip4,Cnot2,Cops2,Cpeb4,Creb1,Csmd1,Daam1,Dcaf6,Desi1,Dmxl1,Dusp6,Eif4g2,Epha8,Esrrg,Fam196a,Fam19a1,Fam84a,Fkbp1a,Fmr1,Fnip1,Foxg1,Foxp1,Gm14698,Gnpda2,Golga1,Gpc6,Gpm6a,Gramd1b,Herc2,Hivep1,Hoxd11,Ick,Ikzf2,Ing2,Itga8,Klf3,Klhl29,Ksr2,Lats1,Ldlrad4,Lrch1,Lrrc4c,Map2k4,Med13,M…	2.704	1.30903e-08	3.68816e-07	2.206	2.29541e-06	2.70784e-05	0.892957
miR-340-5p	miR-344d-3p_miR-410-3p	Abhd13,Acvr1c,Aff4,Appbp2,Arhgap24,Arhgap5,Arid1b,Arid2,Atad1,Atf1,Atp1b2,Atp8b2,B3galt1,Bhlhe41,Bmp2k,C77370,Carm1,Cask,Cd47,Cdon,Cep97,Cetn3,Chd7,Chic2,Cobll1,Cpeb3,Crebbp,Csrp2,CTNND1,Cul4a,Cul5,Cyp51,Cyp7b1,D16Ertd472e,D1Ertd622e,Dcaf5,Dcc,Dgke,Dhx40,Dlg1,Dnmt3a,Dock9,Elavl4,Etv6,Fam120c,Fam19a1,Fbxo3,Fchsd2,Fgf12,Fgf16,Fgf4,Fgf7,Frrs1l,Glce,Gpr137b,Grin2b,Gtf2a1,H3f3b,Herpud1,Hiat1,Hmgb1,Hnr…	2.246	1.45086e-08	4.04845e-07	2.192	1.24136e-07	2.59167e-06	0.796983
miR-145a-5p	miR-30a-5p_miR-30b-5p_miR-30d-5p	4931406P16Rik,Abl1,Adam19,Adra1d,Adra2b,Akirin1,Ankrd52,Ap3s1,Arih1,B3gat2,Bach2,BC030336,Bnc2,Brap,Brwd3,Bsn,Cacna1d,Cacnb2,Camk2d,Caprin1,Carf,Cbfb,Ccdc120,Ccdc43,Cdc37l1,Cfl2,Cntn4,Cpeb4,Crkl,Csmd3,Cyb561,Dag1,Dennd5b,Dio2,Dlgap1,Dpysl2,Ebf3,Efna3,Eif4a2,Elavl4,Elmo1,Erlin1,Fam214a,Fbxo28,Fbxo45,Fgf10,Fkbp3,Fndc3a,Fndc3b,Fxr1,Gdnf,Glcci1,Grb10,Gtf3c4,Hic2,Hnrnpul2,Igf1r,Ikzf2,Ipmk,Irs1,Katnbl1…	2.296	1.53163e-08	4.19319e-07	2.037	2.8477e-07	4.83276e-06	0.771323
miR-19a-3p	miR-381-3p	2510009E07Rik,Abhd17c,Agap1,Ankrd12,Ankrd50,Ano1,Arap2,Arhgap5,Arid4b,Asxl2,Atf2,BC030336,Bcl2l11,Bmp2k,Bmpr2,Btaf1,Btbd7,Btf3l4,Cacna1c,Ccna2,Ccnt2,Cdc73,Cecr2,Chd2,Clock,Cnot6,Cnot7,Crebrf,Csnk2a1,Cul5,D10Bwg1379e,D1Ertd622e,Dcbld2,Dcun1d3,Ddx6,Dhx40,Dkk3,Dlc1,Dnal1,Dock4,Ebf1,Eea1,Efnb2,Eif4g2,Elavl1,Erbb4,Fam43a,Fbxo28,Fosl2,Foxf2,Foxp2,Gja1,Grin2a,Gtf2a1,Hgf,Hhip,Hip1,Hipk1,Hipk2,Hnrnpd,Hoxa…	2.307	1.52895e-08	4.19319e-07	1.666	0.00035691	0.00167869	0.673187
miR-101a-3p	miR-181a-5p_miR-181b-5p_miR-181c-5p	2210018M11Rik,Abtb2,Acvr1c,Agfg1,Akt3,Ankrd52,Aplp2,Arhgap32,Arrdc3,Atp1b1,Atp2b2,Atp8a1,Atxn1,Bach2,Baz2b,BC005537,Bcl2l11,Bcl9,Bend4,Btbd3,Cacna1d,Camsap2,Cbfa2t2,Cblb,Cbx4,Ccdc85a,Ccnj,Ccnt1,Cdk8,Cdyl,Creb1,Crebrf,Cxadr,Cxxc5,D10Bwg1379e,Dcbld2,Dcun1d3,Ddit4,Ddx3x,Dip2b,Dip2c,Dmxl2,Dyrk2,Eed,Eln,Enah,Ets1,Fam126b,Fam179b,Fbxl3,Fign,Fmr1,Fndc3a,Fos,Foxp1,Fryl,G3bp2,Glcci1,Gmps,Gpd1l,Gse1,Hey2,H…	2.159	1.58058e-08	4.28677e-07	2.596	4.75815e-12	3.13822e-10	0.861808
miR-124-3p	miR-29a-3p_miR-29b-3p_miR-29c-3p	0610030E20Rik,1700019D03Rik,Abhd4,Adam19,Adamts9,AF529169,Aff4,Ago1,Ago2,Ago3,Ahr,AI593442,Ak3,Akap17b,Akap5,Ammecr1,Ammecr1l,Amot,Antxr2,Ap1g1,Arf2,Arfgef2,Arl5b,Arrdc3,Atad2b,Atp2b4,Atxn1l,Bace1,Bach2,Bahd1,Bcl11b,Bcl7a,Bcl9l,Bmf,Bmpr1a,Brwd3,Btbd7,Btg2,Camta1,Cbx2,Ccdc117,Ccnd2,Cep85l,Chic2,Chsy1,Clmn,Clock,Cmpk1,Col4a1,Ctc1,CTNND1,D16Ertd472e,Dcun1d5,Ddi2,Ddx3x,Ddx3y,Ddx6,Dennd1b,Dennd6a,Diap…	1.893	1.62493e-08	4.36623e-07	1.634	1.6057e-05	0.000135065	0.564597
miR-26b-5p	miR-30a-5p_miR-30b-5p_miR-30d-5p	1110002E22Rik,Abi2,Abl2,Adam10,Adam12,Adam19,Adam9,Adamts6,Akirin1,Ankrd52,Arfgef1,Arl6ip6,Atad2b,Baz2b,Bbx,BC021891,Bcl6,Brap,Brwd3,Btbd7,Camkk2,Cblb,Ccdc6,Ccnjl,Cdc37l1,Cdh20,Celf1,Cep350,Chfr,Chic1,Chst2,Cldn25,Cmtm4,Cops7b,Cpeb3,Cpeb4,Csnk1g1,Ctnnd2,D630045J12Rik,Dcun1d1,Dlg5,Dmd,Dnmt3a,Dock4,E2f7,Edem3,Elavl2,Elavl3,Epb4.1l3,Epc2,Erc2,Erlin1,Esco1,Esrrg,Evx2,Fa2h,Fam172a,Fam45a,Fam46c,Fbxo28…	2.023	1.80048e-08	4.79357e-07	1.979	1.76924e-08	4.60546e-07	0.693587
miR-200c-3p	miR-381-3p	Acvr2a,Aff4,Agap1,Ank3,Arhgap20,Arid4b,Arih1,Atf2,B3gnt2,BC030336,Bcl11b,Btf3l4,Cacna1c,Cbx5,Ccny,Cdc73,Cdk17,Cebpa,Cecr2,Cggbp1,Chd2,Cnot6,Coro1c,Creb1,Crebbp,Crk,Csrnp3,Ctbp2,Cul5,Dcun1d4,Dek,Dlc1,Dmrt2,Dock4,Dot1l,Edem3,Efnb2,Elf2,Eps8,Etf1,Ets1,Fam107b,Fam63b,Fnbp4,Foxf2,Fzd3,Gls,Gm20390,Gm28048,Gprin3,Grin2a,Hcn1,Hipk1,Hipk2,Hmgcr,Hnrnpd,Hook3,Ick,Ier5,Ikzf2,Jag2,Kctd15,Khdrbs1,Klf10,Klf12,K…	2.253	1.89793e-08	5.00709e-07	1.861	1.42913e-05	0.000122869	0.716688
miR-30a-5p_miR-30b-5p_miR-30d-5p	miR-6540-5p	4933426M11Rik,9330159F19Rik,Aff4,Ago1,Ago2,Ahnak,Akirin1,Amotl1,Ap3m1,Arfip1,Arhgef3,Arih1,Arl8b,B4galt6,Bach2,Bahd1,Baz2b,Bcl2l11,Bcl2l13,Bend3,Brwd3,Bsn,Btaf1,Btbd10,Cacnb2,Cadm2,Cadps,Cbfb,Ccdc117,Ccdc6,Ccnt2,Cdyl2,Cep350,Cfl2,Chic1,Chmp2b,Chst1,Clock,Cops7b,Cpne5,Cpne8,Csnk1g1,Csnk2a1,D10Bwg1379e,Dcp1a,Desi2,Dhx40,Dio2,Dip2b,Dmd,Dtna,E330009J07Rik,Ebf3,Edc3,Ednrb,Eea1,Ell2,Elovl5,Epb4.1l3,Erc…	1.895	1.9205e-08	5.02098e-07	1.8	2.10918e-07	3.80177e-06	0.613503
miR-101a-3p	miR-25-3p_miR-363-3p_miR-92a-3p_miR-92b-3p	Adamtsl3,Adrb1,Ago3,AI593442,Angptl2,Arrdc3,Atrx,Atxn1,Atxn1l,Baz2b,BC005537,Bcl2l11,Bcl9,C030046E11Rik,Cadm2,Cebpa,Cep350,Cpeb1,Cpeb3,Creb1,Cttnbp2,Cux1,Cxxc5,Dag1,Ddx3x,Dpy30,Dtnbp1,Dusp1,Dyrk2,Eif4g2,Elfn2,Erbb2ip,Esco1,Exoc5,Ezh2,Fam126b,Fam214a,Fam76b,Fam84a,Fbn2,Fbxw7,Fmn2,Fmr1,Foxp1,Fryl,G3bp2,Gnpda2,Golga4,Gpr85,Grid2,Has2,Hipk3,Hnrnpu,Ick,Ikzf2,Ikzf4,Itga8,Jmy,Kcna1,Kcnd2,Kcnh7,Kif5b,Klf…	2.313	2.08178e-08	5.39403e-07	2.527	1.14775e-09	4.21618e-08	0.882789
miR-106a-5p_miR-17-5p_miR-20a-5p_miR-20b-5p_miR-93-5p	miR-124-3p	2410127L17Rik,4933426M11Rik,Aak1,Abca1,Abhd2,Abhd5,Adipor2,Aff4,Ago1,Ago2,Ago3,Ankfy1,Ankib1,Apbb2,Ar,Arhgef4,Arhgef7,Asf1a,Asxl2,Atf7ip,Atl3,Atxn1l,Bahd1,Bcl11b,Bcl2l11,Bcl6,Bicd2,Btbd10,Btbd7,Cacul1,Camta1,Ccdc50,Ccdc71l,Ccnd2,Cdc42ep3,Chic1,Clock,Cmpk1,Creb1,Crebrf,Crybg3,Csrp2,Cxadr,Ddhd1,Dgke,Dnajb14,Dnm2,Dpysl5,Dync1li2,Dyrk2,E2f3,E2f5,Eea1,Efnb1,Egr2,Elk3,Elk4,Epha7,Ephb4,Etv1,Fam199x,Fam2…	1.867	2.14204e-08	5.50105e-07	2.029	1.60454e-10	7.16365e-09	0.665938
miR-101a-3p	miR-23a-3p_miR-23b-3p	1110002E22Rik,1810013L24Rik,Acvr1c,Ago3,Aldh1l2,Ammecr1,Ankrd52,Antxr2,Appbp2,Asap1,Atxn1,Bbx,BC005537,Bicd2,Cadm2,Camsap2,Camta1,Cbfa2t2,Cblb,Ccnt2,Cdk5r1,Cep350,Clcn3,Cmip,Cpeb3,Cux1,Dcbld2,Dip2c,Dnmt3a,Dock3,Dyrk2,Ebf1,Erbb2ip,Erbb4,Ero1l,Esco1,Etv1,Exoc5,Eya1,Fam126b,Fam199x,Fam222b,Fam84a,Fbn2,Fbxl14,Fign,Fmr1,G3bp2,Gja1,Gmps,Gsk3b,Has2,Hdgfrp3,Hipk3,Hnrnpu,Ino80d,Ipo5,Ipo8,Itgb3bp,Jph1,Kbtb…	2.218	2.16906e-08	5.52159e-07	2.496	1.54839e-10	7.02098e-09	0.855648
miR-144-3p	miR-222-3p	Agfg1,Ajap1,Ammecr1,Arrdc3,Atad2b,Atp1b1,Atxn1,Atxn7,Baz2b,Bbc3,Bcl2l11,Brwd3,Camta1,Cd164,Cdh2,Cdk19,Cdk8,Cdv3,Cldn25,Eif3j1,Eif5a2,Elavl2,Erbb4,Ets1,Fam222b,Fbn2,Fign,Fmr1,Fndc3a,Foxp1,Frs2,Fry,Gja1,Gnai3,Hipk3,Ikzf4,Kcnh7,Khdrbs2,Lcor,Lifr,Lrrtm2,Map3k13,Mapk6,Marcks,Mark1,Mdm4,Megf9,Meis1,Nanos1,Nkiras1,Nlk,Nova1,Nrg1,Nrk,Nufip2,Pafah1b1,Pbx3,Ppp2r2a,Ppp3r1,Pura,Qk,Rc3h2,Rfx3,Rfx7,Rgs17,Rnf44…	3.188	2.53273e-08	6.39129e-07	2.016	0.000319978	0.00153993	0.930255
miR-148b-3p	miR-153-3p	Adam10,Ago1,Ago2,Arhgap5,Arpp19,Asb10,Atp2b4,Atp8a1,Atxn1l,Bach2,Bahcc1,Bbx,BC005537,BC030336,Cabp7,Cand1,Canx,Cdk13,Col4a1,Cpeb4,Cux1,D1Ertd622e,D630045J12Rik,Dcp1a,Dcp2,Dpp4,Efnb2,Elavl2,Elavl4,Epha4,Fbxo33,Fign,Fmr1,Fxr1,Grik3,Hecw2,Hipk3,Ing2,Inhbb,Itsn2,Jarid2,Kansl1,Kcna1,Kdm7a,Klf6,Lcor,Lnpep,Lrch1,Mdga2,Mitf,Mpped2,Msi2,Mtdh,Mtf1,Naa15,Nol4l,Nova1,Nptn,Nrarp,Otud4,Paqr9,Phf20,Phf3,Phip,Pp…	2.846	2.59598e-08	6.49443e-07	2.27	4.58841e-06	4.75556e-05	0.932847
miR-128-3p	miR-30a-5p_miR-30b-5p_miR-30d-5p	A230046K03Rik,Abl2,Acvr1,Adam10,Adam19,Aff4,Ago2,Akirin1,Arfgef1,Arid4b,Arl8b,Asap1,Atl3,Atp2b1,Atp8a1,B630005N14Rik,Bahd1,Baz2b,Bbx,BC030336,Bcorl1,Brwd3,Cacnb2,Capza1,Car10,Cbfb,Ccdc6,Ccnk,Ccnt2,Cdyl2,Chka,Chst1,Cnot6,Cpeb3,Cpeb4,Crkl,D15Ertd621e,D630045J12Rik,Dcp2,Dcun1d1,Dcx,Ddah1,Dgki,Dlk1,Dll4,Dnajc13,Dtna,E2f3,E2f7,Ebf3,Edem3,Ednra,Efr3a,Elavl2,Elfn2,Ell2,Elmo1,Eml1,Epb4.1,Ephb2,Erc2,Eya4,…	1.915	2.63261e-08	6.52976e-07	1.874	3.68432e-08	9.06092e-07	0.638896
miR-124-3p	miR-19a-3p	2310035C23Rik,2510039O18Rik,4930402H24Rik,8030462N17Rik,Abca1,Abr,Acadsb,Acsl1,Adcy1,Adcy9,Adipor2,Ago1,Ago2,Ago3,Ankib1,Anxa7,Ar,Arfip1,Arid5b,Arrdc3,Asxl2,Atf7ip,Atxn1l,Bace1,Bcl2l11,Bcl7a,Bmf,Braf,Brwd3,Btbd7,Bzrap1,C530008M17Rik,Cacul1,Camta1,Cbfb,Ccnd2,Cdk13,Cep350,Cgn,Chic1,Chst1,Chsy1,Clock,Col4a3bp,Cpd,Crebrf,Cul5,Cux1,D10Bwg1379e,Ddx3x,Ddx3y,Ddx6,Dennd6a,Desi2,Dgke,Dicer1,Dlg5,Dlx3,Dnajb…	1.792	2.6819e-08	6.59566e-07	2.266	2.81537e-13	2.63555e-11	0.700674
miR-106a-5p_miR-17-5p_miR-20a-5p_miR-20b-5p_miR-93-5p	miR-144-3p	1810013L24Rik,2210018M11Rik,Abca1,Abhd2,Abi1,Acbd5,Acsl4,Aff4,Ago2,Ago3,Ankrd17,Aplp2,App,Arhgap26,Arhgef3,Arid4b,Asxl3,Atp2b2,Atxn1,Atxn1l,Bbx,Bcl2l11,Bicc1,Bicd2,Cadm2,Camta1,Ccng2,Ccnt2,Cdc42ep3,Cep170,Creb1,Crebrf,Ctdspl2,Dcbld2,Dip2c,Dstyk,Dyrk1a,Dyrk2,Eea1,Eif4g2,Eif5a2,Elavl2,Epb4.1,Etv1,Fam126b,Fam168a,Fam199x,Fam60a,Fat4,Fbxl3,Fem1c,Fign,Fndc3a,Foxp1,Frs2,Fzd4,Get4,Gzf1,Heg1,Ikzf4,Ino80d…	2.084	2.85801e-08	6.96971e-07	2.042	1.03853e-07	2.21604e-06	0.724109
miR-137-3p	miR-30a-5p_miR-30b-5p_miR-30d-5p	Acap2,Acvr1,Ado,Adrb1,Ago1,Ago2,Ahnak,Alpk3,Ankrd12,Ankrd52,Ap3s1,Arf4,Arid4b,Atxn1,Azin1,B4galt5,Bach1,Bach2,Baz1a,Bbx,BC030336,Bcl11b,Bcorl1,Bdp1,Bend3,Bmp7,Bnip3l,Braf,Brd1,Brwd3,Bsn,Btaf1,Cacna1d,Cadm2,Cadps,Cdc37l1,Cdh20,Cep170,Cfl2,Chd7,Chd9,Chic1,Cnst,Cpeb3,Cpne8,Cpsf6,Crkl,Csmd3,Csnk1a1,Csnk2a1,D3Bwg0562e,Dag1,Dcp1a,Dcun1d1,Dcun1d3,Desi2,Dexi,Dhx40,Dlgap1,Dnmt3a,Dstyk,E330009J07Rik,Eaf1,E…	1.894	3.05922e-08	7.3982e-07	2.061	2.93142e-10	1.21528e-08	0.680941
miR-330-3p	miR-495-3p	1700025G04Rik,Abca2,Abhd17c,Abhd2,Acsl6,AF529169,Alg14,Apc,Arih1,Asxl3,Atp8a2,Bcl11b,Bclaf1,Bdnf,Bmi1,Braf,Btg1,Calm3,Cbfa2t2,Cdh1,Cdk6,Cdyl2,Celf1,Cep170,Clcn5,Cnbp,Col4a3bp,Crebbp,Csnk1a1,D1Ertd622e,D430041D05Rik,Dag1,Dhx40,Dpp10,Drp2,Eif4ebp2,Elavl1,Elavl4,Emx2,Entpd7,Erbb4,Etf1,Fchsd2,Foxg1,Foxo3,Fubp1,Gltscr1l,Gpm6a,Gria3,Grin2b,Gskip,Hif1a,Hipk1,Hnrnpu,Igf2bp1,Ireb2,Jade1,Kansl1,Kat2b,Kcnb2…	2.444	3.14247e-08	7.53673e-07	2.106	2.09623e-06	2.55599e-05	0.819213
miR-129-5p	miR-30a-5p_miR-30b-5p_miR-30d-5p	Abra,Actn1,Adam10,Ago2,Akirin1,Amotl2,Ap3m1,Atp8b2,Bach2,Bcl11b,Bcl6,Bnc2,Braf,Btbd7,Cacna1d,Camk2d,Camk2n1,Camta1,Cbx7,Ccdc43,Cdyl2,Celf1,Celf4,Chd7,Chmp2b,Clock,Cntn4,Ctdspl2,Dcx,Dlk1,Dmd,Dnajc13,Dnmt3a,Ebf2,Efr3a,Eif4a2,Elavl3,Elavl4,Esrrg,Fam155a,Fam160b1,Fam214a,Fam45a,Fam46a,Fign,Fndc3b,Foxp4,Fubp1,Galnt1,Gdnf,Glcci1,Gtf2a1,Gzf1,Iffo2,Igsf3,Ino80d,Itga6,Jdp2,Jph4,Kcnj3,Klhl28,Kmt2c,Kpna6,Ks…	2.321	3.52087e-08	8.37506e-07	2.188	6.49289e-08	1.48365e-06	0.812493
miR-137-3p	miR-495-3p	1810013L24Rik,8030462N17Rik,Abhd13,Abhd2,Abhd6,Acsl6,Actn2,AF529169,Ago3,AI593442,Ap1g1,Arhgap44,Arhgap5,Atrn,Bai3,Bcl11b,Bmp2k,Bmp7,Braf,Brwd3,Cacna1c,Cacna1d,Calm3,Cdk6,Cep170,Chd7,Chic2,Cpsf6,Csnk1a1,Cux1,Cyb5r4,Cyp2s1,D1Ertd622e,Dag1,Dcbld2,Ddx3x,Dhx40,Dnmt3a,Dpp8,Dusp1,Dyrk2,Efcab14,Emx2,Entpd7,Epc2,Erbb4,Fam126b,Fgf7,Fzd8,Gabbr2,Gad2,Galnt1,Gltscr1l,Golga7,Gramd3,Hdx,Hmgcll1,Hnrnpu,Hsdl2,Ja…	2.224	3.77505e-08	8.87796e-07	1.563	0.00131065	0.00456056	0.622957
miR-137-3p	miR-582-5p	1810013L24Rik,2900026A02Rik,Abhd2,Acsl6,Acvr1,Ado,AI593442,Ankrd12,Ankrd33b,Ankrd44,Ankrd52,Azin1,B3galnt2,BC030336,Bcl11b,Cacna1d,Cdk6,Chd7,Cnst,Cpne8,Crem,Csmd1,Csnk1a1,Csnk2a1,Ctbp1,Cux1,Cxxc4,Cybrd1,D16Ertd472e,D1Ertd622e,Dab2ip,Dag1,Dcbld2,Ddx3x,Dtnbp1,Dyrk2,Eif4g2,Epc2,Eps8,Fam168a,Fam222b,Fbxo33,Foxc1,Foxp1,Fzd3,Gfpt1,Golga3,Gpcpd1,Gprin3,Greb1,Gria4,Grid2,Grip1,Gtf2a1,Hipk2,Hnrnpa3,Hnrnpd…	2.404	3.79348e-08	8.87796e-07	2.287	3.25148e-07	5.41388e-06	0.852187
miR-101b-3p	miR-130b-3p_miR-301b-3p	Abca1,Acbd3,Acsl4,Acvr1,Acvr1c,Agfg1,Ago3,Ankrd12,Ankrd28,Ankrd52,Arid4b,Arrdc3,Atp2b2,Atxn1,Bach2,Bbx,Bcl2l11,Birc6,Bmpr1b,Btbd3,Camta1,Ccdc85a,Cdc14a,Cep170,Cpeb1,Creb1,Csnk2a1,Dcbld2,Dcp2,Dip2c,Dlc1,Dock3,Efnb2,Elk3,Enah,Epc2,Erbb2ip,Erbb4,Etnk1,Exoc5,Fam179b,Fam222a,Fam53b,Fam84a,Fign,Fmr1,Fubp1,Fzd6,Gclc,Gja1,Heg1,Hipk3,Ikzf4,Jmy,Kbtbd8,Kcnj10,Klf3,Lcor,Ldlrad4,Lrch2,Lrp2,Lrrtm2,Map3k9,Mapk8…	2.219	3.88276e-08	9.01421e-07	2.542	4.52775e-10	1.76974e-08	0.865004
miR-23a-3p_miR-23b-3p	miR-582-5p	1810013L24Rik,Adamts6,Ambra1,Ankrd52,Atf2,Auts2,Bcl11b,Btbd7,Camsap2,Camta1,Ccnt2,Cdk17,Chd7,Chsy1,Cmip,Cpd,Crebzf,Csnk2a1,Cux1,Dab2ip,Dcbld2,Dyrk2,Ebf3,Eea1,Elf5,Ero1l,Etv1,Fam199x,Fam222b,Fbxo11,Fbxo32,Fmr1,Foxp2,Gja1,Gpc4,Gpr64,Hdgfrp3,Hipk2,Hmgb2,Hnrnpa2b1,Hnrnpu,Hs6st2,Hsp90b1,Insm1,Ipmk,Ipo8,Kcnb1,Klhdc2,Klhl28,Kmt2d,Lpgat1,Lphn2,Map1b,Map3k1,Map7d1,Mat2a,Mdga2,Meis1,Memo1,Mitf,Msi1,Mtss1,N…	2.572	3.93086e-08	9.05346e-07	1.944	7.08279e-05	0.000440134	0.804716
miR-30a-5p_miR-30b-5p_miR-30d-5p	miR-374b-5p	3110043O21Rik,9330159F19Rik,9930021J03Rik,A230046K03Rik,Abat,Adam10,Adam12,Adrb1,Aff4,Atp8b2,Atxn1,Bbx,Braf,Brwd3,Btbd7,Cacnb2,Cadm2,Cand1,Ccne2,Cdh20,Cdyl2,Celf4,Cep170,Cep350,Chd7,Cnot6,Cntn4,Cpeb4,Crk,Dcun1d1,Dlgap1,Dmd,Dnmt3a,Edc3,Eif5a2,Elavl4,Ensa,Esrrg,Eya4,Faf2,Fam131b,Fam13c,Fam196a,Fbxo32,Fbxo42,Fgf20,Foxg1,Golga1,Gpt2,Herc2,Hlf,Hoxa11,Hoxd11,Ick,Ikzf2,Inhba,Itga8,Kcnb2,Kcnn3,Klf8,Ksr2,…	2.237	4.38668e-08	1.00237e-06	1.669	0.000331772	0.00158095	0.65868
miR-128-3p	miR-181a-5p_miR-181b-5p_miR-181c-5p	1810011O10Rik,Acsl1,Acvr1c,Acvr2a,Adamtsl1,Adcy9,Agfg1,Ago2,Akirin1,Ankrd13c,Ar,Arhgap32,Atp2b1,Atp8a1,B630005N14Rik,Baz2b,Bend4,Bmp3,Cbfa2t3,Cbx5,Ccdc6,Ccdc88c,Ccng1,Ccnj,Ccnk,Cd2ap,Cdk17,Cdk18,Cnr1,Cpd,Cpeb4,Creb1,Crebrf,Ctdspl,D1Ertd622e,D430041D05Rik,D630045J12Rik,Dcbld2,Dcp2,Dcun1d1,Dlg2,Dmtn,Dnajc13,Dusp5,Dynll2,E2f7,Elavl2,En2,Enah,Fam102a,Fam126b,Fbxo33,Fign,Foxb1,Fryl,Gapvd1,Gfpt1,Gmps,G…	1.968	4.49867e-08	1.01203e-06	2.021	1.46197e-08	4.1101e-07	0.690305
miR-25-3p_miR-363-3p_miR-92a-3p_miR-92b-3p	miR-26b-5p	8030462N17Rik,Adam10,Adam19,Adam23,Adm,Ankib1,Ap5m1,Armc1,Atxn7,Baz2b,Bhlhe41,Bmp2k,Cacna1c,Casz1,Ccdc171,Ccnjl,Cd2ap,Cdk6,Cep350,Col1a2,Col5a1,Cops2,Cpeb3,Cpeb4,Creb1,Ctnnbip1,D1Ertd622e,Ddx3x,Dennd1b,Dlgap2,Dmxl1,Dock4,Dusp4,Dusp5,Eif4g2,Epc2,Erc2,Esco1,Esrrg,Evx2,Ext1,Ezh2,Fam160a2,Fam84a,Fbxo28,Fnip1,Fosl2,Foxp1,Foxp2,G3bp2,Gan,Gdf11,Gltscr1l,Gm14698,Gpr21,Greb1l,Has2,Has3,Hoxa9,Ick,Itga5,Itg…	2.311	4.48377e-08	1.01203e-06	2.915	1.42074e-11	8.47703e-10	0.953775
miR-153-3p	miR-19a-3p	2510009E07Rik,Acot13,Ago1,Ago2,Ankrd50,Ano3,Appl1,Arhgap5,Arpp19,Asb7,Atf2,Atp2c1,Atxn1l,B3galnt2,BC030336,Bend4,Bmpr2,Bptf,Bsn,Btbd7,Cacna1c,Cand1,Cbfb,Ccnd2,Ccser2,Cdk13,Cltc,Cpeb4,Ctdspl2,Cux1,D1Ertd622e,Daam1,Dcp2,Desi2,Dmxl2,Dpysl5,Ebf2,Efnb2,Elavl2,Ero1lb,Fam102a,Fam160a1,Fam168a,Fat3,Fbxo32,Fbxo8,Fem1c,Fmr1,Furin,Fxr1,Garem,Git2,Glcci1,Hdlbp,Hecw2,Hipk3,Inhba,Inhbb,Jade1,Jarid2,Kbtbd8,Kcna…	2.243	4.56331e-08	1.01867e-06	2.749	1.84516e-11	1.06898e-09	0.909526
miR-15b-5p_miR-195a-5p_miR-497a-5p	miR-27a-3p	1200014J11Rik,1700025G04Rik,1810013L24Rik,Abl2,Acsl1,Acvr2a,Adamtsl3,Aff4,Ago2,Ak4,Akirin1,Amotl2,Ankib1,Anks1,Appbp2,Aqp11,Arhgap32,Arih1,Arl8b,BC030336,Bmpr1a,Braf,Btg2,Cab39,Cacnb2,Cadm1,Cbfa2t3,Ccdc85c,Ccnt1,Ccnt2,Ccny,Ccnyl1,Cd28,Cd2ap,Cdk5r1,Cdk8,Cecr6,Cep85l,Chd2,Chd6,Clcn5,Clock,Cnnm2,Cobll1,Cpd,Cpeb3,Crebrf,Csf1,Csrnp1,D15Ertd621e,Dcaf7,Dcp2,Dcun1d4,Dennd6a,Dll4,Dtna,Dtx4,Dynll2,E2f7,Edn…	1.916	4.97212e-08	1.10146e-06	1.813	4.42375e-07	6.9914e-06	0.622611
miR-129-5p	miR-19a-3p	Actn1,Agap1,Ago2,Ago3,Arrdc3,Barhl2,Bcl7a,Bend4,Bmpr2,Bnc2,Bptf,Braf,Btbd7,Calm1,Camta1,Casz1,Cbx6,Cbx7,Ccdc88a,Ccnd1,Cdk13,Celf1,Clock,Cntnap5a,Comtd1,Cse1l,Csmd1,Ctdspl2,Ctgf,Daam1,Ddx3x,Ddx6,Dock3,Ebf1,Ebf2,Efnb2,Eif4a2,Emx2,Eps8l1,Erbb4,Etv1,Fam46a,Fat3,Fmr1,Fndc3b,Foxp2,Glcci1,Gnaq,Gtf2a1,Homer1,Hs2st1,Igsf3,Itga6,Jade1,Kdm2a,Klf7,Klhl28,Kpna6,Lpp,Lrp12,Lrrc40,Lsm12,Map3k12,Mbnl1,Med12l,Med2…	2.432	5.10812e-08	1.12301e-06	2.551	5.1981e-09	1.60478e-07	0.9126
miR-124-3p	miR-137-3p	1190002N15Rik,2900026A02Rik,8030462N17Rik,Abhd2,Adcy9,AF529169,Ago1,Ago2,Ago3,Ahcyl1,AI593442,Akt2,Ammecr1,Ankrd13a,Ankrd44,Ap1g1,Arhgef7,Armc1,Asf1a,Asxl2,Atxn1l,Axin1,Bach2,Bcl11b,Braf,Brwd3,Cadps,Calcoco1,Capn2,Ccdc93,Ccny,Cdr2l,Chic1,Chic2,Cnep1r1,Crkl,Ctdsp2,Ctdspl,Cux1,D16Ertd472e,Ddi2,Ddx3x,Ddx3y,Desi2,Dmxl1,Dnajb12,Dyrk2,E130308A19Rik,E130309D14Rik,Eaf1,Edrf1,Egr2,Eif3j1,Eml5,Eml6,En2,Eph…	1.829	5.15624e-08	1.12507e-06	1.634	1.06314e-05	9.58143e-05	0.5474
miR-130b-3p_miR-301b-3p	miR-26b-5p	2310035C23Rik,Abca1,Abcc4,Acbd5,Acvr1c,Adam12,Adam23,Adamts18,Agpat3,Akap7,Ankib1,Ankrd52,Apcdd1,Arfgef1,Arhgap21,Arhgef12,Bbx,Bhlhe41,Brwd3,Btbd7,Btg1,Cblb,Cdc73,Cdv3,Chic1,Cltc,Col19a1,Cpeb4,Creb1,Csnk1g1,D1Ertd622e,Dcbld2,E2f7,Emx2,Epc2,Eps15,Ero1lb,Esr1,Fam178a,Fam45a,Fam84a,Fam98a,Fbxo28,Fbxo48,Fign,Fosl2,Foxf2,Fut9,G3bp2,Gga3,Gnpnat1,Grb10,Grin2a,Hipk2,Hoxa5,Htr1b,Inhba,Inhbb,Itgb8,Itpr1,Ja…	2.271	5.49395e-08	1.18981e-06	2.184	1.81767e-07	3.38134e-06	0.800689
miR-142a-5p	miR-144-3p	1190002N15Rik,Abca1,Abhd2,Aff4,Als2,Ammecr1,Ankrd17,Appbp2,Arhgap42,Arhgap5,Arid2,Arrdc3,Atp1b1,Bbx,Becn1,Bicc1,Brwd3,Bzw1,Cadm2,Camta1,Cask,Ccdc85a,Ccdc88a,Ccne2,Ccng2,Ccnt2,Cep135,Cep170,Cmtm6,Cpeb3,Dido1,Dmd,Dstyk,Efna5,Eif3j1,Elavl2,Epha6,Epn2,Etv1,Fam168a,Fam199x,Fam84a,Fbxl3,Fgf16,Fign,Flrt2,Fzd9,Galnt3,Gata3,Get4,Gnpda2,Gsk3b,Gzf1,Herpud1,Hnrnph3,Hoxa10,Hs2st1,Iffo2,Ing3,Iqsec1,Itga8,Kat6b…	2.276	5.64093e-08	1.21259e-06	2.547	1.47449e-09	5.21826e-08	0.878668
miR-101a-3p	miR-222-3p	1110002E22Rik,Agfg1,AI593442,Ajap1,Ammecr1,Angptl2,Ankrd52,Arhgap32,Arrdc3,Atad2b,Atp1b1,Atxn1,Baz2b,Bcl2l11,Bend4,Camta1,Cdk8,Chd2,Ddit4,Eif5a2,Erbb4,Ets1,Fam214a,Fam222b,Fbn2,Fign,Fmr1,Fndc3a,Fos,Foxp1,Frs2,Gab1,Gja1,Gnai3,Hipk3,Ikzf4,Kcnh7,Khdrbs2,Klf7,Lcor,Lifr,Lrrtm2,Map3k13,Map3k2,Mapk6,Mark1,Megf9,Nanos1,Ndfip1,Nkiras1,Nlk,Nova1,Nrk,Nufip2,Pafah1b1,Pbx3,Pogz,Ppp2r2a,Ppp3r1,Pura,Qk,Rab1,Rc3…	3.286	5.75219e-08	1.22742e-06	2.292	6.42597e-05	0.000408056	1.00955
miR-124-3p	miR-25-3p_miR-363-3p_miR-92a-3p_miR-92b-3p	4930402H24Rik,8030462N17Rik,Adam19,Aff4,Ago2,Ago3,Ahcyl1,AI593442,Ak3,Ankib1,Ankrd44,Arl5b,Armc1,Arrdc3,Asxl2,Atp7a,Atxn1l,Avl9,Baz2b,Bcl11b,Bcl2l11,Braf,Btg2,C530008M17Rik,Cacna2d1,Cask,Cbln4,Ccdc71l,Cebpa,Cep350,Cnep1r1,Cnot2,Cntn1,Col12a1,Cpeb1,Creb1,Creb3l2,Cux1,D16Ertd472e,Ddi2,Ddx3x,Ddx3y,Dennd1b,Dmxl1,Dnajb12,Dock5,Dusp6,Dyrk2,E2f3,Edem1,Egr2,Elk4,En2,Epg5,Eps8,Evi5,Ezh2,Fam160a2,Fam76b,Fa…	1.927	6.39146e-08	1.35387e-06	1.971	8.53871e-08	1.9061e-06	0.667253
miR-23a-3p_miR-23b-3p	miR-26b-5p	1110002E22Rik,A1cf,Abi2,Abl2,Acsl3,Acvr1c,Adam10,Adam19,Adam23,Adamts6,Adrbk1,Ammecr1,Ankrd52,Atf2,Atxn7,Azi2,Bbx,BC021891,Bicd2,Bmp2k,Btbd7,Camsap2,Cblb,Ccdc171,Ccdc6,Cdk13,Celf1,Cep350,Chst2,Chsy1,Cpeb3,Cpeb4,Crebbp,Crebzf,Crlf3,Csnk1g1,Ctnnbip1,Cttnbp2nl,Dcbld2,Dcun1d1,Dennd1b,Dennd4a,Dlgap2,Dmxl1,Dnmt3a,Dusp5,Eif3a,Enc1,Epas1,Epha5,Eps15,Ero1lb,Esco1,Esrp1,Etf1,Evx2,Fam84a,Fbxo11,Fign,Fnip1,F…	2.018	6.46746e-08	1.36004e-06	2.513	1.43134e-11	8.47703e-10	0.811792
miR-128-3p	miR-200c-3p	Acvr2a,Adcy2,Adcy9,Aff3,Aff4,Agap1,Agfg1,Ago2,Ago3,AI593442,Ammecr1l,Arid2,Arid4b,Arl8b,Asap1,Atp11c,Baz2b,Bbx,BC030336,Bmi1,Brwd3,Cab39,Cbx5,Ccnj,Ccny,Cdh11,Cdk17,Cdyl2,Cited2,Ckap4,Clic4,Cnot6,Coro1c,Cpd,Creb1,Crkl,Csrp2,Dcaf7,Dcp2,Dcun1d1,Dcun1d4,Dennd1b,Dot1l,Dtna,E130309F12Rik,E2f3,Edem3,Ednra,Efnb2,Elavl2,Ell2,Fam120c,Fbxo33,Fbxw7,Fign,Fosb,Frmd4a,Fubp1,Fubp3,Fxr2,Fzd3,Gab1,Gabbr2,Gata2,Gat…	2.006	7.4459e-08	1.55453e-06	1.784	5.14522e-06	5.20259e-05	0.6375
miR-129-5p	miR-369-3p	Actn1,Actn4,Adam10,Adcy5,Agap1,Ahdc1,Akirin1,Amd1,Atp8b2,Bmpr2,Braf,C030046E11Rik,Cbx4,Cdh2,Cdyl2,Celf4,Chd7,Cnbp,Dmd,Ebf1,Efnb2,Ep300,Etv5,Etv6,Fam222b,Fam63b,Gabpb2,Homer1,Ino80d,Jade1,Kcnj3,Kcnk12,Klf7,Ksr2,Larp1,Lhx5,Mbnl1,Med12l,Meis1,Mex3a,Msi2,Nfia,Nipbl,Nptx1,Nrn1,Oxr1,Pax6,Phf21a,Plxna4,Pmepa1,Ppp1r12a,Ppp2r5c,Prdm11,Rab21,Rbfox3,Rbm15b,Rbm26,Rbms1,Rims2,Rnf11,Rora,Rufy2,Sephs1,Sox4,Sp3,…	3.144	8.94363e-08	1.85389e-06	2.821	6.73198e-07	9.96746e-06	1.09129
miR-130b-3p_miR-301b-3p	miR-153-3p	Acvr2a,Adam23,Ago1,Ago2,Agpat3,Appl1,Atf7,Bach2,Bbx,Bmpr2,Bptf,Btbd7,Canx,Cbfb,Chrm2,Clcn3,Clcn5,Cltc,Cpeb4,Creb5,D1Ertd622e,Daam1,Dcp2,Efnb2,Ero1lb,Fign,Fmr1,Fsd1l,Fxr1,Fyn,Garem,Gm527,Hecw2,Hipk3,Inhba,Inhbb,Itpr1,Jade1,Jarid2,Kbtbd8,Kcna2,Kcna4,Klf13,Klf3,Klf7,Lcor,Ldlrad4,Lnpep,Lrch1,Lrp12,Mdga2,Mfap3l,Mier3,Mon2,Mpped2,Mtf1,Myb,Naa50,Nbea,Nek9,Neurod1,Nfia,Nfib,Nfic,Nova1,Nptn,Nr3c2,Nrarp,Os…	2.374	9.87726e-08	2.03289e-06	2.904	2.66961e-10	1.1393e-08	0.965333
miR-101a-3p	miR-130b-3p_miR-301b-3p	Acbd3,Acvr1c,Agfg1,Ago3,Ankrd12,Ankrd52,Arid4b,Arrdc3,Atf7ip,Atp2b2,Atxn1,Bach2,Bbx,Bcl2l11,Bmpr1b,Btbd3,Camta1,Cblb,Ccdc85a,Cdc14a,Cep170,Clcn3,Col19a1,Cpeb1,Creb1,Dcbld2,Dcun1d3,Dip2c,Dlc1,Dock3,Efnb2,Enah,Erbb2ip,Erbb4,Exoc5,Fam179b,Fam222a,Fam84a,Fign,Fmr1,Fzd6,G3bp2,Gclc,Gja1,Grin2a,Heg1,Hipk3,Ikzf4,Jmy,Kbtbd8,Klf3,Klf7,Lcor,Ldlrad4,Lonrf1,Lrch1,Lrp2,Lrrtm2,Map3k9,Mapk1,Mbnl1,Mecp2,Mlec,Mtcl…	2.37	1.02983e-07	2.10462e-06	2.053	4.57232e-06	4.75556e-05	0.791096
miR-153-3p	miR-26b-5p	Adam10,Adam19,Adam23,Agpat3,Akap6,Amph,Ap5m1,Apc,App,Atad2b,Atf2,Atp11c,Bag4,Bbx,Btbd7,Cacna1c,Cacnb4,Camkk2,Ccnd2,Ccser2,Cdh4,Cdk13,Cltc,Cpeb4,Crebbp,D030056L22Rik,D1Ertd622e,D630045J12Rik,Dlgap2,Dmd,Elavl2,Ero1lb,Ext1,Fam160a1,Fign,Galnt7,Gan,Inhba,Inhbb,Ipo7,Irx2,Itpr1,Jag1,Jarid2,Kbtbd8,Kcnh7,Kcnq4,Kdm6a,Larp1,Lnpep,Lnx2,Lrch1,Lrp12,Lrrc16a,Mat2a,Mdn1,Mfap3l,Mfhas1,Mfn1,Mier3,Mitf,Mknk2,Mtdh,…	2.531	1.09393e-07	2.21998e-06	2.025	1.99117e-05	0.000158311	0.817092
miR-132-3p_miR-212-3p	miR-194-5p	Adamts6,Amd1,Arhgap21,Arid2,Atf2,Atp6v1h,B630005N14Rik,Bicd1,Btbd7,Ccr10,Cerk,Crk,Ctdspl2,Daam1,Ddx6,Dennd4b,Dnmt3a,Dusp9,Elmsan1,Fbxw7,Foxa1,Gigyf1,Glcci1,Grhl2,Hbegf,Itga9,Kcmf1,Kdm5a,Klf7,Klhl11,Lin28b,Lrrfip1,Mamdc2,Matr3,Mex3a,Mib1,Myrf,Nacc2,Ntng1,Osbpl8,Otud7a,Paip2,Pan3,Ppfibp1,Rab6b,Rap2b,Rc3h2,Rfx3,Sall1,Sema6a,Sephs1,Setd5,Sltm,Snx29,Sox11,Sox6,Ssh2,Stx16,Taf4a,Tbc1d30,Tcf7l2,Tead1,Tja…	3.718	1.15667e-07	2.33101e-06	5.944	5.75815e-11	2.98396e-09	1.54778
miR-101a-3p	miR-153-3p	Aplp2,App,Arhgap5,Atad2b,Atp8a1,Atxn1l,Bach2,Bbx,BC005537,Bend4,Cadm2,Ccnt1,Chic2,Clcn3,Cmip,Ctdspl2,Cux1,Ddit4,Desi2,Dmd,Dmxl2,Dot1l,Ebf2,Efnb2,Fam168a,Fam214a,Fbxl14,Fbxl3,Fem1c,Fign,Flrt2,Fmr1,Frs2,Gab1,Galnt3,Gdf10,Glcci1,Gnai3,Gnpda2,Hey2,Hipk3,Iffo2,Ino80d,Kbtbd8,Kcna1,Kcnh7,Kctd6,Kdm6a,Kdm7a,Klf3,Klf6,Klf7,Lcor,Ldlrad4,Lrch1,Map3k4,Mast4,Mef2a,Mitf,Myb,Mycl,Naa15,Neurod1,Nfe2l2,Nfib,Nol4l,…	2.467	1.2543e-07	2.46869e-06	2.095	8.46258e-06	7.89844e-05	0.821278
miR-132-3p_miR-212-3p	miR-455-3p	2210018M11Rik,Ago2,Amd1,Arhgap32,Arih1,Arx,Bmpr1a,Btg2,Cbll1,Cdk19,Chst11,Dnmt3a,Dynll2,Dyrk2,Fam184a,Foxp2,Glcci1,Gpd2,H2afz,Kcna2,Kdm5b,Maf,Mepce,Mycbp2,Nfib,Nrep,Ntng1,Osbpl8,Runx1t1,Sall1,Sfpq,Smad2,Sox6,Spry1,Tacc2,Tcf7l1,Tcf7l2,Tln2,Tmed7,Tmem194b,Zbtb18,Zbtb20,Zfp395,Zfyve1,Zswim6	5.942	1.26705e-07	2.46869e-06	2.352	0.00247559	0.00743701	1.31866
miR-144-3p	miR-543-3p	1810013L24Rik,Adcy1,Agfg1,Ahcy,Als2,Anks1,Antxr2,Appbp2,Asxl3,Atp1b1,Atp1b2,Bach2,Baz2b,Btbd3,Cacna2d1,Cask,Ccnt2,Cdh2,Chn2,Crebrf,Ctbp2,Cyb5b,Dip2c,Eea1,Elavl2,Elmo2,Erbb4,Fam168a,Fam179b,Fam199x,Fam222a,Fbxl3,Fign,Flrt2,Foxp1,Fzd4,Gabrb2,Gnai3,Gpr183,Heg1,Herpud1,Hgf,Hnrnpu,Hoxa10,Hs2st1,Ick,Id4,Ino80d,Ireb2,Jdp2,Katnbl1,Kcnh7,Klf12,Klf3,Klf6,Lmo3,Lrrn1,Meis2,Msi2,Nfib,Nol4,Nr1d2,Nr3c1,Nr6a1,On…	2.489	1.26028e-07	2.46869e-06	2.433	3.26474e-07	5.41388e-06	0.900503
miR-19a-3p	miR-374c-5p	2310035C23Rik,Acbd3,Acsl4,Actn1,Adam12,Adcy1,Adnp,Ago2,Ankib1,Ankrd50,Arap2,Arhgap5,Arid4b,Arpp19,Asxl2,Atg14,Atxn1l,Bace1,Bmp2k,Bmpr2,Bptf,Braf,Btaf1,Cacul1,Calm1,Cdc73,Cecr2,Chd2,Cnr1,Cpeb3,Csmd1,Ctdspl2,Cux1,D10Bwg1379e,D1Ertd622e,Dcbld2,Ddx3x,Dnajb9,Dtnb,Ebf1,Efna5,Eif4a2,Ereg,Etv1,Fam104a,Fignl2,Fndc3b,Grin2a,Gtf2a1,Heg1,Hgf,Hhip,Hipk3,Hnrnpd,Homer1,Hoxb4,Hrk,Il1rapl1,Inhba,Inhbb,Ireb2,Jade1…	2.172	1.27603e-07	2.46869e-06	1.958	4.47648e-06	4.6898e-05	0.723786
miR-200c-3p	miR-344d-3p_miR-410-3p	Adipor2,Aff1,Aff4,AI593442,Arid2,Arid4b,Atp11a,Avl9,Baz2b,Bhlhe41,Brwd3,Cask,Cbx4,Cdh11,Cdon,Chd2,Creb5,Crebbp,Crk,Csnk1g1,Csrnp3,Csrp2,Cul5,Dact1,Dcaf5,Dnajb14,Dock9,Dtna,Dusp1,Elavl4,Ets1,Fam120c,Fbxo33,Fbxo42,Fgf18,Fmnl2,Fosb,Foxf1,Foxk1,Glg1,Gm20390,Hcn1,Hlf,Hook3,Hs2st1,Hs3st1,Hspa13,Igsf3,Inpp4a,Ip6k1,Iqsec1,Kdm7a,Klf12,Klf3,Klhl29,Lmtk2,Lphn2,Maf,Mafg,Matr3,Med13,Mex3d,Mga,Mmp16,Msl2,Msn,M…	2.418	1.27079e-07	2.46869e-06	1.909	7.02018e-05	0.00043812	0.76476
miR-25-3p_miR-363-3p_miR-92a-3p_miR-92b-3p	miR-582-5p	Adamtsl1,Ado,AI593442,Ankrd13c,Ankrd44,Arrdc3,Atrx,Azin1,BC030336,Bcl11b,Ccdc71l,Cdk6,Cnst,Col12a1,Creb1,Crem,Csmd1,Cux1,D16Ertd472e,D1Ertd622e,Dab2ip,Dag1,Ddx3x,Dtnbp1,Dyrk2,Eif4g2,Eif5b,Epc2,Eps8,Fbxo33,Fmr1,Fnbp4,Fndc3b,Fosl2,Foxp1,Foxp2,Gnpda2,Golga3,Golga4,Gramd1b,Gria4,Grid2,Gtf2a1,Hif1a,Hnrnpu,Ikzf4,Kcnh7,Klf12,Kmt2e,Ldlrad4,Lyrm5,Map1b,Map2k4,Mapk8,Mef2d,Mitf,Mtdh,Mtf2,Myo1b,Naa15,Nacc2,N…	2.667	1.23798e-07	2.46869e-06	2.561	3.89326e-07	6.31187e-06	0.960676
miR-101a-3p	miR-26b-5p	1110002E22Rik,Acvr1c,Ammecr1,Ankrd11,Ankrd52,Anks1,App,Arhgap26,Arhgap32,Arid2,Aspn,Atad2b,Baz2b,Bbx,Bicd2,Camsap2,Cblb,Ccnj,Cdh11,Cdk8,Cep350,Col10a1,Col19a1,Cpeb3,Creb1,Crebrf,Dcaf7,Dcbld2,Ddx3x,Derl2,Dido1,Dlg5,Dmd,Dnmt3a,Dyrk1a,Edem3,Eif4g2,Esco1,Ezh2,Fa2h,Fam84a,Fign,Foxp1,G3bp2,Gabra4,Gad2,Gatsl2,Grin2a,Gsk3b,Hapln1,Has2,Hgf,Hoxd4,Ick,Kbtbd8,Kcnb2,Kcnh7,Kdm6a,Kif21b,Klhl24,Kpna3,Lhx1,Lrch1,…	2.244	1.58188e-07	3.01728e-06	2.282	6.22838e-08	1.4345e-06	0.816656
miR-124-3p	miR-27a-3p	1700025G04Rik,4933426M11Rik,Abca1,Acsl1,Adam19,Adcy6,Aff4,Ago2,AI593442,Ak2,Ak4,Aldh1l2,Ammecr1l,Ankib1,Anks1,Antxr2,Arhgap32,Arhgef6,Arid5b,Arih1,Atad2b,Atl3,Bahd1,Baz2b,Bmp3,Bmpr1a,Braf,Brat1,Brwd3,Btg2,C1galt1,Cacnb2,Cadm1,Camta1,Casc3,Cbfb,Ccdc50,Ccny,Cdc14b,Cdk18,Cep85l,Chst1,Clmn,Clock,Cnot1,Cpd,Creb1,Crebrf,Csnk1d,Csrp2,Ctdsp2,Dennd6a,Dll4,Dpy19l3,Dtna,Dtx4,Ebf3,Ece1,Edrf1,Efnb2,Ehd3,Ell2,…	1.741	1.57596e-07	3.01728e-06	1.555	2.85598e-05	0.000209824	0.497968
miR-128-3p	miR-140-3p	Adam10,Aldh5a1,Appbp2,Arhgap12,Arhgap18,Atp2b1,Bahd1,Bcl3,Bend4,Bicc1,Bmf,Brpf3,Car12,Casc3,Ccdc88c,Ccnj,Clcn6,Cmtr1,Crkl,D15Ertd621e,D630045J12Rik,Dcp2,E2f3,Ece1,Elmo1,Enah,Ephb2,Fam222b,Fbxo33,Fubp3,Furin,Gapvd1,Gdf11,Gm7120,Greb1l,Gria1,Gsk3b,Hic1,Hoxa10,Hsf2,Hyou1,Ipo7,Kcnj3,Kdm7a,Kif5b,Kpna3,Lif,Lrrc58,Lsm1,Ltbp1,Mafg,Mboat2,Meis2,Met,Mxi1,N4bp1,Nab1,Nav3,Ncan,Ncoa7,Ndst1,Nf1,Nol4,Nova1,Nrg1…	2.559	1.59078e-07	3.01728e-06	2.053	4.00276e-05	0.000278561	0.829459
miR-27a-3p	miR-29a-3p_miR-29b-3p_miR-29c-3p	1810013L24Rik,4833424O15Rik,Acvr2a,Adam19,Adamts10,Adamts6,Aff4,Ago2,AI118078,AI593442,Ammecr1l,Ank1,Ank3,Antxr2,Apc,Appbp2,Arpp19,Arrdc4,Asic1,Atad2b,Atp2b1,Bahd1,Bbc3,Bcorl1,Bmpr1a,Brwd3,Btg2,C77370,Calm3,Camk1d,Camta1,Ccnj,Ccnt2,Ccnyl1,Cdk6,Cemip,Cep85l,Clcn5,Clk2,Clmn,Clock,Cnnm2,Cnr1,Col27a1,Cpeb3,Daam1,Dab2ip,Dcaf12,Dcaf7,Dcp2,Dcun1d4,Dcx,Dennd6a,Dot1l,Dtx4,E2f7,Enah,Fam126b,Fam134c,Fam193b…	1.971	1.62837e-07	3.06852e-06	1.736	1.63674e-05	0.000136618	0.615062
miR-124-3p	miR-320-3p	4933426M11Rik,Aff4,Ago2,Ago3,Ak4,Ankfy1,Ankrd13a,Ap3m1,Ar,Arf2,Arfgef2,Arid5b,Armc1,Asxl2,Atf7,Atl3,Bahd1,Bmpr1a,Brwd3,Btg2,Cacnb4,Camta1,Caskin1,Ccdc117,Ccnd2,Cdh2,Cdk13,Chic1,Cmpk1,Cmtr2,Cpd,Cpeb1,Crebrf,Crkl,Cux1,D16Ertd472e,Desi2,Dmd,Dtna,E130308A19Rik,Eea1,Eif3j1,Ell2,Enah,Epn2,Ern1,Eya4,Faf2,Fam134b,Fam135b,Fam199x,Fam204a,Fbxo28,Fbxo42,Flrt3,Foxq1,Fxr1,Fzd8,Gabpb1,Gabpb2,Gnai1,Gnpda2,Gpr10…	1.982	1.75285e-07	3.28179e-06	2.043	2.49209e-07	4.33452e-06	0.699263
miR-27a-3p	miR-98-5p_let-7d-5p_let-7e-5p_let-7f-5p_let-7g-5p	Abcb9,Abhd17c,Abl2,Acot11,Acvr1c,Acvr2a,Ago2,Ammecr1l,Appbp2,Arhgap32,Arid1b,Arpp19,Arrdc4,Arsi,Atpaf1,B3gnt7,Bahd1,Bbx,BC030336,Bend4,Braf,Brwd3,Btg2,C1galt1,Cbfa2t3,Ccnj,Ccnt2,Ccny,Cdc14b,Cdk6,Cdyl,Cecr6,Celf1,Cep135,Cep85l,Chd7,Clcn5,Col27a1,Cpd,Cpeb3,Cpeb4,Dcx,Dnajb9,Dst,Dtx4,E2f6,Edem3,Elf4,Fam104a,Fam126b,Fam84b,Fbxl14,Fbxo32,Fgd6,Fign,Fndc3a,Foxp2,Frk,Fstl4,Fzd3,Fzd4,Gabra6,Garem,Gfod1,Gip…	1.962	1.77382e-07	3.29976e-06	1.678	3.56352e-05	0.000254087	0.595783
miR-181a-5p_miR-181b-5p_miR-181c-5p	miR-19a-3p	1810011O10Rik,2210018M11Rik,Acot13,Acsl1,Adamts18,Adcy1,Adcy9,Aff1,Aftph,Ago2,Ankrd50,Ano1,Ar,Arrdc3,Asxl2,Atf2,Atp11a,Atp2b2,Atxn1,B630005N14Rik,Bcl2l11,Bend3,Bend4,Bmpr2,Bptf,Braf,Calm1,Cblb,Cbx7,Cdc42bpa,Cdc73,Cecr2,Chic1,Clip1,Clock,Cluh,Cnksr2,Cnot6l,Cnr1,Cpd,Cpeb4,Crebrf,Csnk1g1,Cul5,D10Bwg1379e,D1Ertd622e,Dcbld2,Dcp2,Dcun1d3,Ddx3x,Dmxl2,Dnajc16,Dnal1,Dock10,Dock4,Dyrk2,Eif4a2,Elavl2,Epc2,E…	1.881	1.81904e-07	3.36233e-06	2.08	2.49222e-09	8.12631e-08	0.682086
miR-23a-3p_miR-23b-3p	miR-25-3p_miR-363-3p_miR-92a-3p_miR-92b-3p	Adam10,Adam19,Adam23,Ago2,Ago3,Atxn1,Atxn7,B3galt2,BC005537,Bcl11b,Bmp2k,Braf,Cadm2,Cbfa2t3,Ccdc171,Ccnl2,Cep350,Cfl2,Chst7,Chsy3,Cnot2,Cpeb3,Cpeb4,Ctnnbip1,Cul3,Cux1,Dab2ip,Dennd1b,Dlgap2,Dmxl1,Dpp10,Dusp5,Dyrk2,Eomes,Epg5,Erbb2ip,Esco1,Evx2,Exoc5,Fam126b,Fam196a,Fam84a,Fbn1,Fbn2,Fli1,Fmr1,Fnip1,Fnip2,Foxp2,G3bp2,Gabra3,Gap43,Glce,Glyr1,Gpr21,Grk5,Gxylt1,Hand2,Has2,Hipk3,Hnrnpu,Hoxa3,Hoxc11,Hoxd…	2.082	1.98327e-07	3.64269e-06	2.068	2.9757e-07	5.02062e-06	0.729955
miR-101a-3p	miR-495-3p	1810013L24Rik,2210018M11Rik,Abhd17c,Ago3,AI593442,Appbp2,Arhgap32,Arhgap5,BC005537,Bend4,Bmpr1b,Bzw1,Cacna1d,Cbfa2t2,Cbl,Cbx4,Ccnt2,Cdc14a,Cdk8,Cep170,Chic2,Clcn3,Ctbp2,Cux1,Dag1,Dcbld2,Ddit4,Ddx3x,Dido1,Dmd,Dnmt3a,Dusp1,Dyrk1a,Dyrk2,Erbb4,Ets1,Exoc5,Fam126b,Gad2,Gja1,Glcci1,Gm10797,Gmps,Gse1,Gzf1,Hnrnpf,Hnrnph2,Hnrnpu,Kcnb2,Kcnn3,Lingo2,Maml3,Map3k2,Map3k4,Mapk6,March7,Mast4,Mbnl2,Mef2a,Megf9,Me…	2.368	2.05878e-07	3.75759e-06	2.494	4.48398e-08	1.07541e-06	0.887967
miR-19a-3p	miR-493-5p	2210018M11Rik,Abr,Acot13,Adcy1,Adnp,Ago1,Akap1,Ankrd12,Ankrd50,Ar,Arfgef1,Arhgap12,Arhgap5,Asb7,Asxl2,Atf7ip,Bace1,Barhl2,Bcl2l11,Bcl7a,Bnc2,Bptf,Bsn,Btaf1,Btg1,Bzrap1,C1ql1,Ccnt2,Cdc73,Cobll1,Cul5,Cux1,D230025D16Rik,Dcun1d3,Ddx3x,Elavl1,Etl4,Etnk1,Etv1,Fam179b,Fbxo32,Fezf2,Fut9,Fxr1,Grb10,Grin2a,Gskip,Hecw2,Hhip,Hipk1,Inhba,Jade1,Kazn,Kcnb2,Kdm1b,Kdm6a,Kif1b,Kpna4,Limch1,Lphn2,Lpp,Lrp11,Lrp12,Ma…	2.271	2.14479e-07	3.89012e-06	1.808	0.000128212	0.000707786	0.706221
miR-137-3p	miR-200c-3p	1810013L24Rik,6430573F11Rik,Acap2,Adcy2,Adcy9,Ago2,Ago3,AI593442,Akap2,Akt2,Ankrd28,Ankrd44,Ankrd52,Ap3s1,Arid4b,Asf1a,Atxn1,Atxn1l,Bach2,Bbx,BC030336,Bcl11b,Bnip3l,Brsk2,Brwd3,C030046E11Rik,Cacna1c,Ccny,Cdh11,Cdh20,Cfl2,Chd9,Clasp2,Cnep1r1,Cops2,Creb5,Crkl,Csmd3,Csnk1g3,Cux1,Dag1,Dcun1d1,Ddx3x,Desi1,Desi2,Dmrt2,Dnajb5,Dusp1,Dyrk2,Eif3j1,Elmod2,Eps8,Esrrg,Fam3c,Fam76b,Fat3,Fbxo33,Fbxw7,Fgd4,Fli1,…	1.925	2.40758e-07	4.33962e-06	1.648	5.44786e-05	0.000358496	0.577244
miR-144-3p	miR-26b-5p	Abca1,Abhd2,Abi2,Acbd5,Als2,Ammecr1,Ankrd11,Anks1,App,Arfgef1,Arhgap26,Arid2,Atad2b,Atxn7,Baz2b,Bbx,Bicd2,Brwd3,Camkk2,Camsap2,Cdh11,Cdh2,Cdh20,Cdk8,Cdv3,Cldn25,Col10a1,Cpeb3,Creb1,Crebrf,Cttnbp2nl,Dcbld2,Depdc1b,Dido1,Dlg5,Dmd,Dyrk1a,Eif4g2,Eif5,Elavl2,Esco1,Esrrg,Ezh2,Fam84a,Fam98a,Fign,Foxp1,Gatsl2,Gltscr1l,Grin2a,Gsk3b,Hapln1,Hgf,Ick,Kbtbd8,Kcnb2,Kcnh7,Kdm6a,Kpna3,Kpna6,Lhx1,Map3k9,Mapk6,Mark…	2.13	2.51934e-07	4.51304e-06	2.04	1.00889e-06	1.39419e-05	0.734536
miR-200c-3p	miR-27a-3p	1810013L24Rik,Acvr2a,Adamts6,Aff3,Aff4,Agfg1,Ago2,AI593442,Ammecr1l,Amotl2,Ank1,Ank3,Apaf1,Arid2,Arih1,Arl8b,Atp11c,Atrx,Baz2b,Bbx,BC030336,Bmi1,Brsk2,Brwd3,C78339,Cab39,Cadm1,Cblb,Ccnj,Ccny,Ccnyl1,Cdh11,Cdyl,Celf1,Cers6,Chd2,Chst2,Ckap4,Cpd,Creb1,Csnk1g1,Csrp2,Cyp1b1,Dcaf7,Dcp2,Dcun1d4,Dnajb9,Dot1l,Dtna,E130309F12Rik,Edem3,Ednra,Efnb2,Elavl2,Ell2,Fam120c,Fbxo33,Fbxw7,Fign,Fosb,Fstl4,Fubp1,Fyn,Fz…	1.899	2.65479e-07	4.7265e-06	1.839	7.45227e-07	1.08391e-05	0.625275
miR-101b-3p	miR-495-3p	1810013L24Rik,2210018M11Rik,Abhd17c,Abhd2,Acsl6,Acvr1b,Ago3,AI593442,Ap1g1,Apc,Appbp2,Arhgap5,BC005537,Bmp2k,Bmpr1b,Bzw1,Cacna1d,Camk2n1,Cbfa2t2,Cbll1,Cbx4,Ccnt2,Cdc14a,Cdk17,Cdk6,Cdk8,Cep170,Chsy1,Clpx,Cpne4,Crebbp,Crebzf,Csnk1a1,Ctbp2,Cux1,D15Ertd621e,Dact1,Dcbld2,Dido1,Dmd,Dnmt3a,Drp2,Dusp1,Dyrk1a,Dyrk2,Epc2,Erbb4,Ets1,Exoc5,Fam126b,Fbxo32,Foxg1,Frmd4a,Fubp1,G3bp1,Gja1,Glcci1,Gzf1,Hipk1,Hmgcr,…	2.075	2.85635e-07	5.05434e-06	2.761	1.87863e-11	1.06898e-09	0.872777
miR-129-1-3p_miR-129-2-3p	miR-493-5p	Ank1,Ankrd52,Bace1,Bcl7a,Bsn,Camk2n1,Camkk2,Casc4,Clasp1,Creb1,Dcun1d3,Dgki,Dlgap2,Dnajc14,Etl4,Fbrs,Flrt2,Fmnl2,Fubp1,Gabra1,Grin2a,Grin2b,Hmgcs1,Hnrnpa3,Klf3,Klhl13,Kpna4,Lingo2,Map3k1,Mecom,Med1,Memo1,Mex3a,Mxd1,Nav2,Nbea,Nmnat2,Pag1,Paip1,Pax9,Pik3r1,Pikfyve,Rasal2,Rgs17,Rims3,Rnf34,Scn3b,Sec63,Setd1b,Slitrk5,Stt3b,Stxbp5l,Tanc2,Tbc1d22b,Timm23,Tm9sf3,Tmem151b,Tmem33,Tnrc6b,Trps1,Usp32,Vangl2…	3.399	2.89433e-07	5.0905e-06	2.351	8.17787e-05	0.000492369	1.03916
miR-101b-3p	miR-124-3p	1190002N15Rik,2900026A02Rik,Abca1,Abhd2,Abtb2,Ago3,AI593442,Alcam,Ammecr1,Anks1,Antxr2,Ap1g1,Arid5b,Arrdc3,Atad2b,Atxn1l,Bach2,Baz2b,Bcl2l11,Bicd2,Bmpr1b,Cacnb2,Cadm1,Camta1,Casc4,Cbll1,Ccdc50,Ccdc71l,Cdc42ep3,Cebpa,Cep350,Chodl,Chsy1,Cpeb1,Creb1,Crebrf,Ctdspl,Cux1,Dact1,Dip2b,Dlg5,Dmd,Dtna,Dyrk2,Ebf1,Ece1,Eea1,Efna5,Efnb2,Elk3,Elovl5,Enah,Epha7,Epn2,Ets1,Etv1,Ezh2,Fam199x,Fam204a,Fam222b,Fam53b,…	1.843	3.04422e-07	5.31376e-06	1.764	7.47011e-07	1.08391e-05	0.589489
miR-344d-3p_miR-410-3p	miR-495-3p	8030462N17Rik,Abhd13,AF529169,AI593442,Akirin1,Appbp2,Arhgap5,Atf1,Bend4,Bhlhe41,Bmp2k,Brwd3,Camk2n1,Cbx4,Cep97,Chd7,Chic2,Cnot2,Cops7b,Cpsf6,Crebbp,Csrp2,D1Ertd622e,Dact1,Dhx40,Dlg1,Dnmt3a,Dusp1,Elavl4,Ets1,Etv3,Ezr,Fbxo42,Fchsd2,Fgf7,Fgfr1op,Fzd8,Gad1,Grin2b,Hcn1,Igf1,Igf1r,Igf2bp1,Jade1,Kctd16,Kirrel,Lphn2,Mapk10,Mapre2,Med12,Mmp14,Mob1b,Mtmr12,Myt1,Ndst1,Nfib,Nhlh2,Nr2f2,Pak4,Papd7,Pappa,Pde3…	2.576	3.05788e-07	5.31376e-06	2.44	8.29858e-07	1.18633e-05	0.919118
miR-222-3p	miR-26b-5p	1110002E22Rik,8030462N17Rik,Ammecr1,Ankib1,Ankrd52,Arhgap32,Atad2b,Atpaf1,Atxn7,Azi2,Baz2b,Bmp2k,Brwd3,Cacnb4,Casz1,Ccdc171,Cd2ap,Cdh2,Cdk8,Cdv3,Chfr,Chsy1,Cldn25,Cmtm4,Cox5a,Crebzf,Dcun1d1,Dennd1b,Dnaja2,Elavl2,Emx2,Esr1,Etv3,Fbxo28,Fign,Foxp1,Foxp2,Hipk1,Hipk2,Igsf3,Ipo7,Itgb8,Kcnh7,Kmt2c,Kpna2,Map3k2,Mapk6,Mark1,Megf9,Mgat4a,Mier3,Nap1l5,Nlk,Nova1,Pdik1l,Ppp1r15b,Ppp3r1,Ptbp2,Pura,Rbm24,Rc3h2,…	2.864	3.12065e-07	5.37026e-06	2.47	3.44383e-06	3.8145e-05	0.978219
miR-23a-3p_miR-23b-3p	miR-495-3p	1810013L24Rik,Ago3,Appbp2,Ar,Asxl3,Atrn,BC005537,Bcl11b,Bmp2k,Braf,Cbfa2t2,Cbll1,Cbx5,Ccar1,Ccnt2,Cdk17,Celf1,Cep85l,Chd7,Chsy1,Chsy3,Clcn3,Cnot2,Cpsf6,Crebbp,Crebzf,Crim1,Csrp2,Cux1,Dcbld2,Dennd1b,Dlg1,Dlgap2,Dnmt3a,Dpf1,Dpp10,Dyrk2,Eif4ebp2,Elavl4,Ell2,Ephb2,Erbb4,Etf1,Exoc5,Fam126b,Fbxo32,Fip1l1,Gabrb3,Gdf7,Ggnbp2,Gja1,Gmps,Gpr22,Hdx,Hnrnpu,Jade1,Kdm4a,Kmt2d,Lhx4,Lpgat1,Lphn2,Lpp,Map3k1,Mapre2…	2.107	3.12741e-07	5.37026e-06	1.818	3.90303e-05	0.000275042	0.671501
miR-101b-3p	miR-155-5p	Acbd3,Acvr1,Ago3,Antxr2,Apc,Arid2,Atxn1l,Camta1,Creb1,Crebrf,Csnk1a1,Cux1,D15Ertd621e,Dyrk2,Ebf1,Elavl2,Emp2,Enah,Ets1,Fam168a,Fam84a,Fat1,Fubp1,Gpd1l,Gria4,Gsk3b,Hnrnpa3,Kbtbd2,Kcna1,Kcnh7,Kdm7a,Klf3,Kras,Lcor,Letmd1,March7,Mbtd1,Med14,Mef2a,Mex3b,Mob4,Myb,Ndfip1,Nfe2l2,Nfib,Nkrf,Nova1,Nr2f2,Nr3c2,Nrp1,Nufip2,Pank1,Paxbp1,Pde7a,Pkn2,Pou2f1,Ppig,Ppp1cb,Prox1,Ptchd4,Pura,Rbm47,Rnf111,Rora,Rps6ka5,…	2.55	3.43306e-07	5.86044e-06	4.091	1.12846e-11	7.11909e-10	1.17244
miR-30a-5p_miR-30b-5p_miR-30d-5p	miR-320-3p	4933426M11Rik,Acap2,Aff4,Ago2,Ankrd12,Ankrd52,Ap3m1,Arid5b,Arl8b,Atl3,Bahd1,Brap,Brwd3,Camta1,Caprin1,Ccdc104,Ccdc117,Cdh20,Cep170,Chic1,Crk,Crkl,D630045J12Rik,Dag1,Dcp1a,Dcun1d3,Dennd5b,Desi2,Dhx40,Dmd,Dtna,Edc3,Eea1,Ell2,Ermap,Esrrg,Evx2,Extl2,Eya4,Faf2,Fam126b,Fam155a,Fam160b1,Fam196a,Fam199x,Fbxl17,Fbxo28,Fbxo42,Fxr1,Fzd3,Gmeb1,Grin2a,Gxylt1,Helz,Hic2,Hipk2,Hoxb4,Ide,Igf1r,Ikzf2,Ino80d,Itsn1,…	1.994	3.47438e-07	5.89629e-06	1.905	5.07312e-06	5.14762e-05	0.667312
miR-101a-3p	miR-128-3p	2410004B18Rik,Abcc5,Abhd17b,Abhd17c,Acvr1c,Adamts10,Adcy6,Afap1,Agfg1,Ago3,AI593442,Aldh1l2,Anks1,Apba2,Appbp2,Arhgap32,Arid2,Arid4b,Asap1,Atp8a1,Baz2b,Bbx,Bend4,Cacnb2,Ccnj,Ccnt2,Cdh11,Cdh5,Clcn3,Cpeb3,Creb1,Crebrf,Dcaf7,Dcbld2,Dgki,Dlgap3,Dot1l,Ece1,Edem3,Efnb2,Elfn2,Enah,Erp44,Eya1,Fam126b,Fam222a,Fam222b,Fam78a,Fam84b,Fbxl14,Fbxw7,Fga,Fign,Flrt3,Fryl,Gab1,Galnt3,Gcc2,Glra2,Gmps,Gsk3b,Hapln1,H…	2.025	3.72212e-07	6.27999e-06	2.277	3.24285e-09	1.02291e-07	0.764214
miR-130b-3p_miR-301b-3p	miR-200c-3p	2700081O15Rik,Aak1,Abcb7,Acvr2a,Adcy2,Aff3,Agfg1,Ago2,Ago3,Akap7,Ankrd28,Ankrd52,Appl1,Arid4b,Asxl3,Atp11a,Atxn1,Bach2,Bbx,Bhlhe41,Blcap,Bptf,Brwd3,Btf3l4,Cblb,Ccny,Cdc73,Cfl2,Chd9,Clip1,Cnot6,Col4a3bp,Creb1,Creb5,Csnk1g1,Csrp2,Dcp2,Dlc1,Dnajb9,Efnb2,Elmod1,Fam178a,Fam179b,Fam57a,Fermt2,Fign,Fmr1,Foxf2,Fubp1,Fyn,Gatad2b,Gpatch8,Grin2a,Hecw2,Hipk2,Hipk3,Hlf,Hnrnpd,Inhba,Itpr1,Jmy,Kcna2,Klf13,Klf3,…	2.087	3.93948e-07	6.6083e-06	1.86	7.25707e-06	7.04348e-05	0.678152
miR-130b-3p_miR-301b-3p	miR-144-3p	Abca1,Acbd3,Acbd5,Acsl4,Adcy1,Agfg1,Ago2,Ago3,Ankrd12,Arfgef1,Arid4b,Arrdc3,Asxl3,Atp2b2,Atxn1,B230219D22Rik,Bach2,Bbx,Bcl2l11,Bmpr1b,Brwd3,Btbd3,Camta1,Ccdc85a,Ccdc88a,Cdc14a,Cdk19,Cds1,Cdv3,Cep170,Cpeb1,Creb1,Dcbld2,Dip2c,Dlc1,Dock3,Efnb2,Enah,Erbb4,Fam179b,Fam222a,Fam84a,Fam98a,Fign,Fmr1,Fzd6,Gclc,Gja1,Grin2a,Heg1,Hipk3,Ikzf4,Jmy,Katnbl1,Kbtbd8,Klf3,Lcor,Ldlrad4,Lrrtm2,Map3k9,Mbnl1,Mdm4,Mecp2,…	2.202	3.96925e-07	6.61999e-06	2.224	2.79466e-07	4.77066e-06	0.794337
miR-106a-5p_miR-17-5p_miR-20a-5p_miR-20b-5p_miR-93-5p	miR-15b-5p_miR-195a-5p_miR-497a-5p	1700021K19Rik,1810013L24Rik,2410127L17Rik,Abcg4,Abl2,Acsl4,Actr1a,Adal,Adamts5,Aff4,Ago1,Ago2,Ago3,Akt3,Ankib1,Ankrd33b,App,Arhgap35,Atg14,Atxn1l,BC030336,Bcap29,Bcl2l2,Bhlhe41,Cacul1,Ccnd1,Ccnd2,Ccnt2,Cdc37l1,Chd5,Chd9,Chic1,Clock,Cmpk1,Cnot6l,Cntnap1,Crebrf,Crim1,Crk,Csf1,Cyp26b1,Dcaf8,Dedd,Dlgap2,Dnajc16,Dync1li2,Dyrk2,E2f3,Epha7,Etnk1,Ezh1,Fam134a,Fam160b2,Fam189a1,Fam219b,Fam45a,Fam60a,Fbxo1…	1.877	4.00197e-07	6.63641e-06	2.081	8.0618e-09	2.46267e-07	0.681262
miR-15b-5p_miR-195a-5p_miR-497a-5p	miR-374c-5p	1200014J11Rik,Acsl4,Ago2,Ahcyl2,Ankib1,Ap2a1,App,Aqp11,Arhgap5,Arl3,Ash1l,Atg14,Atp13a3,Atxn1l,Bace1,Bcl2,Bcl2l2,Bptf,Braf,Btaf1,C030046E11Rik,Cacul1,Capza2,Cask,Caskin1,Cbx5,Ccny,Ccnyl1,Cdk17,Chd2,Cpeb3,Crk,Crkl,D15Ertd621e,Dcaf5,Eif3a,Eif3j1,En2,Exoc3l2,Fam193a,Fam60a,Fchsd2,Fermt2,Fndc3b,Gnai3,Golga1,Gpc6,Gpr174,Gsk3b,Gtf2a1,Hgf,Hipk3,Hoxb4,Hpse2,Il1rapl1,Jarid2,Kctd1,Kctd4,Kpna6,Lcor,Lphn2,Lr…	2.099	4.25871e-07	7.02203e-06	1.874	1.72193e-05	0.000141961	0.684768
miR-106a-5p_miR-17-5p_miR-20a-5p_miR-20b-5p_miR-93-5p	miR-200c-3p	1810013L24Rik,2700081O15Rik,Aak1,Actr1a,Adcy2,Adipor2,Aff4,Ago2,Ago3,Akt3,Ankrd28,Ankrd52,Aplp2,Arhgef4,Arid4b,Arl5a,Asf1a,Asxl3,Atxn1,Atxn1l,Bbx,BC030336,Bcl11b,Bhlhe41,Bicd2,Bnc2,Brms1l,Ccnj,Cers6,Cfl2,Chd9,Cnot6,Col4a3,Creb1,Creb5,Crk,Crybg3,Csnk1g1,Csrnp3,Csrp2,Ctdspl2,Dennd5b,Dnajb14,Dnajb9,Dock4,Dyrk2,E2f3,Egr3,Eif5a2,Eif5b,Elavl2,Eri1,Fam3c,Fam57a,Fam60a,Fgd1,Fgd4,Fign,Flt1,Fnbp4,Fndc3b,Fo…	1.871	4.30276e-07	7.05458e-06	1.876	4.752e-07	7.41414e-06	0.627807
miR-101b-3p	miR-106a-5p_miR-17-5p_miR-20a-5p_miR-20b-5p_miR-93-5p	1810013L24Rik,2210018M11Rik,Abca1,Abhd2,Acsl4,Acvr1b,Ago3,Ankrd17,Ankrd28,Ankrd52,Aplp2,App,Arhgap26,Arhgef3,Arid4b,Atp2b2,Atxn1,Atxn1l,Bbx,BC030336,Bcl2l11,Bicd2,Bmp2k,Camk2n1,Camta1,Ccdc50,Ccdc71l,Ccng2,Ccnt2,Cdc42ep3,Cep170,Creb1,Crebrf,Csnk1a1,Ctdspl2,Dcbld2,Dip2c,Dstyk,Dyrk1a,Dyrk2,Eea1,Eif4g2,Eif5a2,Eif5b,Elavl2,Elk3,Epha7,Etnk1,Etv1,Fam126b,Fam168a,Fam199x,Fam60a,Fat4,Fbxl3,Fem1c,Fign,Fndc…	1.922	4.34004e-07	7.07573e-06	1.948	1.60216e-07	3.07912e-06	0.660085
miR-130b-3p_miR-301b-3p	miR-493-5p	Adam23,Adcy1,Aff3,Agfg1,Ago1,Akap1,Ankrd12,Ankrd28,Ankrd52,Ar,Arfgef1,Arhgap12,Asxl2,Atf7ip,Barhl2,Baz1a,Bbx,Bcl2l11,Bhlhe41,Bptf,Btaf1,Btg1,Bzrap1,C1ql1,Cdc14a,Cdc73,Cnot2,Creb1,Csrp2,Cul3,D230025D16Rik,Dcun1d3,Dip2a,Dip2c,Dll1,Enah,Endod1,Etnk1,Fam178a,Fam179b,Faxc,Fermt2,Fubp1,Fut9,Fxr1,Gpd2,Grb10,Grin2a,Hecw2,Hivep2,Inhba,Jade1,Klf3,Larp4,Lrp12,Mapk1,Mbd2,Mbnl3,Mctp1,Memo1,Mfsd6,Mllt10,Mon2,M…	2.431	4.43475e-07	7.16829e-06	2.193	4.85612e-06	4.97967e-05	0.836787
miR-495-3p	miR-543-3p	1810013L24Rik,AF529169,Ankrd13c,Appbp2,Arhgap32,Arhgap44,Arih1,Asxl3,Atrn,Bai3,Bend4,Bhlhe41,Braf,Cacna2d1,Camk2g,Cand1,Cbx5,Ccar1,Ccnt2,Cdh2,Cep85l,Chsy3,Clock,Clpx,Crebbp,Ctbp2,Cyb5b,Cyp26b1,D1Ertd622e,Dgat2,Dnmt3a,Elavl1,Elavl4,Epc2,Erbb4,Etv3,Fbxo8,Fignl2,Gskip,Hcn1,Hnrnpu,Hoxa10,Hp1bp3,Ireb2,Kcng3,Kcns2,Kremen1,Mmp14,Mtf2,Nell2,Nfib,Nmt2,Npcd,Nr6a1,Nsun3,Nwd2,Onecut2,Pak4,Pcgf5,Pde4d,Pde7a,P…	2.633	4.44621e-07	7.16829e-06	2.058	8.45128e-05	0.000504642	0.844929
miR-101a-3p	miR-369-3p	1810013L24Rik,Acbd3,Adcy5,Arhgap5,Arid2,Bicd2,C030046E11Rik,Cbx4,Cebpa,Cep350,Creb1,Crebrf,Cux1,Dip2c,Dmd,Dr1,Dyrk1a,Ebf1,Ece1,Efna5,Efnb2,Eif4g2,Etv5,Eya1,Fam222b,Gm12353,Gmpr,Grin2a,Gsk3b,Heg1,Hgf,Ick,Ikzf2,Ino80d,Ipo5,Iqsec1,Kcnn3,Klf3,Klf7,Lcor,Lrig2,Mbnl1,Mbnl2,Med13,Mef2d,Met,Mex3b,Mob4,Mpp5,Msx1,Nipa2,Nog,Nova1,Nptx1,Nr2f2,Nr6a1,Onecut2,Pappa,Pappa2,Pde4d,Pikfyve,Plxna2,Pnrc1,Ppargc1b,Pptc…	2.484	4.60293e-07	7.37994e-06	2.182	1.43107e-05	0.000122869	0.845056
miR-130b-3p_miR-301b-3p	miR-30a-5p_miR-30b-5p_miR-30d-5p	Abcb7,Acvr1,Adam12,Ago1,Ago2,Ankrd12,Ankrd52,Arfgef1,Arfip1,Arid4b,Asxl3,Atp2b2,Atxn1,B4galt5,B630005N14Rik,Bach2,Bahd1,Baz1a,Bbx,Bcl2l11,Brwd3,Btaf1,Btbd7,C530008M17Rik,Camta1,Cbfb,Cblb,Cep170,Cfl2,Chd9,Chic1,Chst1,Clock,Cnot6,Cpeb4,Csnk1g1,Csnk2a1,Dcp2,Dcun1d3,Dpysl2,E2f7,Edc3,Epc2,Fam13a,Fam43a,Fam45a,Fbxo28,Fign,Fosl2,Foxf2,Frmd6,Fubp1,Fxr1,Fyn,Gclc,Gda,Gja1,Gm527,Gm9923,Gpcpd1,Grb10,Grin2a,H…	1.92	4.70051e-07	7.49498e-06	2.356	4.68903e-11	2.4741e-09	0.754645
miR-101a-3p	miR-6540-5p	Abhd17c,Acvr1c,Agfg1,Ago3,AI593442,Akt3,Ammecr1,Antxr2,Arhgap32,Arhgef3,Atf7ip,Atrx,Bach2,Baz2b,Bcl2l11,Bmpr1b,Cacnb2,Cadm2,Capn2,Ccnt2,Cdc14a,Cdh11,Cep350,Cers2,Creb1,Crebrf,Cux1,Cxadr,D10Bwg1379e,Desi2,Dip2b,Dmd,Dyrk2,Ebf1,Ece1,Efna5,Efnb2,Epn2,Ets1,Etv1,Eya1,Ezh2,Fa2h,Fam199x,Fam222b,Fam78a,Gnpda2,Gpr85,Grin2a,Gzf1,Hipk3,Iffo2,Itga8,Jph1,Kcnb2,Kdm5a,Klf12,Klhl24,Lancl3,Lmnb1,Lonrf1,Magi2,Map3k…	2.145	4.95118e-07	7.78742e-06	1.768	6.55314e-05	0.000412521	0.666494
miR-19a-3p	miR-222-3p	1110002E22Rik,2510009E07Rik,8030462N17Rik,Add3,Adipor1,Ankib1,Arrdc3,Atxn1,Atxn7,BC030336,Bcl2l11,Bend4,Bmf,Bmp2k,Braf,Brwd3,Camta1,Caprin2,Casz1,Cbfb,Cdk19,Chd2,Chmp4b,Chsy1,Dgke,Dnaja2,Dnal1,E130309F12Rik,Elavl2,Emx2,Erbb4,Esr1,Fbxo28,Fmr1,Fndc3a,Foxp1,Foxp2,Gja1,Gtf2a1,Hipk1,Hipk2,Hipk3,Igsf3,Il1rapl1,Itgb8,Kit,Klf7,Lclat1,Lrrtm2,Map3k14,Map3k2,Mapk10,Mapk6,Mdm4,Mex3a,Mier3,Mllt6,Mon2,Mylip,My…	2.572	4.96441e-07	7.78742e-06	2.811	1.72753e-07	3.27666e-06	0.989112
miR-25-3p_miR-363-3p_miR-92a-3p_miR-92b-3p	miR-27a-3p	4932438A13Rik,Adam19,Adamtsl1,Adamtsl3,Aff4,Aggf1,Ago2,AI593442,Ankib1,Arid1b,Arrdc4,Atrx,Baz2b,BC030336,Bmp2k,Braf,Btg2,C77370,Cald1,Calm3,Cbfa2t3,Ccnc,Cd2ap,Cdk6,Chka,Col27a1,Cpeb3,Cpeb4,Creb1,D1Ertd622e,Daam1,Dab2ip,Dcc,Dcx,Dnajb9,Dusp5,Elfn2,En2,Fam126b,Fam196a,Fam84a,Fbxo33,Fbxw7,Foxn3,Foxp2,Fryl,Fubp1,Gata2,Gfpt2,Golga1,Gria3,Gria4,Gtf2a1,Gxylt1,H3f3b,Has2,Hipk3,Hoxb8,Hoxc11,Ikzf2,Ing5,Itga…	2.03	4.94819e-07	7.78742e-06	1.866	4.3526e-06	4.57654e-05	0.665916
miR-30a-5p_miR-30b-5p_miR-30d-5p	miR-582-5p	Acvr1,Adamts6,Ado,Ankrd12,Ankrd17,Ankrd52,Ascc3,Atp2b1,Azin1,B3gat1,BC030336,Bcl11b,Btbd7,Cacna1d,Camk2n1,Camta1,Ccdc178,Ccdc71l,Ccnt2,Chd7,Chfr,Cnst,Cpne8,Csnk1a1,Csnk2a1,D15Ertd621e,Dag1,Dcp2,Dgki,Dip2b,Dmd,Ebf2,Ebf3,Eea1,Eml4,Epc2,Fam199x,Fbxo32,Fndc3b,Fosl2,Fzd2,Fzd3,Gabrb1,Gclc,Gja1,Golga4,Gpcpd1,Gtf2a1,Hipk2,Hnrnpul2,Igf2r,Ipmk,Kcnh7,Klf12,Klhl28,Kmt2d,Kpna6,Larp4,Lpgat1,Lrp6,Lyrm5,Map3k1,M…	2.15	5.3873e-07	8.40535e-06	1.828	8.66735e-05	0.000516481	0.684345
miR-15b-5p_miR-195a-5p_miR-497a-5p	miR-26b-5p	Abl2,Adamts18,Akap7,Akirin1,Ammecr1,Ankib1,Anks1,App,Arhgap32,B4galt1,Bag4,Bcr,Bfar,Bhlhe41,Carm1,Casz1,Ccdc28a,Ccdc6,Ccnd2,Ccne1,Ccnjl,Cd2ap,Cdc37l1,Cdk8,Cdv3,Chac1,Chd6,Chic1,Chordc1,Cnnm2,Cops2,Cops7b,Cpeb3,Crebl2,Crebrf,Dcaf7,Dennd1b,Dlgap2,Dnaja2,E2f7,Eif3a,Entpd7,Epha7,Erc2,Esrrg,Etv3,Fam45a,Fchsd2,Fgf18,Fgf9,Fosl2,Foxp2,Gan,Gga3,Gins2,Gm14698,Gna13,Gsk3b,Has2,Helz,Hephl1,Hgf,Hipk2,Hmga1,Ip…	1.979	5.58154e-07	8.66183e-06	1.784	2.00713e-05	0.000158579	0.630725
miR-194-5p	miR-495-3p	1700025G04Rik,8030462N17Rik,Arhgap5,Atp8a2,Bclaf1,Bmpr1b,Camk2g,Cdh2,Cep170,Cep57,Clcn5,Cnr1,Col4a3bp,D430041D05Rik,Dmd,Dnmt3a,Eif4ebp2,Epc2,Erbb4,Eri1,Exoc5,Fam63b,Gdf11,Glcci1,Glis3,Igf1r,Kdm2b,Kif13a,Lhx6,Lingo2,Lphn2,Mib1,Nacc2,Nell2,Nfat5,Nrk,Nsun3,Ntng1,Nwd2,Onecut2,Paip2,Pak2,Pcmt1,Pgm3,Pnpla8,Ppfibp1,Prickle1,Prkd3,Prr7,Prtg,Psme3,Ralgps1,Rap1b,Rcor1,Rffl,Rheb,Rsbn1l,Runx3,Samd4,Satb1,Sdc…	2.83	5.83975e-07	9.01434e-06	2.387	1.16717e-05	0.000103266	0.955157
miR-124-3p	miR-543-3p	0610030E20Rik,Abr,Acsl1,Adcy1,Adcy6,AF529169,Akap5,Akap6,Anks1,Antxr2,Anxa7,Arhgap32,Arih1,Arl5b,Asf1a,Bach2,Baz2b,Bcl6,Braf,C1galt1,Cacna2d1,Cacnb4,Cask,Ccar1,Ccny,Cdh2,Cep85l,Clmn,Clock,Cpd,Crebrf,Ctdspl,Cxadr,Dgat2,Dnajb14,Dync1li2,Eea1,Elmsan1,En2,Eps8,Ermp1,Etv3,Eya1,Eya3,Eya4,Fam117a,Fam160a1,Fam160a2,Fam199x,Fam76a,Fgfr2,Fign,Fmnl2,Fundc2,Fzd4,Gapvd1,Gnai1,Gnai3,Gnaq,Gpr124,Hipk2,Hnrnpa2b1…	2.016	5.89682e-07	9.05427e-06	1.918	1.08042e-05	9.70704e-05	0.676199
miR-153-3p	miR-340-5p	2510009E07Rik,Abhd13,Ago1,Ago2,Ankrd40,Arhgap23,Arhgap5,Arl4a,Arpp19,Asb7,Atf2,Atf6,Atp13a3,Atp2b4,Bbx,Cadm3,Caln1,Cask,Ccdc50,Chic2,Cir1,Clcn3,Clcn5,Cltc,Crebbp,Cux1,D1Ertd622e,Dcaf5,Dcc,Desi2,Dlg2,Dlgap2,Dmd,Dock9,Dot1l,Edem1,Elavl2,Elavl4,Epha6,Ero1lb,Farp1,Fat3,Fbxl3,Fbxo8,Fign,Flrt2,Fzd3,Galnt3,Gan,Glce,Gmcl1,Gnpda2,Hdlbp,Hecw2,Ide,Iffo2,Igf1r,Ipo7,Irx2,Jade1,Kansl1,Kcna4,Kcnb1,Kcnh5,Kcnh7,K…	2.049	5.96869e-07	9.09646e-06	1.795	1.5764e-05	0.000132986	0.651178
miR-23a-3p_miR-23b-3p	miR-323-3p	1110032F04Rik,Abi2,Adam10,Ago2,Arnt2,Auts2,Btla,Camta1,Cbfa2t2,Cbx5,Chuk,Cpeb4,Dab2ip,Dcun1d1,Ddx31,Dip2c,Dnajc6,Dnmt3a,Dpp10,Egr3,Elk3,Epha5,Esco1,Fmr1,Fnip1,Foxp2,Fut9,Fzd5,G3bp2,Ggnbp2,Gja1,Glce,Gpr22,Grem1,Grem2,Hdgfrp3,Hipk3,Hspa12a,Ing2,Kcnb1,Kdm7a,Khdrbs1,Kitl,Klf3,Kpna4,Lrrc4,Lypla1,Map3k3,Map4k4,Med12l,Mitf,Mphosph9,Nab1,Ndst1,Nfia,Nfix,Nol4,Npr3,Nr6a1,Nrk,Osbpl8,Pde4b,Pja2,Pou4f2,Ppp1cb…	2.486	5.98699e-07	9.09646e-06	1.864	0.000470102	0.00207646	0.7667
miR-106a-5p_miR-17-5p_miR-20a-5p_miR-20b-5p_miR-93-5p	miR-25-3p_miR-363-3p_miR-92a-3p_miR-92b-3p	Aff4,Ago2,Ago3,Alx4,Ankib1,Ankrd13c,Asxl2,Atg14,Atxn1,Atxn1l,BC030336,Bcl11b,Bcl2l11,Bhlhe41,Bmp2k,Bmpr2,Brms1l,Cadm2,Cald1,Cand1,Ccdc171,Ccdc71l,Cd69,Cfl2,Chd9,Chrm2,Cic,Clip4,Creb1,Cul3,D1Ertd622e,Dcaf8,Dlgap2,Dnajb9,Dock4,Dyrk2,E2f3,Egr2,Eif4g2,Eif5b,Elk4,Fam126b,Fam19a1,Fbxo28,Fcho2,Fnbp4,Fndc3b,Fosl2,Foxp1,Fxr1,Gan,Gatad2b,Gdf11,Gid4,Gm14698,Gpc6,Gpr137c,Grhl2,Gxylt1,Has2,Hif1a,Ikzf4,Itpripl…	1.974	6.1806e-07	9.32887e-06	2.107	9.7339e-08	2.09243e-06	0.712664
miR-129-5p	miR-222-3p	Ap3m1,Arnt,Arrdc3,Bcl11b,Bend4,Braf,Camta1,Casz1,Cdh2,Cdv3,Chd7,Crebzf,Emx2,Erbb4,Ets1,Fam214a,Fam222b,Fign,Fmr1,Foxp2,Gpbp1,Gtf2a1,Hmbox1,Hnrnpa3,Hoxc10,Igsf3,Klf7,Kmt2c,Malsu1,Map3k13,Mapre1,Meis1,Mex3a,Myt1l,Nbeal1,Nr2c2,Nufip2,Paip1,Pdik1l,Phf12,Piezo2,Plekha2,Prdm11,Pura,Rfx7,Rims3,Rnf165,Rsbn1l,Sbk1,Stox2,Styx,Sun2,Tcf4,Tet1,Thrb,Tiparp,Tmcc1,Tox,Trabd2b,Ubn2,Vkorc1l1,Ywhag,Zeb2,Zfhx3,Zfp38…	3.339	6.20424e-07	9.32887e-06	3.48	3.88897e-07	6.31187e-06	1.22635
miR-101b-3p	miR-222-3p	Agfg1,AI593442,Ajap1,Ammecr1,Ankrd52,Arrdc3,Atad2b,Atp1b1,Atxn1,Axin2,Baz2b,Bbc3,BC030336,Bcl2l11,Bmp2k,Camta1,Cdk8,Chsy1,Crebzf,Eif5a2,Elavl2,Erbb4,Ets1,Fam222b,Fam53b,Fbn2,Fign,Fmr1,Fndc3a,Fos,Foxp1,Foxp2,Frs2,Galnt18,Gja1,Gnai3,Grm1,Hipk1,Hipk3,Hnrnpa3,Ikzf4,Ina,Kcnh7,Khdrbs2,Lcor,Lifr,Lrrtm2,Map3k13,Mapk6,Mark1,Megf9,Nanos1,Ndfip1,Nkiras1,Nlk,Nova1,Nrk,Nufip2,Pafah1b1,Pbx3,Pogz,Ppargc1a,Ppp2r…	2.574	6.27775e-07	9.39073e-06	1.972	0.000270655	0.00133126	0.812255
miR-101a-3p	miR-148b-3p	Agfg1,Ammecr1,Arhgap5,Arrdc3,Atp8a1,Atxn1,Atxn1l,Bach2,Baz2b,Bbx,BC005537,Bcl2l11,Brpf1,Btbd3,Cacnb2,Cadm1,Cblb,Ccdc85a,Cdc14a,Cdk5r1,Cdk8,Cux1,Cxxc4,Dcun1d3,Dstyk,Dusp1,Dyrk1a,Dyrk2,Efnb2,Epn2,Esco1,Etv1,Fign,Fmr1,Grin2a,Hdgfrp3,Hipk3,Hivep3,Jmy,Kcna1,Kdm6b,Kdm7a,Klf6,Kpna1,Lcor,Lmtk2,Lrch1,Lrp2,Map3k9,March3,Mecp2,Met,Mex3c,Mgat5,Mitf,Mlec,Mmp15,Mtcl1,Mtmr9,Mtss1l,Naa15,Nlk,Nog,Nol4l,Nova1,Nptx…	2.424	6.38086e-07	9.48587e-06	2.045	3.55376e-05	0.000254015	0.800408
miR-200c-3p	miR-26b-5p	A1cf,Adamts6,Akap7,Ankrd52,Arid2,Atf2,Atp11c,Atp6v0a2,Baz2b,Bbx,Bhlhe41,Bicd2,Brwd3,C78339,Cacna1c,Casz1,Cblb,Ccnj,Cdc73,Cdh11,Cdh20,Celf1,Cep350,Chst2,Chsy1,Clasp2,Cops2,Creb1,Crebbp,Csnk1g1,Ctnnd2,Dcaf7,Dcun1d1,Ddx3x,Dennd1b,Depdc1b,Dmd,Dock4,Edem3,Elavl2,Ep300,Esco1,Esrrg,Etf1,Fam178a,Fbxo42,Fgd1,Fgf18,Fign,Foxf2,Foxp1,Frmd4b,Gad2,Gata4,Gatsl2,Gm28048,Gpr146,Gpr161,Greb1l,Grin2a,Hipk1,Hipk2,Ic…	1.971	6.40672e-07	9.48587e-06	1.714	5.04269e-05	0.000337965	0.608685
miR-138-5p	miR-144-3p	5031439G07Rik,Acbd3,Adamts17,Adamtsl3,Adcy1,Aebp2,Ahdc1,Ammecr1,Appbp2,Arfgef2,Arhgap42,Arhgef3,Arrdc3,Asxl3,Cacna2d1,Cbfa2t2,Cdk19,Chst11,Creb1,Ctdspl2,Dcbld2,Dcun1d4,Ebf1,Ebf2,Eif3j1,Erbb4,Ezh2,Fam222b,Fam84a,Fem1c,Fign,Gatsl2,Glcci1,Hipk3,Impact,Iqsec1,Kat6a,Kat6b,Kdm6b,Klf12,Kpna3,Lcor,Lhx1,Limch1,Lsm14a,Mapk6,Marcks,Mast4,Mbtd1,Mbtps2,Msi1,Naa15,Nav2,Neurod1,Nfia,Nfib,Nova1,Nptx1,Papd5,Pappa…	2.542	6.70296e-07	9.87411e-06	2.146	2.04525e-05	0.000160849	0.848278
miR-128-3p	miR-137-3p	Acvr1,Adcy2,Adcy9,Ago2,Ago3,Agpat3,AI593442,Amd1,Arid4b,Axin1,Bbx,BC030336,Bcorl1,Bmp2k,Brwd3,Cables2,Car7,Ccdc85c,Ccny,Cd2ap,Cdh11,Chrm2,Cpeb3,Crkl,Csdc2,Ctdsp2,Ctdspl,D1Ertd622e,Dcbld2,Dcun1d1,Ddi2,Diras1,Diras2,Dnajb1,Dusp5,E2f6,Edrf1,Efr3a,Elfn2,Emx2,En2,Fam126b,Fam134c,Fam135b,Fam222b,Fam78a,Fbxo33,Fbxw7,Foxn3,Fryl,Furin,Fut9,Fzd3,Gabbr2,Gcc2,Gfpt1,Gltp,Gpam,Gria1,Gria4,Gtf2a1,Gucy1a2,H3f3b,…	1.857	6.8917e-07	1.01009e-05	1.683	2.37357e-05	0.000181744	0.56977
miR-124-3p	miR-125a-5p_miR-351-5p	1700019D03Rik,4933426M11Rik,Abcc4,Abhd3,Abr,Adcy1,Adcy6,Ago2,Akap17b,Ankrd44,Antxr2,Arhgef1,Atxn1l,Avl9,B4galt6,Bcl2l13,Bmf,Braf,Btg2,Cbfb,Cbll1,Ccdc71l,Cdh9,Cdr2l,Cgn,Clmn,Creb1,Ctdsp2,D10Bwg1379e,Dennd6a,Dicer1,Dll4,Dtx4,Dusp15,Dusp6,Dyrk2,E130309D02Rik,E2f3,Eaf1,Ece1,Edem1,Elmsan1,Epha7,Ets1,Etv3,Fam129b,Fam135b,Fam78b,Fbxo10,Fbxo42,Fgfr2,Flot2,Fmn1,Fmr1,Gas2l1,Gga2,Ggt7,Gm16515,Gpc4,Gpr153,Gr…	1.877	7.00112e-07	1.02097e-05	1.508	0.00139056	0.00476435	0.52023
miR-138-5p	miR-6540-5p	Acvr2a,Aff3,Ago1,Akap5,Ammecr1,Ap3m1,Arfgef2,Arhgap32,Arhgef3,Asxl2,Cacna2d1,Camta2,Cdr2l,Clock,Cnrip1,Cotl1,Creb1,Csgalnact2,Dcp1a,Desi2,Dnm1,Ebf1,Eif3j1,Emb,En2,Ezh2,Fam219b,Fam222b,Fermt2,Frmd4a,Gabrb1,Gprin3,Grid1,Hdac4,Hepacam,Hipk1,Hipk3,Hmgxb4,Hoxd11,Ing1,Itpripl2,Jazf1,Kank1,Kcna2,Kcnh1,Kcnj3,Kdm5a,Kdm5c,Klf12,Lamc1,Ldhd,Limch1,Macf1,Mapk10,Med19,Med26,Mocs1,Mtf2,Myo1c,Naa15,Nav2,Neurod1,…	2.416	7.27853e-07	1.05102e-05	1.737	0.000701864	0.0027651	0.717136
miR-30a-5p_miR-30b-5p_miR-30d-5p	miR-369-3p	9930021J03Rik,Abat,Actn1,Adam10,Adamts6,Afap1l2,Aff4,Akirin1,Ap2a1,Arid4a,Atp8b2,Braf,Cand1,Capza1,Ccne2,Cdh20,Cdyl2,Celf4,Cep350,Chd7,Cnot6,Cog3,Crk,D3Bwg0562e,Dhx40,Dmd,Drd1a,E2f7,Edc3,Elmod2,Ensa,Faf2,Fbxo42,Fgd6,Fnip2,Foxg1,Fyn,Golga1,Grin2a,Grpel2,Herc2,Hlf,Hoxb3,Ick,Ikzf2,Ino80d,Kcnj3,Kcnn3,Klf8,Ksr2,Larp1,Lcor,Mbnl1,Mbnl2,Med12l,Mef2d,Mex3b,Mmd,Mmp16,Msi2,Mtdh,Nck2,Nf1,Nfia,Nhlh2,Nova1,Nr2…	2.205	7.27966e-07	1.05102e-05	1.805	0.000221599	0.00113218	0.690644
miR-124-3p	miR-31-5p	Adcy6,AF529169,Ago3,Ahcyl1,AI593442,Ak4,Akap17b,Ammecr1,Apbb2,Arhgap32,Arrdc3,Axin1,Bach2,Bahd1,Bcl6,C530008M17Rik,Cacnb2,Cgn,Clcf1,Clock,Csnk1d,Cul5,Ddi2,Ddx6,Dennd6a,Dhcr24,Dicer1,Dmd,Dpy19l3,Dpysl5,Ebf3,Eif4ebp2,Eml5,Eny2,Fam122a,Fam134b,Fam65a,Fign,Fubp1,Fxr1,G3bp2,Gatad2b,Gm28048,Gprin3,Hif1an,Jazf1,Kank1,Kcnn3,Kif2a,Klf13,Lclat1,Lpp,Lzic,Map1b,Map3k1,Mapre1,Mboat2,Mlec,Mphosph9,Naa15,Ncoa2,…	2.3	7.36936e-07	1.05871e-05	2.292	4.02066e-06	4.28969e-05	0.831167
miR-145a-5p	miR-23a-3p_miR-23b-3p	Adam19,Adamts5,Adra2b,Akap12,Ankrd52,Arel1,Atxn7l3b,Auts2,B3gat2,Camsap2,Caprin1,Cfl2,Clcn3,Cnot6l,Cpeb4,Crim1,Ctnnbip1,Ddx31,Dhx15,Ebf1,Ebf3,Eif4ebp2,Elavl4,Elf2,Epn1,Etnk1,Fbxl14,Fgf14,Fli1,Flnb,Fzd7,Gm1564,Gpbp1,Hipk3,Hmbox1,Htr2a,Ipmk,Ipo8,Jph1,Kdm6a,Kdm7a,Klhl15,Klhl28,Kpnb1,Lhfpl2,Maf,Map3k1,Map3k3,Map3k5,Map4k4,Mbtd1,Mdfi,Mdfic,Mdga2,Med12l,Meis1,Mpp5,Naa15,Naa50,Nap1l1,Ndfip2,Nfia,Nfib,No…	2.248	7.76254e-07	1.1097e-05	1.684	0.0006143	0.00249571	0.665606
miR-135a-5p_miR-135b-5p	miR-448-3p	1600012H06Rik,2510009E07Rik,Acvr1b,Adcy1,Agap1,Ago1,Ago2,Arhgef4,Arhgef6,Arih1,Atp2b4,Atxn1l,Bahcc1,Bsn,Btaf1,C2cd2,Caln1,Ccdc50,Ccnd2,Ccser2,Cdyl2,Clcn3,Cntnap1,Cxcl12,D17Wsu92e,D630045J12Rik,Dcp2,Dtna,Ebf1,Fam210b,Faxc,Fbxo28,Fermt2,Fli1,Grid2,Grik3,Hectd2,Irs2,Jade1,Kcna6,Kcnb1,Kcnd1,Kcnk12,Kctd1,Kdm5b,Kdm7a,Klf3,Klhl28,Kpna3,Kpna4,Mapre2,Mfhas1,Mtdh,Naa15,Nampt,Nbea,Ncoa2,Ndufb9,Nrp1,Nudt4,Pc…	2.506	8.21305e-07	1.16265e-05	3.029	1.47295e-08	4.1101e-07	1.01346
miR-30a-5p_miR-30b-5p_miR-30d-5p	miR-98-5p_let-7d-5p_let-7e-5p_let-7f-5p_let-7g-5p	2410127L17Rik,Abl2,Adrb1,Adrb2,Ago1,Ago2,Ankrd52,Apba1,Arid3a,Asap1,Atxn1,B3gat1,B630005N14Rik,Bach1,Bahd1,Bbx,BC030336,Bcl6,Braf,Brwd3,Bsn,Cacna1d,Cadm2,Cbx2,Ccdc71l,Ccnf,Ccnt2,Cecr2,Cecr6,Celf1,Cep85l,Chd7,Chd9,Chic1,Cpeb3,Cpeb4,Crk,Cry2,Csnk2a1,Ctdspl2,D630045J12Rik,Dagla,Dcun1d3,Dcx,Ddx19b,Dgki,Dlgap1,Dlgap4,Dmd,E330009J07Rik,Edem3,Eea1,Epc2,Etnk2,Fam126b,Fam43a,Fbxo32,Fgd6,Fign,Fndc3a,Fndc3b…	1.776	8.17313e-07	1.16265e-05	1.876	1.27293e-07	2.63481e-06	0.601753
miR-106a-5p_miR-17-5p_miR-20a-5p_miR-20b-5p_miR-93-5p	miR-27a-3p	1600012H06Rik,1810013L24Rik,4933411K20Rik,4933426M11Rik,A930004D18Rik,Abca1,Abl2,Aff4,Ago2,Ankib1,Ankrd17,Arhgap1,Arl4c,Atg2a,Atl3,Bahd1,Bbx,BC030336,Bend4,Bicc1,Bmp2k,Btg1,C2cd2,Cald1,Camta1,Ccdc50,Ccng1,Ccnj,Ccnt2,Cdh24,Cers6,Clock,Cnot7,Creb1,Crebrf,Csf1,Csnk1g1,Csrp2,D1Ertd622e,Dnajb9,Dnajc27,Elavl2,Elf4,Emx2,Epb4.1,Fam102a,Fam126b,Fam134c,Fam84b,Fbxo10,Fbxo46,Fgf12,Fign,Fndc3a,Frk,Frmd6,Fyn,…	1.85	8.75908e-07	1.23392e-05	1.581	0.000163431	0.000873439	0.536622
miR-101a-3p	miR-374c-5p	Acbd3,Adcy5,Agfg1,App,Arhgap5,Arid2,Arid4b,Ash1l,Atp5g2,Atxn1l,Bicd2,C030046E11Rik,Cdyl,Cebpa,Chd2,Chic2,Clcn3,Cpeb3,Ctbp2,Ctdspl2,Cux1,D10Bwg1379e,Dcbld2,Ddx3x,Dgki,Dip2c,Dmd,Dyrk1a,Ebf1,Ece1,Efna5,Etv1,Fam60a,Fam76b,Fign,Filip1l,Fzd4,Gnai3,Gpr85,Grin2a,Gsk3b,Hdgfrp3,Heg1,Hgf,Hipk3,Ick,Ikzf2,Ing3,Ino80d,Ipo5,Kdm5a,Kdm7a,Klf12,Klf3,Klf7,Lcor,Lphn3,Lrrn3,Magi2,Mast4,Med13,Mef2a,Mex3b,Mitf,Mob4,Mts…	2.205	9.03585e-07	1.25464e-05	2.463	4.57144e-08	1.0874e-06	0.846054
miR-200c-3p	miR-374b-5p	1810013L24Rik,6430573F11Rik,A1cf,Abat,Aff1,Aff4,AI593442,Anln,Arcn1,Arid2,Arl2bp,Atf2,Atxn1,Bbx,Brwd3,C030046E11Rik,Cadm1,Cbx4,Ccdc47,Cdc73,Cdh20,Cdk17,Cdyl2,Cebpa,Cep350,Cnot6,Cntn4,Cops2,Creb1,Crk,Csrnp3,Dcun1d1,Dek,Desi1,Dmd,Efnb2,Eif3j1,Eif5a2,Elavl4,Esrrg,Esyt2,Fam63b,Fbxo42,Fgf18,Fmr1,Fosb,Foxg1,Foxp1,Glg1,Golga1,Gpm6a,Gpr161,Hdhd2,Hlf,Hs2st1,Ick,Igsf10,Ikzf2,Inhba,Iqsec1,Kcnb2,Kdr,Klf3,Klh…	2.003	9.03368e-07	1.25464e-05	1.859	1.37259e-05	0.000119259	0.657342
miR-204-5p	miR-330-3p	Agap2,Akap2,Ap5m1,Apc,Appl1,Arl5b,Bcl11b,Bcl6,Bcl9,Bicc1,Caprin1,Cdc42,Creb1,Crispld1,Ddi2,Dlg5,Dynll2,Ebf2,Efnb3,Elavl2,Elavl4,Enah,Eps8,Esr1,Fam107b,Foxp2,Fras1,Gan,Gpm6a,Grin2b,Hecw2,Ick,Il1rapl1,Il6ra,Ipcef1,Kcna2,Kcna4,Kctd1,Kctd16,Kdm2a,Lats1,Lcor,Loxl4,Mapre2,Mbnl1,Mtpn,Naa30,Ndnf,Nfatc3,Nfia,Nhsl2,Nkrf,Npas3,Nrg3,Nt5dc3,Nxpe3,Palm2,Papln,Pcgf3,Pcyt1b,Phlpp2,Picalm,Plxna2,Pum2,Pura,Rab3c,R…	2.443	9.01552e-07	1.25464e-05	1.723	0.00134913	0.00464434	0.718647
miR-144-3p	miR-145a-5p	5031439G07Rik,Abca1,Abhd17b,Abhd17c,Acbd3,Acsl4,Arhgap26,Atp1b4,Atrx,B3gat2,Bach2,Bicc1,Brwd3,Cacna1d,Cacnb2,Camsap2,Cd28,Cdh2,Cpeb1,Crtc1,Dlc1,Ebf1,Ece1,Eif3j1,Ets1,Fam60a,Fbxl14,Fbxl3,Fndc3a,Foxo1,Fzd4,Fzd9,Gdf10,Glcci1,Gmpr,Hipk3,Hnrnph2,Ipo8,Irs1,Ivns1abp,Jph1,Katnbl1,Kdm6a,Klf12,Lancl3,Magi2,Mbtd1,Med12l,Med13,Meis1,Mkl2,Mpp5,Mrgbp,Msi2,Mtx3,Mycn,Naa15,Nav3,Neurod1,Nfia,Nfib,Nol4,Nufip2,Onec…	2.271	9.10916e-07	1.2588e-05	2.45	1.42304e-07	2.84804e-06	0.858154
miR-101b-3p	miR-6540-5p	2900026A02Rik,Abhd17c,Abhd2,Acvr1c,Agfg1,Ago3,AI593442,Alcam,Ammecr1,Antxr2,Arg2,Arhgef3,Atrx,Bach2,Baz2b,Bcl2l11,Bmpr1b,Cacnb2,Casc4,Ccdc50,Ccnt2,Cdc14a,Cdk6,Cep350,Chodl,Chsy1,Creb1,Crebrf,Csnk2a1,Ctdspl,Cux1,Dip2b,Dmd,Dtna,Dyrk2,Ebf1,Ece1,Eea1,Efna5,Efnb2,Elk3,Elovl5,Epha7,Epn2,Etnk1,Ets1,Etv1,Ezh2,Fam199x,Fam222b,Fam53b,Frmd4a,Gabrb1,Gm608,Gnpda2,Gpr50,Gpr85,Gprin3,Greb1l,Gria2,Gria4,Gzf1,Hip…	1.922	9.30246e-07	1.27942e-05	2.233	3.96279e-09	1.23656e-07	0.728356
miR-101a-3p	miR-98-5p_let-7d-5p_let-7e-5p_let-7f-5p_let-7g-5p	Abcc5,Abhd17c,Acvr1c,Adrb1,Ago3,Angptl2,Ankrd52,Appbp2,Arhgap32,Asap1,Atxn1,Atxn1l,Bbx,Bend4,Btbd3,Bzw1,Bzw2,Cacna1d,Cadm2,Ccnj,Ccnt2,Cdyl,Chic2,Cpeb1,Cpeb3,Ctdspl2,Cux1,Dcun1d3,Dgki,Dlc1,Dmd,Dock3,Dusp1,Dyrk1a,Dyrk2,Edem3,Eif4g2,Ero1l,Exoc5,Fam126b,Fam84b,Fbxl14,Fign,Fndc3a,Fzd4,Golga4,Has2,Hdgfrp3,Ick,Idh2,Ikzf2,Ing3,Ino80d,Kif21b,Kif2a,Kpna1,Lcor,Lingo2,Lrig2,Map3k2,Mapk6,Mbtps2,Mef2d,Meis2,Mo…	2.22	1.01e-06	1.38256e-05	1.845	6.77633e-05	0.000423813	0.704993
miR-128-3p	miR-129-5p	Acvr1c,Adam10,Adcyap1r1,Aff3,Agap1,Ago2,Ago3,Akirin1,Amd1,Arid1b,Bend4,Cacna1a,Cacng2,Ccdc88a,Cdyl2,Ckap4,Col3a1,D5Ertd579e,Dcun1d4,Dcx,Ddx6,Dlk1,Dnajc13,Efnb2,Efr3a,Emx2,Fam135b,Fam155a,Fam222b,Fbxw7,Fign,Foxp2,Fryl,Fubp1,Gabbr2,Gdf11,Gpr135,Grin2b,Gtf2a1,Iffo2,Igsf3,Ino80d,Isl1,Itga2,Kcnj3,Kcnk12,Kmt2c,Kpna6,Lsm12,Man1a,Map3k12,Med12l,Msi2,Naa15,Nbeal1,Neurl1b,Nfia,Nfib,Ngfr,Nipbl,Npepps,Nptx1,…	2.274	1.03359e-06	1.4082e-05	1.859	0.000237752	0.00119636	0.72079
miR-130b-3p_miR-301b-3p	miR-6540-5p	Aak1,Abcc4,Abhd3,Acsl1,Acvr1c,Acvr2a,Adam23,Aff3,Agfg1,Ago1,Ago2,Ago3,Ak4,Arfip1,Asxl2,Atf7,Atf7ip,Atp11a,B230219D22Rik,Bach2,Bahd1,Bcl2l11,Bmpr1b,Brwd3,Btaf1,Bzrap1,C1galt1,Cbfb,Ccdc88a,Ccny,Cdc14a,Cfl2,Chic1,Chst1,Clock,Cnot2,Cntnap5c,Col4a3bp,Creb1,Csnk1g1,Csnk2a1,Cyld,Ddx6,Dennd4c,Dicer1,Edc3,Efnb2,Elk3,Ept1,Etnk1,Fam53b,Fam73a,Fam73b,Fbxo28,Fermt2,Fsd1l,Golt1b,Grin2a,Hipk3,Hlf,Ipcef1,Itgb8,I…	1.964	1.0859e-06	1.47256e-05	1.765	1.85106e-05	0.000150892	0.621567
miR-155-5p	miR-582-5p	Acvr1,Apc,Camta1,Chd7,Cpd,Creb1,Csnk1a1,Cux1,D15Ertd621e,D1Ertd622e,Dyrk2,Emp2,Fam168a,Fbxo11,Fbxo33,Fgf9,Fosl2,Gpm6b,Gria4,Grip1,Hif1a,Hnrnpa3,Hs6st2,Kcnh7,Lrp6,Med14,Meis1,Mex3b,Ndfip1,Nfia,Nfib,Nova1,Nrp1,Nufip2,Pam,Paxbp1,Pde7a,Pou2f1,Ppp1cb,Ptchd4,Pura,Rictor,Rora,Rps6ka3,Satb1,Sept11,Slc39a5,Smarca4,Sort1,Tceb1,Tcf4,Tenm3,Trim44,Tshz3,Wnk3,Ywhaz,Zbtb20,Zfp518a,Zfp618,Zfp704,Zmym2,Znrf3	3.466	1.10531e-06	1.49191e-05	1.643	0.0212359	0.0427073	0.869763
miR-129-5p	miR-374b-5p	Actn4,Adam10,Ahdc1,Amd1,Amd2,Apc,Arhgef10l,Atp8b2,Barhl2,Bend4,Braf,Btbd7,C030046E11Rik,Cadm1,Cbx4,Cdyl2,Celf4,Chd7,Cntn4,Csmd1,Csmd2,CTNND1,Daam1,Dmd,Dnmt3a,Efnb2,Elavl4,Epha8,Esrrg,Etv6,Fam222b,Fam63b,Fmr1,Gabpb2,Grin2b,Hivep1,Hs2st1,Klf7,Ksr2,Larp1,Lhx5,Lig3,Lrp6,Lrrc4c,Med12l,Meis1,Mex3a,Msi2,Myt1l,Ncoa1,Nfia,Nfib,Nipbl,Nr4a2,Nrn1,Pabpc1,Phf21a,Plekhh2,Pmepa1,Ppp2r5c,Prdm11,Prdm5,Prkce,Psmb4,…	2.588	1.12151e-06	1.49295e-05	2.532	1.50701e-06	1.9437e-05	0.939947
miR-137-3p	miR-144-3p	1190002N15Rik,1810013L24Rik,Abhd2,Adrb1,Ago2,Ago3,Ammecr1,Ankrd12,Ap1s3,Arhgap5,Arid4b,Ash1l,Atp1b1,Atxn1,Atxn1l,Atxn7,B3galt2,Bach2,Bbx,Bend3,Brwd3,Cacna1d,Cadm2,Ccng2,Cdh11,Cdh20,Cep170,Cpeb3,Cttnbp2nl,Cux1,Cxxc4,Dcbld2,Dip2c,Dr1,Dstyk,Dtnbp1,Dusp1,Dyrk2,Eif3j1,Eif4g2,Elfn2,Erbb4,Esrrg,Ezh2,Fam126b,Fam168a,Fam222b,Fam76b,Fam84a,Fam98a,Fbn2,Fbxw7,Fgf16,Flrt2,Foxp1,Frs2,Fry,Fryl,Gatsl2,Gltscr1l,G…	1.91	1.12139e-06	1.49295e-05	2.111	5.50156e-08	1.27724e-06	0.697133
miR-26b-5p	miR-495-3p	8030462N17Rik,A730049H05Rik,Abhd2,Adnp2,Akirin1,Apc,Arhgap32,Arhgef12,Bhlhe41,Bmp2k,Brwd3,Btg1,Cacna1c,Cdc73,Cdh2,Cdk6,Cdk8,Celf1,Chsy1,Cops7b,Crebbp,Crebzf,Ctnnd2,D1Ertd622e,Dcbld2,Ddx3x,Dennd1b,Dido1,Dlgap2,Dmd,Dnmt3a,Dyrk1a,Emx2,Entpd7,Ep300,Epc2,Etf1,Etv3,Fbxo42,Fchsd2,Gad2,Gdf11,Gltscr1l,Grin2b,Hipk1,Hp1bp3,Htr1b,Igf1,Itga6,Kcnb2,Kcng3,Kcnq4,Kcns2,Kpna2,Lnp,Lnx2,Lpp,Map3k1,Map3k2,Mapk6,Megf9…	2.229	1.11936e-06	1.49295e-05	1.544	0.00493973	0.0130438	0.617965
miR-130b-3p_miR-301b-3p	miR-137-3p	Acvr1,Adam23,Adcy2,Ago1,Ago2,Ago3,Ago4,Agpat3,Alx4,Ankrd12,Ankrd28,Ankrd52,Arid4b,Asxl2,Atg14,Atrn,Atxn1,B4galt5,Bach2,Baz1a,Bbx,Brwd3,Btaf1,Ccny,Cep170,Cfl2,Chd9,Chic1,Chrm2,Cnot6l,Col19a1,Creb5,Csmd1,Csnk2a1,Cul3,Cxcl12,D1Ertd622e,Daam1,Dcbld2,Dcun1d3,Dennd1a,Dip2c,Dnal1,Emx2,Epc2,Erbb2ip,Erbb4,Fam196b,Fam84a,Fam98a,Fut9,Gpatch8,Gpcpd1,Grin2a,Hipk2,Hlf,Hoxa3,Ikzf4,Ikzf5,Itga9,Jade1,Jmy,Kcna2,Kd…	2.027	1.13666e-06	1.5062e-05	1.845	9.86798e-06	9.03371e-05	0.659518
miR-200c-3p	miR-448-3p	Acot13,Acvr2a,Adamts8,Agap1,Ago2,AI593442,Ank1,Ankrd28,Arhgef4,Arid2,Arih1,Arl5b,Asxl3,Atf2,Atp11a,Atp11c,Atxn1l,Bach2,Bcl2,Bicd2,Cacna1c,Cbx5,Cdyl2,Celf1,Ckap4,Cntn4,Dact1,Dcaf5,Dcp2,Dennd1b,Desi2,Dmd,Dock9,Dot1l,Dpy19l1,Dtna,Dyrk2,E2f3,Elf2,Ell2,Elmod1,Fam168b,Fam76b,Fat3,Fbxo33,Fermt2,Fli1,Fmr1,Fzd3,Git2,Gpm6a,Hecw2,Hipk2,Hook3,Ikzf2,Irs4,Kcna2,Kcnb1,Kcnk12,Kcnq3,Kcnq4,Kctd15,Kdm7a,Klf12,Klf13…	2.163	1.25964e-06	1.66158e-05	2.04	8.13111e-06	7.68615e-05	0.742223
miR-27a-3p	miR-330-3p	1700025G04Rik,Abhd17c,Acvr1,Adam19,Aff4,Ammecr1l,Anks1,Antxr2,Apc,Arid5b,Arih1,Bbx,BC030336,Bicc1,Bmi1,Bmpr1a,Braf,Btg1,C77370,Cald1,Calm3,Capza1,Ccdc71,Cd28,Cdh6,Cdip1,Cdk6,Celf1,Clcn5,Creb1,D1Ertd622e,Dcp2,Dcx,Dennd6a,Dynll2,Efna3,Efna4,Eif5,Elavl2,Emx2,Enah,Fam120c,Fam78a,Fam84a,Fbxo34,Fga,Foxp2,Frk,Fstl4,Fubp1,Fzd3,Galnt7,Gnptab,Gpam,Gria3,Grin2b,Gspt1,Gtf2a1,Hecw2,Hivep2,Hrk,Id4,Iglon5,Jazf1…	1.944	1.30085e-06	1.70048e-05	1.71	9.28391e-05	0.000547486	0.600621
miR-144-3p	miR-153-3p	Ago2,Aplp2,App,Arhgap5,Atad2b,Atp8a1,Atxn1l,B3gat2,Bach2,Bbx,BC005537,Cadm2,Camkk2,Cask,Crtc1,Ctdspl2,Cux1,Dmd,Ebf2,Efnb2,Elavl2,Epha6,Fam168a,Fbxl14,Fbxl3,Fbxo32,Fem1c,Fign,Flrt2,Fmr1,Foxo1,Frs2,Galnt3,Gdf10,Glcci1,Gnai3,Gnpda2,Hecw1,Hey2,Hipk3,Iffo2,Ino80d,Itsn2,Kbtbd8,Kcna1,Kcnh7,Kcnmb2,Kdm6a,Klf3,Klf6,Lcor,Ldlrad4,Map3k4,Mast4,Mbtd1,Mef2a,Mfn1,Mitf,Msi2,Myb,Mycl,Naa15,Nav2,Neurod1,Nfe2l2,Nfia…	2.21	1.33404e-06	1.73604e-05	2.004	1.52584e-05	0.000129853	0.744069
miR-130b-3p_miR-301b-3p	miR-98-5p_let-7d-5p_let-7e-5p_let-7f-5p_let-7g-5p	Aak1,Abcg1,Acer2,Acvr1c,Acvr2a,Ago1,Ago2,Ago3,Ago4,Ankrd28,Ankrd52,Atg16l1,Atxn1,B630005N14Rik,Bahd1,Bbx,Brwd3,Btbd3,C1galt1,Ccny,Cdv3,Cep120,Chd9,Chic1,Clcn5,Cnot2,Cnot6l,Col4a3bp,Cpeb1,Cpeb4,Csnk2a1,Dcun1d3,Dlc1,Dnajb9,Dnal1,Dock3,E2f2,Eogt,Epc2,Etnk1,Exoc5,Fam104a,Fam178a,Fam43a,Faxc,Fgf4,Fign,Fsd1l,Garem,Gfod1,Gga3,Gm527,Golt1b,Gpcpd1,Hipk2,Hlf,Hoxb1,Igf2bp1,Itgb8,Katnbl1,Lcor,Limd2,Lin28a,Lm…	2.141	1.38472e-06	1.79395e-05	1.808	7.5224e-05	0.0004625	0.676747
miR-148b-3p	miR-181a-5p_miR-181b-5p_miR-181c-5p	Adamts18,Adamts5,Agfg1,Ago2,Ap1g1,Arrdc3,Atp11a,Atp8a1,Atxn1,B4galt1,B630005N14Rik,Bach2,Baz2b,BC005537,Bcl2l11,Btbd3,C1galt1,Cblb,Cbll1,Ccdc85a,Cdk8,Chd7,Chd9,Clock,Cluh,Cnr1,Cntn4,Cpd,Cpeb4,Cttnbp2nl,Cul5,D1Ertd622e,D630045J12Rik,Dcp2,Dcun1d3,Dynll2,Dyrk2,E2f7,Elavl2,Elavl4,Epha4,Eps15,Esr1,Etl4,Etnk1,Fam178a,Fbxo11,Fbxo33,Fign,Fmr1,Gpm6a,Gpr137c,Grik3,Hipk3,Hlf,Hoxc8,Hsp90b1,Ino80,Itga1,Itgb8,…	2.053	1.44227e-06	1.85197e-05	2.467	1.79303e-09	6.05044e-08	0.811152
miR-15b-5p_miR-195a-5p_miR-497a-5p	miR-6540-5p	1700021K19Rik,Acsl1,Acvr2a,Aff4,Ago1,Ago2,Ago3,Agps,AI314180,Ak4,Akap17b,Akirin1,Akt3,Ammecr1,Amotl1,Arhgap32,Arhgdia,Arih1,Arl8b,Atp7a,B3galt1,B4galt1,Bace1,Bach2,Bicd1,Bmpr1a,Btaf1,C1ql3,Cacna2d1,Cacnb2,Capn6,Cask,Cbx5,Ccdc6,Ccnd2,Ccnt2,Ccny,Cd164,Cdc27,Cdon,Chic1,Clock,Cobll1,Col12a1,Col4a3bp,Cops7b,Crebrf,Crtc3,Ctdspl,Dcaf8,Dcp1a,Dennd1b,Diap1,Dixdc1,Dlgap2,Dpy19l4,Dtna,Dync1li2,Dyrk2,Efnb2,E…	1.853	1.43713e-06	1.85197e-05	1.689	2.80418e-05	0.000207067	0.570471
miR-320-3p	miR-340-5p	Abhd13,Acap2,Acvr1c,Aff4,Agap1,Ago2,Ago3,Ak4,Ank,Ap3m1,Ar,Arhgap29,Arhgap5,Arid2,Arl4a,Arpp19,Banp,Blcap,Bmi1,Bmp2k,Bmpr1a,Caln1,Camta1,Ccdc122,Chst11,Chsy3,Ckap5,Cldn23,Cnnm2,Cops2,Cpd,Ctsl,Cux1,D16Ertd472e,Dcaf12,Dcc,Desi2,Dhx40,Dlg1,Dlg2,Dmd,Eif3j1,Enah,Epn2,Ern1,F13a1,Faf2,Fam117b,Fam120c,Fam134b,Fbxl17,Fbxl3,Fbxo28,Fzd3,Gm6133,Gnpda2,H3f3b,Hdac4,Helz,Herpud1,Hipk2,Hivep2,Hnrnpa2b1,Hnrnpa3,Ho…	2.015	1.4672e-06	1.87569e-05	1.545	0.00093155	0.00343939	0.567822
miR-144-3p	miR-495-3p	1810013L24Rik,2210018M11Rik,Abhd17c,Abhd2,Ago3,Appbp2,Arhgap5,Asxl3,BC005537,Bmpr1b,Brwd3,Bzw1,Cacna1d,Cacna2d1,Cbfa2t2,Cbx4,Ccnt2,Cd164,Cdc14a,Cdh2,Cdk8,Cep170,Ctbp2,Cux1,Cyb5b,Dcbld2,Dido1,Dmd,Dusp1,Dyrk1a,Dyrk2,Ell2,Erbb4,Ets1,Fam126b,Fbxo32,Fgfr1op,Foxg1,Gad1,Gja1,Glcci1,Gltscr1l,Golga7,Gzf1,Hnrnpf,Hnrnph2,Hnrnpu,Hoxa10,Hsp90aa1,Impact,Ireb2,Kcnb2,Lingo2,Maml3,Map3k4,Mapk6,March7,Mast4,Mbnl2,…	2.101	1.52263e-06	1.93802e-05	2.509	9.79131e-09	2.92932e-07	0.831149
miR-148b-3p	miR-205-5p	Ap1g1,Arfgef1,Atp7a,BC030336,Bicc1,Btbd3,Cadm1,Canx,Clock,Csf1,Csnk2a1,Ddx39,Ddx6,Dgcr8,Dmxl1,Elavl4,Emx2,Erbb3,Errfi1,Esrrg,Etnk1,Gpm6a,Hipk3,Hnrnpr,Itga5,Lcor,Map3k9,Med1,Mmd,Msi2,Ncoa1,Nfat5,Nhs,Pou3f2,Prkcz,Ptprm,Rfx7,Rnf183,Rtn3,S1pr1,Sgms1,Slc25a44,Slc7a11,Snn,Snx27,Taco1,Tbck,Tead1,Tgfa,Tnpo1,Tnrc6b,Tnrc6c,Tomm70a,Trak2,Trps1,Usp48,Usp7,Xpo4,Zbtb20	3.43	1.67463e-06	2.12217e-05	1.789	0.0115879	0.0259476	0.907109
miR-135a-5p_miR-135b-5p	miR-200c-3p	Aebp2,Agap1,Ago2,Ago3,Akap2,Akt3,Ank3,Ankrd40,Arcn1,Arhgap19,Arhgap6,Arhgef4,Arih1,Asap1,Atxn1,Atxn1l,Bbx,BC030336,C030046E11Rik,Casz1,Cblb,Cdc73,Cdyl2,Chsy1,Clasp1,Clic4,Col4a3,Cpd,Csnk1g1,Cux1,Dag1,Dcp2,Dcun1d4,Ddx3x,Desi1,Dnajb14,Dtna,Edem3,Efnb2,Evi5,Fam178a,Fam219a,Fbxl16,Fermt2,Fli1,Foxn2,Frmd4a,Gpr158,Hcn1,Hic2,Hipk3,Hnrnpu,Ick,Igsf10,Inhba,Inpp4a,Kcnb1,Kcnb2,Kcnk12,Kctd10,Kdm7a,Klf3,Klf4,…	2.082	1.69477e-06	2.1291e-05	2.074	1.30708e-06	1.74799e-05	0.731404
miR-493-5p	miR-543-3p	Abr,Adcy1,Agfg1,Ankrd50,Arhgap44,Arih1,Bcl6,Bhlhe41,Bnc2,Btaf1,Cacna2d1,Calb1,Ccar1,Ccnt2,Cdh2,Cdh8,Chsy3,Clpx,Cnnm2,Crebbp,Cul3,Dcun1d1,Dip2c,Dkk2,Dnmt3a,Elavl1,Etv3,Eya4,Fam179b,Fbxl3,Fbxo33,Fgf13,Flrt2,Fmnl2,Fzd4,Fzd7,Gabra1,Gdf6,Gjc1,Gskip,Hic2,Hspa12a,Il1a,Ing1,Inhba,Itgb1,Klf3,Kpna4,Lca5,Leap2,Map1b,Mapk1,Mga,Mtcl1,Myo1h,Nab1,Neo1,Nr2c2,Pbx3,Pcgf5,Pde4d,Phf20l1,Pias1,Ppp2r2c,Ppp2r3a,Ptch1,P…	2.502	1.69003e-06	2.1291e-05	2.256	1.69946e-05	0.000140909	0.865342
miR-145a-5p	miR-153-3p	Acvr1b,Acvr2a,Adam19,Agpat3,Ank1,Arhgef4,Auts2,B3gat2,Bach2,BC030336,Bsn,Cabp7,Camk1d,Cbfb,Ccnd2,Cdo1,Cited2,Clcn3,Cpeb4,Crtc1,Dnaaf2,Dock9,Efna3,Elavl4,Ext1,Fam214a,Fbxl14,Fbxl3,Fer,Fli1,Foxo1,Fxr1,Gdf10,Glcci1,Gphn,Hdlbp,Hipk3,Igf1r,Inhbb,Kcna4,Kcna6,Kdm6a,Kdm7a,Kremen1,Lrrc16a,Lyrm5,Mapk4,Mbtd1,Mdga2,Mettl23,Mier3,Mios,Msi2,Naa15,Naa50,Nav1,Neurod1,Nfia,Nfib,Nudt4,Nufip2,Onecut2,Orc2,Otx2,Paqr…	2.377	1.71512e-06	2.14538e-05	2.246	5.22895e-06	5.25066e-05	0.837495
miR-101b-3p	miR-543-3p	1810013L24Rik,Acvr1c,Agfg1,Anks1,Antxr2,Appbp2,Atp1b1,Atp1b2,Bach2,Baz2b,Birc6,Btbd3,Capza2,Ccnt2,Clpx,Crebbp,Crebrf,Crispld1,Ctbp2,Ctdspl,Dcc,Dip2c,Dmxl2,Dnmt3a,Eea1,Elavl2,Epc1,Epc2,Erbb4,Fam168a,Fam179b,Fam199x,Fam222a,Fbxl3,Fign,Flrt2,Fmnl2,Foxp1,Fzd4,Gabrb2,Gnai3,Gpr183,Grm1,Heg1,Herpud1,Hgf,Hnrnpa2b1,Hnrnpu,Hs2st1,Ick,Id4,Ino80d,Ireb2,Jdp2,Kcnh7,Klf12,Klf3,Klf6,Kras,Lmo3,Lrrn1,Meis2,Metap1,…	2.13	1.75989e-06	2.18256e-05	2.642	1.06684e-08	3.12725e-07	0.863829
miR-148b-3p	miR-15b-5p_miR-195a-5p_miR-497a-5p	Abl2,Adamts18,Adamts5,Ago1,Ago2,Ago4,Akap7,Ammecr1,Arel1,Arhgap20,Arhgap5,Arl8b,Atg14,Atp7a,Atxn1l,B4galt1,Bach2,BC030336,Bcl7a,Btaf1,Cacnb2,Cadm1,Casz1,Ccne1,Cdc25b,Cdk5r1,Cdk8,Chd9,Clock,Cluh,Cnn1,Cpd,Crtc3,Csf1,Dcp1a,Dcp2,Ddx39,Dedd,Dusp1,Dynll2,Dyrk1b,Dyrk2,E2f3,E2f7,Efnb2,Esrrg,Etnk1,Extl3,Fam122a,Fbxo33,Fchsd1,Fnbp1l,Fubp1,Gpatch8,Grik3,Hipk3,Hoxc8,Jarid2,Kcna1,Kcnq5,Kpna1,Kpna6,Lcor,Llgl2,…	2.166	1.75309e-06	2.18256e-05	2.079	2.83775e-06	3.26792e-05	0.752385
miR-130b-3p_miR-301b-3p	miR-222-3p	Aak1,Agfg1,Ankib1,Ankrd52,Arrdc3,Atf7,Atxn1,Bcl2l11,Brwd3,Camta1,Canx,Caprin2,Cbfb,Cdk19,Cdv3,Cenpo,Cnot2,Dgke,Dnal1,E2f2,Emx2,Erbb4,Esr1,Fam53b,Fbxo28,Fermt2,Fign,Fmr1,Gja1,Hipk2,Hipk3,Ikzf4,Itgb8,Kit,Klf7,Kmt2c,Lclat1,Lcor,Lrrtm2,Map3k14,Mapk10,Mapre1,Mdm4,Mier3,Mllt6,Mon2,Myo10,Myt1l,Naa25,Nbeal1,Nova1,Pafah1b1,Pde3a,Phf12,Pogz,Ptbp2,Ptchd4,Pura,Rc3h2,Rfx7,Rnf165,Rrp12,Shank2,Slitrk5,Smad4,Srs…	2.723	1.79626e-06	2.21819e-05	2.228	0.000103965	0.000604623	0.901419
miR-186-5p	miR-381-3p	9330159F19Rik,Ankrd12,App,Appbp2,Arap2,Arhgap5,Arih1,BC030336,Bcl11b,Bmp2k,Bmpr1a,Bmpr2,Cacna1c,Ccnt2,Cdc73,Col3a1,Crebbp,Crebrf,Crk,Csnk2a1,Ctbp2,Cul1,Cul3,Cul5,D1Ertd622e,Dcaf6,Dcbld2,Dek,Dlc1,Dnajc27,Eif3a,Fam63b,Foxj3,Gabrb1,Gja1,Gpc6,Grin2a,Grin2b,Hipk1,Hmgb2,Hook3,Hoxa9,Igf1r,Itga3,Itga6,Jag2,Jph3,Kansl1,Kctd3,Klhl3,Kmt2e,Kpna6,Lpar6,Lphn2,Mafg,Man1a2,Med6,Mex3a,Mier1,Mitf,Mllt6,Mmab,Mtf1,N…	2.159	1.82945e-06	2.2496e-05	2.788	1.68847e-09	5.76465e-08	0.897485
miR-19a-3p	miR-23a-3p_miR-23b-3p	1110002E22Rik,9430020K01Rik,Adcy1,Aff1,Agap1,Ago2,Ago3,Ankrd50,Apaf1,Ar,Arfip1,Arl8b,Arpp19,Asxl3,Atf2,Atxn1,Atxn7,Blcap,Bmp2k,Braf,Btaf1,Btbd7,Cab39,Cacul1,Camta1,Caprin1,Cblb,Ccm2,Ccnd1,Ccnt2,Cdk13,Celf1,Cep350,Chst7,Chsy1,Cnot6l,Cpd,Cpeb3,Cpeb4,Cs,Csnk1g1,Csnk2a1,Cux1,Dcbld2,Dicer1,Dlg1,Dlx1,Dock3,Dyrk2,Ebf1,Eea1,Elk3,Ell2,Enc1,Eps15,Erbb4,Ero1lb,Etnk1,Etv1,Exoc5,Fam196a,Fam46a,Fbxo30,Fbxo32,F…	1.794	1.83971e-06	2.25267e-05	1.916	2.02397e-07	3.6762e-06	0.617344
miR-124-3p	miR-15b-5p_miR-195a-5p_miR-497a-5p	1700025G04Rik,1700066M21Rik,2410127L17Rik,Acsl1,Aff4,Ago1,Ago2,Ago3,Agps,Ak4,Akap17b,Ammecr1,Amotl1,Ankib1,Anks1,Apln,Arhgap32,Arhgdia,Arih1,Atp7a,Atxn1l,Avl9,B4galt1,Bace1,Bach2,Bcl7a,Bcl9l,Bmpr1a,Braf,Btg2,Cacna1e,Cacna2d1,Cacnb2,Cacul1,Cadm1,Cask,Caskin1,Cc2d1b,Ccdc6,Ccnd2,Ccny,Cd164,Cep85l,Chic1,Clock,Cmpk1,Col12a1,Col4a3bp,Cpd,Crebrf,Crkl,Crtc3,Ctdspl,Dcaf5,Ddx3y,Dennd1b,Dennd6a,Diap1,Dll4,D…	1.668	1.85834e-06	2.26592e-05	1.817	9.33676e-08	2.03724e-06	0.554406
miR-135a-5p_miR-135b-5p	miR-6540-5p	0610030E20Rik,2310022B05Rik,2510009E07Rik,Ago1,Ago2,Ago3,Agps,Ahcyl1,Ak4,Akt3,Anxa7,Arfgef2,Arhgef4,Arhgef7,Arih1,Bace1,Bend3,Bmpr1a,Bsn,Btaf1,Btbd10,Ccdc50,Ccnd2,Ccnt2,Cdyl2,Chsy1,Csnk1g1,Ctdsp2,Cux1,D10Bwg1379e,Dcp1a,Ddi2,Dlgap2,Dtna,E130309D14Rik,Ebf1,Efnb2,Elk3,Elk4,Elovl2,Entpd7,Epha7,Erc2,Ermp1,Etv3,Eya1,Fam219a,Fam78b,Fbxo28,Fermt2,Frmd4a,Gabrb1,Gga1,Glrb,Gpm6b,Gria3,Helz,Hif1an,Hipk3,Ipce…	2	2.00616e-06	2.43593e-05	2.238	2.19213e-08	5.53178e-07	0.749365
miR-19a-3p	miR-27a-3p	1810011O10Rik,Abca1,Abhd17c,Acsl1,Adamtsl3,Add3,Ago2,Ankib1,Apaf1,Arfgef1,Arhgap1,Arhgap21,Arid5b,Arl8b,Arpp19,Arrdc4,Atrx,BC030336,Bcl3,Bend3,Bend4,Bmp2k,Braf,Brwd3,Btg1,Cab39,Camta1,Cbfb,Cblb,Ccm2,Ccna2,Ccnt2,Cds1,Celf1,Chd2,Chst1,Clock,Cnot7,Cnr1,Cobll1,Cpd,Cpeb3,Cpeb4,Crebrf,Csnk1g1,D1Ertd622e,Daam1,Dcp2,Dennd6a,Dnajb9,Dtna,E130309F12Rik,Efnb2,Elavl2,Ell2,Emx2,Fam102a,Fam104a,Fam196a,Fam69a,F…	1.783	2.07911e-06	2.51399e-05	1.907	1.54452e-07	2.98812e-06	0.611914
miR-129-5p	miR-374c-5p	Actn1,Adam10,Adcy5,Ago2,Ahdc1,Apc,Bcl6,Bmpr2,Bptf,Braf,C030046E11Rik,Calm1,Camk2n1,Cdh2,Cdyl2,Chic2,Cldn22,Cnbp,Crebzf,Csmd1,Ctbp2,Ctdspl2,Ddx3x,Dgkh,Dmd,Dmrta2,Ebf1,Eif4a2,Ep300,Etv1,Fign,Fndc3b,Gm9887,Gtf2a1,Hdgfrp3,Homer1,Hook3,Ing3,Ino80d,Jade1,Kcnj13,Kcnj3,Kctd1,Klf7,Klhl15,Kpna6,Larp1,Lphn3,Map3k12,Mapre1,Mast4,Matr3,Mef2a,Meis1,Mex3a,Msi2,Nfia,Nfib,Nipbl,Nr2c2,Nr3c2,Nrxn1,Otud7a,Pax6,Pcdh7…	2.365	2.09667e-06	2.5247e-05	2.461	6.64007e-07	9.88179e-06	0.880673
miR-128-3p	miR-19a-3p	1810011O10Rik,Abhd17c,Acsl1,Adcy9,Agap1,Ago2,Ago3,Ar,Arfgef1,Arhgap1,Arhgap12,Arhgap21,Arid4b,Arl8b,Arrdc4,B630005N14Rik,BC030336,Bcl3,Bend4,Bmf,Bmp2k,Brwd3,Cab39,Cbfb,Ccdc88a,Ccm2,Ccnt2,Cds1,Chst1,Cnot6,Cnr1,Cpd,Cpeb3,Cpeb4,Crebrf,D1Ertd622e,D230025D16Rik,Dcbld2,Dcp2,Dcun1d2,Ddx6,Dnajb1,Dtna,E130309F12Rik,Efnb2,Elavl2,Ell2,Emx2,Fam102a,Fam104a,Fam195a,Fbxo32,Fosb,Foxp2,Furin,Fut9,Garem,Gatad2b,G…	1.86	2.12908e-06	2.55314e-05	1.697	3.98981e-05	0.000278561	0.574719
miR-106a-5p_miR-17-5p_miR-20a-5p_miR-20b-5p_miR-93-5p	miR-26b-5p	Abca1,Abhd2,Abhd5,Abl2,Acbd5,Adam9,Ankib1,Ankrd52,Apcdd1,App,Arhgap26,Arl4c,Atp1a2,Bbx,Bcl6,Bhlhe41,Bicd2,Bmp2k,Btbd7,Btg1,Ccdc171,Ccnd2,Ccnj,Ccser2,Cdc37l1,Chic1,Col19a1,Creb1,Crebrf,Csnk1g1,D030056L22Rik,D1Ertd622e,Dab2,Dcbld2,Derl2,Dlgap2,Dock4,Dyrk1a,Eif4g2,Elavl2,Emx2,Epas1,Epha5,Epha7,Ero1lb,Fam45a,Fam46c,Fbxo28,Fgd1,Fign,Fosl2,Foxp1,Frk,Gad2,Gan,Gdf11,Gm10184,Gm14698,Gpr146,Grin2b,Grtp1,Ha…	1.876	2.14817e-06	2.56543e-05	1.848	4.32054e-06	4.57422e-05	0.621623
miR-106a-5p_miR-17-5p_miR-20a-5p_miR-20b-5p_miR-93-5p	miR-98-5p_let-7d-5p_let-7e-5p_let-7f-5p_let-7g-5p	2410127L17Rik,Aak1,Abl2,Acer2,Acvr1b,Adamts5,Adipor2,Ago1,Ago2,Ago3,Ankfy1,Ankrd28,Ankrd52,Arl5a,Armc8,Atg16l1,Atxn1,Atxn1l,B630005N14Rik,Bahd1,Bbx,BC030336,Bcap29,Bcl6,Bend4,Cadm2,Ccdc71l,Ccnd1,Ccnd2,Ccnj,Ccnt2,Cep120,Chd9,Chic1,Cnot6l,Crk,Cry2,Csrnp3,Ctdspl2,Cyb561d1,Dcun1d3,Dnajb14,Dnajb9,Dnal1,Dpp3,Dyrk1a,Dyrk2,E2f2,E2f5,E330009J07Rik,Eea1,Egr3,Eif4g2,Eif5b,Elf4,Elk4,Epha4,Etnk1,Fam126b,Fam16…	1.857	2.1745e-06	2.58623e-05	1.682	5.25045e-05	0.000347872	0.569473
miR-129-5p	miR-137-3p	AF529169,Ago2,Ago3,Amd1,Bach2,Bcl11b,Braf,C030046E11Rik,Cacna1d,Cdh12,Chd7,Chic2,Cse1l,Csmd1,Ctbp1,Cul1,Daam1,Dab2ip,Ddx3x,Dnmt3a,Dtnbp1,Dusp10,E130308A19Rik,Efr3a,Elavl3,Emx2,Epha8,Erbb4,Esrrg,Fam135b,Fam196b,Fam222b,Fat3,Fbxw7,Fhl3,Fndc5,Fryl,Gabbr2,Galnt1,Gins2,Gprin3,Gtf2a1,Hnrnpa3,Hoxc10,Ift20,Ing3,Jade1,Jdp2,Kcnj3,Kdm2a,Klhl28,Lpp,Lrp12,Lrp6,Mast4,Mef2a,Msi2,Mypn,Myt1l,Naa15,Neurod2,Nfia,Nf…	2.277	2.20998e-06	2.61769e-05	1.609	0.00252314	0.00754863	0.649236
miR-323-3p	miR-98-5p_let-7d-5p_let-7e-5p_let-7f-5p_let-7g-5p	4930402H24Rik,Adipor2,Ago1,Ago2,Ago4,Ankrd28,Arid1b,AW549877,Cbx5,Ccnd2,Col3a1,Cpeb4,Ctdspl2,Cyth3,Dagla,Dcx,Ddn,Egr3,Fam135a,Fam189a1,Fnip1,Foxp2,Frk,Gabbr2,Galnt1,Gfod1,Gnptab,Golph3,Hdgfrp3,Hic2,Hk2,Ikzf2,Kcng3,Kmt2e,Kpna4,Lcor,Lmln,Lypla1,Map3k2,Map4k4,Mapk6,Mtpn,Mxd1,Naa30,Nab1,Nlk,Nr6a1,Nras,Nrk,Onecut2,Onecut3,Otud5,Parp8,Pbx3,Pdzd8,Phf8,Pkn2,Pld5,Prdm11,Rab8b,Ralgps1,Rictor,Rnf20,Rnf217,R…	2.645	2.24363e-06	2.64676e-05	2.002	0.000263682	0.00130137	0.833409
miR-135a-5p_miR-135b-5p	miR-153-3p	1600012H06Rik,2510009E07Rik,Acvr1b,Ago1,Ago2,Ankrd40,Arhgef4,Atp2b4,Atp8a1,Atxn1l,Bahcc1,Bbx,BC030336,Bmpr2,Bsn,C2cd2,Cadm3,Caln1,Ccdc50,Ccnd2,Ccser2,Clcn3,Csnk1a1,Cux1,Cux2,D17Wsu92e,D630045J12Rik,Dcp1a,Dcp2,Ddi2,Dlg2,Dlgap2,Efnb2,Ext1,Fam210b,Fli1,Foxo1,Gm9008,Gpr158,Grik3,Hipk3,Hnrnpa1,Inhba,Irs2,Jade1,Kcna6,Kcnb1,Kcnd1,Kcnk12,Kctd1,Kdm7a,Klf3,Kpna4,Lpgat1,Mat2a,Mef2a,Mfhas1,Mtdh,Naa15,Nbea,Nc…	2.259	2.27063e-06	2.66756e-05	2.709	1.92415e-08	4.89813e-07	0.905751
miR-15b-5p_miR-195a-5p_miR-497a-5p	miR-330-3p	1700025G04Rik,Aatk,Acsl6,Add2,Aff4,Agk,Ago1,Anks1,Arel1,Arhgef9,Arih1,Arl3,Atp5g1,B4galt1,BC030336,Bdnf,Bmpr1a,Braf,Btrc,Cacna2d4,Caprin1,Carm1,Ccnd3,Cd28,Cdc42,Cds2,Cdv3,Clcn5,Clspn,Cmpk1,Col4a3bp,Crebl2,Dcp1a,Dcp2,Dennd6a,Dgkg,Dlst,Dynll2,Eif2s1,Eif3j1,Eif4e,Enah,Entpd7,Ept1,Etnk1,Faf2,Fam120c,Fbln5,Fchsd2,Foxp2,Fubp1,Gan,Grid1,Gskip,Gtf2a1,Hif1a,Hk2,Hnrnpu,Hoxc8,Il1rapl1,Irs4,Jph1,Kctd1,Kdsr,K…	1.919	2.27965e-06	2.66756e-05	1.527	0.00175293	0.00574802	0.537555
miR-181a-5p_miR-181b-5p_miR-181c-5p	miR-495-3p	2210018M11Rik,AF529169,Akirin1,Ankrd13c,Ap1g1,Ar,Arhgap32,Arih1,Bai3,BC005537,Bclaf1,Bend4,Bhlhe41,Braf,Cacna1b,Cacna1d,Cacna2d1,Camk2g,Cbfa2t2,Cbll1,Cbx4,Cbx5,Ccar1,Cdc73,Cdk17,Cdk8,Cep97,Chd7,Clock,Cnot2,Cnr1,Cpsf6,Crebzf,Crim1,Csnk1a1,Cstf3,Cyb5b,D1Ertd622e,D430041D05Rik,Dcbld2,Ddit4,Ddx3x,Dlgap2,Dpp10,Dyrk2,Elavl4,Epc2,Ets1,Fam126b,Fignl2,Gdpd1,Glcci1,Glis3,Gmps,Gpm6a,Gpr22,Gse1,Gskip,Hcn1,Hi…	1.935	2.30313e-06	2.68422e-05	1.9	7.45285e-06	7.17818e-05	0.650981
miR-15b-5p_miR-195a-5p_miR-497a-5p	miR-98-5p_let-7d-5p_let-7e-5p_let-7f-5p_let-7g-5p	2410127L17Rik,Abl2,Acsl6,Actr2,Acvr2a,Adamts12,Adamts5,Adrb2,Ago1,Ago2,Ago3,Ago4,Appbp2,Arfgap2,Arhgap20,Arhgap32,Atg4b,Atxn1l,Atxn7l3b,AW549877,B3galt1,BC030336,Bcap29,Bcl7a,Braf,Btg2,Cacna1e,Cask,Caskin1,Cbfa2t3,Cbx5,Ccnd1,Ccnd2,Ccnt2,Ccny,Cd164,Cdc25a,Cdv3,Cecr6,Cep85l,Chd9,Chic1,Clcn5,Cldn12,Cnot6l,Col24a1,Col4a3bp,Cpd,Cpeb3,Crk,Ddx19b,Dlst,Dtx4,Dusp1,Dyrk2,Egln2,Entpd7,Etnk1,Fam135a,Fam160b2…	1.874	2.31293e-06	2.68485e-05	1.918	1.02596e-06	1.40441e-05	0.639679
miR-19a-3p	miR-448-3p	2510009E07Rik,Acot13,Adcy1,Agap1,Ago1,Ago2,Ankrd50,Armc8,Asxl3,Atf2,Atp11a,Atxn1l,B3galnt2,Bend4,Braf,Bsn,Btaf1,Btbd7,C530008M17Rik,Cacna1c,Caprin1,Ccnd2,Ccser2,Cdk19,Celf1,Chic1,D1Ertd622e,Daam1,Dcp2,Desi2,Dtna,Dyrk2,Ebf1,Ell2,Ero1lb,Etv1,Fam102a,Fam160a1,Fam168a,Fat3,Fbxo28,Fbxo8,Fmr1,Furin,Fxr1,Gabra4,Git2,Hdlbp,Hecw2,Hipk2,Homer1,Hs3st5,Igfbp3,Ikzf1,Jade1,Jph3,Kcna2,Kcna4,Kcnc4,Kcnh5,Kcnk10,K…	2.102	2.35236e-06	2.71974e-05	2.324	2.3926e-07	4.20807e-06	0.79309
miR-381-3p	miR-495-3p	Abhd17c,Aff2,Apc,Appbp2,Arhgap44,Arhgap5,Arih1,Atrn,BC067074,Bcl11b,Bmp2k,Cacna1c,Cbx5,Ccnt2,Cdc73,Cdk17,Chic2,Clcf1,Clock,Cnbp,Cnot2,Cpsf6,Crebbp,Ctbp2,D1Ertd622e,Dcaf6,Dcbld2,Dgat2,Dhx40,Dlgap2,Dyrk3,Elavl1,Erbb4,Etf1,Ets1,Fam43a,Fam63b,Fgf7,Fkbp5,Gad1,Gdf11,Gja1,Gltscr1l,Grin2b,Hcn1,Hip1,Hipk1,Hmgcr,Igf1r,Ireb2,Itga6,Jag2,Kansl1,Kcns2,Lphn2,Mapre2,Mecom,Med12,Megf9,Mex3c,Mphosph9,Nfib,Nfyb,Nkr…	2.179	2.36638e-06	2.72509e-05	2.015	1.48551e-05	0.000126793	0.739743
miR-101b-3p	miR-369-3p	1810013L24Rik,Acbd3,Acsl6,Arhgap5,Arid2,Bicd2,Capza2,Cbx4,Cdh20,Cdk17,Cebpa,Celf4,Cep350,Creb1,Crebrf,Cux1,Dip2c,Dmd,Dr1,Dyrk1a,Ebf1,Ece1,Efna5,Efnb2,Eif4g2,Fam222b,Foxg1,Gm12353,Gmpr,Gsk3b,Heg1,Hgf,Homer1,Ick,Igsf10,Ino80d,Iqsec1,Ireb2,Klf3,Larp1,Lcor,Lrig2,Mbnl1,Mbnl2,Mbtd1,Med12l,Med13,Mef2d,Met,Mex3b,Mob4,Mpp5,Msx1,Mtdh,Nog,Nova1,Nptx1,Nr2f2,Nr6a1,Pappa,Pappa2,Pde4d,Pikfyve,Pnrc1,Ppargc1b,Pph…	2.24	2.39886e-06	2.75158e-05	1.956	8.93559e-05	0.000529206	0.738689
miR-101b-3p	miR-135a-5p_miR-135b-5p	Acvr1b,Aebp2,Ago3,Arid5b,Asap1,Atp1b1,Atp2b2,Atp8a1,Atxn1,Atxn1l,Bbx,BC030336,Cacna1d,Ccdc50,Ccng2,Ccnt2,Cep170,Chsy1,Cramp1l,Csnk1a1,Cttnbp2,Cux1,Dcp2,Dip2c,Dtna,Dtnbp1,Ebf1,Efnb2,Elk3,Epha7,Erbb4,Exoc5,Frmd4a,G3bp1,Gabrb1,Gabrb2,Gata3,Gja1,Gsk3b,Hipk3,Hnrnpa3,Hnrnpu,Ick,Igsf10,Jdp2,Kat6b,Kcnb2,Kdm7a,Klf3,Kpna3,Lancl3,Lingo2,Lmtk2,Lrrn1,Mat2a,Mbnl1,Med13,Mef2a,Megf9,Mtdh,Mtmr2,Naa15,Ndrg4,Nptx1,…	2.111	2.44806e-06	2.79696e-05	2.6	1.45956e-08	4.1101e-07	0.851337
miR-181a-5p_miR-181b-5p_miR-181c-5p	miR-222-3p	Aak1,Adam11,Agfg1,Ankrd52,Arhgap32,Arrdc3,Atp1b1,Atp2b3,Atxn1,Baz2b,Bcl2l11,Bend4,Braf,Ccdc64,Cd2ap,Cd4,Cdk8,Chd7,Cnot2,Crebzf,Dcun1d1,Ddit4,Dlg2,Dnal1,Eif3j1,Elavl2,Elp4,Esr1,Ets1,Fign,Fmr1,Fndc3a,Fnip2,Fos,Foxp1,Gabra1,Gm996,Gpbp1,Gpm6a,Grm1,Hipk1,Hipk2,Hipk3,Hmbox1,Igf2bp2,Il1rapl1,Itgb8,Kcnh7,Klf7,Kmt2c,Lclat1,Lcor,Map3k10,Marcks,Mark1,Mdm4,Megf9,Mesdc1,Mex3a,Mier3,Nipal4,Nlk,Nnt,Nova1,Nr2c2,…	2.306	2.49539e-06	2.83986e-05	2.166	2.55348e-05	0.000192473	0.804198
miR-19a-3p	miR-34a-5p_miR-34c-5p	2510009E07Rik,Abr,Acbd3,Acsl1,Acsl4,Adipor2,Arhgap1,Arhgef12,Arid4b,Arl8b,Atxn7,AW549877,Bend4,Bnc2,Camta1,Ccnd1,Chl1,Clock,Cnot6,Cnot6l,Crebrf,Csnk1g1,Cux1,Daam1,Dnajc16,Eea1,Epn2,Etl4,Evi5l,Fam46a,Fat3,Fbxo30,Fndc3a,Fndc3b,Foxp1,Foxp2,Fut9,Gabra4,Gatad2b,Gatsl2,Gnaq,Hecw2,Hs2st1,Igfbp3,Ing5,Inhbb,Itch,Itgb8,Itsn1,Jakmip1,Kcna2,Kctd16,Kdm2a,L3mbtl1,Limd2,Magi2,Mctp1,Mdm4,Mex3c,Mpped2,Mtcl1,Mtmr9…	2.259	2.64008e-06	2.99278e-05	1.759	0.000961516	0.00353205	0.689834
miR-148b-3p	miR-23a-3p_miR-23b-3p	Abl2,Adam10,Adamts5,Ago2,Ammecr1,Arel1,Arfip1,Arhgap20,Arl8b,Arpp19,Atxn1,Bbx,BC005537,Bmp2k,Btaf1,C330018D20Rik,Cblb,Cbll1,Cdk13,Cdk5r1,Chd7,Chuk,Col4a1,Cpd,Cpeb4,Csnk2a1,Csrp2,Cttnbp2nl,Cux1,Dhx15,Dicer1,Dmxl1,Dyrk2,Edc3,Elavl4,Elf5,Eps15,Esco1,Etnk1,Etv1,Fbn1,Fbxo11,Fign,Fmr1,Fnbp1l,Fosb,Gap43,Hdgfrp3,Hipk3,Hsp90b1,Ing2,Ism1,Itga1,Itpk1,Jarid2,Kdm7a,Kpna1,Lbr,Lrch1,Maf,Mdfic,Mdga2,Med12l,Met,M…	2.093	2.85623e-06	3.22521e-05	2.175	5.04039e-07	7.73926e-06	0.757814
miR-128-3p	miR-153-3p	Acvr2a,Adam10,Adam19,Ago2,Agpat3,Arhgap23,Atp11c,Atp8a1,Bbx,BC030336,Bend4,Camk1d,Canx,Cbfb,Cbx5,Ccdc50,Chrm2,Cited2,Ckap4,Clcn3,Clcn5,Cpeb4,D1Ertd622e,D630045J12Rik,Dcc,Dcp2,Ddi2,Dlg2,Dot1l,Efnb2,Elavl2,Fam102a,Fam135b,Fam228a,Fbrsl1,Fbxl14,Fbxo32,Fbxo33,Fign,Foxo1,Furin,Fzd3,Gab1,Galnt3,Galnt7,Garem,Gatad2a,Gm5819,Grb2,Grik3,Hipk3,Iffo2,Ino80d,Ipo7,Itsn2,Jag1,Kbtbd8,Kcna1,Kcnk12,Kdm7a,Klf3,Lats…	1.972	2.88975e-06	3.25041e-05	2.168	3.50173e-07	5.77388e-06	0.726427
miR-106a-5p_miR-17-5p_miR-20a-5p_miR-20b-5p_miR-93-5p	miR-186-5p	Abhd2,Abl2,Ago2,Ankrd28,Apbb2,Aplp2,App,Arap2,Arhgap26,Asxl3,Atg7,Atl3,Atp1a2,Bahd1,Bbx,BC030336,Bcl11b,Bicd2,Bmp2k,Bmpr2,Cadm2,Camta1,Ccnd2,Ccnt2,Cenpo,Cep170,Cep57,Chd9,Chic1,Cntnap1,Crebrf,Crk,Csnk1a1,Cul3,D1Ertd622e,Dcaf8,Dcbld2,Dennd5b,Dhx15,Dnajb9,Dnajc27,Eif5b,Eri1,Fam126b,Fam46c,Fam57a,Fbxl5,Fgf4,Ficd,Fndc3a,Fndc3b,Foxj3,Frmd4a,Fxr1,Fyco1,Gabpb1,Gad2,Gosr1,Gpc6,Grin2b,Gtdc1,Gzf1,Hnrnpa2b1…	1.936	2.99389e-06	3.32884e-05	1.845	1.98109e-05	0.000157943	0.636552
miR-125a-5p_miR-351-5p	miR-30a-5p_miR-30b-5p_miR-30d-5p	0610040J01Rik,1110002E22Rik,4933426M11Rik,9930021J03Rik,Adam11,Ago2,Alpk3,Apba1,Arid3a,Asxl3,Atl2,Atxn1,Avl9,B4galt6,Bcl2l13,Braf,Bsn,C77080,Cbfb,Cbx7,Ccdc71l,Ccnjl,Cdc37l1,Cecr2,Cep41,Cops7b,Cpeb3,Cpeb4,Cpsf6,Csnk1g1,Csnk2a1,Cyp24a1,D10Bwg1379e,Dagla,Dll4,Dpy19l1,E2f3,Eaf1,Edc3,Eif5a2,Elavl4,Esrrg,Fam126b,Fam131b,Fam46a,Fbxl20,Fbxo42,Fbxo45,Fndc3b,Foxf2,Galnt7,Gdnf,Gja1,Glp1r,Grb10,Grin2a,Hic2,H…	1.923	2.9747e-06	3.32884e-05	1.913	2.07832e-06	2.54485e-05	0.65128
miR-145a-5p	miR-181a-5p_miR-181b-5p_miR-181c-5p	Acvr2a,Adamts5,Akirin1,Ank1,Ankrd52,Ap1g1,Arf6,Arih1,Bach2,Bcr,Bmp3,Cacna1d,Camsap2,Ccdc132,Clip1,Cnot6l,Cntn4,Cpeb4,Crim1,Cstf3,CTNND1,Cyr61,Dennd5b,Dlgap1,Dnajc16,Dnal1,Dpysl2,Dusp6,Eif3j1,Eif4a2,Elavl4,Etnk1,Ets1,Fbxl3,Flt1,Fndc3a,Fndc3b,Glcci1,Glis3,Gpbp1,Grb10,Hcn1,Hic2,Hipk3,Hmbox1,Ino80,Ipmk,Ipo8,Ippk,Itgb8,Jph1,Kcna4,Kpnb1,Larp4,Lmbrd2,Lox,Map3k1,Map4k4,Med12l,Mier3,Mpp5,Msi2,Mtmr9,Naa15,…	2.123	2.98705e-06	3.32884e-05	1.686	0.000459091	0.00203713	0.637595
miR-181a-5p_miR-181b-5p_miR-181c-5p	miR-330-3p	Adcy9,AF529169,Ankrd44,Ankrd52,Aph1b,Arih1,Arl3,Armc1,Arrdc3,Asxl2,Atp11a,Atp2b2,B4galt1,B630005N14Rik,Bcl6,Bcl9,Bclaf1,Bmpr2,Braf,C77370,Calm1,Card11,Carm1,Cbfa2t2,Cd47,Cdc42bpa,Cks1b,Creb1,Csnk1a1,Cul3,D1Ertd622e,D430041D05Rik,Dcp2,Dcun1d1,Dek,Dennd5b,Dip2b,Dnajb5,Dnal1,Dpp10,Dynll2,Eif2s1,Eif3j1,Elavl2,Elavl4,Elp4,Enah,Esr1,Etnk1,Gabra1,Gnao1,Gpm6a,Grb10,Grid1,Gskip,Hipk1,Hnrnpu,Hoxc8,Il1rapl1…	1.895	3.02987e-06	3.35598e-05	1.945	1.83033e-06	2.27697e-05	0.65224
miR-144-3p	miR-23a-3p_miR-23b-3p	1810013L24Rik,8430419L09Rik,Abi2,Adcy1,Ago2,Ago3,Ammecr1,Antxr2,Appbp2,Asap1,Asxl3,Atxn1,Atxn7,B3galt2,B3gat2,Bbx,BC005537,Bet1,Bicd2,Cadm2,Calcrl,Camsap2,Camta1,Cav2,Cbfa2t2,Ccnt2,Cpeb3,Cttnbp2nl,Cux1,Dcbld2,Dip2c,Dock3,Dyrk2,Ebf1,Eea1,Ell2,Entpd5,Erbb4,Ero1l,Esco1,Etv1,Fam126b,Fam196a,Fam199x,Fam222b,Fam84a,Fbn2,Fbxl14,Fbxo32,Fign,Fmr1,Fosb,Fubp3,Gja1,Gsk3b,Hdgfrp3,Hipk3,Hnrnpu,Ino80d,Ipo8,Itgb…	1.887	3.06402e-06	3.3809e-05	2.178	1.7458e-08	4.60546e-07	0.706698
miR-27a-3p	miR-495-3p	1700025G04Rik,1810013L24Rik,A230046K03Rik,Abhd17c,Abhd6,AI593442,Akirin1,Amotl2,Apc,Appbp2,Arhgap32,Arih1,Bend4,Bmi1,Bmp2k,Braf,Brwd3,Btg1,Calm3,Camk1d,Camk2a,Ccdc92,Ccnt2,Cdk6,Cdk8,Celf1,Cep85l,Cers6,Chd7,Ckap4,Clcn3,Clcn5,Clock,Clstn2,Cnr1,Csrp2,D15Ertd621e,D1Ertd622e,Ednra,Ehf,Ell2,Emx2,Ephb2,Fam126b,Fbxo32,Fgd6,Fubp1,Fyn,Gabrb3,Gmps,Gria3,Grin2b,Gse1,Hdx,Hip1,Hmgcr,Hnrnpf,Hoxa10,Hsp90aa1,Igf1…	1.987	3.20721e-06	3.5255e-05	1.551	0.00238101	0.00724286	0.562763
miR-144-3p	miR-493-5p	2210018M11Rik,9930021J03Rik,Abtb2,Adcy1,Aff4,Agfg1,Ahdc1,Ankrd12,Ankrd17,Aplp2,Arfgef1,Arhgap5,Atad2b,B3gat2,Bbx,Bcl2l11,Cacna2d1,Cadm2,Camkk2,Casc4,Ccng2,Ccnt2,Cdc14a,Cdh11,Cdh2,Cdk8,Col8a1,Creb1,Cux1,Cxxc4,Cyth3,Dgki,Dip2c,Dmd,Dsc3,Dtnbp1,Egfr,Enah,Epha6,Esrrg,Etv1,Fam179b,Fbxl3,Fbxo32,Filip1l,Flrt2,Fzd4,Gad1,Gata2,Glg1,Grid2,Grin2a,Hivep3,Hvcn1,Itsn2,Jph1,Kat6a,Kbtbd2,Kcnb2,Kdm6a,Kif2a,Klf3,Li…	2.132	3.31926e-06	3.63491e-05	1.845	0.000106435	0.000615266	0.68477
miR-124-3p	miR-98-5p_let-7d-5p_let-7e-5p_let-7f-5p_let-7g-5p	0610030E20Rik,2410127L17Rik,4930402H24Rik,Aak1,Adcy9,Adipor2,Ago1,Ago2,Ago3,AI464131,AI846148,Akap6,Ammecr1l,Ankfy1,Arhgap32,Arl5b,Atp2b4,Atxn1l,B930041F14Rik,Bahd1,Bcat1,Bcl6,Bcl7a,Bloc1s6,Braf,Brwd3,Btg2,C1galt1,Cacna1e,Cacnb4,Cask,Caskin1,Cbx2,Ccdc71l,Ccdc93,Ccnd2,Ccny,Cd164,Cdc14b,Cep85l,Chic1,Chic2,Chp1,Chrd,Cnot2,Col4a1,Col4a3bp,Cpd,Cpeb1,Ctns,Cux1,Dapk1,Ddi2,Diap2,Dmd,Dnajb14,Dnajc1,Dtx4,D…	1.685	3.4421e-06	3.75525e-05	1.641	1.67492e-05	0.000139272	0.508536
miR-135a-5p_miR-135b-5p	miR-145a-5p	0610030E20Rik,Abce1,Acvr1b,Adcyap1,Arel1,Arhgef4,Arih1,BC030336,Bcl2l2,Bsn,Cacna1d,Camk2d,Casz1,Ccnd2,Clcn3,Col4a3,Cox20,Dag1,Dnajc16,Ebf1,Erp44,Ext1,Faxc,Fbxo28,Fli1,Foxo1,Frmpd4,Hcn1,Hic2,Hipk3,Hs6st1,Kcna6,Kcnn3,Kdm7a,Klf4,Klhdc10,Klhl15,Klhl28,Lancl3,Lmbrd2,Med13,Mob3b,Naa15,Ndufa4,Net1,Ntng1,Nucks1,Nudt4,Onecut2,Pak7,Phf20,Phldb2,Plcl2,Pogk,Prrc2c,Psd3,Pura,Pvrl1,Qk,Rab5b,Rbmx,Rcor1,Rock1,Ro…	2.503	3.47149e-06	3.77313e-05	2.077	0.00015289	0.000823168	0.824207
miR-142a-5p	miR-217-5p	Abcg4,Ackr3,Acot12,Ap3m1,Appbp2,Arid2,Atp1b1,Bai3,BC030336,Bod1l,Camk2a,Ccdc85a,Ccnt2,Cers6,Dock4,Eif3j1,Eif4e3,Eif5b,Elavl2,Etv1,Fam126a,Fgf16,Fign,Fzd7,Gabrg3,Galntl6,Gda,Golim4,Herpud1,Hhip,Homer1,Iffo2,Kcnh5,Kpna4,Kras,Lhx1,Lypla1,Macf1,Med13,Mier3,Myo1d,Ncoa4,Nfia,Onecut2,Pcgf3,Pds5b,Pou3f3,Prox1,Ptpn4,Qk,Qser1,Rc3h2,Reps2,Rhot1,Senp5,Slc4a4,Spopl,Srgap1,Strbp,Tcf12,Ube2e3,Ubl3,Usp15,Vangl1,…	2.96	3.56385e-06	3.85906e-05	2.151	0.000739774	0.0028887	0.925561
miR-144-3p	miR-340-5p	1190002N15Rik,Abca1,Abhd17c,Aff4,Ago2,Ago3,Aldh1a3,Als2,Ammecr1,Appbp2,Arhgap5,Arid2,Arrdc3,Asxl3,Atp1b1,Atp1b2,B3galt2,Bbx,Camta1,Capza1,Cask,Cav2,Ccdc88a,Ccne2,Ccng2,Cdc14a,Chst11,Cldn25,Cmtm6,Cpeb3,Creb1,Cux1,Dlc1,Dmd,Dock3,Dyrk2,Efna2,Eif3j1,Eif5a2,Elavl2,Emp1,Emp2,Enah,Epha6,Epn2,Etv1,Fbxl3,Fgf16,Fign,Flrt2,Fzd9,Galnt3,Gltscr1l,Gnpda2,Herpud1,Hnrnph3,Hnrnpu,Hoxa10,Hs2st1,Idh2,Iffo2,Ing3,Iqse…	1.909	3.59769e-06	3.86685e-05	1.386	0.0115808	0.0259476	0.486501
miR-181a-5p_miR-181b-5p_miR-181c-5p	miR-374c-5p	Adamts6,Adcy1,Adm,Afg3l2,Agfg1,Ago2,Akirin2,Ankrd50,Ap1s3,Arl3,Asxl2,Bcl2,Bcl6,Bmpr2,Bptf,Braf,Calm1,Cbll1,Cbx5,Cd47,Cdc73,Cdk17,Cdkn2aip,Cdyl,Cecr2,Cnr1,Crebzf,Csnk1g3,D10Bwg1379e,D1Ertd622e,Dcbld2,Ddx3x,Dimt1,Dip2c,Eif3j1,Eif4a2,Elovl2,En2,Epha4,Fam19a2,Fign,Fignl2,Fndc3b,Fnip2,Gas7,Golga1,Gpc6,Gpm6a,Greb1l,Heca,Hgf,Hipk3,Homer1,Hoxb4,Htr1a,Il1rapl1,Inhba,Ino80d,Ipo5,Jarid2,Klf3,Klf7,Lcor,Lrrc3…	1.945	3.59186e-06	3.86685e-05	1.665	0.000345621	0.00163663	0.587544
miR-101b-3p	miR-344d-3p_miR-410-3p	Acvr1c,AI593442,Ankrd12,Appbp2,Arhgap5,Arid2,Arid4b,Atp1b2,Baz2b,Bcl2l11,Bmp2k,Camk2n1,Cbx4,Cdc42ep3,Crebbp,Dact1,Dcc,Dgki,Dnmt3a,Dtna,Dusp1,Eif4g2,Ets1,Fat1,Fmnl2,Foxp2,Fzd2,Gria2,Herpud1,Hnrnph3,Hs2st1,Iqsec1,Kat6a,Kdm7a,Kitl,Klf12,Klf3,Klf6,Kpna6,Larp1,Lmtk2,Mapk8,Med13,Mtdh,Naa15,Ndfip1,Ndrg4,Nemf,Nfib,Nr2f2,Nr3c1,Pappa,Paxbp1,Pbx3,Pcsk5,Pde4d,Phf6,Pogz,Ppargc1b,Ppp1r12b,Prrc2c,Ptchd4,Ptpn13,…	2.24	3.65585e-06	3.872e-05	1.864	0.00031196	0.00150634	0.7146
miR-138-5p	miR-200c-3p	Acot13,Acvr2a,Aebp2,Aff3,Ank1,Arl5b,Asxl3,Atp11c,Bcl11b,Bnip3l,Cacna2d1,Cadm1,Cecr2,Cnot8,Creb1,Ctdspl2,Dcun1d4,Dek,Desi2,Dnajc5,E130309F12Rik,Eif3j1,Elf2,Eri1,Fermt2,Fign,Frmd4a,Fstl4,Gatad2b,Gatsl2,Glcci1,Gpatch2l,Gprin3,Hipk1,Hipk3,Iqsec1,Jazf1,Kank1,Kcna2,Kctd15,Kif21b,Klf12,Kmt2c,Lamc1,Lcor,Marcks,Mex3a,Mocs1,Mtf2,Mxd4,Nfia,Nfib,Nova1,Nova2,Nptx1,Pan3,Papd5,Pcnx,Pde7b,Pdik1l,Phf21a,Plxna4,Po…	2.389	3.6414e-06	3.872e-05	1.886	0.000314943	0.00151821	0.752667
miR-148b-3p	miR-200c-3p	Abcb7,Adcy2,Agfg1,Ago2,Akap7,Ap4e1,Arhgap20,Arhgef17,Arl8b,Atp11a,Atxn1,Atxn1l,Bach2,Baz2b,Bbx,BC005537,BC030336,Brwd3,Cadm1,Casz1,Cblb,Cdh20,Cggbp1,Chd9,Cnot6,Cntn4,Cpd,Csrp2,Cul5,Cux1,Dcp2,Dusp1,Dyrk2,E2f3,Efnb2,Elavl2,Elavl4,Ep300,Errfi1,Esco1,Esrrg,Fam178a,Fbxo33,Fez2,Fign,Fmr1,Fosb,Foxf1,Fubp1,Gabarapl2,Gatad2b,Gpatch8,Gpm6a,Grin2a,Hecw2,Hipk3,Hivep3,Hlf,Hmgb3,Jmy,Kdm7a,Klf4,Lcor,Lmtk2,Lrch1…	2.087	3.62998e-06	3.872e-05	2.26	2.28142e-07	4.05041e-06	0.775546
miR-26b-5p	miR-340-5p	Abca1,Acvr1c,Adam17,Adamts18,Als2,Ammecr1,Ankib1,Arf6,Arhgap32,Arhgef26,Arid2,Arl4c,Atf2,Bbx,BC018507,Bhlhe41,Bmp2k,C2cd2l,Capn10,Carm1,Casz1,Cblb,Ccdc171,Cd2ap,Cdc73,Cenpl,Chfr,Cldn25,Cltc,Cnnm2,Cops2,Cpeb3,Creb1,Crebbp,Ctsl,Cyp51,D1Ertd622e,Dcun1d1,Ddr2,Dlgap2,Dmd,Dnmt3a,Dusp4,E2f7,Edem3,Eif3a,Elavl2,Epas1,Epha7,Ero1lb,Fa2h,Fam160a2,Fam214b,Fam45a,Fbxo28,Fchsd2,Fign,Gan,Gins2,Gja3,Gltscr1l,Gm60…	1.832	3.64531e-06	3.872e-05	1.455	0.00237161	0.00722184	0.490207
miR-128-3p	miR-369-3p	1200014J11Rik,Adam10,Aff4,Agap1,Akirin1,Amd1,Arhgap23,Arid2,Bmp3,Capza1,Cd2ap,Cdk17,Cdyl2,Chrm2,Clic4,Cnot6,Cpox,Creb1,Crebrf,D1Ertd622e,E130309F12Rik,E2f7,Ece1,Edar,Efnb2,Eif2s2,Eya1,Fam222b,Fgd6,Fosb,Foxo1,Fut9,Gatad2b,Gria1,Gsk3b,Hao1,Heg1,Hgf,Hoxa10,Ikzf2,Ino80d,Kcnj3,Kcnk12,Kcnn3,Kirrel,Klf3,Lcor,Limk1,Ltbp1,Mal2,Mbtd1,Med12l,Med13,Met,Mmd,Mpp2,Msi2,Msn,Mtdh,Mtmr12,Ndst1,Nek6,Nf1,Nfia,Nipbl,…	2.164	3.79711e-06	4.00699e-05	2.246	3.45995e-06	3.81779e-05	0.790555
miR-145a-5p	miR-200c-3p	4931406P16Rik,Acvr2a,Aff3,Ank1,Ankrd28,Ankrd52,Ap3s1,Arhgef4,Arih1,Arl5b,Atrx,Bach2,BC030336,Bnc2,Brwd3,Btf3l4,Casz1,Cfl2,Cited2,Clip1,Cntn4,Col4a3,Crkl,Csmd3,Dag1,Dennd5b,Dlc1,Dock9,Eif3j1,Elavl4,Elf2,Eri1,Ets1,Fam60a,Fgf10,Fli1,Flt1,Fndc3b,Fscn1,Gabarapl2,Glcci1,Gosr2,Hcn1,Hic2,Hipk3,Ikzf2,Ipo8,Irs1,Kdm7a,Klf12,Klf4,Maf,Map3k1,Map4k4,Mdfic,Med13,Mkl2,Mpp5,Mxd3,Mycn,Naa50,Nav3,Nedd4l,Nfia,Nfib,N…	2.126	3.88983e-06	4.08996e-05	1.998	1.4816e-05	0.000126793	0.723194
miR-124-3p	miR-26b-5p	2310035C23Rik,2510039O18Rik,8030462N17Rik,Abca1,Abcc4,Abhd2,Abhd5,Abr,Adam19,Adnp2,Akap6,Ammecr1,Amot,Ankib1,Anks1,Anks1b,Arhgap17,Arhgap32,Armc1,Atad2b,Atp6v0a2,B4galt1,Baz2b,Bcl6,Bicd2,Brwd3,Btbd7,Cacnb4,Ccdc6,Ccnd2,Cdh2,Cdh4,Cdk13,Cdr2l,Cebpg,Cep350,Chic1,Chsy1,Cldn25,Cmtm4,Creb1,Crebrf,Ctdsp2,Dapk1,Ddx3x,Dennd1b,Dlg5,Dmd,Dmxl1,Dram1,Edrf1,Eml5,Enox1,Eny2,Epha7,Etf1,Etv3,Eya3,Ezh2,Fa2h,Fam160a…	1.686	3.94459e-06	4.11767e-05	1.695	7.50421e-06	7.1872e-05	0.525021
miR-138-5p	miR-153-3p	Acap3,Acot13,Acvr2a,Ago1,Ank1,Arf1,Atp11c,Caln1,Cpeb4,Csnk2a2,Ctdspl2,Dcp1a,Desi2,Ebf2,Fam171a1,Fem1c,Fign,Gatad2a,Glcci1,Gphn,Hipk3,Jarid2,Kcna2,Lamc1,Lcor,Lnpep,Map3k7,Mast4,Mbtd1,Mier3,Mov10,Mtf2,Naa15,Nav2,Nbea,Nebl,Neurod1,Nfia,Nfib,Nova1,Papd7,Pcnx,Plekhm1,Plxna4,Ppargc1a,Ppargc1b,Prox1,Ptgfrn,Ptpn3,Pxk,Rab3gap1,Rcan2,Rock2,Rufy2,Satb1,Senp7,Sept11,Slc38a1,Smurf1,Snap25,Suv420h1,Syn3,Tcf4,T…	2.712	3.93166e-06	4.11767e-05	1.72	0.00594562	0.0152153	0.770005
miR-124-3p	miR-142a-5p	1190002N15Rik,Abca1,Abhd2,Abhd5,Acadsb,Actn4,Aff4,Ahr,Alcam,Ammecr1,Ankib1,Ap3m1,Apln,Arhgef6,Arrdc3,Asxl2,Atp2b4,Atp7a,Brwd3,Btbd10,Btbd7,Cacna1e,Camta1,Cask,Cbln4,Ccdc71l,Cdh9,Clock,Cnep1r1,Cntn1,D16Ertd472e,Dcaf5,Ddhd1,Ddx6,Dgke,Dlx3,Dmd,Ebf3,Efna5,Eif3j1,Epn2,Etv1,Eya4,Fam129b,Fam134b,Fam171b,Fam199x,Fam219b,Fam73b,Fbxo30,Fbxo38,Fcho2,Fign,Fmn1,Gabrg3,Ginm1,Gk5,Glce,Gmcl1,Gnpda2,Grsf1,Gsk3b,G…	1.794	4.22662e-06	4.365e-05	1.523	0.00104851	0.00379398	0.502565
miR-129-5p	miR-25-3p_miR-363-3p_miR-92a-3p_miR-92b-3p	Adam10,Ago2,Ago3,Akap10,Arid1b,Arrdc3,Bahcc1,Bcl11b,Bend7,Bmpr2,Braf,C030046E11Rik,Cacna2d1,Casz1,Csmd1,Daam1,Dab2ip,Dcx,Ddx3x,Dlgap2,Dtnbp1,Dusp10,Efr3a,Epha8,Esrrg,Ext1,Fam160b1,Fam196b,Fam214a,Fbxw7,Fhl3,Fmr1,Fndc3b,Foxp2,Fryl,Fubp1,Gdf11,Gnaq,Gtf2a1,Hivep1,Itga6,Jade1,Kcnj3,Klhl15,Ksr2,Lpp,Lrrc4c,Mast4,Myt1l,Naa15,Ncoa1,Ndufaf7,Neurl1b,Nfia,Nfib,Nfic,Nipbl,Nufip2,Otud7a,Paip1,Papd5,Pcdh7,Plcx…	2.361	4.21407e-06	4.365e-05	2.158	2.57313e-05	0.000193451	0.814134
miR-124-3p	miR-222-3p	8030462N17Rik,Aak1,Agps,AI593442,Ammecr1,Ankib1,Ap3m1,Arhgap32,Arhgef7,Arrdc3,Atad2b,Atf7,Baz2b,Bcl11b,Bcl2l11,Bmf,Braf,Brwd3,Btg2,Cacnb4,Camta1,Cbfb,Cc2d1b,Cd164,Cdh2,Chsy1,Cldn25,Cmtm4,Cnot2,Dennd1b,Dgke,Eif3j1,Eml6,Ets1,Etv3,Fam222b,Fam53b,Fbxo28,Fign,Fmr1,Frs2,Gnai2,Gnai3,Gtf2a1,Hectd2,Hipk1,Hipk2,Hipk3,Hmbox1,Kif16b,Lclat1,Map3k13,Map3k2,Mapk10,Mapre1,Mark1,Mgat4a,Mylip,Myo10,Nap1l5,Ndfip1,N…	2.217	4.26625e-06	4.36814e-05	1.722	0.00190232	0.00609331	0.669821
miR-145a-5p	miR-448-3p	Acvr1b,Acvr2a,Aff2,Ank1,Ankrd28,Arhgef4,Arih1,Arl5b,Auts2,B3gat2,Bach2,Bsn,Cabp7,Caprin1,Ccnd2,Clcn3,Cntn4,Crtc1,Dnaaf2,Dock9,Ebf1,Efna3,Elf2,Fam214a,Faxc,Fbxl14,Fbxo28,Fer,Fli1,Fxr1,Fzd7,Gphn,Hdlbp,Igf1r,Ikzf2,Kcna4,Kcna6,Kdm7a,Klf12,Klhl28,Kremen1,Lnp,Mbtd1,Mdga2,Mettl23,Mios,Msi2,Naa15,Naa50,Nav1,Nfia,Ntrk3,Nudt4,Otx2,Paqr9,Phf20,Plce1,Prdm2,Pura,Purg,Rapgef2,Rasa1,Rcor1,Ret,Rock1,Rorb,Rufy2,S…	2.504	4.25455e-06	4.36814e-05	3.111	7.87796e-08	1.77223e-06	1.02642
miR-323-3p	miR-495-3p	2210018M11Rik,5330438I03Rik,Abhd13,Arhgap44,Atf1,Cacna1c,Calm3,Cand1,Cbfa2t2,Cbx5,Ccdc177,Cept1,Clock,Dnmt3a,Dpp10,Efcab14,Etv3,Fbxo8,Fubp1,Gabbr2,Gad1,Galnt1,Ggnbp2,Gja1,Glis3,Gpr22,Hipk1,Hp1bp3,Kcng3,Kctd16,Maml3,Map3k2,Mapk6,Mcmbp,Megf9,Mmp14,Mob1b,Mphosph9,Ndst1,Nfyb,Npas3,Nr6a1,Nrk,Onecut2,Paip1,Pcmt1,Pde4d,Phf20,Phlpp1,Pja2,Pou4f2,Ppfibp1,Ppp1cb,Prickle1,Psme3,Ptbp2,Ralgps1,Rap1b,Rap1gap2,R…	2.494	4.27481e-06	4.36814e-05	2.546	1.76657e-06	2.22067e-05	0.924206
miR-106a-5p_miR-17-5p_miR-20a-5p_miR-20b-5p_miR-93-5p	miR-148b-3p	Abca1,Abl2,Adamts5,Adcy2,Ago1,Ago2,Ajuba,Arap2,Atg14,Atxn1,Atxn1l,B630005N14Rik,Bbx,BC030336,Bcl2l11,Bicc1,Bmp2k,Btbd10,Cand1,Cep57,Chd9,Clock,Cnot6,Csf1,Csrp2,D1Ertd622e,D230025D16Rik,Dcun1d3,Dedd,Dgkq,Dhx15,Dstyk,Dusp8,Dyrk1a,Dyrk2,E2f3,Edc3,Egr2,Elavl2,Emx2,Epha4,Etnk1,Etv1,Fbxo28,Fcho2,Fign,Fnbp1l,Fxr1,Gatad2b,Gpr137c,Hlf,Hmgb3,Ino80,Ism1,Itgb8,Kcns2,Kdm6b,Lcor,Lrch1,Map3k9,Mecp2,Med12l,Mtf1,…	2.119	4.35065e-06	4.42468e-05	1.589	0.00389994	0.0107993	0.607025
miR-181a-5p_miR-181b-5p_miR-181c-5p	miR-25-3p_miR-363-3p_miR-92a-3p_miR-92b-3p	Adamtsl1,Adm,Ado,Ago2,Ankrd13c,Ankrd44,Armc1,Arrdc3,Asxl2,Atp8b1,Atxn1,Bai3,Baz2b,BC005537,Bcl2l11,Bcl9,Bhlhe41,Bmpr2,Braf,C77370,Cacna2d1,Cbfa2t3,Cd2ap,Cd69,Cdc42bpa,Cep41,Chd9,Cnot2,Col5a1,Cops2,Cpeb4,Creb1,Cul3,Cxxc5,D16Ertd472e,D1Ertd622e,Ddx3x,Dlgap2,Dock4,Dpp10,Dusp10,Dusp5,Dusp6,Dyrk2,En2,Epc2,Evx2,Fam126b,Fam160a2,Fbxo33,Fkbp1a,Fmr1,Fndc3b,Fnip2,Foxp1,Fryl,G3bp2,Gata6,Gid4,Gnaq,Golga1,Gpc…	1.873	4.36065e-06	4.42468e-05	1.959	1.30575e-06	1.74799e-05	0.649988
miR-101a-3p	miR-381-3p	Abhd17c,Afap1,Ankrd12,App,Appbp2,Arhgap5,Arhgef3,Arid4b,Bcl2l11,Ccdc85a,Ccnt2,Cebpa,Chd2,Chic2,Creb1,Crebrf,Ctbp2,Cxxc4,D10Bwg1379e,Dcbld2,Dcun1d3,Dlc1,Dot1l,Ebf1,Edem3,Efnb2,Eif4g2,Emp2,Epb4.1l1,Erbb4,Ets1,Fa2h,Fam199x,Fbxl14,Filip1l,Flrt3,Gja1,Grin2a,Hgf,Ick,Idh2,Ikzf2,Ing3,Jph1,Kat6b,Kbtbd2,Klf12,Klf3,Kpna3,Lcor,Lmo3,Lrrc4,Mbnl1,Med13,Med14,Megf9,Meis2,Met,Mex3c,Mitf,Nfib,Nlk,Nova1,Nr2f2,Nr5a2…	2.151	4.44176e-06	4.48019e-05	1.628	0.00199701	0.00634625	0.626643
miR-128-3p	miR-139-5p	1200014J11Rik,2410004B18Rik,A230046K03Rik,Adcyap1r1,Aff3,Ago3,Ankrd13c,Anks1,Arx,Baz2b,Canx,Ccny,Cdc6,Cdk17,Cpeb4,Cplx3,D15Ertd621e,D630045J12Rik,Dcaf7,Dcbld2,Dcc,Ddx6,Dynll2,Ece1,Elavl2,Enah,Fam222b,Fbxl17,Fga,Foxo1,Foxp2,Frmd4a,Fubp3,Gabbr2,Galnt3,Galnt7,Gm20431,Gm6104,Gria1,Gtf2a1,Heg1,Hipk2,Hivep3,Hmgb3,Hnrnpf,Hoxa9,Kbtbd8,Kdm7a,Kif5c,Lcor,Lhx1,Lox,Lsamp,Meis2,Mier3,Mnt,Mybl1,Myocd,Nfia,Nfib,…	2.32	4.44623e-06	4.48019e-05	2.25	2.84097e-05	0.000209251	0.826249
miR-138-5p	miR-25-3p_miR-363-3p_miR-92a-3p_miR-92b-3p	Adamtsl3,Arf1,Arl5b,Arrdc3,Asxl2,Bcl11b,Cacna1h,Cacna2d1,Caln1,Ccnl2,Cd2ap,Chmp7,Cpeb4,Creb1,Dcp1a,Dcx,En2,Epha8,Ezh2,Fam84a,Fosl2,Gatad2b,Gid4,H3f3b,Has3,Hif1a,Hipk3,Hoxd11,Itpripl2,Jarid2,Josd1,Kcna2,Kcnj3,Klf12,Lcor,Lonrf3,Mast4,Mier3,Mtf2,Naa15,Nfia,Nfib,Nfix,Nova1,Nsmf,Nudcd3,Papd5,Papd7,Parp8,Pcdh9,Pcgf3,Plekhm1,Ppargc1b,Prox1,Ptpre,Pwwp2a,Rnf38,Sema3a,Sesn3,Sfmbt2,Slc25a36,Slco3a1,Slx4,Smu…	2.547	4.55445e-06	4.57337e-05	1.664	0.00685328	0.0168903	0.72207
miR-130b-3p_miR-301b-3p	miR-135a-5p_miR-135b-5p	Adcy1,Adcyap1,Ago1,Ago2,Ago3,Ak4,Atg14,Atp2b2,Atxn1,B4galt5,Bbx,Bmpr2,Btaf1,Cblb,Cdc73,Cep170,Clcn3,Csmd1,Csnk1g1,Cxcl12,Dcp2,Dgkh,Dip2c,Dnajc16,Efnb2,Elk3,Erbb4,Exoc5,Fam178a,Faxc,Fbxo28,Fermt2,Fut9,Gja1,Hipk3,Hoxb2,Igf2bp1,Ikzf5,Inhba,Ipcef1,Jade1,Klf3,Klhl15,Lmln,Lonrf1,Map4,Mapk10,Mapre3,Mb21d2,Mbnl1,Mob3b,Mphosph9,Mtmr12,Myt1l,Nbea,Ncoa1,Npat,Nptx1,Nr3c2,Nrp1,Peli1,Phf20,Ppp6r3,Prkd3,Prpf40a…	2.212	4.6277e-06	4.63089e-05	1.849	0.00025005	0.00124896	0.704271
miR-135a-5p_miR-135b-5p	miR-19a-3p	2510009E07Rik,Adcy1,Adnp,Aebp2,Agap1,Ago1,Ago2,Ago3,Anxa7,Arc,Arid5b,Atg14,Atp2b2,Atxn1,Atxn1l,B4galt5,Bace1,BC030336,Bend3,Bmpr2,Bsn,Btaf1,Cadm4,Casz1,Cblb,Ccnd2,Ccnt2,Ccser2,Cdc73,Cep170,Chmp4b,Chsy1,Cpd,Csmd1,Csnk1g1,Cux1,D10Bwg1379e,Dag1,Dcp2,Ddx3x,Dnajb14,Dnajc16,Dtna,Ebf1,Efnb2,Elk3,Entpd7,Erbb4,Exoc5,Fbxo28,Frk,Fut9,Gja1,Gulp1,Hif1a,Hipk3,Hnrnpu,Igsf10,Inhba,Jade1,Kcnb2,Kdm1b,Klhl28,Kpna3,…	1.996	4.65182e-06	4.63904e-05	1.98	3.91394e-06	4.2224e-05	0.687121
miR-19a-3p	miR-340-5p	2510009E07Rik,4931406P16Rik,9430020K01Rik,Abca1,Abhd17c,Acsl1,Adamts18,Agap1,Ago1,Ago2,Ago3,Ankib1,Ar,Arhgap5,Armc8,Arpp19,Arrdc3,Asb7,Asxl3,Atf2,Atf7ip,B630005N14Rik,Blcap,Bmp2k,Btaf1,Calm1,Camta1,Caprin2,Cast,Casz1,Cblb,Cbx7,Ccdc47,Ccdc88a,Cdc73,Chl1,Chmp4b,Clip4,Cltc,Cnot6,Cobll1,Cpd,Cpeb3,Cul5,Cux1,Cyld,D1Ertd622e,Desi2,Dgke,Dhx40,Dlc1,Dlg1,Dlx3,Dnajb1,Dnal1,Dock3,Dtnb,Dyrk2,Elavl2,Enpp5,Epn2…	1.762	4.76341e-06	4.73405e-05	1.465	0.00126265	0.00443608	0.474152
miR-186-5p	miR-320-3p	Acap2,Agfg1,Ago2,Ankrd12,Arhgap5,Atl3,Bahd1,Bmp2k,Bmpr1a,Brwd3,Cacna1c,Cacng2,Camta1,Ccdc122,Ccnd2,Ccser1,Cdc42bpa,Cdk6,Cep170,Chic1,Chsy3,Chtf8,Crebrf,Crk,Cux1,Dcbld2,Dennd5b,Dhx15,Dlg1,Dmd,Epn2,Fam120c,Fam126b,Fam134b,Fam160b1,Fam63b,Foxj3,Fxr1,Gabpb1,Gm6133,Grin2a,Helz,Hnrnpa2b1,Icmt,Igf1r,Ino80d,Ipo5,Ipo7,Lingo2,Mapk9,Mat2a,Mdga2,Mex3a,Mex3b,Mier1,Mier3,Mtf2,Naa15,Negr1,Nlgn3,Nr4a2,Nrp1,Nus1,…	2.217	4.92068e-06	4.87366e-05	2.073	2.48039e-05	0.000188432	0.762576
miR-374b-5p	miR-493-5p	9930021J03Rik,Abr,Adam10,Adcy1,Adnp,Aff4,Ahdc1,AI593442,Ankrd50,Arhgap5,Atad2,Bace1,Barhl2,Bbx,Cadm2,Cdc73,Cnot2,Creb1,Crk,Csrnp3,CTNND1,Cyth3,Dcun1d1,Dip2c,Dmd,Dnmt3a,Esrrg,Etv3,Eya4,Fam63b,Fat1,Fbxo32,Fgf9,Filip1l,Fnip1,Fut9,Fzd5,Gabpb2,Gabra1,Glg1,Golga1,Gpm6a,Grin2b,Inhba,Kat6a,Kcnb2,Klf3,Lca5,Lphn2,Mbnl2,Mecom,Meis1,Mex3a,Mkln1,Mospd2,Myt1l,Ndst1,Necab1,Neo1,Nmt1,Nt5c2,Ntrk3,Nxph1,Papln,Pard…	2.216	4.95944e-06	4.89534e-05	2.333	1.77531e-06	2.22067e-05	0.821429
miR-106a-5p_miR-17-5p_miR-20a-5p_miR-20b-5p_miR-93-5p	miR-374c-5p	Abi1,Acsl4,Ago2,Ankib1,Ankrd28,Ankrd50,Apbb2,App,Arap2,Arhgef4,Arid4b,Asxl2,Atad2,Atg14,Atxn1l,Bcl2l2,Bcl6,Bicd2,Bmp2k,Bmpr2,Cacul1,Camk2n1,Crk,Ctdspl2,D1Ertd622e,Dcbld2,Dgkh,Dip2c,Dmrta2,Dnajb9,Dyrk1a,Epha4,Ereg,Etv1,Fam60a,Fign,Fndc3b,Frmd4a,Fzd4,Gpc6,Heca,Heg1,Hook3,Il1rapl1,Ino80d,Klf12,Klf3,Klhl15,Lcor,Limk1,Lphn2,Lrrn3,Map3k12,Mapk9,Mapre1,March4,Mpdz,Mtss1l,Ncoa3,Nfib,Nkain2,Nr2c1,Nr2c2,Nt…	1.968	4.97984e-06	4.89881e-05	1.528	0.00345494	0.00983928	0.550489
miR-124-3p	miR-129-1-3p_miR-129-2-3p	AF529169,Agps,Aif1l,Ammecr1l,Antxr2,Arrdc3,Bace1,Bcl7a,Btbd7,Cacna1e,Cacnb4,Calml4,Casc4,Cask,Caskin1,Cpeb1,Creb1,Dmxl1,Dyrk2,E2f3,E2f5,Efna5,Eif3j1,Fam135b,Fam171b,Fam199x,Fkbp15,Fmnl2,Fnbp1l,Frs2,Fubp1,Furin,Gabrg3,Gnai2,Gnaq,Gpam,Gpc1,Gpm6b,Grasp,Hipk2,Homer2,Igf2bp1,Ikzf2,Ildr2,Klhl28,Kpna4,Lhx4,Lingo2,Map2k4,Map3k1,Mapk10,Mcu,Mecom,Mef2a,Memo1,Mocs1,Mpzl1,Mtmr10,N4bp1,Nacc2,Nav2,Nfia,Nhsl2,N…	2.124	5.03003e-06	4.93146e-05	1.485	0.0175122	0.0364304	0.574358
miR-144-3p	miR-217-5p	9930021J03Rik,Abhd17b,Aebp2,Agfg1,Ago2,Appbp2,Arid2,Asap1,Atp1b1,B230219D22Rik,B3gat2,Bach2,Ccdc85a,Ccnt2,Chn2,Chst11,Col8a1,Ctdspl2,Dock3,Dyrk1a,Ehmt1,Eif3j1,Elavl2,Eln,Enah,Esco1,Esrrg,Etv1,Ezh2,Fam60a,Fbn2,Fbxw11,Fem1c,Fga,Fgf16,Fign,Foxg1,Gatsl2,Gpm6b,Herpud1,Hipk3,Hivep3,Iffo2,Kif2a,Klf12,Lhx1,Mast4,Med13,Mtpn,Naa15,Nek7,Neurod1,Nfia,Nova1,Onecut2,Pax3,Polg,Prlr,Prox1,Purb,Qk,Rap1b,Rap2c,Rc3…	2.531	5.0652e-06	4.94923e-05	2.381	2.70779e-05	0.000202526	0.898068
miR-27a-3p	miR-31-5p	Acvr1,Adcy6,AI593442,Ak4,Arhgap32,Arhgef26,Bahd1,Bend4,Cacnb2,Camk2d,Ccnj,Ccnt1,Cd28,Cdip1,Chd6,Chd7,Clcn3,Clock,Csnk1d,Dennd6a,Dhrs9,Dpy19l3,Ebf3,Eif5,Elavl2,Fam120c,Fam196a,Fgd6,Fign,Fubp1,Fzd3,Glra2,Grik3,Gspt1,Gxylt1,Ikzf1,Isl1,Itga5,Jazf1,Kcnn3,Klf3,Lbh,Lsamp,Map1b,Mboat2,Mmp16,Naa15,Naa50,Nr5a2,Nup153,Nxph1,Pou2f3,Prlr,Pvrl3,Rap1b,Ret,Rims3,Rreb1,Satb2,Sema6d,Sertad2,Sgms1,Sh3bgrl2,Shisa6,S…	2.435	5.10366e-06	4.97008e-05	2.394	1.3216e-05	0.00011587	0.881456
miR-101b-3p	miR-323-3p	2210018M11Rik,Abi2,Ankrd28,App,Atp1b1,Atrx,Bcl2l11,Camta1,Casc4,Cbfa2t2,Creb1,Ctdspl2,Dab2ip,Dip2c,Dnmt3a,Dstyk,Elk3,Enah,Esco1,Fam204a,Flrt3,Fmr1,Foxp2,Fubp1,Gja1,Hdgfrp3,Hipk1,Hipk3,Irf2bpl,Kcnh7,Kdm7a,Kitl,Klf3,Kmt2e,Kras,Lcor,Lmo3,Lrrn1,Maml3,Mapk6,Med12l,Megf9,Mitf,Mtmr2,Naa30,Ndfip1,Nlk,Npas3,Nr6a1,Nrk,Pak7,Pappa2,Pbx3,Pde4d,Phf20,Phf20l1,Pik3c2b,Pikfyve,Pkn2,Ppp1cb,Prickle1,Ptpn9,Ralgps1,R…	2.293	5.16261e-06	5.005e-05	2.353	5.20683e-06	5.2466e-05	0.842776
miR-137-3p	miR-139-5p	Acap2,Ado,Ago3,Arf6,Arhgap5,Asf1a,Ash1l,Atxn1,Atxn1l,Azin1,Ccny,Cdh20,Chd7,Cnst,Cul3,Cux1,Dcbld2,Ddx3x,Dip2c,E330009J07Rik,Eif4g2,Esrrg,Fam168a,Fam222b,Fam76b,Fbn2,Fbxl7,Foxp1,Gabbr2,Gria1,Gtf2a1,Hdx,Hipk2,Hnrnpu,Hoxd10,Igfbp5,Jdp2,Kctd12,Kdm7a,Klhl28,Lcor,Lrrn3,Maf,Mafk,Mapk8,March7,Mast4,Mier3,Ncoa2,Nfia,Nfib,Notch1,Pde3a,Pde4a,Pde4d,Phlpp2,Ppargc1a,Ppargc1b,Prox1,Ptn,Ptpn4,Rab35,Rbms3,Rfx7,Rpg…	2.397	5.17402e-06	5.005e-05	2.731	7.00453e-07	1.02662e-05	0.939443
miR-186-5p	miR-493-5p	Acap2,Agfg1,Ankrd12,Ankrd28,Aplp2,Arhgap5,Arih1,Asb7,Bace1,Baz1a,Bbx,Cadm2,Calb1,Camk2b,Ccnt2,Cdc73,Cdh10,Cdh11,Cdkl1,Chsy3,Cobll1,Crebbp,Crk,Csnk1a1,CTNND1,Cul1,Cul3,Cul5,Cux1,Dcun1d1,Ddx3x,Dimt1,Dmd,Egfr,Eif4b,Eif4e,Eif5b,Etv3,Ext1,Fam63b,Fbxo33,Foxj3,Fxr1,Gabrb1,Gdf6,Gm765,Gpm6a,Grin2a,Grin2b,Helz,Herc4,Hipk1,Ifrd1,Invs,Ipo7,Jag2,Kazn,Kcnb2,Kif13a,Kmt2e,Lingo2,Lphn2,Map3k2,Mapk1,Mctp1,Mex3a,Mm…	2.143	5.64084e-06	5.43845e-05	2.023	2.01092e-05	0.000158579	0.733394
miR-148b-3p	miR-26b-5p	2310035C23Rik,8030462N17Rik,Abca1,Abl2,Adam10,Adamts18,Akap7,Ammecr1,Arfgef1,Arhgap21,Arhgef12,B4galt1,Baz2b,Bbx,Bcl7b,Bmp2k,Brwd3,Casz1,Cblb,Ccne1,Cdh20,Cdk13,Cdk8,Cpeb4,Cttnbp2nl,D1Ertd622e,D630045J12Rik,Dmxl1,Dyrk1a,E2f7,Elavl2,Emx2,Ep300,Eps15,Erlin1,Esco1,Esr1,Esrrg,Fam178a,Fbxl19,Fbxo11,Fbxo28,Fign,Gm6133,Gnpnat1,Grin2a,Inhbb,Itga5,Itgb8,Jarid2,Kcns2,Klf4,Kpna6,Lnpep,Lrch1,Ltbp1,Map3k9,Mcc,…	2.118	5.88266e-06	5.65281e-05	1.95	3.23987e-05	0.000234467	0.709151
miR-153-3p	miR-29a-3p_miR-29b-3p_miR-29c-3p	Acvr2a,Adam19,Adam23,Adc,Ago1,Ago2,Ank1,Apc,Arhgap36,Arl4a,Arpp19,Atad2b,Atp2b4,Atxn1l,Bach2,Btbd7,Camk1d,Camkk2,Cbx5,Ccnd2,Ccser2,Chic2,Clcn5,Col4a1,Creb5,Ctdspl2,D3Bwg0562e,D630045J12Rik,Daam1,Dcp2,Ddi2,Dlg2,Dlgap2,Dot1l,Dpp4,Dpysl5,Elavl4,Eml6,Ext1,Fam168b,Fam184b,Fer,Fign,Foxo3,Fyn,Gab1,Gan,Grip1,Gxylt2,Hecw1,Ide,Iffo2,Ing2,Ino80d,Jarid2,Kbtbd8,Kcna2,Kcnh5,Kcnh7,Kcnip2,Kctd5,Klf13,Kpna4,Lamc1…	1.971	5.9325e-06	5.68189e-05	2.271	4.64471e-08	1.09585e-06	0.749381
miR-26b-5p	miR-6540-5p	Abcc4,Abhd2,Abr,Acvr1c,Adam23,Adat1,Akap6,Akirin1,Ammecr1,Arf6,Arhgap32,Atp6v0a2,Atpaf1,B4galt1,Baz2b,Brwd3,Cacnb4,Ccdc6,Ccnd2,Cdh11,Cdk13,Cdk6,Cdr2l,Cebpg,Cep350,Chic1,Chsy1,Cnrip1,Cops7b,Creb1,Crebrf,Csnk1g1,Ctdsp2,Dennd1b,Dlgap2,Dmd,Dmxl1,Eml5,Enox1,Entpd7,Epb4.1l3,Epha7,Erc2,Esrp1,Etf1,Etv3,Eya3,Ezh2,Fa2h,Fam160a1,Fam160a2,Fbxo28,Frmd4b,Gm608,Gna13,Gpc4,Greb1l,Grin2a,Helz,Hiat1,Hipk1,Itga6,It…	1.828	6.12108e-06	5.84321e-05	1.854	3.15887e-06	3.56694e-05	0.610284
miR-101a-3p	miR-124-3p	1190002N15Rik,Abtb2,Acp2,Adcy6,Ago3,AI593442,Aldh1l2,Ammecr1,Anks1,Antxr2,Arhgap32,Arid5b,Arrdc3,Atad2b,Atf7ip,Atxn1l,Bach2,Baz2b,Bcl2l11,Bicd2,Bmpr1b,Cacnb2,Cadm1,Camta1,Capn2,Cdc42ep3,Cebpa,Cep350,Cers2,Chic2,Cpeb1,Creb1,Crebrf,Cux1,Cxadr,D10Bwg1379e,Ddx3x,Desi2,Dip2b,Dlg5,Dmd,Dyrk2,Ebf1,Ece1,Efna5,Efnb2,Enah,Epn2,Ets1,Etv1,Eya1,Ezh2,Fa2h,Fam199x,Fam222b,Fam76b,Fam78a,Fign,Flrt3,Fmr1,Frs2,Fzd4,…	1.807	6.28759e-06	5.98249e-05	1.569	0.000208225	0.00107713	0.521053
miR-145a-5p	miR-27a-3p	Abca1,Abhd17c,Acvr2a,Adam19,Add3,Aff3,Agpat3,Akirin1,Ank1,Arf6,Arhgap21,Arih1,Atrx,BC030336,Bicc1,Bmp3,Brwd3,Btg1,Cabp1,Cacnb2,Camk1d,Camk2d,Cbfb,Ccdc120,Cd28,Cdk6,Clcn3,Cpeb4,Ebf3,Ece1,Efna3,Elmo1,Fam104a,Fam126a,Fbxl14,Fgf14,Fndc3a,Foxo1,Fzd4,Fzd7,Gosr2,Gpr126,Gpr89,Hipk3,Hmgn1,Hoxa5,Ikzf2,Ikzf3,Irs1,Jph1,Kcna6,Kcnn3,Kif21a,Kif3a,Klf12,Kpnb1,Larp4,Lox,Magi2,Mbtd1,Mdfi,Med12l,Med13,Mfsd2a,Mier3,…	2.068	6.36539e-06	6.03672e-05	1.695	0.000447026	0.00199887	0.627132
miR-26b-5p	miR-323-3p	4930506M07Rik,Abi2,Adam10,Als2,App,Cacna1c,Ccnd2,Cpeb4,Creb1,Crebl2,Dcun1d1,Dnmt3a,Dock4,Eml5,Enox1,Epha5,Esco1,Etv3,Fnip1,Foxp2,Frk,Fut9,G3bp2,Gm6133,Hipk1,Hp1bp3,Igsf3,Kcng3,Kcnh7,Kmt2c,Krit1,Lmln,Lrp12,Mab21l1,Map3k2,Mapk6,Mb21d2,Megf9,Mitf,Mme,Mmp14,Mpp6,Mtpn,Nab1,Nlk,Nras,Pde4b,Pde4d,Pgrmc2,Phf20l1,Pja2,Ptbp2,Rc3h2,Rfx3,Ryk,Sall3,Sbno1,Slc22a23,Srpk1,St3gal6,Strbp,Syncrip,Taf12,Tbc1d30,Tet2,…	2.547	6.4458e-06	6.09307e-05	1.875	0.00149878	0.0050456	0.781762
miR-129-5p	miR-33-5p	Aff3,Bcl11b,Bend7,Braf,C030046E11Rik,Cacna1d,Camta1,Cntn4,Ctbp2,CTNND1,Dab2ip,Ddx3x,Dlgap2,Dlk1,Ebf1,Emx2,Epha8,Erbb4,Esrrg,Ets1,Etv1,Fbxw7,Gdnf,Glcci1,Gpr135,Hnrnpa3,Hoxc10,Jade1,Kat6b,Kctd1,Klf7,Lrrc4c,Map3k7,Mdga2,Meis1,Naa15,Nfia,Nr4a2,Nrn1,Nrxn1,Nufip2,Pacsin1,Pcdh7,Pdik1l,Phf12,Prdm11,Rfx7,Rims2,Rnf165,Rora,Rpgrip1l,Rps6kb1,Sh3kbp1,Sim2,Slc25a25,Slc39a8,Syncrip,Tcf4,Tmem126a,Ubn2,Ugt8a,Uncx…	2.88	6.58078e-06	6.19754e-05	2.623	2.86418e-05	0.000209895	1.01105
miR-132-3p_miR-212-3p	miR-30a-5p_miR-30b-5p_miR-30d-5p	9930021J03Rik,Adamts6,Ago1,Ago2,Akirin1,Arih1,Atxn1,Azin1,B3gat2,B630005N14Rik,Bbx,Bnc2,Bsn,Btaf1,Btbd7,C530008M17Rik,Calu,Caprin1,Ccdc71l,Ccnt2,Cfl2,Clock,Cpeb4,Cpsf6,Crk,Ctdspl2,D15Ertd621e,Dcun1d3,Desi2,Dnmt3a,Dock4,Eif4a2,Eif5a2,Elfn2,Fbxl20,Foxa1,Foxo3,Fubp3,Gigyf1,Glcci1,Golga4,Grhl2,Hic2,Itga9,Kcnj12,Kcnn3,Ksr2,Large,Lin28b,Lrrc58,Maf,Map3k12,Matr3,Mecp2,Mex3c,Mmp16,Nacc2,Ncald,Nfib,Nova1,…	2.234	6.59904e-06	6.19754e-05	2.68	1.53309e-08	4.19718e-07	0.894805
miR-148b-3p	miR-27a-3p	4833424O15Rik,Abca1,Abl2,Acvr1,Agfg1,Ago2,AI118078,Arfgef1,Arhgap21,Arl8b,Arpp19,Baz2b,Bbc3,Bbx,BC030336,Bicc1,Bmp2k,Brwd3,C1galt1,Cacnb2,Cadm1,Camk2a,Car12,Cblb,Ccdc71,Ccna2,Cdk5r1,Cdk8,Cds1,Chd7,Clock,Cnr1,Cpd,Cpeb4,Csf1,Csrp2,Cttnbp2nl,D1Ertd622e,Dcp2,Dynll2,E2f7,Efnb2,Elavl2,Elmo1,Emx2,Fam104a,Fam184a,Fbxo33,Fign,Fosb,Fubp1,Gatc,Gnpnat1,Grik3,Grin2a,Hecw2,Hipk3,Hivep3,Hmgb3,Itga5,Itsn2,Kpna6,…	1.974	6.6246e-06	6.20148e-05	1.909	8.37719e-06	7.89306e-05	0.663321
miR-101b-3p	miR-433-3p	Ago3,Ankrd12,Ankrd52,Camsap2,Cdk17,Cep170,Creb1,Crebrf,Cux1,D15Ertd621e,Epc2,Epha7,Epn2,Fam84a,Fbxw7,Gata3,Gclc,Glcci1,Hnrnpu,Kcnh7,Kras,Lcor,Ldlrad4,Lrrtm2,Mapk8,Mier1,Mn1,Nsd1,Pgap1,Phf20l1,Phldb2,Ppargc1a,Ptchd4,Ptpn13,Pum2,Pygo1,Rap1a,Rc3h2,Rfx7,Rmnd5a,Rsbn1l,Rsrc2,Snx11,Strbp,Stxbp3a,Syncrip,Tbc1d19,Tet1,Tet3,Tia1,Tnrc6b,Top1,Trim2,Ube2d2a,Ube2h,Vkorc1l1,Vps4b,Wac,Ythdf3,Ywhaz,Zbtb20,Zbtb38,…	2.936	6.65978e-06	6.21436e-05	2.667	5.23797e-05	0.000347839	1.029
miR-106a-5p_miR-17-5p_miR-20a-5p_miR-20b-5p_miR-93-5p	miR-582-5p	1810013L24Rik,2210018M11Rik,2700081O15Rik,Abhd2,Acvr1b,Ankrd13c,Ankrd17,Ankrd33b,Ankrd52,App,BC030336,Bcl11b,Bcl2l2,Btbd7,Camk2n1,Camta1,Ccdc71l,Ccnt2,Cdc42ep3,Col17a1,Creb1,Csnk1a1,Cybrd1,D1Ertd622e,Dcbld2,Dgkh,Dpysl5,Dyrk2,Eea1,Eif4g2,Eif5b,Etv1,Fam168a,Fam199x,Fbxl3,Fnbp4,Fndc3b,Fosl2,Foxp1,Frmd4a,Fzd3,Fzd4,Gabpb1,Get4,Hif1a,Hnrnpa2b1,Ikzf4,Kcnb1,Kcnh5,Klf12,Klhl28,Kmt2e,Lpgat1,Lphn2,Lsm6,Map3…	2.081	6.76075e-06	6.28836e-05	1.758	0.000589677	0.00242963	0.648513
miR-26b-5p	miR-374c-5p	2310035C23Rik,A1cf,Adam10,Adam12,Adamts6,Adm,Ankib1,Anks1b,Apc,App,Arhgap17,Arhgef26,Arid2,Bcl6,Bhlhe22,Bicd2,Bmp2k,Cd200,Cdc73,Cdh2,Cdk2ap1,Chst2,Cnrip1,Cpeb3,Crebbp,Crebzf,Ctdsp2,D1Ertd622e,Dcbld2,Ddx3x,Dmd,Dyrk1a,Eif3a,Ep300,Esrp1,Fchsd2,Fign,Fnip1,Ghsr,Gm608,Greb1l,Grin2a,Gsk3b,Hao1,Hgf,Homer1,Ick,Inhba,Inhbb,Jarid2,Kpna6,Larp1,Lrrn3,Ltbp1,Matr3,Memo1,Mex3b,Mitf,Mmp16,Mprip,Mtdh,Mtx2,Nab1,Nek…	2.019	6.80776e-06	6.31186e-05	1.832	0.000105131	0.000608963	0.654005
miR-124-3p	miR-33-5p	Abca1,Abhd2,Acadsb,Agl,Ahcyl1,Ankrd44,Apbb2,Arid5b,Asxl2,Bcl11b,Braf,Brwd3,Cadps,Calml4,Camta1,Ccny,Cdr2l,Cntn1,Cpt1a,Crebrf,Csnk1d,CTNND1,Cul5,Ddx3x,Dync1li2,Ebf1,Eml6,En2,Ets1,Etv1,Fam160a1,Flrt1,Gas1,Gria3,Hipk1,Hipk2,Hmgcr,Hnrnpa2b1,Jade1,Kcnq5,Kcns2,Kpna3,Kpna4,Larp4b,Lnp,Macrod2,Map3k3,Mboat2,Mdga2,Mob1b,Naa15,Nav3,Ncoa2,Ndufb9,Nfia,Nfix,Npat,Nufip2,Oaf,Onecut1,Onecut2,Onecut3,Osbpl6,Oxsr1,…	2.124	7.40829e-06	6.84677e-05	1.61	0.00646941	0.0161568	0.614768
miR-129-5p	miR-1a-3p	0610030E20Rik,Arrdc3,Bach2,Bag4,Bcl7a,Bnc2,Braf,C1galt1,Calm1,Cbx6,Ccnd1,Clock,Ctbp2,CTNND1,Daam1,Ddx3x,Dgkh,Dnaaf2,Dnajc13,Dnmt3a,Efnb2,Emx2,Ets1,Fam155a,Fbxw7,Fndc3b,Fubp1,Glcci1,Gnaq,Golph3,Hdgfrp3,Hnrnpa1,Hnrnpa3,Hs3st3b1,Ift20,Kat6b,Klhl15,Matr3,Meis1,Ngfr,Nr4a2,Pdik1l,Plxna4,Pmepa1,Ppp1r3b,Prkce,Ptma,Ptpn1,Rbfox1,Rbm26,Rictor,Rnf165,Rora,Rsbn1l,Rufy2,Sec61a1,Slc16a3,Slc25a25,Slc25a36,Sox6,S…	2.546	7.51986e-06	6.92782e-05	1.966	0.000484304	0.00211568	0.805262
miR-200c-3p	miR-31-5p	4931406P16Rik,Agap1,Ago3,AI593442,Akap7,Ankrd52,Atl2,B3gnt2,Bach2,Bap1,C030046E11Rik,Ccnj,Clasp2,Cops2,Csrnp3,Ctnnd2,Cul5,Dmd,Dusp1,Egln1,Elavl2,Fam120c,Fign,Fubp1,Fzd3,Gad2,Gatad2b,Gigyf1,Glcci1,Glra2,Gm28048,Gprin3,Heatr5a,Hsph1,Jazf1,Kank1,Klf13,Klf3,Lats2,Mafg,Map3k1,Mapre1,Mboat2,Mmp16,Mospd2,Naa50,Ncoa2,Nedd4l,Nek9,Nr5a2,Nufip2,Nup153,Nxph1,Pcdh8,Phactr2,Plxna2,Plxna4,Ppm1f,Ppp1r9a,Ppp2r5c,…	2.341	7.70036e-06	7.07166e-05	2.197	5.02606e-05	0.00033763	0.818835
miR-132-3p_miR-212-3p	miR-144-3p	2210018M11Rik,9930021J03Rik,Adcy1,Aebp2,Ago2,Arfgef2,Arid2,Atxn1,B3gat2,Bbx,Cbfa2t2,Ccnt2,Cdk19,Chst11,Crtc1,Ctdspl2,Dcun1d4,Dyrk2,Eif5a2,Elfn2,Epn2,Ero1l,Fbxw11,Fbxw7,Fem1c,Fubp3,Glcci1,Gltscr1l,Gmpr,Gnb4,Golga4,Grid2,Gsk3b,Hapln1,Hnrnpu,Kif2a,Mecp2,Mef2a,Meis1,Mmp15,Nacc2,Ndrg4,Nfib,Nlk,Nol7,Nova1,Otud7a,Pde7b,Phf20l1,Pld5,Ptch1,Pten,Rad54l2,Rap2b,Rapgef5,Rasa1,Rc3h2,Rfx3,Rorb,Sall1,Samd12,Sap3…	2.659	7.9103e-06	7.24154e-05	2.293	5.47337e-05	0.000358549	0.903906
miR-129-5p	miR-138-5p	Adcyap1r1,Aff3,Ahdc1,Ap3m1,Arrdc3,Atg7,Bcl11b,Cacna2d1,Cadm1,Camk2n1,Cbx6,Clock,Ctdspl2,Dcun1d4,Dcx,Dnmt3a,Ebf1,Ebf2,Epha8,Erbb4,Esrp2,Fam222b,Fign,Foxp4,Gins2,Glcci1,Gprin3,Grin2b,Inip,Kat6b,Kcnj3,Kif26a,Kmt2c,Lphn3,Lypla1,Map3k7,Mast4,Med26,Mex3a,Naa15,Nfia,Nfib,Nptx1,Pan3,Papd5,Pdik1l,Phactr4,Phf21a,Plxna4,Prpf40a,Ptp4a1,Ptp4a2,Rims2,Rims3,Rpl31,Rufy2,Satb1,Sfmbt1,Slc25a25,Slc25a36,Sox4,Tcf4,T…	2.66	8.07034e-06	7.34826e-05	1.993	0.000772252	0.0029881	0.833984
miR-153-3p	miR-27a-3p	1600012H06Rik,Acvr2a,Adam19,Add1,Ago2,Agpat3,Ank1,Apc,Arpp19,Atad2b,Atp11c,Bbx,BC030336,Bend4,C2cd2,Camk1d,Cbfb,Ccdc50,Ccnt1,Ckap4,Clcn3,Clcn5,Cpeb4,D1Ertd622e,Daam1,Dcc,Dcp2,Dot1l,Efna3,Efnb2,Elavl2,Fam102a,Fam135b,Fbrsl1,Fbxl14,Fbxo32,Fbxo33,Fign,Flrt2,Foxo1,Fyn,Fzd3,Gab1,Galnt3,Galnt7,Garem,Gatad2a,Gfpt2,Gm5819,Grb2,Grik3,Hecw2,Hipk3,Ino80d,Itsn2,Kbtbd8,Kcna6,Kcnk12,Klf3,Lats1,Lcor,Ldlrad4,Mbt…	1.953	8.07751e-06	7.34826e-05	2.173	1.98327e-07	3.64269e-06	0.722738
miR-142a-5p	miR-495-3p	Abhd2,Acadsb,Acsl6,Actc1,Ap3m1,Appbp2,Arhgap5,Atf1,Atp7a,Bai3,Bhlhe41,Bmi1,Brwd3,Btg1,Bzw1,Camk2a,Ccnt2,Cdk17,Cep170,Cep97,Cers6,Chsy3,Clcn3,Clcn5,Clock,Cpsf6,Cyp26b1,D15Ertd621e,Dhx40,Dido1,Dlg1,Dmd,Elavl4,Ep300,Exoc5,Fip1l1,Gdf11,Gdnf,Grin2b,Gzf1,Hipk1,Hmgcll1,Hoxa10,Igf1,Itga6,Kcnh5,Kif13a,Map3k1,Mapk6,March7,Mars2,Mdga2,Mgat5,Nfat5,Nhlh2,Nsun3,Onecut1,Onecut2,Paip1,Pappa,Plagl2,Plxna2,Pou2f1,…	2.074	8.12627e-06	7.36951e-05	1.784	0.000311009	0.00150425	0.654169
miR-129-5p	miR-135a-5p_miR-135b-5p	0610030E20Rik,Adcyap1r1,Agap1,Ago2,Ago3,Atp2b4,Bahcc1,Bmpr2,C030046E11Rik,Cacna1d,Cacna1e,Cacng2,Camk2d,Casz1,Cdyl2,Cox20,Csmd1,Dcun1d4,Dcx,Ddx3x,Dgkh,Dlgap2,Dtnbp1,Dyrk1b,Ebf1,Efnb2,Erbb4,Ext1,Fndc5,Frmpd4,G3bp1,Grin2b,Hnrnpa1,Hnrnpa3,Jade1,Jdp2,Kat6b,Kcnj3,Kcnk12,Kctd1,Klhl15,Klhl28,Lpgat1,Man1a,Mbnl1,Mef2a,Myt1l,Naa15,Ncoa1,Nptx1,Nr3c2,Phf20,Ppp2r5c,Prpf40a,Psd3,Psmb4,Ptprf,Pura,Rbak,Rbfox2,Rc…	2.359	8.39027e-06	7.54971e-05	1.953	0.000257719	0.00128065	0.763802
miR-129-5p	miR-381-3p	2010111I01Rik,Agap1,Apc,Bcl11b,Bmpr2,Brf2,Btbd7,Chic2,Clock,Cnbp,Col3a1,Ctbp2,Cul1,Dcun1d4,Ddx6,Dlgap2,Ebf1,Efnb2,Eif4g3,Erbb4,Ets1,Fam63b,Foxp2,Gdf11,Gprin3,Grin2b,Gtf2a1,Hivep1,Hmgb1,Hmgb2,Hnrnpa1,Hook3,Ing3,Itga6,Kat6b,Khdrbs1,Klhl15,Kpna6,Larp1,Lhx5,Lphn1,Lrp6,Mbnl1,Mex3a,Nbeal1,Nfia,Nfib,Nipbl,Nrxn1,Pan3,Pbx1,Pcdh7,Phactr1,Phactr4,Pik3r1,Plxna4,Prdm11,Ptp4a1,Pura,Rbm26,Rnf11,Rnf24,Rps6kb1,Sa…	2.462	8.39206e-06	7.54971e-05	2.1	0.000125275	0.000697791	0.821456
miR-153-3p	miR-495-3p	Abhd13,Acvr1b,Apc,Arhgap5,BC005537,Bend4,Cacna1b,Cacna1c,Camk1d,Cand1,Cbx5,Chic2,Cited2,Ckap4,Clcn3,Clcn5,Crebbp,Csnk1a1,Cux1,D17Wsu92e,D1Ertd622e,Ddit4,Dlgap2,Dmd,Elavl4,Fbxo32,Fbxo8,Fer,Foxo3,Fyn,Glcci1,Igf1r,Jade1,Kansl1,Kcnh5,Kcnq4,Klf13,Kremen1,Lnx2,Lpgat1,Lrrc57,Map3k4,Mast4,Mbtd1,Mdga2,Mef2a,Mfhas1,Mtf2,Neurod6,Nfib,Nmt2,Nufip2,Onecut1,Onecut2,Paip1,Pak4,Papd7,Paqr9,Pde7a,Peli1,Phc3,Phf20,…	2.198	8.40302e-06	7.54971e-05	1.917	0.000168085	0.000896657	0.719155
miR-155-5p	miR-374c-5p	2310035C23Rik,Acbd3,Adam10,Ago2,Ano5,Apc,Arid2,Arntl,Atxn1l,Cacul1,Cd47,Cdc73,Cebpb,Cux1,D15Ertd621e,D1Ertd622e,Ebf1,En2,Ern1,Fzd5,Gria4,Gsk3b,Heca,Hhip,Jade1,Jarid2,Kdm7a,Klf3,Lcor,Lrp1b,Mafb,Mbtd1,Mef2a,Meis1,Mex3b,Mob4,Myo10,Ndfip1,Nfia,Nfib,Nova1,Nr2f2,Nr3c2,Peli1,Pou2f1,Ppig,Prox1,Ptchd4,Rab30,Rnf111,Rora,Rufy2,Sall1,Satb1,Sema5a,Sertad2,Ski,Smad2,Smad5,Socs6,Sp3,Spred1,Strn3,Tcf4,Tcf7l2,Ten…	2.618	8.73862e-06	7.827e-05	2.183	0.000134296	0.000737505	0.871555
miR-181a-5p_miR-181b-5p_miR-181c-5p	miR-29a-3p_miR-29b-3p_miR-29c-3p	2210018M11Rik,4921524J17Rik,Abcc3,Acer3,Acvr2a,Adamts18,Adamts5,Adamts6,AF529169,Ago2,Akt3,Ank1,Ankrd13c,Ankrd52,Ap1g1,Arrdc3,Atp1b1,Atp2b1,Atp6v1a,Atxn1,B630005N14Rik,Bach2,Birc6,Btla,C77370,Camk2g,Cbx5,Ccdc85a,Ccnj,Cdc42bpa,Cdc7,Cdkl2,Cecr2,Cep97,Clock,Cnnm2,Cnr1,Col5a1,CTNND1,D16Ertd472e,D3Bwg0562e,D430041D05Rik,D630045J12Rik,Dcp2,Ddx3x,Dennd4a,Dennd5b,Dip2b,Dip2c,Dlg2,Dlgap1,Dlgap2,Dpysl2,E2f…	1.811	8.86166e-06	7.91278e-05	1.568	0.000538064	0.00226627	0.52184
miR-323-3p	miR-344d-3p_miR-410-3p	Abhd13,Adam10,Adipor2,Arid1b,Atf1,Atp11a,Bcl2l11,Cpeb4,Cul4a,Dnmt3a,Elf1,Enox1,Etv3,Fbxo3,Foxp2,Fzd5,Gad1,Gfod1,Glce,Golph3,Igsf3,Kctd16,Kdm7a,Kitl,Klf3,Man1a,Map3k3,Mmp14,Mob1b,Mpp6,Mxd1,Mylip,Myt1l,Ndfip1,Ndst1,Nppc,Nrg1,Pbx3,Pcbp2,Pcdh8,Pde4b,Pde4d,Pdzd2,Phlpp1,Pja2,Ppp4r2,Prdm11,Prr12,Rab8b,Rap1b,Rasal2,Rc3h2,Rheb,Rnf214,Rock2,Rora,Slc6a5,Slitrk3,Snx27,Sp4,Strn,Strn3,Tcf4,Tmeff2,Tmem126a,Tmem…	2.683	9.1047e-06	8.10485e-05	2.512	2.21053e-05	0.000171983	0.954007
miR-106a-5p_miR-17-5p_miR-20a-5p_miR-20b-5p_miR-93-5p	miR-145a-5p	3222401L13Rik,Abca1,Abhd5,Acsl4,Acvr1b,Adamts5,Ankrd28,Ankrd52,Ano6,Arhgap12,Arhgap26,Arhgap35,Arhgef4,BC030336,Bcl2l2,Bicc1,Bnc2,Btg1,Ccnd2,Cdc37l1,Cfl2,Cnot6l,Col4a3,Coro2b,Cox17,Cox20,Crim1,Dab2,Dennd5b,Derl2,Dhx15,Dnajc16,Dnal1,Dpysl2,Eri1,Etnk1,Fam189a1,Fam60a,Fbxl3,Fbxo28,Flt1,Fndc3a,Fndc3b,Frmpd4,Fxr1,Fzd4,Fzd7,Glis3,Htr2a,Ino80,Irf2bp2,Itgb8,Itpripl2,Klf12,Klhl15,Klhl28,Lancl3,Map3k1,Map3…	1.956	9.25767e-06	8.21583e-05	1.577	0.00248803	0.00745894	0.563213
miR-137-3p	miR-186-5p	Abhd2,Acap2,Ago2,Ahcyl1,Ankrd12,Ankrd28,Arhgap5,Atxn7,B3galt2,Bach1,Baz1a,Bbx,BC030336,Bcl11b,Bmp2k,Brwd3,Cacna1c,Cadm2,Cdc42bpa,Cdh11,Cdk6,Cdr2l,Cep170,Chd9,Chic1,Cnst,Cpeb3,Csnk1a1,Csnk2a1,Cul1,Cul3,Cux1,D1Ertd622e,D3Bwg0562e,Daam1,Dcaf8,Dcbld2,Dcun1d1,Ddx3x,Diras2,Epc2,Fam126b,Fam84a,Fbxo33,Gad2,Gdf6,Gpcpd1,Grin2a,Hnrnpu,Hook1,Jag1,Jmy,Kbtbd3,Kcna2,Kcnd2,Kcnj3,Klhl10,Klhl3,Lhfpl2,Lingo2,Lrrc10…	1.914	9.41648e-06	8.33129e-05	1.72	0.000194001	0.00101257	0.59576
miR-323-3p	miR-543-3p	Als2,Anxa7,Arhgap44,Arnt2,Atp1b1,C030046E11Rik,Calb1,Cand1,Cbx5,Cggbp1,Clock,Comtd1,Cpeb4,Dcun1d1,Dip2c,Dkk2,Dnmt3a,Elmsan1,Etv3,Fbxo8,Gnai1,Gnaq,Grem1,Hic2,Hp1bp3,Hspa12a,Kcng3,Kcnh7,Klf3,Kpna4,Kras,Lca5,Lmo3,Lrrn1,Mfsd2a,Mmp14,Mtch2,Nab1,Nol4,Nr6a1,Nudt5,Onecut2,Pak7,Pbx3,Pcbp1,Pde4d,Phf20l1,Poc5,Ppp1cb,Psmc6,Pspc1,Rasal2,Rbm27,Rnf103,Rnf34,Senp7,Slain1,Slitrk3,Smad2,Smc3,Strbp,Syncrip,Tnfsf11,…	2.749	9.44563e-06	8.33168e-05	2.319	0.000116782	0.000658059	0.926187
miR-135a-5p_miR-135b-5p	miR-340-5p	2510009E07Rik,Agap1,Ago1,Ago2,Ago3,Agps,Ak4,Ankrd40,Aplf,Arhgef6,Asph,Atad1,Atp1b1,Atp2b3,Atp2b4,Bbx,BC018507,Bcl2l2,Bmpr1a,Btaf1,Btbd10,C030046E11Rik,Cacna1e,Cadm3,Caln1,Casz1,Cblb,Ccdc171,Ccdc50,Ccng2,Cd47,Cdc73,Chmp4b,Chst11,Clcn3,Col4a3,Cpd,Cux1,Dcx,Desi1,Dlg2,Dlgap2,Edem3,Epha7,Erp44,Evi5,Exoc5,Fam171b,Fbxl16,Fbxo28,Fgf16,Foxn2,Gabrb1,Gas7,Grin2b,Helz,Hif1a,Hnrnpa3,Hnrnpu,Hoxa10,Hoxb2,Igsf10…	1.903	9.50132e-06	8.35541e-05	1.922	4.60878e-06	4.75967e-05	0.648399
miR-186-5p	miR-25-3p_miR-363-3p_miR-92a-3p_miR-92b-3p	Ago2,Ahcyl1,Ap5m1,Appl1,Atxn7,B230219D22Rik,B3galt2,Bach1,BC030336,Bcl11b,Bmp2k,Bmpr2,Cacna1c,Cadm2,Cask,Cd200r1,Cdc42bpa,Cdh10,Cdk6,Chd9,Chsy3,Cnst,Cpeb3,Cpeb4,Cul3,Cux1,Cxxc5,D1Ertd622e,Daam1,Dcaf6,Dcaf8,Dcx,Ddx3x,Dnajb9,Eif5b,Epc2,Exoc5,Ext1,Fam126b,Fam160b1,Fam84a,Fbxo33,Fndc3b,Fxr1,Golga4,Gpc6,Gpm6a,Gpr85,Greb1l,Gria3,Hnrnpu,Hoxa9,Itga6,Jmy,Kcna2,Kcnd2,Kcnj3,Klhl3,Kmt2e,Lhfpl2,Lyl1,March3,Mi…	2.058	9.54737e-06	8.37053e-05	1.928	3.7482e-05	0.000265948	0.689109
miR-129-5p	miR-7a-5p_miR-7b-5p	Atg7,Bmpr2,Braf,Ccdc43,Ckap4,Csmd1,CTNND1,Cul1,Elavl3,Erbb4,Esrrg,Fam189a1,Gpbp1,Grin2b,Gtf2a1,Hs2st1,Igsf3,Jade1,Klhl28,Lbr,Leng1,Lsm12,Lss,Mdga2,Med12l,Nfib,Nfic,Otud7a,Oxr1,Pacsin1,Pax6,Phactr1,Phf21a,Ppl,Prdm11,Rb1,Rbfox1,Rbfox3,Rbm26,Rbms1,Rfx7,Rpgrip1,Rps6kb1,Rsbn1l,Rufy2,Satb1,Sephs1,Shank1,Socs2,Stox2,Tcf4,Tet1,Tmem245,Tmub2,Tnrc6a,Tnrc6b,Trmt13,Vps26a,Xpo7,Zbtb20,Zfp395,Zfp91,Zmat2	2.883	9.80201e-06	8.54217e-05	3.195	3.40097e-06	3.78146e-05	1.11021
miR-137-3p	miR-6540-5p	2900026A02Rik,Abhd2,Adam23,AF529169,Ago1,Ago2,Ago3,Ahcyl1,Ahnak,AI593442,Aida,Akt2,Ammecr1,Ankrd13a,Arf6,Arhgef7,Asf1a,Asxl2,Atpaf1,Bach2,Bend3,Bicd1,Brwd3,Bsn,Btaf1,Cadm2,Cadps,Capn2,Ccny,Cdh11,Cdk6,Cdr2l,Cfl2,Chic1,Cpne8,Csnk2a1,Ctdsp2,Ctdspl,Cux1,D16Ertd472e,Dcaf8,Dcp1a,Ddi2,Desi2,Dhx40,Dmxl1,Dnajb12,Dyrk2,E130308A19Rik,E130309D14Rik,E2f6,E330009J07Rik,Egr2,Eif3j1,Elovl1,Elovl2,Eml5,Eml6,En2,E…	1.699	9.77601e-06	8.54217e-05	2.188	3.4575e-10	1.39697e-08	0.656514
miR-128-3p	miR-132-3p_miR-212-3p	Adcy3,Ago2,Akirin1,Amd1,Arhgap21,Arhgap32,Arhgef11,Arid1b,Arid2,Arx,B630005N14Rik,Bbx,Bmp3,Btg2,C130026L21Rik,Cacng2,Ccnt2,Cited2,Cpeb4,D15Ertd621e,D1Ertd622e,Dcc,Dcun1d4,Ddx6,Dynll2,Elfn2,Fam184a,Fbxw7,Foxn3,Foxp2,Fubp3,Gpd2,Gsk3b,Gucy1a2,H3f3b,Hao1,Hapln1,Isl1,Kcmf1,Kcnk2,Kcnn3,Kdm7a,Lrrc58,Lzts3,Map3k12,Mepce,Nfib,Nova1,Nrep,Otud7a,Paip2,Pde10a,Pde7b,Plcxd2,Pom121,Prkd1,Ptbp2,Rad54l2,Rnd3,Rorb…	2.378	1.01882e-05	8.85211e-05	1.87	0.00128364	0.00448809	0.746099
miR-129-5p	miR-130b-3p_miR-301b-3p	Acvr1c,Aff3,Ago2,Ago3,Arrdc3,Bach2,Barhl2,Bmpr2,Bptf,Btbd7,C1galt1,Camta1,Ccdc88a,Cdv3,Clock,Cntnap5a,Cntnap5c,Csmd1,Daam1,Ddx6,Dgkh,Dock3,Efnb2,Emx2,Erbb4,Fam196b,Fam45a,Fign,Fmr1,Fubp1,Hivep1,Jade1,Kdm2a,Klf7,Klhl15,Kmt2c,Lrp12,Lrp6,Map3k12,Mapre1,Mbnl1,Mdga2,Med12l,Mfap3l,Myt1l,Nbeal1,Ncoa1,Nfia,Nfib,Nfic,Nptx1,Nr3c2,Nus1,Pak6,Pan3,Phf12,Phf20,Pmepa1,Pou3f2,Prpf40a,Psd3,Ptp4a1,Pura,Rbfox2,Rfx7…	2.231	1.0231e-05	8.86279e-05	2.157	1.56458e-05	0.00013276	0.785584
miR-33-5p	miR-374b-5p	Braf,Brwd3,C030046E11Rik,Cadm2,Cand1,Cntn4,Cpeb4,Crk,CTNND1,Dcun1d1,Desi1,Eif2s2,Epha4,Epha8,Esrrg,Fam84a,Fgf12,Foxp1,H3f3a,Ick,Il1rapl1,Iqsec2,Klf7,Larp4b,Ldlrad4,Lrrc4c,Mapk6,Meis1,Metrnl,Ncoa2,Nfia,Nfix,Nhlh2,Nova1,Nr4a2,Nrn1,Ntn1,Onecut1,Onecut2,Pcdha10,Pcgf3,Pdpk1,Phactr2,Pld5,Prdm11,Qk,Rfx3,Rfx7,Rgs7bp,Rnf165,Rora,Scyl2,Sema3a,Sept7,Ski,Slc6a5,Slitrk3,Smarca5,Srebf1,Strbp,Tanc2,Tcf4,Ttll7,V…	2.776	1.03086e-05	8.90347e-05	2.227	0.000263216	0.00130137	0.910833
miR-29a-3p_miR-29b-3p_miR-29c-3p	miR-98-5p_let-7d-5p_let-7e-5p_let-7f-5p_let-7g-5p	0610030E20Rik,4931428F04Rik,Acvr2a,Adamts12,Adamts15,Adamts20,Adamts5,Ago1,Ago2,Ago3,Ammecr1l,Ankrd49,Ankrd52,Appbp2,Aqp4,Arhgap28,Arl5b,Armc8,Arpp19,Arrdc4,Atp2b4,Atxn1,Atxn1l,B3galt1,B630005N14Rik,Bahd1,Bcl7a,Brd3,Brwd3,Btg2,Cacng4,Cbx2,Cbx5,Ccnd2,Ccnj,Ccnt2,Cd276,Cdk6,Cecr2,Cep85l,Chic2,Clcn5,Col15a1,Col1a1,Col1a2,Col24a1,Col27a1,Col3a1,Col4a1,Col4a2,Col4a5,Col5a2,Cpeb3,Ctdspl2,Cyth3,D630045J1…	1.774	1.03399e-05	8.90395e-05	2.016	1.39655e-07	2.81443e-06	0.637176
miR-23a-3p_miR-23b-3p	miR-98-5p_let-7d-5p_let-7e-5p_let-7f-5p_let-7g-5p	9930012K11Rik,Aak1,Abl2,Acvr1c,Adamts5,Agap1,Ago2,Ago3,Ankfy1,Ankrd52,Appbp2,Arhgap20,Arid3b,Arpp19,Asap1,Atxn1,Atxn7l3b,B3gnt1,Bbx,Braf,Cadm2,Cbfa2t3,Cbx5,Ccnd1,Ccnt2,Celf1,Cep85l,Chd7,Chsy3,Cldn12,Cnot2,Cnot6l,Col4a1,Cpd,Cpeb3,Cpeb4,Cpsf4,Crk,Csnk2a1,Cux1,Dock3,Dyrk2,E130308A19Rik,Eea1,Egln2,Egr3,Elf4,Ero1l,Esr2,Etnk1,Exoc5,Fam126b,Fbxl14,Fbxo30,Fbxo32,Fign,Fnip1,Fnip2,Foxp2,Fstl4,Gbp7,Gcnt4,Gp…	1.803	1.08632e-05	9.32692e-05	1.635	0.000183426	0.000967823	0.540547
miR-495-3p	miR-582-5p	1700025G04Rik,1810013L24Rik,2210018M11Rik,Abhd17c,Abhd2,Acsl6,Acvr1b,Agps,AI593442,Ankrd13c,Apc,Arhgef12,Bckdhb,Bcl11b,Bclaf1,Bmpr1b,Bzw1,Cacna1d,Camk1d,Camk2n1,Ccnt2,Cdk17,Cdk6,Chd7,Chsy1,Ckap4,Cpne4,Crebzf,Csnk1a1,Cux1,D15Ertd621e,D1Ertd622e,Dag1,Dcbld2,Ddx3x,Dido1,Dmd,Dyrk2,Epc2,Fam63b,Fbxo32,Frmd4a,G3bp1,Gja1,Hif1a,Hmgcr,Hnrnpu,Hnrnpul2,Kcng3,Kcnh5,Kmt2d,Lingo2,Lpgat1,Lphn2,Map3k1,Mdga2,Mecom…	2.163	1.10926e-05	9.49577e-05	2.256	4.82055e-06	4.96073e-05	0.792545
miR-15b-5p_miR-195a-5p_miR-497a-5p	miR-19a-3p	Acsl1,Acsl4,Adamts18,Adamtsl3,Ago1,Ago2,Ago3,Akap7,Ankib1,Ano3,Arhgap5,Arl8b,Atg14,Atxn1l,AW549877,Bace1,BC030336,Bcl7a,Bptf,Braf,Btaf1,Cab39,Cacul1,Caprin1,Card10,Casz1,Cbx6,Ccnd1,Ccnd2,Ccnt2,Chd2,Chic1,Clock,Cluh,Cnksr2,Cnot6l,Cobll1,Col4a3bp,Cpd,Cpeb3,Crebl2,Crebrf,Dcp2,Ddx3y,Dennd6a,Dnaja2,Dnajc16,Dsel,Dtna,Dyrk2,Efnb2,Ell2,Entpd7,Etnk1,Ficd,Fnbp1l,Fndc3b,Fosl2,Foxp2,Foxred2,Furin,Garem,Gigyf…	1.739	1.13491e-05	9.68683e-05	1.713	1.90343e-05	0.000153465	0.545778
miR-135a-5p_miR-135b-5p	miR-33-5p	Ado,Adra2a,Ahcyl1,Arid5b,Atp1b1,Btbd2,C030046E11Rik,Cacna1d,Calml4,Ddx3x,Desi1,Dlgap2,Ebag9,Ebf1,Erbb4,Gm21685,Gria3,Hcn1,Hnrnpa3,Ick,Iqsec2,Irs2,Jade1,Kat6b,Kcnq5,Kcns3,Kctd1,Kpna3,Kpna4,Lgi1,Mmp16,Mob1b,Msrb3,Naa15,Ncoa2,Ndufb9,Npat,Onecut2,Pnma2,Qk,Rap2a,Rims2,Rock1,Rora,Rps6kb1,Sema3a,Setd7,Sim2,Ski,Slc6a5,Snrk,Sntb2,Srsf3,Strbp,Syncrip,Tgfbr1,Trim2,Tsc22d2,Vcan,Zbtb34,Zbtb46,Zcchc14,Zfp292,Z…	2.88	1.14793e-05	9.74612e-05	2.754	2.45895e-05	0.000187293	1.03542
miR-200c-3p	miR-7a-5p_miR-7b-5p	Aak1,Adcy9,Ambra1,Aplp2,Arid2,Arih1,Atxn1,Basp1,Cdc73,Cggbp1,Ckap4,Clasp2,Cnn3,Cnot8,Col4a3bp,Crk,Crybg3,Csmd3,Dnajc5,Egr3,Eif3j1,Eif5b,Esrrg,Fam168b,Gatad2b,Gjc1,Glg1,Gli3,Grin2a,Hcn1,Hs2st1,Igsf3,Irs4,Kcnb1,Kdm3b,Kdm7a,Kif13a,Klf12,Klf13,Klf4,Klf9,Lemd3,Lphn2,Mafg,Mknk1,Nab1,Nfib,Nfic,Nova2,Osbpl11,Otud7a,Pbx3,Pfn2,Phf21a,Pik3cb,Ppp6r3,Rbfox3,Rbm26,Rfx7,Rps6kb1,Rspry1,Sema6d,Sephs1,Slc38a2,Slc3…	2.351	1.14858e-05	9.74612e-05	2.119	0.000111298	0.000632068	0.802893
miR-153-3p	miR-181a-5p_miR-181b-5p_miR-181c-5p	Acot13,Acvr2a,Ago2,Akap6,Ank1,Ankrd50,Aplp2,Atf2,Atp8a1,Bach2,BC005537,Bend4,Bmpr2,Bptf,Cacna1b,Cbx5,Ccnt1,Cpeb4,Csnk1a1,Csnk2a2,D1Ertd622e,D3Bwg0562e,D630045J12Rik,Dagla,Dcp2,Ddit4,Dlg2,Dlgap2,Dmxl2,Elavl2,Elavl4,Epha4,Faf1,Fam102a,Fam160a1,Fam171a1,Fbxl3,Fbxo33,Fign,Fmr1,Glcci1,Grik3,Grik4,Hey2,Hipk3,Inhba,Ino80d,Irs2,Itsn2,Jarid2,Kcna4,Kcnh7,Kcnk12,Klf3,Klf6,Klf7,Lats1,Lcor,Lhx9,Lrp12,Mast4,Ma…	1.978	1.17268e-05	9.92165e-05	1.647	0.000606106	0.00247039	0.590521
miR-101a-3p	miR-29a-3p_miR-29b-3p_miR-29c-3p	1110002E22Rik,1810013L24Rik,2210018M11Rik,3110057O12Rik,Adamts10,Adamts17,Ago3,AI593442,Akt3,Ammecr1,Ankrd52,Antxr2,Appbp2,Arrdc3,Asic1,Atad2b,Atp1b1,Atxn1,Atxn1l,Bach2,C030046E11Rik,Camta1,Ccdc85a,Ccnj,Ccnt2,Chic2,Col19a1,Cpeb3,Ctdspl2,Dcaf7,Ddx3x,Dip2b,Dip2c,Dnmt3a,Dot1l,Efna5,Eln,Emp1,Emp2,Enah,Erp44,Fam126b,Fam76b,Fbn2,Fbxw7,Fga,Fign,Fos,Foxp1,Gab1,Gcc2,Gpr85,Gsk3b,Hapln1,Hnrnpf,Iffo2,Ino80d,…	1.996	1.20331e-05	0.000101323	1.566	0.00232279	0.00713134	0.569835
miR-130b-3p_miR-301b-3p	miR-27a-3p	Abca1,Acsl1,Acvr1,Acvr1c,Acvr2a,Aff3,Agfg1,Ago2,Agpat3,Ak4,Akirin2,Ankib1,Arfgef1,Arhgap1,Arhgap21,Arx,Bahd1,Bbx,Brwd3,Btg1,C1galt1,Camta1,Cbfb,Cblb,Ccna2,Ccny,Cds1,Chst1,Clcn3,Clcn5,Clock,Cnot7,Cnr1,Cpeb4,Creb1,Csf1,Csnk1g1,Csrp2,D1Ertd622e,Daam1,Dcp2,Dnajb9,Dynll2,E2f7,Efnb2,Emx2,Enah,Fam104a,Fam222a,Fam73b,Fam84a,Fam98a,Fign,Frmd6,Fubp1,Fyn,Garem,Gfod1,Gnpnat1,Golt1b,Gpd2,Grin2a,Hadha,Hecw2,He…	1.824	1.20456e-05	0.000101323	1.888	2.16681e-06	2.59839e-05	0.618275
miR-200c-3p	miR-543-3p	1810013L24Rik,2700081O15Rik,Agfg1,Ankrd40,Arih1,Arl5a,Arl5b,Asf1a,Asxl3,Atf2,Atl2,Bach2,Baz2b,Bhlhe41,Bnc2,C030046E11Rik,Cab39,Cacna2d1,Cask,Cblb,Cbx5,Ccny,Cd38,Cep41,Cggbp1,Cops2,Cpd,Crebbp,Ctbp2,Dcun1d1,Dnajb14,Dnajb5,Elavl2,Elavl4,Eps8,Fam179b,Fbxo33,Fign,Fignl2,Fmnl2,Fndc3b,Foxp1,Gjc1,Gm20390,Gnai3,Gnaq,Hcn1,Hic2,Hipk2,Hnrnpu,Hs2st1,Ick,Inhba,Jazf1,Kif26b,Klf12,Klf3,Kras,Lca5,Maf,Mapre1,March…	2.058	1.21428e-05	0.000101845	2.121	9.25979e-06	8.55793e-05	0.736811
miR-101b-3p	miR-26b-5p	Abca1,Abhd2,Abi2,Acvr1c,Adamts19,Ammecr1,Ankrd11,Ankrd52,Anks1,Apc,App,Arhgap26,Arid2,Aspn,Atad2b,Baz2b,Bbx,Bicd2,Bmp2k,Camsap2,Cdh20,Cdk6,Cdk8,Cep350,Chsy1,Col10a1,Creb1,Crebbp,Crebrf,Crebzf,Dcaf7,Dcbld2,Dido1,Dlg5,Dmd,Dnmt3a,Dyrk1a,Eif4g2,Eif5,Elavl2,Epc2,Epha7,Esco1,Evx2,Ezh2,Fam84a,Fat1,Fign,Foxp1,Foxp2,Gatsl2,Gm608,Greb1l,Gsk3b,Hapln1,Hgf,Hipk1,Homer1,Ick,Igsf10,Kbtbd8,Kcnb2,Kcnh7,Kdm6a,Kpna…	1.819	1.24242e-05	0.000103905	2.268	1.13612e-08	3.29703e-07	0.708593
miR-33-5p	miR-381-3p	Amer2,Ankrd12,Asxl2,Bcl11b,Bmp2k,Cacna1c,Ccny,Crebrf,Crk,Ctbp2,Cul5,D1Ertd622e,Dlgap2,Dock11,Dusp4,Ebf1,Erbb4,Ets1,Gas1,Grm8,Hcn1,Hipk1,Hipk2,Hmgcr,Ick,Il1rapl1,Iqsec2,Kat6b,Kcns2,Kctd4,Kmt2e,Kpna3,Lrrc4,Meis2,Mtf1,Ncoa2,Nfia,Nova1,Npat,Nrxn1,Ntn1,Orc4,Pcdh7,Pcgf3,Pdzd8,Pja2,Prdm11,Prickle2,Prkaa1,Ptbp3,Qk,Rab8b,Rfx3,Rps6kb1,Shank2,Slc26a7,Slc6a5,Slitrk3,Smarca5,Snrk,Strbp,Tanc2,Tmem178,Tsc22d2,T…	2.717	1.25313e-05	0.000104499	2.112	0.000484838	0.00211568	0.873582
miR-130b-3p_miR-301b-3p	miR-494-3p	Acbd3,Acvr1c,Agfg1,Ago3,Ar,Arhgef12,Arid4b,Asxl2,Asxl3,B230219D22Rik,Bcl2l11,Bmpr2,Canx,Chd9,Clock,Cluh,Cnih1,Dcbld2,Dcp2,Dpysl2,Enah,Eps15,Erbb4,Ero1lb,Fam84a,Gatad2b,Gca,Gpr137c,Grin2a,Hipk3,Hivep1,Hnrnpr,Igf2bp1,Ipcef1,Lcor,Lrp1b,Lysmd3,Mapk8,Mdga2,Mfap3l,Mier1,Mtcl1,Mybl1,Naa25,Nbeal1,Nfib,Nhlh2,Nova1,Nrp1,Osbpl6,Pik3cb,Plcb1,Pou3f2,Pten,Pura,Pvrl3,Rasgrf2,Rc3h2,Rfx7,Rnf165,Robo2,Rrp12,Scn3a,…	2.317	1.30419e-05	0.000108446	1.915	0.000652634	0.00262319	0.744995
miR-320-3p	miR-448-3p	Abhd13,Acvr1c,Agap1,Ago2,AI314180,Arid2,Atp11a,B3galnt2,Cacna1c,Caln1,Caprin1,Ccnd2,Chic1,D16Ertd472e,D630045J12Rik,Dcc,Desi2,Dmd,Dnaaf2,Dtna,Ell2,Fam160b1,Fbxl17,Fbxo28,Foxj3,Fxr1,Fzd3,Gnai1,Gnpda2,Grb2,Hectd2,Hipk2,Hnrnpa2b1,Igf1r,Ikzf2,Ino80d,Ipo7,Kcna6,Kctd9,Kdm5b,Kdm7a,Kdsr,Kif2a,Klf13,Klf5,Lats1,Ldlrad4,Mdga2,Msi2,Mtdh,Mtf2,Naa15,Nek9,Nfia,Nrg3,Nrp1,Otud7a,Pak4,Pcdha10,Pik3r1,Prdm11,Pura,Ra…	2.356	1.34315e-05	0.000111366	1.712	0.00387018	0.0107373	0.697314
miR-23a-3p_miR-23b-3p	miR-30a-5p_miR-30b-5p_miR-30d-5p	1110002E22Rik,Abi2,Abl2,Adam10,Adam19,Adamts6,Adra2a,Adra2b,Ago2,Ankrd52,Ano4,Arfip1,Arl8b,Asap1,Asxl3,Atxn1,B3gat2,Bbx,BC021891,Bcl11b,Bnip3l,Braf,Btaf1,Btbd7,Cadm2,Calcr,Camta1,Caprin1,Cblb,Ccdc117,Ccdc6,Ccnt2,Celf1,Cep350,Cep85l,Cfl2,Chd7,Chst2,Cpeb3,Cpeb4,Cpsf6,Crk,Csnk1g1,Csnk2a1,Dcun1d1,Dnmt3a,Dock7,Ebf3,Edc3,Ednrb,Eea1,Elavl4,Ell2,Epg5,Ephb2,Esco1,Evx2,Fam126b,Fam13c,Fam171a1,Fam196a,Fam19…	1.668	1.34882e-05	0.000111518	1.797	5.50593e-07	8.36555e-06	0.548872
miR-33-5p	miR-340-5p	Abca1,Aff3,Amer2,Atp1b1,B3galt2,B630005N14Rik,Bai3,Bmp2k,C030046E11Rik,Camta1,Cir1,Cntn4,Cpeb3,CTNND1,Cul5,D1Ertd622e,Dcun1d1,Ddx5,Desi1,Dlgap2,Dpp10,Dusp4,En2,Etv1,F13a1,Fgf12,Fip1l1,Gas1,Gdnf,H3f3a,Hipk1,Hipk2,Hnrnpa2b1,Hnrnpa3,Jade1,Kat6b,Kcna4,Kcns3,Kctd1,Kpna4,Ldlrad4,Lgi1,Luzp2,Map3k7,Map4k4,Mboat2,Mdga2,Meis2,Mettl10,Mob1b,Morf4l1,Msrb3,Ncoa2,Ndnf,Ndufb9,Nhlh2,Npat,Onecut1,Onecut2,Osbpl6,P…	2.293	1.36286e-05	0.000112358	1.695	0.00211349	0.00660209	0.678772
miR-153-3p	miR-582-5p	Acvr1b,Ank1,Apc,App,Atf2,Auts2,Azin1,B3galnt2,BC030336,Btbd7,Camk1d,Ckap4,Cmip,Crem,Csnk1a1,Cux1,D1Ertd622e,Dcp2,Dmd,Dpysl5,Ebf2,Fam168a,Fam168b,Fbxl3,Fbxo32,Fbxo33,Fmr1,Fzd3,Gnai3,Gnpda2,Grip1,Hnrnpa1,Kcnb1,Kcnh5,Kcnh7,Kcnq3,Ldlrad4,Lpgat1,Lyrm5,Mapk1ip1l,Mat2a,Mdga2,Mios,Mitf,Mtdh,Mtf2,Mycbp,Naa15,Ncam2,Nfia,Nfib,Nova1,Nrep,Nufip2,Osbpl6,Pak4,Pcdh7,Pde7a,Phf13,Phf20,Pou2f1,Pou3f3,Ppargc1b,Ppp1r…	2.264	1.38665e-05	0.000113996	2.513	2.13387e-06	2.58021e-05	0.869305
miR-128-3p	miR-25-3p_miR-363-3p_miR-92a-3p_miR-92b-3p	4932438A13Rik,Adam10,Adam19,Adamtsl1,Adcy3,Aff4,Ago2,Ago3,AI593442,Ankrd13c,Arid1b,Arrdc4,Baz2b,BC030336,Bgn,Bmp2k,Btg2,Cbfa2t3,Cd2ap,Chka,Chrm2,Col27a1,Cpeb3,Cpeb4,Creb1,D1Ertd622e,Dcc,Dcx,Ddi2,Dennd1b,Dock11,Dusp5,E2f3,Efr3a,Elfn2,En2,Erc2,Fam126b,Fam228a,Fbxo33,Fbxw7,Foxn3,Foxp2,Fryl,Fubp1,Gata2,Gatad2b,Gdf11,Greb1l,Gria1,Gria3,Gria4,Gtf2a1,H3f3b,Hipk3,Hoxa9,Hoxb8,Ikzf2,Ikzf4,Ing5,Itga5,Josd1,…	1.822	1.39568e-05	0.000114414	2.336	9.7333e-09	2.92932e-07	0.724187
miR-217-5p	miR-30a-5p_miR-30b-5p_miR-30d-5p	2410127L17Rik,9930021J03Rik,Abcc3,Ago2,Ap3m1,Arfip1,Asap1,B3gat2,Bach2,BC030336,Ccnt2,Cdyl2,Chl1,Ctdspl2,Dcp2,Dock4,Eif4a2,Elavl2,Esco1,Esrrg,Faf2,Fgf10,Fign,Fndc3b,Foxg1,Gabrg3,Gda,Htr4,Iffo2,Kctd16,Kctd5,Klf12,Kras,Lhx1,Lyrm5,Maf,Mast4,Mier3,Neurod1,Nfia,Nova1,Nr4a2,Onecut2,Pax3,Pcdh17,Pcgf3,Pds5b,Picalm,Ppargc1a,Prlr,Ptpn4,Rad23b,Ralgps1,Rap1b,Rap2c,Rbfox1,Rc3h2,Runx2,Satb1,Scn2a1,Sema3a,Sept6…	2.371	1.4173e-05	0.000115859	1.677	0.00346432	0.00985633	0.690159
miR-128-3p	miR-344d-3p_miR-410-3p	1110002L01Rik,1200014J11Rik,Acvr1c,Adam10,Aff4,AI593442,Akirin1,Appbp2,Arid1b,Arid2,Arid4b,Baz2b,Bend4,Bmp2k,Brwd3,Cbfb,Ccdc6,Cdh11,Cetn3,Cpeb3,Cpeb4,Csf1,Csrp2,D1Ertd622e,Dcc,Dgki,Dtna,Dtx4,Fam120c,Fbxl14,Fbxo33,Fosb,Foxp2,Gfpt1,Gm16039,Grin2b,Gtf2a1,Gucy1a2,H3f3b,Igsf3,Ipo7,Kdm7a,Kirrel,Klf3,Kpna6,Lin7a,Lmtk2,Lsamp,Lzts3,Mafg,Man1a,Map3k12,Mapk10,Mapre2,Med13,Mob1b,Mpp6,Msn,Mstn,Mtdh,Mtmr12,Myt…	2.032	1.43354e-05	0.000116531	2.104	9.97245e-06	9.10064e-05	0.72643
miR-30a-5p_miR-30b-5p_miR-30d-5p	miR-448-3p	Adam10,Ago1,Ago2,Arhgef6,Arih1,Asxl3,Atad2b,Azin1,B3gat2,Bach2,Bcl2,Braf,Bsn,Btaf1,Btbd7,C530008M17Rik,C77080,Cadm2,Caprin1,Cdyl2,Celf1,Chd7,Chic1,Cntn4,Cpsf6,Cysltr1,D630045J12Rik,Dact1,Dagla,Dcp2,Desi2,Dlgap4,Dmd,Doc2a,Dpy19l1,Dtna,E2f3,Efna3,Ell2,Ephb2,Fam160b1,Fam210b,Fam214a,Fap,Fbxl17,Fbxo28,Fxr1,Fzd3,Galnt3,Gan,Glce,Gm527,Gpr124,Hecw1,Hipk2,Iffo2,Igf1r,Ikzf2,Ino80d,Irs2,Irs4,Jak1,Kcna4,Kcn…	1.886	1.42977e-05	0.000116531	2.009	6.3536e-06	6.20813e-05	0.666048
miR-15b-5p_miR-195a-5p_miR-497a-5p	miR-25-3p_miR-363-3p_miR-92a-3p_miR-92b-3p	Aars,Aatk,Adamtsl3,Aff4,Ago2,Ago3,Ankib1,Atf6,Atg14,Atp7a,Atxn1l,Avl9,BC030336,Bhlhe41,Braf,Btg2,C030046E11Rik,Cacna2d1,Cask,Casz1,Cbfa2t3,Ccnjl,Cd2ap,Cdca7l,Chd9,Col12a1,Cops2,Cpeb3,Dcaf8,Dcp1a,Ddx3y,Dennd1b,Desi1,Dlgap2,Dpp8,Dusp1,Dyrk2,E2f3,En2,Erc2,Esrrg,Evi5,Fam135a,Fam160b1,Fam81a,Fbxo33,Fbxw7,Fkbp1a,Fndc3b,Fosl2,Foxp2,Fry,Fryl,Fubp1,Gan,Gm14698,Golga1,Gpatch8,Gpc6,Gramd3,Grk5,Gtf2a1,Has2,H…	1.841	1.43894e-05	0.000116642	1.897	8.92989e-06	8.30594e-05	0.625291
miR-22-3p	miR-320-3p	4933426M11Rik,Alkbh3,Ankrd13a,Ankrd52,Arpc5,Brwd3,Cdk13,Cmtr1,Cnksr2,Cpeb1,Dpy30,Dpysl3,Edc3,Elovl6,Emx2,Erbb4,Ets2,Fam49b,Ftl1,Fzd8,H3f3b,Hdac4,Helz,Hic2,Hif1an,Hnrnpa3,Ipo7,Kat6b,Katnbl1,Kdm5b,Lingo2,Magi2,Mat2a,Meis1,Meis2,Mex3a,Mkln1,Mllt3,Mpv17l,Mtf2,Nacc2,Nus1,Otud7a,Pacrgl,Papln,Phf8,Prdm11,Prr15l,Pten,Purb,Rapgefl1,Rgp1,Rpl15,Runx1t1,Satb2,Stag2,Tet1,Tgfbr1,Tnks2,Tnrc6b,Tomm6,Ube2z,Usp37,…	2.762	1.44664e-05	0.00011694	2.444	9.6272e-05	0.000564407	0.954796
miR-142a-5p	miR-374b-5p	1190002N15Rik,Acsl6,Actn4,Adam12,Aff4,Arhgap5,Arhgef40,Arid2,Asb14,Bbx,Bicc1,Bmp2,Brwd3,Btbd7,Bzw1,Cadm2,Ccne2,Ccr1,Cdk17,Cep170,Cnot6,Crk,Cyp26b1,Dlgap1,Dmd,Edc3,Eif3j1,Elavl4,Eya4,Fam131b,Fam19a1,Fam84a,Fgf12,Gata3,Gnpda2,Gopc,Grin2b,H3f3a,Hoxa10,Hoxb2,Hs2st1,Igsf10,Ikzf2,Iltifb,Iqsec1,Irf2bp2,Itga8,Kcnh5,Mapk6,Mars2,Mat2a,Med12l,Med13,Meis1,Mex3a,Mospd2,Myt1l,Necab1,Nfia,Nhlh2,Nhlrc2,Nog,Nr3c1…	2.033	1.5416e-05	0.00012427	1.769	0.000486208	0.00211568	0.639963
miR-19a-3p	miR-495-3p	2210018M11Rik,8030462N17Rik,Abhd17c,Ablim1,Acadsb,Ago3,Ar,Arc,Arhgap5,Arhgef12,Asxl3,Bend4,Bmp2k,Braf,Brwd3,Btg1,Cacna1c,Cand1,Ccnt2,Cdc73,Celf1,Cep170,Chsy1,Clock,Cnr1,Col4a3bp,Cux1,D1Ertd622e,Dag1,Dcbld2,Ddhd2,Ddx3x,Dhx40,Dlg1,Dyrk2,Elavl1,Ell2,Emx2,Entpd7,Epc2,Erbb4,Exoc5,Fam43a,Fbxo32,Fbxo8,Fignl2,Fzd8,Gja1,Glcci1,Gm10797,Gm9979,Gskip,Hif1a,Hip1,Hipk1,Hnrnpf,Hnrnpu,Hnrnpul2,Htr1b,Igf1,Ireb2,I…	1.829	1.55326e-05	0.000124863	1.623	0.000565966	0.00234298	0.544023
miR-205-5p	miR-493-5p	1110032F04Rik,Ar,Arfgef1,B4galt4,Bcl6,Casc4,Cdh11,Cmtm4,Csnk1a1,Csrnp3,Dlg2,Eif4e,Esrrg,Etf1,Etnk1,Ext1,Fbxl3,Gabrg2,Gpm6a,Grb10,Hsf5,Il1r1,Inhba,Ipo7,Jade1,Kazn,Kif1b,Las1l,Lsamp,Map3k2,Marcks,Mbnl3,Med1,Mga,Nlgn3,Ntrk3,Nxph1,Pard6b,Pax9,Pdk3,Pikfyve,Plcb1,Purg,Rab11fip1,Rab8b,Rbck1,Sdccag8,Sertad2,Slc30a7,Sp4,Srgap1,Tial1,Tln2,Tm9sf3,Tnrc6b,Tram2,Trps1,Unc5d,Usp7,Xpo4,Zbtb20,Zfp597,Zfp800,Zmiz1	2.848	1.56222e-05	0.000125236	2.249	0.000358953	0.00168284	0.928551
miR-128-3p	miR-448-3p	Acvr1c,Acvr2a,Adam10,Agap1,Ago2,AI593442,Appbp2,Arhgap23,Arid2,Atp11c,Bend4,Cbx5,Ccdc50,Cdyl2,Chrm2,Ckap4,Clcn3,Clcn5,D1Ertd622e,D630045J12Rik,Dcc,Dcp2,Dennd1b,Dot1l,Dtna,E2f3,Ell2,Ephb2,Fam102a,Fam228a,Fbrsl1,Fbxl14,Fbxl17,Fbxo33,Furin,Fzd3,Fzd7,Galnt3,Gm608,Grb2,Grik3,Hapln1,Hipk2,Iffo2,Ikzf1,Ikzf2,Ino80d,Ipo7,Kcnk10,Kcnk12,Kdm7a,Klf3,Kpna3,Lats1,Lhx1,Mapre2,Mbtd1,Mdn1,Med13l,Mfhas1,Mknk2,Mpped…	1.988	1.57905e-05	0.000126237	1.764	0.000336936	0.00160293	0.627357
miR-186-5p	miR-340-5p	4931406P16Rik,9430020K01Rik,Acap2,Ago2,Ahsa2,Ankrd28,Appbp2,Arhgap32,Arhgap5,Asb7,Asxl3,Atp2b4,B3galt2,Baz1a,Bbx,Bmp2k,Bmpr1a,Cacna1e,Camta1,Cask,Cast,Ccdc122,Cdc73,Cdk5r1,Cep57,Cept1,Chsy3,Cinp,Cldn25,Cltc,Cntnap2,Cobll1,Cpeb3,Crebbp,CTNND1,Cul3,Cul5,Cux1,Cycs,D1Ertd622e,Dcun1d1,Dcx,Dlc1,Dlg1,Dmd,Dnajc27,Dpp9,Eif3a,Eif5b,Epn2,Eri1,Exoc5,Fam120c,Fam134b,Fgf4,Fgr,Fip1l1,Fzd9,Gabrb1,Galc,Galnt13,Gm…	1.74	1.60483e-05	0.000127945	2.07	1.65314e-08	4.46983e-07	0.640717
miR-340-5p	miR-543-3p	Acsl1,Acvr1c,Adcy6,Als2,Amd1,Ankrd40,Appbp2,Arhgap32,Arl4a,Arl5a,Asf1a,Asxl3,Atad1,Atf2,Atp1b1,Atp1b2,Atp2b3,Bai3,Bche,Bhlhe41,Brd1,Btaf1,C030046E11Rik,Cask,Cblb,Cd47,Chsy3,Cnnm2,Cops2,Cpd,Crebbp,Cul3,Cxadr,Cyp26b1,D1Ertd622e,Dcc,Dcun1d1,Dnajb1,Dnajc18,Dnal1,Dnmt3a,E2f7,Elavl2,Elavl4,Elmsan1,En2,Fam160a2,Fbxl3,Fbxo21,Fbxo8,Fgf12,Fgf13,Fign,Flrt2,Fnip2,Galnt13,Gskip,Guf1,H3f3a,Herpud1,Hipk2,Hmgn5,…	1.905	1.61848e-05	0.00012868	1.625	0.00133897	0.00462583	0.564995
miR-137-3p	miR-148b-3p	8030462N17Rik,Acvr1,Adcy2,Ago1,Ago2,Ago4,Ammecr1,Ap1g1,Arhgap5,Atg14,Atxn1,Atxn1l,B4galt5,Bach2,Bbx,BC030336,Bmp2k,Brwd3,Btaf1,Cdh20,Chd7,Chd9,Csnk2a1,Cttnbp2nl,Cux1,Cxxc4,Cyb5r4,D1Ertd622e,Dcp1a,Dcun1d3,Dmxl1,Dstyk,Dusp1,Dusp8,Dyrk2,Egr2,Emx2,Epha4,Esrrg,Fbxo33,Fnbp1l,Gdf6,Gm4980,Gpatch8,Gpcpd1,Grin2a,Hlf,Hoxc8,Ing2,Itga5,Itga9,Jmy,Kcna1,Kdm7a,Klf4,Lcor,Lmbr1l,Lmtk2,Maf,Mboat2,Med1,Micall1,Mitf,…	1.935	1.63929e-05	0.000129979	1.828	0.000106643	0.000615266	0.631665
miR-124-3p	miR-135a-5p_miR-135b-5p	0610030E20Rik,Adcy1,Ago1,Ago2,Ago3,Agps,Ahcyl1,Ak4,Anxa7,Arfgef2,Arhgef4,Arhgef6,Arhgef7,Arid5b,Arih1,Atp2b4,Atxn1l,Bace1,Bcl9l,Bmpr1a,Btbd10,Cacna1e,Calml4,Ccdc50,Ccnd2,Cdyl2,Chsy1,Cpd,Ctdsp2,Cux1,D10Bwg1379e,Ddi2,Ddx3x,Dnajb14,Dtna,E130309D14Rik,Ebf1,Efnb2,Elk3,Elk4,Epha7,Ermp1,Etv3,Evi5,Eya1,Fam171b,Fam178a,Fam219a,Fam78b,Fam81a,Fbxo28,Fcho2,Fli1,Frmd4a,G3bp1,Gabpb1,Gdap1l1,Gga1,Gk5,Gpc1,Gpm6b…	1.732	1.65498e-05	0.000130866	1.673	0.000108032	0.000620807	0.531948
miR-30a-5p_miR-30b-5p_miR-30d-5p	miR-330-3p	Acvr1,Adam19,Adra2a,Adra2b,Aff4,Ago1,Ankrd52,Arid5b,Arih1,Asxl3,Atp2b2,Atp8a2,B3gat2,B4galt5,B630005N14Rik,Bach1,Bbx,BC030336,Bcl11b,Bcl6,Bcl9,Bdnf,Braf,Bsn,Caprin1,Capza1,Cbx2,Ccdc71l,Cdyl2,Celf1,Celf4,Cep170,Chrdl1,Cnot6,Csnk1a1,Ctdspl2,Dag1,Dcp1a,Dcp2,Dcun1d1,Dcx,Dennd5b,Dhx40,Dip2b,Dlg5,Dpy19l1,Ebf2,Efna3,Elavl2,Elavl4,Faf2,Fbxl17,Fbxo34,Fbxo45,Foxg1,Foxo3,Frk,Fubp1,Fzd3,Gabrb1,Galnt7,Gan,Gig…	1.739	1.68124e-05	0.000131888	1.655	0.000128289	0.000707786	0.528556
miR-30a-5p_miR-30b-5p_miR-30d-5p	miR-495-3p	A230046K03Rik,Actc1,Akirin1,Amotl2,Ap3m1,Ap4e1,Arih1,Asxl3,Atf1,Atp8a2,Bcl11b,Bdnf,Bmp7,Braf,Brwd3,Cacna1d,Camk2n1,Cand1,Ccnt2,Cdyl2,Celf1,Cep170,Cep85l,Chd7,Clcf1,Clock,Cntn2,Cops7b,Cpsf6,Csnk1a1,Ctnnd2,Cyb5b,D15Ertd621e,Dact1,Dag1,Ddit4,Dhx40,Dirc2,Dmd,Dnmt3a,Ednra,Elavl4,Ell2,Epc2,Ephb2,Fam126b,Fam43a,Fbxo32,Fbxo42,Fgd6,Foxg1,Foxo3,Fubp1,Fyn,Galnt1,Gdnf,Gja1,Glcci1,Gpr63,Gskip,Gzf1,Hipk1,Hnrnp…	1.754	1.6806e-05	0.000131888	1.591	0.000487356	0.00211723	0.513131
miR-320-3p	miR-33-5p	Ankrd12,Arid5b,Asxl2,Bmp2k,Brcc3,Brwd3,Cacna1c,Camta1,Cdc42bpa,Cdk6,Crebrf,Crk,Dennd5b,Emx2,Erbb4,Esrrg,F13a1,Fam126b,Gm21685,Gpr88,Gspt1,Hipk2,Hnrnpa2b1,Hnrnpa3,Il1rapl1,Kat6b,Kcns3,Ldlrad4,Mdga2,Meis1,Meis2,Mmp16,Mob1b,Mrps25,Naa15,Nfia,Nova1,Npc1,Nr4a2,Nrg3,Nufip2,Oaf,Onecut2,Pcdha10,Pcgf3,Pdzd8,Plekha5,Prdm11,Reep1,Rgs17,S1pr1,Satb2,Sema3a,Sh2b3,Slitrk3,Sntb2,Strbp,Syncrip,Tanc2,Tcf4,Tfdp2,Tg…	2.597	1.68155e-05	0.000131888	2.812	5.36748e-06	5.35273e-05	0.994126
miR-153-3p	miR-6540-5p	2510009E07Rik,Acvr2a,Adam23,Ago1,Ago2,Akap6,Apbb2,Arhgef4,Arpp19,Atf7,Bach2,Bsn,Cacnb4,Cadm2,Cask,Cbfb,Cbx5,Ccdc50,Ccnd2,Cdk13,Cir1,Cnn3,Col4a1,Cux1,Dcp1a,Ddi2,Desi2,Dlgap2,Dmd,Dpysl5,Edem1,Efnb2,Eml6,Fam135b,Fam160a1,Far1,Farp1,Fbrsl1,Fgfr2,Fsd1l,Git2,Glce,Gnpda2,Gpr124,Hdlbp,Hipk3,Ide,Iffo2,Impad1,Jade1,Jag1,Kcna2,Kcnk3,Klf13,Lamc1,Larp1,Lats1,Lrrc57,Map4k5,Mapk4,Mef2a,Mitf,Mrpl47,Mtdh,Mtf1,Mtf…	1.923	1.72875e-05	0.000135225	2.082	1.02477e-06	1.40441e-05	0.693608
miR-124-3p	miR-448-3p	Actn4,Adcy1,Ago1,Ago2,AI593442,Ammecr1,Apbb2,Arhgef4,Arhgef6,Arih1,Arl5b,Atad2b,Atp2b4,Atxn1l,Bach2,Bicd2,Braf,Btbd7,C530008M17Rik,Ccdc50,Ccnd2,Cdyl2,Chic1,D16Ertd472e,Dact1,Dcaf5,Dennd1b,Desi2,Dmd,Dtna,Dyrk2,E2f3,Ebf1,Ell2,Etv1,Fam160a1,Fam76b,Farp1,Fbrsl1,Fbxo28,Fli1,Fmr1,Furin,Fxr1,Git2,Glce,Gm608,Gnai1,Gnpda2,Gpr124,Grb2,Hectd2,Hipk2,Hnrnpa2b1,Iffo2,Ikzf2,Impad1,Ino80d,Jade1,Kcnk10,Kcnk3,Kcnq…	1.798	1.76948e-05	0.000137944	1.831	3.33804e-05	0.000239777	0.595769
miR-369-3p	miR-381-3p	Aff4,Agap1,Ankrd50,Ano5,Arhgap5,Bhlhe40,Bmpr2,Cd2ap,Cdc73,Cdk17,Cebpa,Cnbp,Cnot2,Cnot6,Cnot7,Creb1,Crebrf,Crk,Csrnp3,Cul5,D1Ertd622e,Dcaf6,Dhx40,Ebf1,Efnb2,Eif3a,Eif4g2,Esrp1,Fam19a1,Fam63b,Fgfr2,Gpc6,Gria1,Grin2a,Herc2,Hgf,Ick,Ikzf2,Il1rapl1,Iqsec2,Ireb2,Klf3,Klhl3,Larp1,Lcor,Lhx5,Lphn2,Mbnl1,Med13,Met,Mex3a,Mgat4a,Msantd2,Msl2,Ncoa2,Nfia,Nipbl,Nova1,Nr2f2,Ntn1,Opa1,Pard6b,Pcgf3,Plxna4,Pnrc1,Ppp…	2.142	1.77303e-05	0.000137944	2.809	1.8681e-08	4.79756e-07	0.897284
miR-129-5p	miR-200c-3p	A830080D01Rik,Acp1,Aff3,Agap1,Ago2,Ago3,Amotl2,Bach2,Bcl11b,Bnc2,Bptf,C030046E11Rik,Cacna2d1,Cadm1,Casz1,Cbx4,Cdyl2,Celf1,Ckap4,Cntn4,Ctbp2,Ctdspl2,Dcun1d4,Ddx3x,Dmd,Efnb2,Elavl4,Ep300,Esrrg,Ets1,Etv5,Fam63b,Fat3,Fbxw7,Fign,Fmr1,Fndc3b,Fubp1,Gabbr2,Glcci1,Gnaq,Gprin3,Hook3,Hs2st1,Igsf3,Kcnk12,Khdrbs1,Kmt2c,Lhx5,Map3k13,Mapre1,Matr3,Mbnl1,Mex3a,Nfia,Nfib,Nfic,Nipbl,Nptx1,Nr2c2,Nufip2,Otud7a,Pan3,P…	2.077	1.83999e-05	0.000142771	1.901	8.12366e-05	0.000490122	0.686652
miR-186-5p	miR-543-3p	Agfg1,Appbp2,Arhgap32,Arih1,Asb15,Asxl3,Btbd3,C1galt1,Calb1,Cask,Ccnt2,Cdk14,Chsy3,Chtf8,Cpeb4,Crebbp,Crebrf,Ctbp2,Cul3,D1Ertd622e,Dcun1d1,Dhx15,Eif4e3,Epc2,Etv3,Fbxo33,Fndc3b,Galnt13,Gdf6,Gpc6,Gpcpd1,Hmgb2,Hmgn5,Hnrnpa2b1,Hnrnpu,Ino80d,Lrrn1,Mapk1,Mex3b,Mllt6,Mtf1,Mtf2,Nhsl2,Nol4,Nr1d2,Pak7,Pbx1,Pcdha10,Pde4d,Phc3,Phip,Pid1,Pik3ca,Plxdc2,Ppp1cb,Ppp2r2c,Prkar2b,Pspc1,Pten,Purb,Rab21,Rbfox1,Rbm26,…	2.235	1.93245e-05	0.000149546	1.857	0.000702234	0.0027651	0.711602
miR-139-5p	miR-25-3p_miR-363-3p_miR-92a-3p_miR-92b-3p	Ado,Ago3,Ankrd13c,Arrdc3,Astn1,Atrx,Atxn1,Atxn1l,Azin1,Baz2b,C77370,Cacna2d1,Cnst,Col12a1,Cpeb4,Cul3,Cux1,Dcc,Ddx3x,Dpy30,Eif4g2,Esco1,Esrrg,Fam110b,Fam76b,Fbn2,Fbxo28,Fmr1,Foxp1,Foxp2,Gabra3,Gria1,Gtf2a1,Hnrnpu,Hoxa9,Hoxd10,Lcor,Mapk8,Mast4,Mier3,Myo5a,Nfia,Nfib,Notch1,Nptn,Nufip2,Pcdh7,Phlpp2,Ppargc1b,Prox1,Rab30,Rap1b,Rfx7,Slc12a5,Srpk2,Suv420h1,Tcf4,Tgif1,Tmcc1,Tnpo1,Top1,Traf3,Trove2,Vps54,Y…	2.656	1.96928e-05	0.000151991	1.829	0.00362355	0.0102093	0.790295
miR-101a-3p	miR-125a-5p_miR-351-5p	1110002E22Rik,Abcc5,Acvr1c,Adcy5,Adcy6,Antxr2,Asic1,Atp5g2,Atxn1,Atxn1l,Brpf1,Ccnj,Cdh5,Cpeb3,Creb1,D10Bwg1379e,Dock3,Dusp1,Dyrk2,Ece1,Eif5a2,Erbb4,Ets1,Fam126b,Fat4,Fga,Fmr1,Gja1,Grin2a,Hapln1,Hipk3,Ikzf4,Ino80d,Itga8,Jmy,Kcna1,Kcnh7,Klf3,Klhl24,Lcor,Lifr,Lingo2,Map3k13,Map3k9,Mark1,Mef2d,Megf9,Meis2,Mmp15,Msi1,Nfib,Nr6a1,Pafah1b1,Pax9,Pex14,Phactr3,Pik3c2b,Pou2f1,Ppp1r16b,Ppp2ca,Pvrl3,Pygo1,Qk,…	2.188	1.99821e-05	0.000153815	1.651	0.00399851	0.0109987	0.642185
miR-106a-5p_miR-17-5p_miR-20a-5p_miR-20b-5p_miR-93-5p	miR-543-3p	1810013L24Rik,2700081O15Rik,Adam9,Ankrd13c,Ankrd50,Arl4a,Arl5a,Asf1a,Asxl3,Bcl6,Bend4,Bhlhe41,Bnc2,Cand1,Ccnt2,Clock,Crebrf,Cul3,Cxadr,Cyp26b1,D1Ertd622e,Dhx15,Dip2c,Dnajb14,Dnal1,Dync1li2,Eea1,Elavl2,Elp4,Fam102a,Fam168a,Fam199x,Fbxl3,Fbxo21,Fgf12,Fign,Fndc3b,Foxb1,Foxp1,Fzd4,Fzd7,Gid4,Gm5819,Gpc6,Heca,Heg1,Hnrnpa2b1,Il1rapl1,Ino80d,Itgb8,Jazf1,Kcns2,Kif26b,Klf12,Klf3,Kpna4,Lhx9,Lif,Lin52,Lmo3,M…	1.918	2.05898e-05	0.000158073	2.193	1.39819e-06	1.836e-05	0.718277
miR-19a-3p	miR-344d-3p_miR-410-3p	8030462N17Rik,Actn1,Adipor2,Aff1,Ankrd12,Arfip1,Arhgap5,Arid4b,Atg16l1,Atp11a,Bcl2l11,Bend3,Bend4,Bmp2k,Bmpr2,Brwd3,Cadm4,Cbfb,Cdk13,Cdk19,Chd2,Cobll1,Cpeb3,Cpeb4,Csnk1g1,Cul5,D1Ertd622e,Dennd6a,Dgke,Dhx40,Dlg1,Dnajb14,Dtna,Eif4g2,Esr1,Fbxo3,Fosb,Foxp2,Fzd8,Gpr137b,Gtf2a1,Hlf,Hs2st1,Igf1,Igsf3,Il1rapl1,Itpkb,Jade1,Kctd16,Kdm1b,Kdm2a,Kit,Klf6,Kpna6,Lphn2,Lrrc40,Macf1,Map3k12,Mapk10,Mapk8,Mapre2,Me…	2.01	2.16673e-05	0.000165907	1.577	0.00520653	0.0136478	0.57683
miR-101b-3p	miR-217-5p	Abhd17b,Aebp2,Agfg1,Appbp2,Arid2,Asap1,Atp1b1,Atp6v1a,Bach2,BC030336,Ccdc85a,Ccnt2,Chsy1,Clpx,Ctdspl2,Dcp2,Dock3,Dyrk1a,Ehmt1,Eif5b,Elavl2,Enah,Epha7,Esco1,Etv1,Ezh2,Fam60a,Fbn2,Fbxw11,Fem1c,Fga,Fign,Foxg1,Gatsl2,Herpud1,Hipk3,Hivep3,Hnf1b,Hnrnpa2b1,Hnrnpa3,Homer1,Iffo2,Kdm7a,Kif2a,Klf12,Kras,Lhx1,Mast4,Med13,Mtf2,Naa15,Nek7,Neurod1,Nova1,Npas3,Pds5b,Ppargc1a,Ppp1cb,Prlr,Prox1,Purb,Ralgps1,Rap1b,…	2.311	2.18549e-05	0.000166902	1.987	0.000515098	0.00221439	0.762153
miR-27a-3p	miR-344d-3p_miR-410-3p	1110002L01Rik,1200014J11Rik,4933426M11Rik,Acvr1c,Aff4,AI593442,Akirin1,Appbp2,Arid1b,Arid2,Baz2b,Bend3,Bend4,Bmp2k,Brwd3,C77370,Cbfb,Ccnt1,Cdh11,Cdk14,Chd2,Chd7,Cobll1,Cpeb3,Cpeb4,Csf1,Csnk1g1,Csrp2,D1Ertd622e,Dcc,Dennd6a,Dtna,Dtx4,Fam120c,Fbxl14,Fbxl20,Fbxo33,Fgf12,Fosb,Foxp2,Gfod1,Gfpt1,Grin2b,Gtf2a1,Gucy1a2,Gxylt1,H3f3b,Igf1,Kctd16,Kirrel,Kitl,Klf12,Klf3,Klhl29,Kpna6,Ldlr,Lin7a,Lphn2,Lrp6,Lsam…	1.942	2.25129e-05	0.000171476	1.78	0.000263527	0.00130137	0.620166
miR-145a-5p	miR-19a-3p	4931406P16Rik,Abca1,Abhd17c,Abr,Acbd3,Acsl4,Add3,Arhgap12,Arhgap21,Asap2,Atrx,BC030336,Bhlhe23,Bnc2,Brwd3,Bsn,Btf3l4,Btg1,Caprin1,Casz1,Cbfb,Ccnd2,Ccnl1,Clip1,Cnot6l,Cpeb4,Dag1,Ddx6,Dlc1,Dnajc16,Dnal1,Ebf1,Edaradd,Eif4a2,Etnk1,Fam104a,Fbxo28,Fgf10,Fndc3a,Fndc3b,Fxr1,Glcci1,Grb10,Hdlbp,Hipk3,Hnrnpul2,Hoxa5,Hoxa9,Inhbb,Ino80,Itgb8,Itpripl2,Ivns1abp,Kcna4,Kdm6a,Kif3a,Klhl28,Lrrc16a,Magi2,Map3k1,Mbd2…	1.97	2.30019e-05	0.000174054	2.01	1.14561e-05	0.000102294	0.688084
miR-204-5p	miR-374b-5p	1810013L24Rik,3110043O21Rik,4930402H24Rik,Adrb1,Ap1s3,Apc,Arcn1,Atf2,Atp8b2,Bicc1,Bmp3,Creb1,Crispld1,Csrnp3,Cxadr,Dyrk1a,Elavl4,Esrrg,Fgf18,Fnip1,Fzd8,Gabpb2,Glis3,Gmpr,Gpm6a,Gpr101,Grin2b,Hapln1,Hdhd2,Hs2st1,Ick,Ikzf2,Il1rapl1,Irf2bp2,Klf3,Klhl29,Larp4b,Lats1,Lpar1,Lrrc4c,Ltbp1,Mapk1ip1l,Mapre2,Meis1,Nfia,Nkain3,Nova1,Nr3c1,Nr4a2,Nuak1,Nxpe3,Nxph1,Papln,Pcgf3,Pld5,Plxna2,Ppargc1a,Ppm1k,Ppp4r1,P…	2.245	2.29379e-05	0.000174054	2.538	1.86337e-06	2.30106e-05	0.870041
miR-27a-3p	miR-448-3p	1600012H06Rik,Acvr1c,Acvr2a,Add1,Ago2,AI593442,Ank1,Apc,Appbp2,Arhgef6,Arid2,Arih1,Arntl,Atad2b,Atp11c,Bend4,Braf,C2cd2,Camk2a,Ccdc50,Celf1,Chd7,Ckap4,Clcn3,Clcn5,Cttnbp2nl,D1Ertd622e,Daam1,Dcc,Dcp2,Dot1l,Dtna,Efna3,Ell2,Ephb2,Fam102a,Fbrsl1,Fbxl14,Fbxo33,Flrt2,Fzd3,Fzd7,Gabra4,Gabrb3,Galnt3,Gm608,Grb2,Grik3,Hecw2,Hipk2,Ikzf1,Ikzf2,Ino80d,Kcna6,Kcnk12,Klf12,Klf3,Kpna3,Kras,Lats1,Ldlrad4,March1,Mb…	1.948	2.30313e-05	0.000174054	1.627	0.0024218	0.00733619	0.576771
miR-142a-5p	miR-30a-5p_miR-30b-5p_miR-30d-5p	4931406P16Rik,Acap2,Actc1,Adam12,Aff4,Ankrd17,Ap3m1,Arhgef6,Atf1,Bbx,BC030336,Becn1,Brd1,Brwd3,Btaf1,Btbd10,Btbd7,Cadm2,Camta1,Capn7,Cblb,Ccdc71l,Ccne2,Ccnt2,Cdc37l1,Cep170,Chd9,Cit,Clock,Cnot6,Cog3,Cpeb3,Cpsf6,Crk,Csmd3,Csnk1g1,Csnk2a1,Cul2,D15Ertd621e,Dhx40,Dio2,Dlgap1,Dmd,Dock4,Dstyk,Ebf3,Edc3,Elavl2,Elavl4,Eya4,Fam131b,Fam155a,Fam199x,Fam217b,Fam219b,Fam45a,Fbxo45,Fign,Foxa1,Gabrg3,Gadd45gip1…	1.74	2.32907e-05	0.000175558	1.657	6.14933e-05	0.000392206	0.529447
miR-128-3p	miR-135a-5p_miR-135b-5p	A230046K03Rik,Adcyap1r1,Agap1,Ago2,Ago3,Ak4,Asap1,Atp8a1,Bbx,BC030336,Cacng2,Ccdc50,Ccnt2,Cdyl2,Clcn3,Clic4,Cpd,Ctdsp2,D630045J12Rik,Dcp2,Dcun1d4,Dcx,Ddi2,Diras2,Dlg2,Dtna,Dusp5,Edem3,Efnb2,Elovl6,Erc2,Erp44,Eya1,Foxn3,Foxo1,Frmd4a,Fut9,Gcc2,Gria3,Grik3,Grin2b,Gsk3b,Gucy1a2,Hipk3,Hoxa10,Ikzf5,Ildr2,Josd1,Kcnj3,Kcnk12,Kcnn3,Kdm7a,Klf3,Klf4,Kpna3,Lmtk2,Lonrf1,Man1a,Man2a1,Map2k4,Mapk10,Mapre2,Med13…	1.881	2.35227e-05	0.000176423	1.626	0.00102723	0.00372627	0.558963
miR-143-3p	miR-30a-5p_miR-30b-5p_miR-30d-5p	Abl1,Abl2,Ago2,Asb4,Atp8a2,Bcl2,Bcl2l13,Bcorl1,Brwd3,Bsn,Cbfb,Cit,Col25a1,Ctdspl2,Dcp2,Dip2b,Dnmt3a,Enox2,Ensa,Epb4.1,Ephb2,Esrrg,Evx2,Fam131b,Fam13a,Fam196a,Fign,Fndc3b,Fosl2,Gigyf2,Golga4,Grhl2,Gxylt1,Hipk2,Igf1r,Igf2r,Ino80d,Itga6,Kcnh7,Kcnj12,Kras,Lancl3,Larp1,Larp1b,Larp4,Lifr,Mab21l1,Maf,Map3k5,Marcks,Mex3c,Mkl2,Msi2,Mybl2,Naa25,Necap1,Nova1,Otud4,Pdzrn3,Phf6,Phtf2,Plagl2,Plekhm3,Plxna2,Prr…	2.203	2.35272e-05	0.000176423	2.374	1.4293e-06	1.85172e-05	0.827198
miR-26b-5p	miR-543-3p	Abr,Acvr1c,Adam9,Akap6,Als2,Anks1,Arhgap32,Atf2,Baz2b,Bcl6,Bhlhe40,Bhlhe41,Cacnb4,Cblb,Cdh2,Cnnm2,Cops2,Cpeb4,Crebbp,Crebrf,D1Ertd622e,Dars,Dcun1d1,Dnmt3a,E2f7,Elavl2,Epc2,Etv3,Eya3,Fam160a1,Fam160a2,Fign,Foxp1,Hephl1,Hgf,Hipk2,Hp1bp3,Ick,Inhba,Itgb8,Kcng3,Kcnh7,Kcns2,Klhl24,Lin52,Lnpep,Map1b,Matr3,Mex3b,Mfap3l,Mmp14,Mtx2,Mxi1,Nab1,Nceh1,Nipbl,Nsun3,Nwd2,Pde4d,Phf20l1,Pias1,Plp1,Ppp2r3a,Ppp3r1,Pr…	2.127	2.37733e-05	0.00017781	1.546	0.0120011	0.0266875	0.595192
miR-101b-3p	miR-374b-5p	1190002N15Rik,1810013L24Rik,Acsl6,Adrb1,AI593442,Apc,Arhgap5,Arid2,Atxn1,Bbx,Bzw1,Cacnb2,Cadm1,Camsap2,Capza2,Cbx4,Cdh20,Cdk17,Cebpa,Celf4,Cep170,Cep350,Creb1,Crispld1,Dip2c,Dmd,Dnmt3a,Dyrk1a,Efnb2,Eif4g2,Eif5a2,Fam222b,Fam84a,Fat1,Fbxo32,Filip1l,Fmr1,Foxg1,Foxp1,Gata3,Gbe1,Gmpr,Gnpda2,Gpr50,Hapln1,Heg1,Hgf,Hs2st1,Ick,Igsf10,Iqsec1,Kat6a,Kcnb2,Klf3,Larp1,Ldlrad4,Lrrtm2,Mapk6,Mat2a,Mbnl2,Mecp2,Med…	1.905	2.40894e-05	0.000179391	2.332	1.32774e-07	2.69448e-06	0.745604
miR-181a-5p_miR-181b-5p_miR-181c-5p	miR-374b-5p	Adcy1,Aff1,Ankrd50,Ap1s3,Atf2,Atp8b2,Atxn1,Bend4,Bhlhe40,Bmp3,Braf,Camsap2,Cbx4,Cd47,Cdc73,Cdk17,Chd7,Cnot2,Cntn4,Cops2,Cpeb4,Creb1,Crim1,CTNND1,Cttnbp2nl,Cxadr,Dcun1d1,Dek,Dennd4a,Dip2c,Dlgap1,Dusp6,Eif3j1,Elavl4,Epha4,Etv6,Fam19a2,Fkbp1a,Fmr1,Foxp1,Gabra1,Glis3,Golga1,Gpc6,Gpm6a,Hgf,Hlf,Hoxa11,Il1rapl1,Inhba,Iqsec2,Klf3,Klf7,Klhl29,L1cam,Lats1,Lemd3,Mapre2,Mat2a,Mbnl2,Mecp2,Med12l,Met,Mex3a,Mex…	1.877	2.41084e-05	0.000179391	1.676	0.000562022	0.00233148	0.573042
miR-135a-5p_miR-135b-5p	miR-582-5p	Acvr1b,Ado,Agps,BC030336,Bcl2l2,Bmpr1a,Cacna1d,Ccnt2,Chmp4b,Chsy1,Cpd,Csmd1,Csnk1a1,Cux1,Dag1,Dcp2,Ddx3x,Dgkh,Dtnbp1,Frmd4a,G3bp1,Gabpb1,Gabrb1,Gja1,Gpm6b,Grid2,Hif1a,Hnrnpa1,Hnrnpa3,Hnrnpu,Kat6b,Kcnb1,Kcng3,Klhl28,Lingo2,Lpgat1,Map2k4,Mat2a,Megf9,Mtdh,Mtmr2,Mtss1,Myo1b,Naa15,Npat,Nrp1,Pdcl,Pde4a,Pde7a,Phf20,Pou3f3,Ppargc1b,Psmb5,Ptchd4,Ptpn9,Pura,Rasal2,Rock1,Rora,Rsbn1l,Sesn3,Setbp1,Shisa6,Slc3…	2.428	2.48843e-05	0.000184691	1.887	0.00183422	0.00592093	0.761028
miR-27a-3p	miR-381-3p	4932438A13Rik,Abhd17c,Acvr1,Acvr2a,Adamtsl1,Afap1,Aff4,Ank3,Apc,Appbp2,Arih1,BC030336,Bmp2k,Bmpr1a,C77370,Ccna2,Ccnk,Ccnt2,Ccny,Cd2ap,Cdc14b,Chd2,Clock,Cnot7,Creb1,Crebrf,D1Ertd622e,Dcc,Dcun1d4,Dll4,Dnajc27,Dot1l,Edem3,Efnb2,Epb4.1,Epb4.1l1,Fam134c,Fbxl14,Fbxo34,Flrt3,Foxp2,Fzd3,Gatad2a,Gm608,Grin2a,Grin2b,Gtf2a1,Gtf2i,Hip1,Hipk2,Hmgcr,Ikzf2,Jph1,Kctd4,Kif5c,Klf12,Klf3,Kpna3,Kpna6,Kras,Lcor,Lhx8,…	1.834	2.50142e-05	0.000185181	1.628	0.000826932	0.00315758	0.546926
miR-139-5p	miR-222-3p	Aak1,Ajap1,Ap3m1,Arrdc3,Atxn1,Baz2b,Bbc3,Canx,Cenpo,Chd7,Chfr,Dcaf12,Eif5a2,Elavl2,Ets1,Fam222b,Fam53b,Fbn2,Fbxo28,Fmr1,Foxp1,Foxp2,Gnai3,Grm1,Gtf2a1,Hipk1,Hipk2,Hmbox1,Lcor,Mex3a,Mgat4a,Mier3,Mios,Ndfip1,Nkiras1,Nrk,Nufip2,Pde3a,Ppargc1a,Pura,Rab1,Rc3h2,Rfx7,Rreb1,Rsbn1l,Sema6d,Slc16a12,Smad4,Socs7,Sox1,Tcf12,Tcf4,Tmcc1,Tmf1,Trove2,Wdr47,Ywhag,Zeb2	2.935	2.51179e-05	0.000185476	3.972	3.22456e-07	5.40906e-06	1.22799
miR-106a-5p_miR-17-5p_miR-20a-5p_miR-20b-5p_miR-93-5p	miR-125a-5p_miR-351-5p	4933426M11Rik,Acer2,Ago2,Ajuba,Ankrd33b,Ankrd50,Ano6,Asxl3,Atxn1,Atxn1l,Bcl2l2,Bmpr2,Bnip2,C77080,Ccdc71l,Ccnj,Cdc37l1,Celsr2,Coro2b,Cox20,Creb1,Csnk1g1,Dazap2,Dyrk2,E2f2,E2f3,Edc3,Eif5a2,Elp4,Epha7,Ereg,Fam126b,Fam134a,Fam134c,Fam57a,Fat4,Fbxo10,Fmn1,Fndc3b,Frmpd4,Fzd7,Gdf11,Gosr1,Gpc6,Hnrnpa2b1,Ikzf4,Il1rapl1,Ino80d,Ip6k1,Kcnb1,Kcnh5,Kcnk10,Klf3,Lcor,Lhx8,Lif,Luzp1,M6pr,Map3k1,Map3k13,Map3k9,Mc…	1.865	2.57736e-05	0.000189835	1.85	4.91629e-05	0.000331793	0.619223
miR-330-3p	miR-493-5p	9530068E07Rik,Aff4,Ago1,Ankrd52,Arih1,Asb7,Asxl2,B3gat2,Bbx,Bcl6,Bsn,Btg1,Carm1,Creb1,Crebbp,Csnk1a1,Cul3,Cyth3,Dcun1d1,Dock9,Efna3,Eif4e,Eif6,Elavl1,Enah,Eomes,Etf1,Etnk1,Foxo3,Frmpd4,Fubp1,Fzd5,Gabra1,Gabrb1,Gdf6,Gjc1,Gls,Gpm6a,Grb10,Grin2b,Gskip,Hecw2,Hipk1,Hivep2,Hk2,Inhba,Irx2,Jade1,Jph1,Kcnb2,Kdm5b,Kif1b,Lpp,Lrp12,Mark1,Mbnl2,Mecom,Memo1,Mllt10,Mospd2,Mtdh,Mxd1,Nkrf,Nol4l,Npas3,Nudt4,Ogn,Pa…	2.051	2.61456e-05	0.000192088	1.95	7.86969e-05	0.000476781	0.693078
miR-153-3p	miR-369-3p	Actn4,Adam10,Ankrd40,Ankrd50,Apbb2,Arhgap23,Arhgap5,Arid4a,Bmpr2,Cand1,Cask,Chrm2,Cux1,D1Ertd622e,D3Bwg0562e,Dclk1,Dmd,Efnb2,Fgfr2,Foxo1,Fyn,Git2,Inhbb,Ino80d,Jade1,Kcnh5,Kcnk12,Klf3,Klf7,Klhl3,Larp1,Lcor,Mbtd1,Msi2,Mtdh,Mylk4,Ncoa2,Nf1,Nfia,Nova1,Onecut2,Pcdha10,Peli1,Plxna4,Pou4f1,Ppargc1b,Ppm1d,Ppp1r12a,Prdm11,Prox1,Ptch1,Pten,Ptpn14,Qk,Rab11fip2,Rbm26,Rgs7bp,Rufy2,Scn5a,Ski,Smarca5,Sp3,Sp4,St…	2.363	2.67428e-05	0.000195979	2.02	0.000381087	0.00176663	0.781515
miR-27a-3p	miR-338-3p	Acvr1,Adamts6,Arhgap32,Braf,Brat1,Camk1d,Camk2a,Camta1,Cbfb,Ccnt2,Clcn3,Cpeb3,Dcaf12,Dcx,Fam84a,Fbxo32,Fbxo33,Fbxw7,Gng12,Gnptab,Hivep2,Hrk,Larp4,Litaf,Man2a1,Map3k2,Mepce,Msi2,Msn,Nfia,Nhs,Nol4,Nova1,Nptn,Nup153,Nxph1,Pappa,Peak1,Phf20l1,Ppp1r3f,Prrc2c,Ror1,Sfpq,Slc27a4,Snx18,Snx30,Sp6,Srgap3,Ss18l1,Sv2a,Traf3,Trp53bp1,Ttc39a,Txn2,Ube2k,Ubfd1,Vps26b,Wnk1,Zbtb10,Zbtb18,Zbtb20,Zbtb39,Zfand3,Zfhx4,…	2.572	2.81745e-05	0.000205433	1.877	0.00409516	0.0111904	0.787179
miR-543-3p	miR-6540-5p	0610030E20Rik,Abr,Acsl1,Acvr1c,AF529169,Agfg1,Akap5,Akap6,Antxr2,Anxa7,Arhgap32,Arih1,Asf1a,Bach2,Baz2b,Bicd1,Btaf1,C1galt1,Cacna2d1,Cacnb4,Cask,Cbx5,Ccar1,Ccnt2,Ccny,Clock,Crebrf,Ctdspl,Cxadr,Dync1li2,Eea1,Elavl1,En2,Ermp1,Etv3,Eya1,Eya3,Eya4,Fam160a1,Fam160a2,Fam199x,Fgfr2,Gnaq,Gpr124,Ing1,Itgb8,Jazf1,Katnbl1,Kcng3,Kcnj12,Kcnq5,Kdm5a,Klf12,Klhl24,Kras,Map1b,Mapre1,Metap2,Mga,Mtf1,Mtf2,Myh10,Nab…	2.001	2.81667e-05	0.000205433	1.805	0.000177532	0.000943588	0.642104
miR-29a-3p_miR-29b-3p_miR-29c-3p	miR-448-3p	Acvr2a,Adam23,Adc,Ago1,Ago2,AI314180,AI593442,Ammecr1,Ank1,Apc,Appbp2,Arl5b,Armc8,Asxl3,Atad2b,Atp2b4,Atxn1l,Bach2,Btbd7,Cbx5,Ccnd2,Ccser2,Cep97,Clcn5,Cyth3,D16Ertd472e,D630045J12Rik,Daam1,Dcp2,Dennd1b,Dot1l,Dpp4,Elf2,Fam168b,Fam76b,Faxc,Fer,Fermt2,Gan,Gm608,Gxylt2,Hapln1,Hecw1,Homer1,Hook3,Iffo2,Ing2,Ino80d,Kcna2,Kcnh5,Kcnh7,Kcnk10,Kctd15,Kdm5b,Klf12,Klf13,Klhl28,Kpna4,Ldlrad4,Map2k6,Mapre2,Marc…	1.979	2.83398e-05	0.000206121	2.055	1.57473e-05	0.000132986	0.701434
miR-448-3p	miR-6540-5p	2510009E07Rik,Acvr1c,Acvr2a,Adam23,Ago1,Ago2,AI314180,AI593442,Aida,Ammecr1,Apbb2,Arhgef4,Arih1,Atp11a,Bach2,Bsn,Btaf1,Cadm2,Cbx5,Ccdc50,Ccnd2,Cdyl2,Chic1,D16Ertd472e,Dennd1b,Desi2,Dmd,Dtna,Dyrk2,Ebf1,Ell2,Etv1,Fam160a1,Farp1,Fbrsl1,Fbxo28,Fermt2,Git2,Glce,Gm608,Gnpda2,Gpr124,Hdlbp,Iffo2,Impad1,Jade1,Kank4,Kcna2,Kcnk10,Kcnk3,Klf12,Klf13,Klhl28,Kmt2e,Kras,Lats1,Lrrc57,Mpc1,Mrpl47,Mtdh,Mtf1,Mtf2,My…	1.959	2.9017e-05	0.000210518	2.138	2.24853e-06	2.68529e-05	0.716152
miR-129-5p	miR-582-5p	Aff3,Apc,Arrdc3,Bcl11b,Btbd7,Cacna1d,Cacna2d2,Camk2n1,Camta1,Cdc42ep3,Chd7,Ckap4,Cmip,Crebzf,Csmd1,Ctbp1,Dab2ip,Ddx3x,Dgkh,Dmd,Dtnbp1,Ebf2,Etv1,Fam222b,Fam63b,Fmr1,Fndc3b,Foxp2,G3bp1,Gprin3,Gtf2a1,Hdgfrp3,Hmgb1,Hmgb2,Hnrnpa1,Hnrnpa3,Itga2,Kat6b,Klhl28,Kpna6,Lig3,Lpgat1,Lrp6,Map3k13,Mdga2,Meis1,Naa15,Nfia,Nfib,Nufip2,Oxr1,Papd5,Pcdh7,Phf20,Plcxd2,Ppp1r12a,Pura,Rbm15b,Rbms1,Rbms3,Rfx7,Rictor,Rora,R…	2.326	2.99106e-05	0.000216461	2.293	4.59791e-05	0.000313956	0.837006
miR-124-3p	miR-23a-3p_miR-23b-3p	1700066M21Rik,Aak1,Adam19,Adcy1,Ago2,Ago3,Aldh1l2,Ammecr1,Ankfy1,Antxr2,Ar,Arfip1,Arhgef7,Asf1a,Aspa,Atmin,Bcl11b,Bcl9l,Bicd2,Braf,Btbd7,Cacul1,Camta1,Cbll1,Ccar1,Ccdc117,Ccdc6,Cdk13,Cep350,Cep85l,Chsy1,Chuk,Cnot2,Col4a1,Cpd,Csrp2,Cux1,D6Wsu163e,Dcun1d5,Dennd1b,Dicer1,Dmxl1,Dyrk2,E130308A19Rik,Ebf1,Ebf3,Ednrb,Eea1,Egr1,Eif4ebp2,Elk3,Ell2,Entpd5,Epg5,Etf1,Etv1,Eya1,Fam171a1,Fam199x,Fam222b,Fbxo30,…	1.59	3.07295e-05	0.000220839	1.617	2.71717e-05	0.000202705	0.472153
miR-139-5p	miR-29a-3p_miR-29b-3p_miR-29c-3p	Adcyap1r1,Ago3,Ank1,Ankrd13c,Arrdc3,Asxl3,Atp6v1a,Atxn1,Atxn1l,Bbc3,Bcl2l2,Birc6,Btbd7,C77370,Cecr2,Chfr,Ctdspl2,D630045J12Rik,Dcaf12,Dcaf7,Ddx3x,Ddx6,Dip2c,Dpysl5,Enah,Fam76b,Fbn2,Fga,Foxp1,Frmd4a,Hdgf,Hmgcr,Hnrnpf,Homer1,Kbtbd8,Kctd15,Kdm6b,Kif26b,Klhl28,Kpna4,Lox,Lsamp,Mapk8,Mast4,Mat2a,Mex3b,Mga,Mier3,Morf4l1,Ndrg4,Nfia,Nfib,Nufip2,Pcsk5,Pde3a,Phlpp2,Pmp22,Ppargc1a,Ppp2ca,Proser1,Psme4,Pura,R…	2.359	3.07439e-05	0.000220839	1.89	0.000722919	0.00283885	0.747407
miR-23a-3p_miR-23b-3p	miR-33-5p	Adra2a,B3galt2,Bcl11b,Bmp2k,Braf,Cadm2,Camta1,Cck,Cpeb3,Cpeb4,Crk,Dab2ip,Dcun1d1,Ddx5,Dlgap2,Dpp10,Ebf1,Erbb2ip,Erbb4,Esco1,Etv1,Fam126b,Fam84a,Fgf14,Fip1l1,Flrt1,Gpr135,Hipk2,Hnrnpa2b1,Hoxa3,Hoxd10,Il1rapl1,Jade1,Kcnv1,Kpna3,Kpna4,Lingo1,Lrrc4,Lrrc4c,Map3k3,Map4k4,Mdga2,Meis1,Meis2,Msr1,Mtf1,Naa15,Ncoa2,Nfia,Nfix,Nrxn1,Nufip2,Ola1,Osbpl6,Pcdha10,Phactr2,Pja2,Ppp4r4,Prickle2,Rbpms2,Reep1,Robo2,Ro…	2.328	3.07082e-05	0.000220839	2.108	0.000331285	0.00158095	0.795375
miR-129-1-3p_miR-129-2-3p	miR-448-3p	Abhd13,Ank1,Azin1,Bend4,Bsn,Btbd7,Cacna1b,Caln1,Chrm2,Dcc,Dcp2,Dlgap4,Dyrk2,E2f3,Flrt2,Furin,Gm527,Hipk2,Ikzf2,Kcnb1,Klf12,Klf3,Klhl28,Kpna4,Lhfp,Map2k6,Nav2,Nbea,Ndst4,Nfia,Nrp1,Paip1,Paxbp1,Pik3r1,Plcxd3,Prdm2,Ptpn3,Pura,Rcan2,Rgs17,Sestd1,Slain2,Slc4a4,Slitrk5,Stxbp5l,Syt4,Syt9,Tmem151b,Xylt1,Zbtb20,Zfp148,Zfp652	3.057	3.14811e-05	0.000225575	1.897	0.00765931	0.0184001	0.878854
miR-101b-3p	miR-142a-5p	1190002N15Rik,Abca1,Abcc5,Abhd2,Acsl6,Alcam,Ammecr1,Ankrd17,Ankrd28,Appbp2,Arhgap5,Arid2,Arrdc3,Atp1b1,Bbx,BC030336,Bzw1,Camta1,Ccdc71l,Ccdc85a,Ccng2,Ccnt2,Cdk17,Cep170,Cmip,Cmtm6,Csnk2a1,D15Ertd621e,Dido1,Dmd,Dstyk,Efna5,Eif5b,Elavl2,Epn2,Etv1,Exoc5,Fam168a,Fam199x,Fam84a,Fbxl3,Fign,Flrt2,Fos,Fzd9,Galnt3,Gata3,Get4,Gnpda2,Gsk3b,Gzf1,Herpud1,Hipk1,Hnrnph3,Homer1,Hs2st1,Iffo2,Igsf10,Ing3,Iqsec1,Ka…	1.797	3.30506e-05	0.000235925	1.955	3.32177e-06	3.72192e-05	0.628254
miR-222-3p	miR-27a-3p	Add3,Agfg1,AI593442,Ankib1,Arhgap32,Atad2b,Atpaf1,Baz2b,Bbc3,BC030336,Bend4,Bmp2k,Braf,Brwd3,Btg2,C2cd2,Camk1d,Camta1,Cbfb,Cd2ap,Cdk8,Chd2,Chd7,Ctcf,Dcaf12,Dkk2,Dmrt3,E130309F12Rik,Elavl2,Emx2,Fam222b,Fgf14,Fign,Fndc3a,Foxp2,Gab1,Gtf2a1,Gucy1a2,Hipk2,Hipk3,Kmt2c,Lcor,Lhx8,Lifr,Map3k14,Map3k2,Mapk10,Marcks,Mark1,Mdm4,Mesdc1,Mier3,Nap1l5,Nbeal1,Nipal4,Nlk,Nova1,Nr2c2,Nrg1,Nrk,Pde3a,Plcl2,Plekha6,Pp…	2.156	3.3088e-05	0.000235925	2.91	1.66348e-08	4.46983e-07	0.918204
miR-186-5p	miR-194-5p	Arhgap5,Atl3,Atp5j,Aven,BC030336,Bicd2,Cask,Cdk14,Cep170,Cep57,Chd9,Crk,Daam1,Dhx15,Dmd,Eif4e3,Epc2,Eri1,Exoc5,Fam160b1,Fam63b,Fam78b,Fgf10,Fxr1,Hook3,Igf1r,Kif13a,Klf7,Kmt2e,Lingo2,Lphn2,Map2,Mex3a,Mib1,Ndufb9,Nfat5,Nrp1,Nsd1,Nucks1,Osbpl8,Pan3,Pnpla8,Ppfibp1,Ppp2r2c,Psme3,Pspc1,Qk,Rc3h2,Rcor1,Rnf11,Rnf130,Sall1,Satb1,Setd8,Sgpp2,Slk,Smurf2,Sox11,Tm4sf19,Tmed2,Tmed5,Tmem5,Trip12,Tsc22d2,Ube2w,Ub…	2.542	3.37656e-05	0.000240166	1.885	0.0027448	0.00809494	0.783439
miR-493-5p	miR-582-5p	2210018M11Rik,Abtb2,Adamtsl1,Adck3,Aff3,AI593442,Ank1,Ankrd12,Ankrd17,Ankrd52,Camk2n1,Ccnt2,Creb1,Crem,Csnk1a1,Cux1,Cxxc4,Dab2ip,Ddx3x,Dgki,Dmd,Dtnbp1,Eif4e,Eif5b,Etv1,Exosc9,Fam63b,Fbxl3,Fbxo32,Fbxo33,Fgf9,Filip1l,Fzd4,G3bp1,Gabrb1,Gpc4,Gria4,Grid2,Herc4,Hmgcr,Hnrnpa3,Kmt2e,Larp4,Lingo2,Lphn2,Lyrm5,Map1b,Map3k1,Mbd2,Mecom,Meis1,Memo1,Mtdh,Mxd1,Npas3,Nt5c2,Orc4,Osbpl6,Pde4d,Pikfyve,Pptc7,Ptch1,Pu…	2.2	3.41259e-05	0.000242135	2.42	8.43843e-06	7.89844e-05	0.836112
miR-124-3p	miR-381-3p	9330159F19Rik,Aff4,AI846148,Akap6,Anks1b,Ano5,Arih1,Armc1,Asxl2,Bcl11b,Bcl2l11,Bmpr1a,Btbd7,Ccny,Cdc14b,Cebpa,Chic2,Clcf1,Clip3,Clock,Cnksr3,Cnot2,Creb1,Crebrf,Crtc3,Cul5,D10Bwg1379e,Ddhd1,Ddx6,Dgat2,Dll4,Dmrt1,Ebf1,Eea1,Efnb1,Efnb2,Eml5,Eps8,Etf1,Ets1,Fa2h,Fam117a,Fam199x,Fbxo28,Fbxo38,Fgfr2,Flrt3,Fosl2,Fstl1,Gas1,Gas2,Gdap2,Gm28048,Gm608,Gpc1,Gprin3,Gtf2a1,Gtf2e1,Hiatl1,Hip1,Hipk1,Hipk2,Hivep1,…	1.715	3.52302e-05	0.000249361	1.571	0.000740629	0.0028887	0.495563
miR-19a-3p	miR-369-3p	2310035C23Rik,4930402H24Rik,Abr,Acbd3,Actn1,Adcy1,Adnp,Aff1,Agap1,Akap7,Ankrd50,Arhgap5,Atp11a,Bace1,Bmpr2,Braf,Cand1,Ccdc47,Ccnl1,Cdc73,Cdk19,Cep350,Clip4,Cnot6,Cnot7,Crebrf,Cul5,Cux1,D1Ertd622e,Dhx40,E130309F12Rik,Ebf1,Efna5,Efnb2,Eif4g2,Elmod2,Fosb,Fut9,Fzd8,Gatad2b,Git2,Grin2a,Heg1,Hgf,Hlf,Homer1,Igsf10,Il1rapl1,Inhbb,Ireb2,Jade1,Kcnh5,Klf7,Lphn2,Mbnl1,Mbnl2,Med12l,Med13,Mef2d,Mex3a,Nfia,Nova…	1.977	3.56519e-05	0.000251732	1.778	0.000500156	0.0021599	0.628535
miR-144-3p	miR-194-5p	Acbd3,Arhgap5,Arid2,Asap1,Atad2b,Bicd2,Bmpr1b,Cask,Cdh2,Cep170,Ctdspl2,Cttnbp2nl,Cul4b,Depdc1b,Dmd,Dstyk,Efnb2,Eif4g2,Enah,Erbb4,Fbxw7,Fign,Fmr1,Fryl,Fzd6,Glcci1,Gpm6b,Gpr101,Hrh1,Id4,Klf12,Lhx1,Lingo2,Lsamp,Meis2,Msi2,Nacc2,Nfe2l2,Nrk,Nsd1,Onecut2,Otud7a,Pafah1b1,Pnpla8,Ppp3r1,Prickle1,Ptpn12,Ptpn13,Pygo1,Qk,Rap1b,Rap2b,Rc3h2,Rev3l,Rfx3,Rsbn1l,Sall1,Sec24b,Sema6a,Setd5,Snap91,Sobp,Socs2,Sox11,So…	2.286	3.63062e-05	0.00025573	2.035	0.000458047	0.00203561	0.76865
miR-128-3p	miR-320-3p	1200014J11Rik,Acvr1c,Aff4,Agap1,Agfg1,Ago2,Ago3,Ak4,Alg9,Ar,Arhgap1,Arid2,Arl8b,Atl3,Bahd1,Bmi1,Bmp2k,Brwd3,Btg2,Cacng2,Chtf8,Cmtr1,Cpd,Crebrf,Crkl,D630045J12Rik,Dcbld2,Dcc,Dlg2,Dtna,E130309F12Rik,Ell2,Elovl6,Emx2,Enah,Eya4,F13a1,Fam120c,Fam126b,Fam135b,Fam155a,Fam49b,Fbxl17,Flrt3,Foxq1,Fzd3,Gm16039,Gns,Grb2,Gspt1,H3f3b,Hipk2,Hoxa10,Ikzf2,Ildr2,Ing5,Ino80d,Ipo7,Kdm7a,Lats1,Mapk8ip3,Meis2,Mfsd7b,M…	1.844	3.66431e-05	0.000257478	1.678	0.000539614	0.00226727	0.56477
miR-137-3p	miR-138-5p	Ago1,Ago4,Ahcyl2,Ammecr1,Anapc15,Arhgap44,Asxl2,AU019823,Bcl11b,Bnip3l,Bysl,Cacna1h,Caln1,Ccdc85c,Cd2ap,Cdr2l,Cnot6l,D17H6S53E,Dcbld2,Dcp1a,Dennd1a,Desi2,Dnmt3a,Eif3j1,En2,Epha8,Erbb4,Ezh2,Fam134c,Fam222b,Fam84a,Foxc1,Gatsl2,Gins2,Gprin3,H3f3b,Hoxd11,Iglon5,Kcna2,Kcnj3,Klf11,Klf12,Lcor,Limch1,Lonrf3,Lzts3,Mapk10,Mast4,Mbtps2,Mgat5b,Mier3,Msi1,Mtus2,Mxd1,Mxd4,Myo1c,Naa15,Nbea,Neurod1,Nfia,Nfib,Nfi…	1.92	3.71685e-05	0.000260539	2.266	8.7769e-07	1.24856e-05	0.735171
miR-101b-3p	miR-186-5p	Abhd2,Abi2,Agfg1,Ankrd12,Ankrd28,Aplp2,App,Appbp2,Arhgap26,Arhgap5,Bbx,BC030336,Bicd2,Bmp2k,Btbd3,Camta1,Ccnt2,Cdk6,Cep170,Cnst,Cramp1l,Crebbp,Crebrf,Crebzf,Csnk1a1,Csnk2a1,Ctbp2,Cux1,Cxxc5,Dcbld2,Dlc1,Dlg5,Dmd,Eif4e,Eif5,Eif5b,Epc2,Epn2,Exoc5,Fam126b,Fam84a,Fndc3a,Frmd4a,Fzd9,Gabrb1,Gja1,Golga4,Gpr85,Greb1l,Gzf1,Hipk1,Hnrnpa2b1,Hnrnpu,Ino80d,Jmy,Kcnb2,Kcnd2,Klf9,Kmt2e,Kpna6,Letmd1,Lingo2,Lrrc39,…	1.867	3.76076e-05	0.000262981	1.645	0.000788068	0.00304119	0.561037
miR-106a-5p_miR-17-5p_miR-20a-5p_miR-20b-5p_miR-93-5p	miR-340-5p	2510009E07Rik,Abca1,Adamts5,Aff4,Ago1,Ago2,Ago3,Ank,Ankib1,Ankrd28,Ar,Arhgap35,Arl4a,Arl4c,Arl5a,Armc8,Asf1a,Asxl3,Atf7ip,B630005N14Rik,Bbx,Bcl2l2,Bhlhe41,Bmp2k,Btbd10,Camta1,Ccdc171,Ccdc50,Ccng2,Cep57,Cep97,Clip4,Cnot6,Col4a3,Cox17,Creb1,Cry2,Csrp2,Cul3,Cxadr,Cyp26b1,D1Ertd622e,Ddx5,Dgke,Dlgap2,Dnajc27,Dnal1,Dusp2,Dyrk2,Efnb1,Eif5a2,Eif5b,Elavl2,Enpp5,Epas1,Epha7,Eri1,Ero1lb,Etv1,Fam117b,Fam134a…	1.628	3.79413e-05	0.000264677	1.699	7.87761e-06	7.52001e-05	0.508696
miR-153-3p	miR-155-5p	2510009E07Rik,Acvr2a,Adam10,Ago2,Apc,Arid4a,Atxn1l,Cacnb4,Csnk1a1,Cux1,D1Ertd622e,Daam1,Elavl2,Fam168a,Fbxo33,Fer,Grip1,Jade1,Jarid2,Kansl1,Kcna1,Kcna4,Kcnh7,Kdm7a,Klf3,Kpna4,Lcor,Mbtd1,Mef2a,Mier3,Myb,Nfe2l2,Nfia,Nfib,Nova1,Nr3c2,Nufip2,Pde7a,Peli1,Pkn2,Plekhm1,Pou2f1,Prox1,Ptchd4,Pura,Qk,Rab11fip2,Rcor1,Rest,Rictor,Rps6ka5,Rufy2,Sass6,Satb1,Sept11,Sertad2,Sgk3,Ski,Sox11,Sp3,Spty2d1,Swt1,Tbc1d30…	2.33	3.84528e-05	0.000267602	4.033	2.65859e-09	8.47827e-08	1.12019
miR-137-3p	miR-374b-5p	1190002N15Rik,1810013L24Rik,6430573F11Rik,Acsl6,Adrb1,AI593442,Amd1,Ap1s3,Arhgap5,Arl15,Atxn1,Atxn7,Bbx,Braf,Brwd3,C030046E11Rik,Cadm2,Calcoco1,Cald1,Cdh20,Cep170,Chd7,Chrm2,Cops2,Csmd1,Cttnbp2nl,Daam1,Dcun1d1,Ddx25,Desi1,Dip2c,Dlgap1,Dmxl1,Dnmt3a,Eif3j1,Eif4g2,Epha4,Epha8,Esrrg,Fam222b,Fam84a,Fkbp1a,Fnip1,Foxp1,Fut9,Fzd8,Gabra1,Gm14698,Gramd4,Hlf,Hoxd11,Il1rapl1,Ing2,Ldlrad4,Lemd3,Lrp6,Map2k4,Mb…	1.885	3.92203e-05	0.00027229	1.57	0.00295453	0.0086432	0.542502
miR-132-3p_miR-212-3p	miR-25-3p_miR-363-3p_miR-92a-3p_miR-92b-3p	Adcy3,Ago2,Arid1b,Armc1,Asxl2,Atxn1,Azin1,Bsn,Btg2,C530008M17Rik,Ccdc171,Ccdc71l,Cfl2,Cpeb4,D1Ertd622e,Daam1,Dcaf8,Dcc,Dennd4b,Dock4,Dyrk2,Elfn2,Fam160a2,Fbxw7,Foxn3,Foxp2,Gltscr1l,Golga4,Grhl2,Grid2,Grk5,H3f3b,Hivep1,Hnrnpu,Kcna2,Klhl11,Ksr2,Lin28b,Mia3,Mmp16,Mtf1,Mtf2,Mycbp2,Myo1b,Nacc2,Nfib,Nlk,Nol7,Nova1,Osbpl8,Otud7a,Pcgf3,Pde10a,Plcxd2,Pten,Rassf3,Runx1t1,Satb2,Scn3a,Sesn3,Setd5,Sgk3,Slc31a…	2.492	3.94959e-05	0.000273549	2.09	0.000350551	0.00165146	0.825125
miR-128-3p	miR-31-5p	Acvr1,Adam10,Adcy6,Agap1,Ago3,AI593442,Ak4,Arfgap2,Arhgap32,Atp8a1,Axin1,Bahd1,Bend4,Cacnb2,Ccnj,Cdip1,Chtf8,Clcn3,D430041D05Rik,Ddi2,Ddx6,Dhcr24,Dpy19l3,Ebf3,Eif5,Elavl2,Fam120c,Fgd6,Fign,Fubp1,Fzd3,Gatad2b,Glra2,Grik3,Gspt1,Ikzf1,Isl1,Itga5,Kcnn3,Klf3,Lbh,Lsamp,Mafg,Map4k5,Mboat2,Naa15,Naa50,Nr5a2,Nxph1,Ogfrl1,Pik3c2a,Pou2f1,Pou2f3,Ppp1r9a,Pvrl3,Rap1b,Ret,Rims3,Rreb1,Satb2,Sema6d,Sertad2,Sgms1,…	2.223	3.9846e-05	0.000275142	2.646	2.82047e-06	3.26096e-05	0.885953
miR-33-5p	miR-495-3p	Abhd2,Acadsb,Ankrd13c,Bai3,Bcl11b,Bmp2k,Braf,Brwd3,Cacna1c,Cacna1d,Camk2g,Cand1,Cdk6,Clpx,Clstn2,Ctbp2,D1Ertd622e,Ddx3x,Dlgap2,Dpp10,Emx2,Erbb4,Ets1,Fam126b,Fip1l1,Gdnf,Glcci1,Gm10797,Gria3,Hcn1,Hipk1,Hmgcr,Jade1,Kcns2,Kctd16,Lnp,Macrod2,Mapk6,Mdga2,Mettl10,Mob1b,Morf4l1,Ncoa3,Ndnf,Nhlh2,Nufip2,Onecut1,Onecut2,Pja2,Rbpms2,Reep1,Rgma,Rgs17,Rpgrip1l,S1pr1,Samd4,Sept7,Shank2,Skida1,Slc12a5,Slc30a1,S…	2.395	3.99156e-05	0.000275142	2.022	0.00046827	0.00207153	0.788735
miR-381-3p	miR-494-3p	4833439L19Rik,Acn9,Ankrd50,Anks1b,Arhgap5,Arid4b,Asxl2,Atf2,Bcl2l11,Bhlhe40,Bmpr1a,Bmpr2,C77370,Cacna1c,Cecr2,Cftr,Cggbp1,Clock,Cnbp,Csrnp3,Cul1,Cxxc4,Dcbld2,Dhx33,Dhx35,Elf2,Erbb4,Fbxo38,Fgf7,Fgfr2,Foxj3,Fzd3,Gca,Gpr45,Grhl1,Grin2a,Grm1,Hhip,Hivep1,Hmgb2,Hnrnpr,Igf1r,Ing3,Khdrbs1,Lcor,Lphn2,Lysmd3,Megf9,Mga,Mier1,Mospd2,Msantd2,Naa25,Nbeal1,Nfib,Nkrf,Nova1,Nrp1,Nsd1,Ntrk3,Pbx1,Pds5b,Pdzrn3,Pou3f…	2.16	4.20193e-05	0.000288274	2.6	1.83601e-06	2.27697e-05	0.86281
miR-23a-3p_miR-23b-3p	miR-6540-5p	Aak1,Acvr1c,Adam23,Ago2,Ago3,Ammecr1,Ankfy1,Antxr2,Arfip1,Arhgef7,Arl8b,Arpp19,Asf1a,Aspa,Atmin,Bicd1,Btaf1,C1ql3,Cadm2,Capn6,Cbx5,Ccar1,Ccdc117,Ccdc6,Ccnt2,Cdk13,Cep350,Cfl2,Chsy1,Cnot2,Col4a1,Csnk1g1,Csnk2a1,Cux1,Dcun1d5,Ddx5,Dennd1b,Dicer1,Dlgap2,Dmxl1,Dyrk2,E130308A19Rik,Ebf1,Ebf3,Edc3,Ednrb,Eea1,Egr1,Elk3,Ell2,Entpd5,Esrp1,Etf1,Etnk1,Etv1,Eya1,Fam199x,Fam222b,Fbxo30,Fnbp1l,Fzd5,Glce,Gm1564,G…	1.673	4.21305e-05	0.000288356	1.465	0.00170983	0.00563215	0.448237
miR-138-5p	miR-139-5p	Adcy1,Adcyap1r1,Aebp2,Aff3,Ank1,Ap3m1,Arrdc3,Asxl3,Cacna2d1,Cecr2,Clns1a,Cpeb4,Ctdspl2,Dcbld2,Dnajc5,Ebf1,Fam222b,Frmd4a,Glcci1,Gm20431,Grid1,Hipk1,Kat6a,Kat6b,Kctd15,Kdm6b,Lcor,Lhx1,Mast4,Mex3a,Mier3,Mnt,Nfia,Nfib,Nptx1,Pde3a,Ppargc1a,Ppargc1b,Prox1,Prpf4b,Ptp4a2,Ptpn4,Sept11,Sh2b3,Smad4,Stk4,Suv420h1,Taok1,Tcf12,Tcf4,Tnik,Usp49,Zbtb20,Zeb2,Zfp148	2.841	4.26675e-05	0.00029122	3.927	1.06781e-06	1.45483e-05	1.20602
miR-200c-3p	miR-493-5p	Acap2,Acot13,Aff3,Aff4,Agfg1,AI593442,AI597479,Ank1,Ankrd28,Ankrd52,Ap3s1,Aplp2,Apoo,Arhgef17,Arih1,Basp1,Bbx,Bhlhe41,Bnc2,Bptf,Cacna2d1,Ccdc68,Cdc73,Cdh11,Cdk12,Cited2,Clasp1,Creb1,Crebbp,Crk,Csrnp3,Csrp2,Ctnnd2,Cul5,Cux1,Dcun1d1,Ddx3x,Dmd,Dock9,Eif5b,Esrrg,Etf1,Fam178a,Fam179b,Fam63b,Fbxo33,Fermt2,Fmnl2,Foxo3,Fubp1,Gata2,Gjc1,Glg1,Gls,Golga1,Gosr2,Gpm6a,Grin2a,Hecw2,Hic2,Hipk1,Hivep3,Hmgcr,Inhb…	1.822	4.28501e-05	0.00029122	1.568	0.0020661	0.00647496	0.524868
miR-200c-3p	miR-495-3p	1810013L24Rik,Ago3,AI593442,Amotl2,Ap4e1,Arhgef17,Arih1,Asxl3,BC005537,Bcl11b,Bhlhe41,Bmi1,Brwd3,Cacna1c,Cacna2d1,Cbx4,Cbx5,Cdc73,Cdk17,Cdyl2,Celf1,Cers6,Chsy1,Cited2,Ckap4,Col4a3bp,Crebbp,Crip2,Csrp2,Ctbp2,Ctnnd2,Cux1,Dact1,Dag1,Ddx3x,Dennd1b,Dmd,Dusp1,Dyrk2,Ednra,Elavl4,Ell2,Ep300,Eri1,Etf1,Ets1,Fam63b,Fbxo42,Fignl2,Foxg1,Foxo3,Frmd4a,Fubp1,Fyn,Gabbr2,Gad2,Glcci1,Golga7,Gpm6a,Hcn1,Hipk1,Hmgcr,H…	1.822	4.28501e-05	0.00029122	1.607	0.00125718	0.00442224	0.537152
miR-128-3p	miR-138-5p	Acvr2a,Adcyap1r1,Aff3,AI118078,Appbp2,Arhgap32,Atp11c,Ccdc85c,Cd2ap,Cpeb4,Creb1,Dcbld2,Dcun1d2,Dcun1d4,Dcx,Dtx1,Dtx4,E130309F12Rik,Eid1,En2,Fam134c,Fam222b,Fign,Frmd4a,Gatad2a,Gatad2b,Gm20431,Grin2b,H3f3b,Hipk3,Iglon5,Ildr2,Jmjd1c,Josd1,Kcnj3,Kmt2c,Kpna3,Lcor,Lhx1,Limk1,Lzts3,Map2k7,Mapk10,Mapk6,Marcks,Mbtd1,Mier2,Mier3,Mnt,Myef2,Naa15,Nav2,Nebl,Nek2,Nfia,Nfib,Nova1,Nptx1,Papd7,Pappa,Pcnx,Pde3a,P…	2.012	4.44023e-05	0.000301064	1.513	0.0141069	0.0305054	0.556612
miR-129-5p	miR-448-3p	Actn4,Acvr1c,Adam10,Agap1,Ago2,Apc,Atp2b4,Bach2,Bag4,Bahcc1,Bend4,Braf,Btbd7,Cacna1b,Cdyl2,Celf1,Chd7,Cib2,Ckap4,Cmip,Cntn4,Daam1,Dmd,Dnaaf2,Ebf1,Epha6,Etv1,Fam160b1,Fam214a,Fat3,Fmr1,Homer1,Hook3,Iffo2,Ing3,Ino80d,Jade1,Kcnk12,Kctd1,Klf7,Klhl28,Map3k7,Mdga2,Med25,Msi2,Naa15,Neurod2,Nfia,Nfic,Otud7a,Paip1,Pax2,Phf20,Pik3r1,Prdm11,Pura,Rab21,Rbak,Rbm26,Rcor1,Rictor,Rnf165,Rps6ka5,Rufy2,Satb1,Scn3a…	2.235	4.47041e-05	0.000302404	2.491	6.02052e-06	5.9427e-05	0.858463
miR-129-5p	miR-186-5p	Ago2,Akirin1,Atg7,Atp2b4,Bcl11b,Bmpr2,C1galt1,Cacna1e,Cacng2,Camta1,Celf1,Cldn22,Col3a1,Crebzf,Ctbp2,CTNND1,Cul1,Daam1,Dcx,Ddx3x,Dmd,Ep300,Ext1,Fam160b1,Fam63b,Fndc3b,Grin2b,Gtdc1,Gzf1,Hmgb2,Hook3,Ino80d,Itga6,Kcnj3,Klf7,Klhl32,Kpna6,Lpgat1,Mdga2,Mex3a,Myt1l,Naa15,Nbeal1,Nlgn3,Nr3c2,Nr4a2,Nus1,Pabpc1,Pan3,Papd5,Pbx1,Phactr1,Plxna4,Ppp1r12a,Psd3,Pura,Rab21,Rbfox1,Rbfox2,Rbm26,Rcor1,Rims2,Rnf11,Rps…	2.142	4.58399e-05	0.000309366	1.76	0.00137591	0.00471974	0.663527
miR-153-3p	miR-374c-5p	Adam10,Add1,Ago2,Ankrd50,Apbb2,Apc,App,Arhgap5,Arhgef4,Arpp19,Atp13a3,Atxn1l,Bmpr2,Bptf,Cask,Cbx5,Chic2,Clcn3,Crebbp,Crtc1,Ctdspl2,Cux1,Cyfip2,D1Ertd622e,Dcaf5,Dmd,Dock9,Dpy19l1,Epha4,Fign,Fli1,Foxo1,Gm20390,Gnai3,Gpr124,Hipk3,Ing2,Inhba,Inhbb,Ino80d,Jade1,Jarid2,Kctd1,Kdm7a,Klf3,Klf7,Klhl3,Larp1,Lcor,Mast4,Mbtd1,Mef2a,Mitf,Msi2,Mtdh,Mylk4,Ncoa2,Nf1,Nfia,Nfib,Nova1,Nr3c2,Pcdh7,Pcdha10,Peli1,Phc3,…	1.974	4.62288e-05	0.00031109	1.954	5.18273e-05	0.000344961	0.67497
miR-344d-3p_miR-410-3p	miR-381-3p	Acsl3,Aff4,Ankrd12,Appbp2,Arhgap5,Arid4b,Bcl2l11,Bhlhe40,Bmp2k,Bmpr2,C77370,Chd2,Chic2,Cnot2,Cpsf6,Crebbp,Crk,Csrnp3,Cul5,Cyp51,D1Ertd622e,Dcaf10,Dcc,Dhx40,Eif4g2,Elf1,Ets1,Fam19a1,Fam19a5,Fbxl14,Fgf7,Fgfr2,Foxp2,Gad1,Gm20390,Grin2b,Gtf2a1,Hcn1,Hivep1,Hmgb1,Hook3,Igf1r,Il1rapl1,Kat6a,Klf12,Klf3,Kpna6,Larp1,Lphn2,Lrp6,Lzts3,Mafg,Mapre2,Med12,Med13,Mga,Mnx1,Msl2,Msx2,Nampt,Nfib,Nr2f2,Ntn1,Ntrk3,Osb…	2.08	4.63097e-05	0.00031109	2.433	9.48459e-07	1.32328e-05	0.810746
miR-138-5p	miR-485-5p	0610031J06Rik,Adamtsl3,Adcyap1r1,Ago1,Arhgap32,Bhlha15,Cdr2l,Cldn12,Dnm1,Efnb3,Elof1,Esrrb,Gpr3,Gprin3,Ino80,Iqsec1,Loxl1,Lzts3,Mgat5b,Mxd1,Mxd4,Naa15,Nbea,Nova1,Nsmf,Pcgf3,Pcnx,Pde3a,Peli3,Phf21a,Plxna4,Pou6f1,Ppargc1a,Qsox1,Rara,Slc16a2,Slc25a25,Slc38a1,Slc39a5,Smg1,Smurf1,Sox12,Sptb,Syngr4,Tnk1,Tpd52l2,Trim62,Upf2,Xrn1,Zbtb20	3.027	4.65406e-05	0.000311919	2.37	0.00120065	0.00425432	0.985231
miR-101b-3p	miR-381-3p	Abhd17c,Acvr1,Afap1,Ankrd12,Apc,App,Appbp2,Arhgap5,Arhgef3,Arid4b,BC030336,Bcl2l11,Birc6,Bmp2k,Ccdc85a,Ccnt2,Cdk17,Cebpa,Cftr,Creb1,Crebbp,Crebrf,Crispld1,Csnk2a1,Ctbp2,Cxxc4,Dcbld2,Dcc,Dlc1,Ebf1,Eea1,Efnb2,Eif4g2,Emp2,Erbb4,Ets1,Fam199x,Filip1l,Flrt3,Foxp2,Gabrb1,Gja1,Gm608,Gprin3,Grm1,Hgf,Hipk1,Hmgcr,Ick,Idh2,Ing3,Ireb2,Jph1,Kat6a,Kat6b,Kbtbd2,Kctd4,Kdsr,Klf12,Klf3,Kmt2e,Kpna3,Kpna6,Kras,Larp1,…	1.794	4.67934e-05	0.00031289	1.85	3.06865e-05	0.000223749	0.599817
miR-148b-3p	miR-1a-3p	Abca1,Abcb7,Ago1,Ajuba,Ankrd29,Ap1g1,Arfip1,Arhgap21,Arrdc3,Atp6ap2,Atxn1l,Bach2,Bcl7a,Btaf1,C1galt1,Cdc14a,Clock,Csf1,Cttnbp2nl,Dcp2,Dhx15,Efnb2,Emx2,Fbxo33,Fosb,Fubp1,Gdf6,Gnpnat1,Hdgfrp3,Hecw2,Hipk3,Hivep3,Hsp90b1,Jarid2,Kcnd3,Klf4,Lcor,Lrch1,Maf,Med1,Meox2,Met,Mex3c,Mgat4a,Mgat5,Mmd,Mmp15,Msantd2,Ndst1,Nfat5,Nol4l,Nrp1,Pea15a,Peak1,Phip,Picalm,Ptpn1,Ptpn14,Ptpra,Ptprd,Rictor,Rnf38,Rsbn1l,Rybp…	2.275	4.72451e-05	0.000315185	2.338	2.1865e-05	0.00017094	0.835638
miR-29a-3p_miR-29b-3p_miR-29c-3p	miR-582-5p	1810013L24Rik,2210018M11Rik,Adamts6,Agtr2,AI314180,AI593442,Ank1,Ankrd13c,Ankrd52,Apc,Aqp4,Arrdc3,Atp2b1,Bcl11b,Bcl2l2,Bmpr1a,Btbd7,Camk1d,Camta1,Cbx3,Ccnt2,Cdk6,Chfr,Chsy1,Crispld1,D16Ertd472e,Dab2ip,Dcp2,Ddx3x,Dgkh,Dip2b,Dpysl5,Eml4,Emp2,Erp29,Fam168b,Foxp1,Frmd4a,Gm608,Gpcpd1,Gpr101,Grip1,Hmgcr,Kcnh5,Kcnh7,Klf12,Klhl28,Larp4,Ldlrad4,Lpgat1,Lrp6,Lsm11,Mapk8,Mat2a,Mex3b,Mob1a,Mxd1,Nfia,Nfib,Nova…	1.984	4.77037e-05	0.000317514	2.285	2.66527e-06	3.09384e-05	0.755741
miR-142a-5p	miR-19a-3p	4931406P16Rik,9430020K01Rik,Abca1,Acadsb,Acer2,Adam12,Ankib1,Arhgap5,Armc8,Arpp19,Arrdc3,Asxl2,Atg16l1,BC030336,Blcap,Brwd3,Btaf1,Btbd7,Btg1,Camta1,Caprin2,Car8,Cast,Cblb,Ccdc88a,Ccnt2,Celsr1,Cep170,Clock,Cnot6,Cpeb3,Csnk1g1,Csnk2a1,Ddx6,Dgke,Dhx40,Dlg1,Dlx3,Dnal1,Dock4,Efna5,Elavl2,Enpp5,Epn2,Etv1,Exoc5,Fam168a,Fam73b,Fbxo3,Fbxo30,Gda,Grsf1,Hdac4,Hdlbp,Hecw2,Hhip,Hipk1,Hipk2,Homer1,Hpd,Hs2st1,Id…	1.789	4.78506e-05	0.000317763	1.994	1.68423e-06	2.13434e-05	0.6359
miR-448-3p	miR-495-3p	Abhd13,Acsl6,Acvr1b,Aff2,AI593442,Apc,Appbp2,Arih1,Asxl3,Bend4,Bend6,Braf,Cacna1b,Cacna1c,Camk2a,Cbx5,Cdyl2,Celf1,Cep97,Chd7,Ckap4,Clcn3,Clcn5,Cpsf6,D17Wsu92e,D1Ertd622e,Dact1,Dennd1b,Dmd,Dpp10,Dyrk2,Ell2,Ephb2,Fbxo8,Fer,Gabrb3,Gpm6a,Igf1r,Jade1,Kcnh5,Kcnq4,Klf13,Kremen1,Lnp,Lrrc57,Mapre2,Mbtd1,Mdga2,Mfhas1,Mtf2,Nmt2,Npas3,Paip1,Pak4,Papd7,Pappa,Paqr9,Peli1,Phf20,Prkcb,Ptch1,Pura,Rasa1,Rbm26,Rcor…	2.138	4.79826e-05	0.000317912	1.789	0.00129574	0.00451953	0.670764
miR-124-3p	miR-200c-3p	Aak1,Adcy9,Adipor2,Aff4,Ago2,Ago3,AI593442,Akt2,Ammecr1l,Ankrd44,Arhgdia,Arhgef1,Arhgef4,Arih1,Arl5b,Asf1a,Atp6v0a2,Atxn1l,Avl9,B4galt6,Bach2,Baz2b,Bcl11b,Bicd2,Brwd3,Cacna2d1,Cadm1,Calu,Cask,Caskin1,Ccny,Cdyl2,Cebpa,Cep350,Chsy1,Cnep1r1,Cnn3,Col4a3bp,Cpd,Creb1,Crkl,Crybg3,Csrp2,Cul5,Cux1,Dact1,Dcaf5,Ddx3x,Dennd1b,Desi2,Dmd,Dnajb14,Dnajc1,Dtna,Dyrk2,E2f3,Efna5,Efnb2,Eif3j1,Ell2,Eps8,Esyt2,Etf1,Et…	1.561	4.87814e-05	0.000321006	1.454	0.000847634	0.00320291	0.409823
miR-132-3p_miR-212-3p	miR-27a-3p	Adamts6,Ago2,Akirin1,Arhgap21,Arhgap32,Arid1b,Arid2,Arih1,Arx,Bbx,Bmp3,Bmpr1a,Btg2,Cacng2,Ccnt2,Clmn,Clock,Cpeb4,D15Ertd621e,D1Ertd622e,Daam1,Dcc,Dcun1d4,Dynll2,Elfn2,Fam184a,Fbxl20,Fbxw7,Foxn3,Foxp2,Gpd2,Gsk3b,Gucy1a2,H2afz,H3f3b,Hbegf,Isl1,Kcmf1,Kcna6,Kcnk2,Kcnn3,Lzts3,Map3k12,Mapt,Mepce,Mmp16,Ncald,Nfib,Nlk,Nova1,Nrep,Pde10a,Pde7b,Phf20l1,Plcxd2,Pom121,Prickle2,Prr14l,Ptbp2,Rad54l2,Rap2b,Rassf…	2.133	5.04705e-05	0.00033137	2.447	7.5853e-07	1.09515e-05	0.826196
miR-101a-3p	miR-106a-5p_miR-17-5p_miR-20a-5p_miR-20b-5p_miR-93-5p	1810013L24Rik,2210018M11Rik,Ago3,Akt3,Ankrd17,Ankrd52,Aplp2,App,Arhgap26,Arhgef3,Arid4b,Atf7ip,Atp2b2,Atxn1,Atxn1l,Bbx,Bcl2l11,Bend4,Bicd2,Cadm2,Camta1,Ccnj,Ccnt2,Cdc42ep3,Cep170,Col19a1,Creb1,Crebrf,Ctdspl2,Cxadr,Dcbld2,Dcun1d3,Derl2,Dip2c,Dstyk,Dyrk1a,Dyrk2,Eif4g2,Eif5a2,Etv1,Fam126b,Fam168a,Fam199x,Fam60a,Fam84b,Fat4,Fbxl3,Fem1c,Fign,Fndc3a,Foxp1,Frs2,Fzd4,Gab1,Gad2,Get4,Gzf1,Has2,Heg1,Ikzf4,I…	1.768	5.43814e-05	0.000353845	1.828	1.708e-05	0.000141214	0.586536
miR-101a-3p	miR-135a-5p_miR-135b-5p	Aebp2,Ago3,Akt3,Angptl2,Arid5b,Asap1,Atp1b1,Atp2b2,Atp8a1,Atxn1,Atxn1l,Bbx,Bzw2,C030046E11Rik,Cacna1d,Cblb,Ccnt2,Cep170,Clcn3,Cttnbp2,Cux1,D10Bwg1379e,Dag1,Ddx3x,Dip2c,Dtnbp1,Ebf1,Edem3,Efnb2,Erbb4,Erp44,Exoc5,Eya1,Gabrb2,Gata3,Gcc2,Gja1,Grid2,Gsk3b,Hipk3,Hnrnpu,Ick,Jdp2,Kat6b,Kcnb2,Kcnn3,Kdm7a,Klf3,Kpna3,Lancl3,Lingo2,Lmtk2,Lonrf1,Lrrn1,Mbnl1,Med13,Mef2a,Megf9,Mtmr2,Naa15,Ndrg4,Nptx1,Nrp1,Nxph1,…	1.975	5.40192e-05	0.000353845	2.328	1.3604e-06	1.80268e-05	0.762789
miR-129-1-3p_miR-129-2-3p	miR-130b-3p_miR-301b-3p	Ankrd52,Arap2,Arhgef12,Arrdc3,Bmpr2,Btbd7,Cds1,Chrm2,Cnot6,Cnot6l,Cpeb1,Creb1,Dcp2,Dcun1d3,Dgkh,Dynll2,Eps15,Erbb2ip,Fubp1,Gfod1,Gm527,Gpr137c,Grin2a,Hipk2,Hrk,Igf2bp1,Kbtbd8,Klf3,Mapk10,Memo1,N4bp1,Nacc2,Nbea,Nfia,Nhsl2,Nptn,Nrp1,Pik3ip1,Prkg1,Pura,Rab5b,Rc3h2,Rfx7,Robo1,Sgcb,Slc24a2,Slitrk5,Sox4,Spata2,Spock1,Spry4,Stt3b,Stx6,Szrd1,Tanc2,Tet3,Tmem151b,Tnrc6b,Trps1,Usp13,Usp32,Wee1,Wnk3,Zbtb20,Z…	2.521	5.41596e-05	0.000353845	1.814	0.00465292	0.0124106	0.760095
miR-186-5p	miR-33-5p	Abhd2,Ahcyl1,Ankrd12,Ap5m1,Apbb2,B3galt2,Bcl11b,Bmp2k,Brwd3,Cacna1c,Cadm2,Camta1,Cdc42bpa,Cdk6,Cdr2l,Cpeb3,Cpeb4,Crebrf,Crk,Ctbp2,CTNND1,Cul5,D1Ertd622e,Dcun1d1,Ddx3x,Dennd5b,Eif2s2,Fam120a,Fam126b,Fam84a,Fip1l1,Gabra4,Gm10797,Gria3,Hipk1,Hnrnpa2b1,Kctd16,Klf7,Kmt2e,Lrrc39,Mapk6,Mdga2,Mettl10,Morf4l1,Msrb3,Mtf1,Naa15,Ncoa2,Ncoa3,Ndnf,Ndufb9,Nr4a2,Oxsr1,Pcdha10,Qk,Rims2,Rps6kb1,Sept7,Sh3kbp1,Shank…	2.348	5.42815e-05	0.000353845	1.893	0.00246446	0.00741126	0.745863
miR-148b-3p	miR-494-3p	Adam10,Agfg1,Arhgap5,Arhgef12,Arhgef17,Arl6ip1,Atp7a,B230219D22Rik,Bcl2l11,Bcl7a,Btbd10,Cand1,Canx,Cbll1,Cggbp1,Chd9,Clock,Cluh,Cxxc4,Dcp1a,Dcp2,Eps15,Fbxo11,Gatad2b,Gpm6a,Gpr137c,Grin2a,Hipk3,Hivep1,Hnrnpr,Lcor,Masp1,Mcc,Mdga2,Mier1,Mmd,Msantd2,Mtcl1,Mtdh,Mtif3,Mybl1,Naa15,Nova1,Nrp1,Nsd1,Pcif1,Pou3f2,Ppargc1a,Prickle2,Pten,Pura,Rab35,Rc3h2,Rfx7,Robo2,Rock1,Sestd1,Sgms1,Skida1,Slc24a4,St8sia3,St…	2.347	5.48672e-05	0.000356207	2.907	1.39346e-06	1.836e-05	0.96013
miR-135a-5p_miR-135b-5p	miR-144-3p	Adcy1,Aebp2,Ago2,Ago3,Arfgef2,Arid5b,Asap1,Atp1b1,Atp2b2,Atp8a1,Atxn1,Atxn1l,Bbx,Bend3,Cacna1d,Ccng2,Ccnt2,Cep170,Chst11,Cux1,Dcun1d4,Dip2c,Dtnbp1,Ebf1,Efnb2,Erbb4,Fgf16,Foxo1,Gabrb2,Gata3,Gja1,Gpm6b,Grid2,Gsk3b,Hipk3,Hnrnpu,Hoxa10,Ick,Jdp2,Kat6b,Kcnb2,Kctd10,Klf3,Kpna3,Lancl3,Lingo2,Lmtk2,Lrrn1,Mbnl1,Med13,Mef2a,Megf9,Mtmr2,Mtpn,Naa15,Ndrg4,Nptx1,Nrg1,Nxph1,Onecut2,Pak7,Parn,Pdcl,Pde4a,Pde7b,Phl…	1.987	5.50351e-05	0.000356499	1.766	0.000572272	0.00236235	0.627672
miR-153-3p	miR-374b-5p	6430573F11Rik,Actn4,Adam10,Ankrd50,Apc,Arhgap23,Arhgap5,Atf2,Bbx,Bend4,Btbd7,Cadm2,Cand1,Chrm2,Cpeb4,Daam1,Dclk1,Dmd,Efnb2,Elavl4,Epha4,Fbxl14,Fbxo32,Fgfr2,Fmr1,Foxo1,Gnpda2,Htr1f,Ing2,Inhba,Inhbb,Iqck,Kcnh5,Klf3,Klf7,Larp1,Lats1,Ldlrad4,Lrch1,Map2k6,Mapk1ip1l,Mat2a,Mkx,Mrpl47,Msi2,Mylk4,Ncoa2,Neurod1,Nfia,Nfib,Nova1,Nrg1,Onecut1,Onecut2,Pcdha10,Pcnx,Peli1,Pkn2,Ppargc1a,Ppm1d,Prdm11,Prox1,Ptchd4,…	2.038	5.54169e-05	0.000357378	3.257	1.30924e-09	4.74927e-08	0.946388
miR-144-3p	miR-204-5p	1810013L24Rik,Acsl4,Adrb1,Afap1,Ap1s3,Atp2b1,B3galt2,Bcl9,Bicc1,Ccnt2,Cdh2,Chn2,Cmtm6,Creb1,Dgki,Dlg5,Dtnbp1,Dyrk1a,Ebf2,Efna5,Elavl2,Ell2,Enah,Esrrg,Fbn2,Fbxw7,Frs2,Fry,Fubp3,Fzd9,Gmpr,Gpr101,Hapln1,Hdac9,Hdhd2,Hs2st1,Ick,Ipo8,Khdrbs3,Klf12,Klf3,Lcor,Lgr4,Lsamp,Magi2,Map3k13,March3,Mbnl1,Meis1,Meis2,Mtpn,Naa15,Naa30,Ncoa7,Nfia,Nova1,Nptx1,Nr3c1,Nxph1,Palm2,Plag1,Pld5,Pou2f1,Ppp3r1,Primpol,Pum2,P…	2.002	5.5615e-05	0.00035786	1.764	0.000853686	0.00321727	0.630865
miR-144-3p	miR-29a-3p_miR-29b-3p_miR-29c-3p	1810013L24Rik,2210018M11Rik,Abi1,Adamts15,Adamts17,Aff4,Ago2,Ago3,Ammecr1,Antxr2,Appbp2,Arfgef2,Arrdc3,Asxl3,Atad2b,Atp1b1,Atp2b1,Atxn1,Atxn1l,B230219D22Rik,Bach2,Bbc3,Brwd3,Camkk2,Camta1,Cav2,Ccdc85a,Ccdc88a,Ccnt2,Col8a1,Cpeb3,Ctdspl2,Cyth3,Dcun1d4,Dip2b,Dip2c,Efna5,Eif3j1,Elmo2,Eln,Emp1,Emp2,Enah,Fam126b,Fam193b,Fam76b,Fbn2,Fbxw7,Fga,Fign,Foxp1,Golga7,Gpr101,Gpr85,Gsk3b,Hapln1,Hcfc2,Hecw1,Hnrnp…	1.805	5.59678e-05	0.000359333	1.565	0.00174392	0.00572497	0.519223
miR-186-5p	miR-26b-5p	Abhd2,Abi2,Abl2,Akirin1,Ap5m1,App,Arhgap26,Arhgap32,Atp1a2,Atxn7,Bbx,Bicd2,Bmp2k,Brwd3,Cacna1c,Ccnd2,Cdc73,Cdh11,Cdk6,Cdr2l,Celf1,Chic1,Cldn25,Cltc,Cpeb3,Cpeb4,Crebbp,Crebrf,Crebzf,Cyp2u1,D1Ertd622e,Dcbld2,Dcun1d1,Ddx3x,Dlg5,Dmd,Eif3a,Eif5,Ep300,Epc2,Etv3,Ext1,Fam46c,Fam84a,Frmd4b,Gabra4,Gad2,Gm6133,Greb1l,Grin2a,Grin2b,Helz,Hipk1,Hook1,Hoxa9,Igf1,Ipo7,Itga3,Itga6,Jag1,Kazn,Kcnb2,Kpna6,Man1a2,Map…	1.871	5.65359e-05	0.000361381	1.802	0.000104988	0.000608963	0.607685
miR-200c-3p	miR-204-5p	1810013L24Rik,AI597479,Akap2,Ap1s2,Appl1,Arcn1,Arl5a,Arl5b,Arl8b,Atf2,Bcl11b,Bcl2,Bcl9,Coro1c,Cpd,Creb1,Creb5,Crkl,Csrnp3,Dnajb9,Efna5,Elavl2,Elavl4,Elf2,Ell2,Eps8,Esrrg,Fam107b,Fam168b,Fam178a,Fbxw7,Fgf18,Frs2,Fubp3,Gabarapl2,Gabbr2,Gnaq,Gpm6a,Hdhd2,Hecw2,Hook3,Hs2st1,Ick,Ikzf2,Inpp4a,Ipo8,Itpr1,Kcna2,Khdrbs1,Klf12,Klf3,Klhl29,Lcor,Lfng,Lpar1,Mafg,Map3k13,Mbnl1,Mgat3,Mmgt1,Nbr1,Ncoa7,Nfia,Nova1,…	1.877	5.64479e-05	0.000361381	1.755	0.000388803	0.00178529	0.596072
miR-145a-5p	miR-374c-5p	Acbd3,Acsl4,Ankrd28,Arhgef4,Bcl2l2,Cdh2,Clcn3,Crkl,Crtc1,Dock9,Ebf1,Ece1,Eif3j1,Eif4a2,Ern1,Fam104a,Fam60a,Fli1,Fndc3b,Foxo1,Fzd4,Gabarapl2,Gopc,Gosr2,Gtf3c4,Hipk3,Ikzf2,Inhbb,Irs1,Kdm7a,Klf12,Klhl15,Leng8,Maf,Magi2,Map4k2,Mbtd1,Med13,Meis1,Msi2,Naa25,Nfia,Nfib,Nr2c2,Ntrk3,Nucks1,Pdgfd,Phactr2,Plxna2,Ppm1d,Prpf4,Prrc2c,Prrxl1,Purg,Pvrl1,Pvrl3,Rasa2,Rc3h2,Rfx3,Rufy2,Scamp1,Sesn3,Sfpq,Slc25a36,Slc3…	2.159	5.67172e-05	0.000361743	1.736	0.00215408	0.00669288	0.660614
miR-25-3p_miR-363-3p_miR-92a-3p_miR-92b-3p	miR-323-3p	4930402H24Rik,Abhd13,Adam10,Adamtsl1,Ago2,Appl1,Arid1b,Atrx,Bcl2l11,C030046E11Rik,Cacna1c,Calm3,Cand1,Chrm2,Cpeb4,Creb1,Csmd1,Dab2ip,Dcx,Dock4,Dpp10,Esco1,Fam135a,Fam160b1,Fam196b,Fmr1,Fnip1,Foxp2,Fubp1,G3bp2,Gatad2b,Gclm,Glce,Gnaq,Hipk3,Ikzf2,Ing2,Ing5,Kalrn,Kcnh7,Klf3,Klhl3,Kmt2e,Lcor,Lrrc4,Mitf,Mylip,Myo1b,Myt1l,Nfia,Nfix,Nlk,Npas3,Nrg1,Osbpl8,Paip1,Parp8,Pdzd2,Pdzd8,Pikfyve,Pnisr,Rab8b,Rap1b,…	2.181	5.71652e-05	0.000363801	2.388	1.73926e-05	0.000142704	0.82512
miR-137-3p	miR-26b-5p	8030462N17Rik,Abhd2,Adam23,Agpat3,Ammecr1,Ankrd52,Arf6,Armc1,Atp10a,Atpaf1,Atxn7,Bbx,Bcr,Bhlhe22,Bmp2k,Brwd3,Cacna1c,Cd2ap,Cdc37l1,Cdh11,Cdh20,Cdk6,Cdr2l,Chic1,Chordc1,Clasp2,Col19a1,Cops2,Cpeb3,Ctdsp2,Cttnbp2nl,D1Ertd622e,Dcbld2,Dcdc2a,Dcun1d1,Ddx3x,Dmxl1,Dnmt3a,Dusp4,Dusp5,Edrf1,Eif4g2,Elavl3,Eml5,Emx2,Entpd7,Epc2,Epha5,Epha7,Esrrg,Evx2,Ezh2,Fam172a,Fam84a,Fam98a,Fnip1,Foxp1,Fut9,Gad2,Gatsl2,Gi…	1.719	5.86475e-05	0.000371605	1.954	1.4234e-06	1.85172e-05	0.605811
miR-124-3p	miR-495-3p	1700025G04Rik,8030462N17Rik,Abhd2,Acadsb,Adnp2,AF529169,Ago3,Agps,AI593442,Ap1g1,Ap3m1,Ar,Arhgap32,Arih1,Atp7a,Bcl11b,Bmpr1b,Braf,Brwd3,Cacna2d1,Cbll1,Ccar1,Ccdc177,Cd164,Cdh2,Cdyl2,Cep85l,Chic2,Chsy1,Clcf1,Clock,Cnot2,Col4a3bp,Csrp2,Cstf3,Cux1,Dact1,Ddx3x,Dennd1b,Dgat2,Dmd,Dyrk2,Eif4ebp2,Ell2,Etf1,Ets1,Etv3,Fbxo42,Fchsd2,Fgfr1op,Frmd4a,Fubp1,Fzd8,G3bp1,Galnt1,Gria3,Gzf1,Hip1,Hipk1,Hmgcr,Igf2bp1,…	1.672	6.02471e-05	0.000380909	1.639	0.000190498	0.000999685	0.504053
miR-144-3p	miR-448-3p	Adcy1,Ago2,Ammecr1,Appbp2,Arid2,Asxl3,Atad2b,Atxn1l,B3gat2,Bach2,Bicd2,Cadm2,Cdk19,Crtc1,Cttnbp2nl,Cyth3,Dmd,Dyrk2,Ebf1,Ell2,Epha6,Etv1,Fam168a,Fam76b,Fbxl14,Flrt2,Fmr1,Galnt3,Gnpda2,Grid2,Hapln1,Hecw1,Iffo2,Ing3,Ino80d,Kcnc4,Kcnh7,Kcnmb2,Kif2a,Klf12,Klf3,Kpna3,Ldlrad4,Lhx1,Mbtd1,Mfn1,Mob4,Msi2,Naa15,Nav2,Nfia,Otud7a,Palm2,Pappa,Phf3,Prlr,Prox1,Ptch1,Ptgfrn,Pura,Rab30,Rad54l2,Rap2b,Rap2c,Rapgef2,…	2.052	6.13232e-05	0.000386869	1.987	0.000152555	0.000822891	0.70272
miR-374b-5p	miR-448-3p	Acsl6,Actn4,Adam10,Adcy1,AI593442,Ankrd50,Apc,Arhgap23,Arid2,Atf2,Azi2,Bend4,Braf,Btbd7,Cadm2,Cdyl2,Chd7,Chrm2,Cntn4,Cttnbp2nl,Cyth3,Daam1,Dclk1,Dmd,Epha4,Fbxl14,Fmr1,Gnpda2,Gpm6a,Hapln1,Htr1f,Ikzf2,Ing2,Iqck,Kcnh5,Klf3,Klf7,Lats1,Ldlrad4,Map2k6,Mapre2,Mob4,Mrpl47,Msi2,Ncoa2,Nfia,Nr4a3,Ntf3,Ntrk3,Pappa,Pcdha10,Pde10a,Peli1,Prdm11,Prox1,Pura,Purg,Rab21,Rasa1,Rbm26,Rcor1,Rgs7bp,Rnf165,Rorb,Rtn4rl1,…	2.168	6.21397e-05	0.000390323	1.785	0.00199829	0.00634625	0.676612
miR-135a-5p_miR-135b-5p	miR-27a-3p	1600012H06Rik,A230046K03Rik,Ago2,Ak4,Ank3,Arhgef6,Arid5b,Arih1,Bbx,BC030336,Bend3,Bmpr1a,C2cd2,Cacng2,Camk2d,Cblb,Ccdc50,Ccnt2,Clcn3,Cpd,Csnk1g1,Ctdsp2,Dcp2,Dcun1d4,Dcx,Dtna,Dusp5,Edem3,Efnb2,Eya1,Fgf1,Foxn3,Foxo1,Frk,Gata3,Gcc2,Gria3,Grik3,Grin2b,Gsk3b,Gucy1a2,Hipk3,Hmgxb3,Hoxa10,Ikzf5,Josd1,Kcna6,Kcnj3,Kcnk12,Kcnn3,Klf3,Kpna3,Limk2,Lonrf1,Man1a,Man2a1,Map2k4,Mapk10,Med13,Mfhas1,Mier2,Mmp16,Mob1…	1.809	6.24301e-05	0.000391285	1.767	7.91696e-05	0.000478646	0.581029
miR-155-5p	miR-25-3p_miR-363-3p_miR-92a-3p_miR-92b-3p	Adam10,Ago2,Ago3,Akap10,Arl5b,Arrdc4,Atxn1l,Bach1,Bsdc1,Cacna2d1,Creb1,Cux1,D1Ertd622e,Daam1,Dyrk2,En2,Fam135a,Fam84a,Fbxo33,Fosl2,Fubp1,G3bp2,Gatad2b,Gria4,Hhip,Hif1a,Jade1,Jarid2,Kcna1,Kcnh7,Klf3,Lcor,Mier3,Myo10,Necap1,Nfia,Nfib,Nova1,Nufip2,Pcdh9,Pcsk9,Plekhm1,Prox1,Ptchd4,Qk,Rab11fip2,Rab30,Rbm47,Rcor1,Rest,Rora,S1pr1,Sema3a,Sertad2,Sgk3,Ski,Slc38a2,Socs6,Sort1,Sox11,Sp1,Strn3,Swt1,Tcf4,Tfdp…	2.416	6.25625e-05	0.000391285	2.887	2.14978e-06	2.58865e-05	0.971166
miR-101b-3p	miR-29a-3p_miR-29b-3p_miR-29c-3p	1810013L24Rik,2210018M11Rik,Adamts17,Ago3,AI593442,Ammecr1,Ankrd52,Antxr2,Ap1g1,Apc,Appbp2,Arrdc3,Atad2b,Atp1b1,Atp2b1,Atp6v1a,Atxn1,Atxn1l,Bach2,Bbc3,Birc6,Camta1,Ccdc85a,Ccnt2,Cdk6,Chsy1,Clpx,Crispld1,Ctdspl2,Dab2ip,Dcaf7,Dcp2,Dip2b,Dip2c,Dnmt3a,Drp2,Efna5,Emp1,Emp2,Enah,Fam126b,Fam76b,Fbn1,Fbn2,Fbxw7,Fga,Fign,Fos,Foxp1,Frmd4a,Gm608,Gpr85,Gsk3b,Hapln1,Hmgcr,Hnrnpf,Homer1,Iffo2,Ina,Ino80d,Ireb2,…	1.754	6.40407e-05	0.000397107	1.611	0.000562383	0.00233148	0.519377
miR-130b-3p_miR-301b-3p	miR-330-3p	Acbd3,Acbd5,Acvr1,Ago1,Ankrd52,Apcdd1,Appl1,Arrdc3,Asxl2,Asxl3,Atp11a,Atp2b2,B4galt5,B630005N14Rik,Bbx,Bmpr2,Btg1,Ccnd3,Cdv3,Cep170,Clcn5,Cmpk1,Cnot6,Col4a3bp,Creb1,Cul3,D1Ertd622e,Dcp2,Dicer1,Dnal1,Dynll2,Emx2,Enah,Ept1,Erbb4,Erc1,Ereg,Esr1,Etnk1,Fam73a,Fam84a,Fubp1,Gatad2b,Grb10,Hecw2,Hivep2,Hnrnpd,Hnrnpr,Hrk,Igf2bp1,Inhba,Ipcef1,Itpk1,Jade1,Kcna2,Kcna4,Kdm2a,Klf7,Lcor,Ldlrad4,Lonrf3,Lrp12,Lrp6…	1.829	6.40304e-05	0.000397107	2.016	4.91468e-06	5.02197e-05	0.652442
miR-139-5p	miR-23a-3p_miR-23b-3p	Aak1,Adcy1,Ago3,Asf1a,Asxl3,Atxn1,Auts2,Btbd7,Cbll1,Cdk17,Chd7,Cpeb4,Crim1,Csnk1g1,Cul3,Cux1,Dcbld2,Dhx15,Dip2c,Ebf1,Eif3a,Ero1l,Esco1,Fam222b,Fbn2,Fbxl17,Fmr1,Foxp2,Fubp3,Gabra3,Gm1564,Gpc4,Hdgfrp3,Hdx,Hipk2,Hmbox1,Hnrnpu,Hoxd10,Itgb3bp,Kbtbd8,Kdm7a,Khdrbs1,Klhl28,Kpna4,Lrch2,Lsamp,Maf,March7,Mat2a,Meis2,Ncoa2,Ndrg4,Nfia,Nfib,Nrk,Nufip2,Pde3a,Ppargc1a,Prpf4b,Ptp4a2,Pura,Rab35,Rap1b,Rc3h2,Rpgrip1…	2.237	6.40042e-05	0.000397107	2.192	4.55052e-05	0.000311453	0.794975
miR-19a-3p	miR-582-5p	2210018M11Rik,2700081O15Rik,Abhd17c,Ankrd12,Arhgef12,Arrdc3,Asap2,Atf2,Atrx,B3galnt2,BC030336,Btbd7,Camta1,Ccnt2,Chmp4b,Chsy1,Cpd,Csmd1,Csnk2a1,Cux1,D1Ertd622e,Dag1,Dcbld2,Dcp2,Ddx3x,Dnaja2,Dpysl5,Dyrk2,Ebf2,Eea1,Eif4g2,Epc2,Etv1,Fam168a,Fbxo32,Fmr1,Fndc3b,Fosl2,Foxp1,Foxp2,Gja1,Gpcpd1,Gramd1b,Gtf2a1,Hif1a,Hipk2,Hnrnpu,Hnrnpul2,Igf2r,Kcnh5,Klhl28,Kpna6,Lphn2,Lsm11,Map3k1,Mapk8,Mastl,Mat2a,Mbd2,Me…	1.859	6.40307e-05	0.000397107	1.88	8.68685e-05	0.000516583	0.625655
miR-448-3p	miR-98-5p_let-7d-5p_let-7e-5p_let-7f-5p_let-7g-5p	Acsl6,Acvr1b,Acvr1c,Acvr2a,Adamts8,Agap1,Ago1,Ago2,Agpat6,Ankrd28,Appbp2,Arl5b,Armc8,Atp2b4,Atxn1l,Bend4,Braf,Bsn,Cadm2,Caln1,Cap1,Cbx5,Ccnd2,Celf1,Chd7,Chic1,Clcn5,Crem,Cyth3,D630045J12Rik,Dagla,Dlgap4,Dmd,Dyrk2,Efhd2,Epha4,Farp1,Faxc,Fbxl14,Fzd3,Gan,Gdf6,Gm527,Hdlbp,Hectd2,Hipk2,Igf1r,Ikzf2,Ing3,Ino80d,Irs2,Kcnq4,Kif2a,Kmt2e,Kpna4,Kremen1,Mbtd1,Mob4,Mon2,Msi2,Mtdh,Mycbp,Nek9,Ngly1,Otud7a,Pappa,…	1.975	6.49617e-05	0.000401104	2.039	2.27787e-05	0.000176509	0.696514
miR-29a-3p_miR-29b-3p_miR-29c-3p	miR-340-5p	1810041L15Rik,4833424O15Rik,4931406P16Rik,5430427O19Rik,Acadl,Adamts16,Adamts18,Adamts20,Adamts5,Aff4,Ago1,Ago2,Ago3,Ahr,Ammecr1,Ap4e1,Appbp2,Arl4a,Armc8,Arpp19,Arrdc3,Asxl3,Atp1b1,Atp2b4,B3galt1,B630005N14Rik,Bcl2l2,Bmpr1a,C030046E11Rik,C77370,Camta1,Capn7,Cav2,Ccdc88a,Cep97,Chfr,Chic2,Clcn5,Clk2,Cnnm2,Cnot6,Col4a3,Cpeb3,CTNND1,D16Ertd472e,Dcaf12,Dcun1d5,Dcx,Dio2,Dlg2,Dlgap2,Dnmt3a,Dot1l,Dusp2,E…	1.65	6.53002e-05	0.000402338	1.472	0.00131909	0.00458281	0.443699
miR-101b-3p	miR-194-5p	Acbd3,Arhgap5,Arid2,Asap1,Atad2b,BC030336,Bicd2,Birc6,Bmpr1b,Cadm1,Cep170,Cep350,Ctdspl2,Cul4b,Dmd,Dnmt3a,Dstyk,Dtna,Efnb2,Eif4g2,Enah,Epc2,Erbb4,Evx2,Exoc5,Fbxw7,Fign,Fmr1,Fryl,Fzd6,Glcci1,Hnf1b,Id4,Klf12,Kmt2e,Lhx1,Lingo2,Mboat2,Meis2,Nacc2,Nfe2l2,Nrk,Nrp1,Nsd1,Pafah1b1,Ppargc1a,Ppp3r1,Prickle1,Ptpn13,Pygo1,Ralgps1,Rap1b,Rap2b,Rc3h2,Rev3l,Rfx3,Rnf11,Rsbn1l,Runx3,Sall1,Satb1,Setd5,Smc3,Snap91,So…	2.162	6.61228e-05	0.000406543	2.107	0.0001853	0.000975936	0.758149
miR-200c-3p	miR-23a-3p_miR-23b-3p	1810013L24Rik,A1cf,Aak1,Adamts6,Aff1,Agap1,Ago2,Ago3,Ambra1,Ankrd52,Apaf1,Arhgap20,Arl8b,Asap1,Asf1a,Asxl3,Atf2,Atp6v1d,Atxn1,Bbx,BC005537,Bcl11b,Bicd2,Blcap,Bnip3l,Cab39,Calcrl,Cblb,Cbx5,Cdc40,Cdk17,Celf1,Cep350,Cfl2,Chst2,Chsy1,Cpd,Crebbp,Crk,Csnk1g1,Csnk1g3,Csrp2,Cux1,Dcun1d1,Dennd1b,Dyrk2,Egr3,Elavl4,Elf2,Ell2,Esco1,Etf1,Fign,Fli1,Fmr1,Fosb,Foxk1,Frem1,Fstl4,Fubp3,Grem2,Hipk2,Hipk3,Hnrnpu,Ipo…	1.67	6.71691e-05	0.000411234	1.645	9.56233e-05	0.000561739	0.505282
miR-344d-3p_miR-410-3p	miR-493-5p	4933426M11Rik,Adam10,Aff4,AI593442,Ankrd12,Arhgap5,Arid1b,Atad2,Bcl2l11,Bhlhe41,Camk2n1,Carm1,Cdh11,Cnot2,Cobll1,Col8a1,Crebbp,Crk,Csrnp3,Csrp2,CTNND1,Cul5,Dbx1,Dgki,Dnmt3a,Dock9,Etv3,Fat1,Fbrs,Fbxo33,Fgf7,Fmnl2,Fzd5,Gabpb2,Gad1,Gdf6,Glg1,Gng5,Grin2b,Htr2a,Ipo7,Jade1,Kat6a,Kdm1b,Klf3,Lphn2,Lsamp,Mga,Mtdh,Mxd1,Myt1l,Nampt,Ndrg4,Ndst1,Nmt1,Ntrk3,Ormdl2,Pag1,Pbx3,Pcbp2,Pcnx,Pde4d,Ppp2r3a,Prima1,Prr1…	2.062	6.74498e-05	0.000412083	3.343	1.65369e-09	5.71311e-08	0.965272
miR-340-5p	miR-495-3p	Abhd13,Abhd17c,Actc1,Adat2,Ago3,Agps,Ap3m1,Ap4e1,Appbp2,Ar,Arhgap32,Arhgap5,Asxl3,Atf1,Atp7a,Bai3,Bhlhe41,Bmi1,Bmp2k,C2cd4c,Camk2a,Ccdc122,Cdc14a,Cdc73,Cdk17,Cep57,Cep97,Cept1,Chd7,Chic2,Chsy3,Clcn3,Clcn5,Crebbp,Csrp2,Cux1,Cyp26b1,D15Ertd621e,D1Ertd622e,Dhx40,Dlg1,Dlgap2,Dmd,Dnmt3a,Doc2b,Dpp10,Dyrk2,Elavl4,Eri1,Exoc5,Fbxo8,Fchsd2,Fgd6,Fgf7,Fip1l1,Gdnf,Gltscr1l,Gpm6a,Grin2b,Gskip,Gtf2b,Hif1a,Hipk1…	1.673	6.92006e-05	0.000421891	1.984	5.13634e-07	7.84508e-06	0.599867
miR-130b-3p_miR-301b-3p	miR-15b-5p_miR-195a-5p_miR-497a-5p	Acsl1,Acsl4,Acvr2a,Adamts18,Ago1,Ago2,Ago3,Ago4,Ak4,Akap11,Akap7,Ankib1,Arhgap35,Atg14,Bach2,Bhlhe41,Bptf,Btaf1,Ccnd3,Ccny,Cdk5rap3,Cdv3,Chd9,Chic1,Clcn5,Clock,Cluh,Cmpk1,Cnot6l,Col4a3bp,Csf1,Dcp2,Ddx39,Dll1,Dnajc16,Dsel,Dynll2,E2f7,Efnb2,Elmod1,Enah,Ept1,Etnk1,Fam45a,Fermt2,Fosl2,Fubp1,Garem,Gga3,Gpatch8,Hipk2,Hipk3,Hoxa3,Itpripl2,Jarid2,Kalrn,Kcnk10,Kmt2c,Lcor,Lnpep,Lonrf3,Lrig1,Lrp1b,Lrp2,Lrp6…	1.787	7.00874e-05	0.000426402	1.785	4.29051e-05	0.000297161	0.579978
miR-340-5p	miR-448-3p	2510009E07Rik,3830406C13Rik,Abhd13,Acvr1c,Agap1,Ago1,Ago2,Ammecr1,Ankrd28,Appbp2,Arhgap23,Arhgef6,Arid2,Armc8,Asxl3,Atf2,Atp2b4,Btaf1,Caln1,Camk2a,Ccdc50,Cep97,Chd7,Clcn3,Clcn5,Cntn4,D16Ertd472e,D1Ertd622e,Dcaf5,Dcc,Desi2,Dmd,Dock9,Dot1l,Dpp10,Dyrk2,Epha6,Ero1lb,Etv1,Farp1,Fat3,Fbxl17,Fbxo28,Fbxo8,Flrt2,Fzd3,Galnt3,Gan,Glce,Gm608,Gnpda2,Gpm6a,Gstcd,Gtf3c3,Hdlbp,Hecw2,Hipk2,Hnrnpa2b1,Homer1,Hook3,…	1.745	7.09087e-05	0.000430496	1.894	1.74578e-05	0.000142711	0.597723
miR-106a-5p_miR-17-5p_miR-20a-5p_miR-20b-5p_miR-93-5p	miR-23a-3p_miR-23b-3p	1810013L24Rik,Aak1,Abl2,Adal,Adamts5,Ago2,Ago3,Ankfy1,Ankrd50,Ankrd52,Ar,Arhgef7,Asf1a,Asxl3,Atxn1,Bbx,Bcl11b,Bicd2,Bmp2k,Bnip2,Btbd7,Cacul1,Cadm2,Camta1,Ccdc171,Ccnd1,Ccng1,Ccnt2,Cfl2,Cnot6l,Col4a4,Crim1,Crk,Csnk1g1,Csrp2,Cul3,D930015E06Rik,Dcbld2,Ddx5,Dhx15,Dip2c,Dlgap2,Dyrk2,Edc3,Eea1,Egr3,Elf4,Elk3,Epas1,Epha5,Ero1lb,Etnk1,Etv1,Fam126b,Fam134c,Fam13c,Fam199x,Fign,Fnbp1l,Foxa1,Foxl2,Fzd7,Gxylt…	1.65	7.14727e-05	0.000433014	1.657	6.51818e-05	0.000411212	0.502892
miR-130b-3p_miR-301b-3p	miR-1a-3p	Abca1,Abcb7,Acer2,Ago1,Akap11,Ankib1,Ankrd13c,Arfip1,Arhgap21,Arrdc3,Asxl3,Atp6v1b2,Bach2,Blcap,Btaf1,C1galt1,Calm2,Cdc14a,Clcn3,Clock,Cltc,Cpeb1,Creb5,Csf1,Daam1,Dcp2,Dgke,Dgkh,Efnb2,Emx2,Erc1,Fam73b,Fam84a,Fgf4,Foxf2,Fubp1,G3bp2,Gca,Gclc,Gja1,Gnpnat1,Gpd2,Hecw2,Hipk3,Hivep2,Hoxa3,Inhba,Jarid2,Kalrn,Klf13,Klhl15,Larp4,Lcor,Lrch1,Maf,Mctp1,Meox2,Mon2,Nrp1,Otx2,Pafah1b1,Pde4b,Pea15a,Pmepa1,Ptpn14,…	2.02	7.24287e-05	0.000437892	2.249	7.47005e-06	7.17818e-05	0.756792
miR-155-5p	miR-448-3p	2510009E07Rik,Acvr2a,Adam10,Agap1,Ago2,Apc,Arid2,Arl5b,Arntl,Atxn1l,Chd7,D1Ertd622e,Daam1,Dyrk2,Ebf1,Ell2,Fam168a,Fbxo33,Fer,Gdf6,Itgbl1,Jade1,Kcna4,Kcnh7,Kdm7a,Klf3,Kpna4,Kras,Mbtd1,Mob4,Nfia,Nrg3,Nrp1,Paxbp1,Peli1,Plekhm1,Prox1,Pura,Rab11fip2,Rab30,Rapgef2,Raver2,Rcor1,Rest,Rictor,Rps6ka5,Rufy2,Sass6,Satb1,Sema3a,Sertad2,Sgk3,Sp3,Stxbp5l,Swt1,Tbc1d30,Tbr1,Tceb1,Tcf4,Trappc10,Trpc4,Ttc28,Vezf1,Z…	2.518	7.26702e-05	0.000438439	2.611	2.36386e-05	0.00018148	0.941599
miR-101a-3p	miR-143-3p	Abhd17b,Acbd3,Ago3,Ammecr1,Arhgap26,BC005537,Ctdspl2,Dip2b,Dnmt3a,Erbb4,Fam168a,Fam60a,Fign,Filip1l,Golga4,Hnrnpu,Igfbp5,Ino80d,Jmy,Kcnh7,Kpna1,Lancl3,Lifr,Lingo2,March3,Megf9,Mex3c,Mkl2,Mtmr9,Naa30,Ndfip1,Nova1,Nxph1,Otud4,Phf6,Plxna2,Prkce,Psd3,Ptgs2,Ptpn13,Pvrl3,Qk,Rfx3,Sh3pxd2a,Six4,Slc1a1,Slc30a7,Sox6,Strn3,Tanc2,Tram2,Ube2a,Ube2d2a,Usp42,Zbtb20,Zfp148,Zfp618	2.653	7.29932e-05	0.000439474	1.849	0.00951938	0.0220121	0.795168
miR-186-5p	miR-200c-3p	4931406P16Rik,Acap2,Agfg1,Ago2,Ankrd28,Aplp2,Appl1,Arih1,Asxl3,Bbx,BC030336,Bcl11b,Bicd2,Brwd3,Btrc,Cacna1c,Cask,Ccser1,Cdc73,Cdh11,Celf1,Chd9,Crebbp,Crk,Ctbp2,Cul5,Cux1,Dcun1d1,Ddx3x,Dek,Dennd5b,Dlc1,Dmd,Dnajb9,Efcab2,Eif5b,Ep300,Eri1,Fam120c,Fam57a,Fam63b,Fbxo33,Fgf10,Fndc3b,Frmd4a,Frmd4b,Gad2,Gpm6a,Greb1l,Grin2a,Hipk1,Hnrnpu,Hook3,Ipo5,Jag2,Jmy,Kcna2,Kcnb2,Kcnd2,Kif13a,Klf9,Klhl3,Lphn2,Mafg,Ma…	1.789	7.31691e-05	0.00043962	1.547	0.00186028	0.0059917	0.508987
miR-106a-5p_miR-17-5p_miR-20a-5p_miR-20b-5p_miR-93-5p	miR-381-3p	2510009E07Rik,Aff4,Ankrd50,App,Arap2,Arhgap35,Arhgef3,Arid4b,Asxl2,BC030336,Bcl11b,Bcl2l11,Bmp2k,Bmpr2,Btbd7,Cbx8,Ccnt2,Cic,Clock,Cnot6,Cnot7,Creb1,Crebrf,Crk,Csrnp3,Cul3,D1Ertd622e,Dcbld2,Dcun1d3,Ddhd1,Dlgap2,Dnajc27,Dnal1,Dock4,Eea1,Efnb1,Eif4g2,Epb4.1,Fam134c,Fam199x,Fam19a1,Fbxo28,Fnbp4,Fosl2,Foxj3,Fzd3,Gdf11,Golga2,Gpc6,Grin2b,Hip1,Hook3,Il1rapl1,Iqsec2,Itch,Itfg1,Kcns2,Klf10,Klf12,Klf3,Klhl…	1.744	7.40509e-05	0.00044359	1.794	5.50827e-05	0.000360022	0.570315
miR-129-5p	miR-323-3p	Adam10,Ago2,Arid1b,C030046E11Rik,Camk4,Camta1,Clock,Cntnap5a,Col3a1,Comtd1,Csmd1,Ctdspl2,Dab2ip,Dcx,Dnmt3a,Fam160b1,Fam189a1,Fam196b,Fmr1,Foxp2,Fubp1,Gabbr2,Galnt1,Gnaq,Golph3,Hdgfrp3,Igsf3,Irf2bpl,Kctd1,Khdrbs1,Kmt2c,Lphn3,Lrp12,Lypla1,Maml3,Man1a,Med12l,Myt1l,Nfia,Nr4a2,Paip1,Pcbp2,Phactr4,Phf12,Phf20,Prdm11,Prpf40a,Rictor,Rnf11,Rora,Runx1t1,Sbno1,Scn3a,Snx27,Sp4,Syncrip,Tbc1d30,Tcf4,Tmem126a,T…	2.525	7.41356e-05	0.00044359	2.918	9.6676e-06	8.87828e-05	0.99857
miR-144-3p	miR-344d-3p_miR-410-3p	Aff4,Ankrd12,Appbp2,Arfgef2,Arhgap5,Arid2,Arid4b,Atp1b2,Baz2b,Bcl2l11,Bend3,Brwd3,Cask,Cbx4,Cdc42ep3,Cdh11,Cdk19,Col8a1,Cpeb3,Dgki,Dusp1,Eif4g2,Elmo2,Ets1,Fbxl14,Fgf16,Fgfr1op,Fosb,Gad1,Glg1,Herpud1,Hnrnph3,Hs2st1,Iqsec1,Kat6a,Kitl,Klf12,Klf3,Klf6,Kpna6,Lmtk2,Lsamp,Med13,Myt1,Naa15,Ndrg4,Nfib,Nr2f2,Nr3c1,Nrg1,Pappa,Pbx3,Pcsk5,Pde4d,Phf6,Pja2,Ppargc1b,Prrc2c,Pten,Ptpn13,Pura,Pvrl3,Qk,Rap1a,Rap1b,R…	2.012	7.60805e-05	0.000454291	2.21	1.38941e-05	0.00012036	0.746061
miR-129-1-3p_miR-129-2-3p	miR-19a-3p	Ablim1,Arap2,Arhgef12,Arrdc3,Bace1,Bcl7a,Bend4,Bmpr2,Bsn,Btbd7,Cbx6,Ccdc47,Cds1,Cnot6,Cnot6l,Dcp2,Dcun1d3,Dyrk2,Efna5,Entpd7,Eps15,Etl4,Fam124a,Fam69a,Fbxo36,Fem1c,Fkbp15,Fnbp1l,Furin,Gnaq,Gpr137c,Grin2a,Hipk2,Hnrnpu,Hrk,Kbtbd8,Klhl28,Kpna4,L3mbtl1,Map3k1,Mapk10,Mark2,Mecom,Mef2a,Memo1,Mex3a,Mtmr10,Nacc2,Nbea,Nfia,Nhsl2,Nptn,Nufip2,Pcdh1,Phip,Phtf2,Plxna4,Plxnc1,Pura,Rab5b,Rap1b,Rbms3,Rc3h2,Rgs17…	2.143	7.85947e-05	0.000468341	2.502	2.29333e-06	2.70784e-05	0.839649
miR-129-1-3p_miR-129-2-3p	miR-582-5p	Ado,Agps,Ank1,Ankrd33b,Ankrd52,Arhgef12,Arpc4,Arrdc3,Azin1,Btbd7,Bzw1,Cacna1d,Camk2n1,Camsap2,Creb1,Dcp2,Dgkh,Dgki,Dyrk2,Fam199x,Gpm6b,Grasp,Hipk2,Hnrnpa3,Hnrnpu,Kcnb1,Klf12,Klhl28,Krt222,Lingo2,Lpgat1,Map2k4,Map3k1,Mecom,Memo1,Msi1,Mxd1,Nacc2,Nfia,Nhsl2,Nrp1,Nsd1,Nufip2,Pak2,Paxbp1,Pikfyve,Prep,Pura,Rasal2,Rbms3,Rfx7,Runx2,Shisa6,Slc4a4,Strbp,Tet3,Tmem2,Usp32,Vangl2,Wnk3,Xylt1,Zbtb20,Zbtb41,Zfp1…	2.477	8.00813e-05	0.000476221	3.349	6.46574e-07	9.67194e-06	1.05785
miR-124-3p	miR-344d-3p_miR-410-3p	3110043O21Rik,4933426M11Rik,8030462N17Rik,Actn4,Adipor2,AF529169,Aff4,AI593442,Apbb2,Arfgef2,Arfip1,Arhgap39,Avl9,Baz2b,Bcl2l11,Brwd3,Calml4,Cask,Cbfb,Ccdc6,Cdc42ep3,Cdk13,Chic2,Cnot2,Csrp2,CTNND1,Cul5,D16Ertd472e,D6Wsu163e,Dact1,Dcaf5,Dennd6a,Dgke,Diap2,Dnajb14,Dtna,Dtx4,Enox1,Ets1,Etv3,Eya3,Fbxo42,Fchsd2,Fgfr1op,Fgfr2,Fmnl2,Fzd5,Fzd8,Gabpb2,Glce,Gria2,Gtf2a1,Hace1,Hivep1,Hlf,Igf2bp1,Iqgap1,Itpk…	1.764	8.09594e-05	0.000479478	1.462	0.0108855	0.0246602	0.473695
miR-27a-3p	miR-543-3p	1810011O10Rik,1810013L24Rik,Acsl1,Acvr1c,Adcy6,Agfg1,Anks1,Antxr2,Appbp2,Arhgap32,Arih1,Baz2b,Bend4,Braf,C1galt1,Cab39,Cblb,Ccnt2,Ccny,Cdk14,Cemip,Cep85l,Clmn,Clock,Cnnm2,Cpd,Cpeb4,Crebrf,D1Ertd622e,Dcc,Dkk2,E2f7,Elavl2,En2,Eya1,Eya4,Fam102a,Fam222a,Fbxo33,Fgf12,Fign,Flrt2,Fzd4,Fzd7,Gfpt1,Gm5819,Grem1,Heg1,Hephl1,Hipk2,Hoxa10,Id4,Ino80d,Jazf1,Klf12,Klf3,Kras,Lin7a,Lpin2,Map1b,Meis2,Mfsd2a,Msi2,Ne…	1.864	8.08879e-05	0.000479478	1.773	0.000454886	0.00202777	0.597699
miR-153-3p	miR-222-3p	2510009E07Rik,Atad2b,Atf7,BC030336,Bend4,C2cd2,Cacnb4,Camk1d,Canx,Cbfb,Ddit4,Dlg2,Elavl2,Eml6,Fam214a,Fat2,Fign,Fmr1,Frs2,Gab1,Gnai3,Hipk3,Ipo7,Irf2,Kansl1,Kcnh7,Klf7,Lcor,Mier3,Mios,Mon2,Mterfd3,Nfatc3,Nova1,Nrg1,Nufip2,Paip1,Pcdha10,Ppargc1a,Prdm11,Ptchd4,Pura,Qk,Ranbp2,Rgs17,Rnf165,Runx2,Sh3bp4,Slc1a2,Slc38a1,Slc4a4,Smarca5,Stx1b,Styx,Sun2,Swt1,Tcf4,Tnrc6c,Tor1aip1,Trps1,Ttc28,Ubn2,Vezf1,Ythdc…	2.398	8.12746e-05	0.000480364	2.336	0.00021278	0.00108904	0.861538
miR-130b-3p_miR-301b-3p	miR-374c-5p	2310035C23Rik,Acbd3,Acsl4,Adam12,Adcy1,Agfg1,Ago2,Akirin2,Ankib1,Ankrd28,Arap2,Arid4b,Asxl2,Atg14,Bmpr2,Bptf,Btaf1,Ccny,Cdc73,Clcn3,Cnr1,Csmd1,D1Ertd622e,Dcbld2,Dgkh,Dip2c,Dnajb9,Ereg,Fam104a,Fermt2,Fign,Gfod1,Grin2a,Heca,Heg1,Hipk3,Hnrnpd,Hoxb3,Hrk,Inhba,Inhbb,Ipcef1,Jade1,Jarid2,Klf3,Klf7,Klhl15,Lcor,Lrch2,Lrp1b,Maf,Mafb,Map3k12,Map4,Mapre1,Memo1,Mllt10,Myo10,Naa25,Nfia,Nfib,Nipa2,Nova1,Nr3c2,P…	1.892	8.24067e-05	0.000486066	1.705	0.000843403	0.00319306	0.5856
miR-181a-5p_miR-181b-5p_miR-181c-5p	miR-26b-5p	2810474O19Rik,Acvr1c,Adamts18,Adamts6,Adm,Adrbk1,Akap6,Akirin1,Ankrd52,Arf6,Arhgap32,Armc1,Atf2,B4galt1,Baz2b,Bcl6,Bcr,Bhlhe40,Bhlhe41,C2cd5,Camsap2,Carm1,Cblb,Ccdc6,Ccnj,Cd2ap,Cdc73,Cdk8,Chic1,Cnnm2,Col5a1,Cops2,Cpeb4,Creb1,Crebrf,Crebzf,Csnk1g1,Cttnbp2nl,D1Ertd622e,D630045J12Rik,Dcbld2,Dcun1d1,Ddr2,Ddx3x,Dennd4a,Depdc1b,Dlgap2,Dock4,Dusp5,E2f7,Elavl2,Epc2,Epha7,Eps15,Esr1,Evx2,Eya3,Fam160a1,Fam…	1.632	8.35275e-05	0.000491677	1.928	4.43286e-07	6.9914e-06	0.573145
miR-139-5p	miR-181a-5p_miR-181b-5p_miR-181c-5p	Aak1,Acap2,Adcy1,Ado,Akirin2,Ank1,Ankrd13c,Aplp2,Arf6,Arrdc3,Atp2b2,Atp6v1a,Atxn1,Baz2b,Birc6,C77370,Cacna2d1,Cacna2d2,Cbll1,Cdk17,Cecr2,Chd7,Cpeb4,Crim1,Csnk1g1,Cul3,D630045J12Rik,Dcbld2,Ddx3x,Dip2c,Dynll2,Elavl2,Enah,Ets1,Fmr1,Foxp1,Glcci1,Grid1,Grm1,Hipk1,Hipk2,Hmbox1,Hnrnpu,Homer1,Jdp2,Lcor,Lox,Lpcat1,Mast4,Mat2a,Mb21d2,Mbnl1,Mex3a,Mex3b,Mfsd6,Mga,Mier3,Mybl1,Mycbp,Ncoa2,Nfib,Nptn,Nufip2,Pak7…	2.128	8.44185e-05	0.000494865	2.515	1.33914e-06	1.78265e-05	0.838728
miR-144-3p	miR-330-3p	Abhd17c,Abhd2,Acbd3,Acbd5,Aff4,Anks1,Antxr2,Arfgef2,Arid5b,Arrdc3,Asxl3,Atp2b2,B3gat2,Bbx,Bcl9,Bicc1,Capza1,Cbfa2t2,Cd28,Cdh6,Cdv3,Cep170,Creb1,Ctdspl2,Cyth3,Dip2b,Dlg5,Ebf1,Ebf2,Eif3j1,Eif5,Elavl2,Enah,Erbb4,Fam84a,Fga,Foxg1,Gltscr1l,Gnptab,Gspt1,Hnrnpu,Ick,Id4,Ireb2,Itgb3bp,Jph1,Kcnb2,Kitl,Lcor,Ldlrad4,Lrig2,Map3k9,Mark1,Mbnl1,Mbnl2,Med14,Mef2a,Mtpn,Naa30,Nek7,Nfia,Nsd1,Onecut2,Otud7a,Palm2,Pcd…	1.838	8.46162e-05	0.000494865	2.193	9.68995e-07	1.34547e-05	0.696974
miR-326-3p_miR-330-5p	miR-34a-5p_miR-34c-5p	2510009E07Rik,Add2,Ahcyl2,Ankrd52,Arhgap36,Arhgap4,Bcl11b,Brpf3,Cacna1e,Cacnb1,Cbfa2t3,Cops7b,Cplx2,Dlgap2,Esrra,Faim2,Fam126b,Fam160a2,Fat3,Fndc3a,Frmd4a,Gabra4,Gabrb1,Gpr101,Grin2b,Hnf4a,Hnrnpa1,Hs2st1,Itsn1,Kcna2,Kcnk3,Klhl31,Lrrc28,Metap1,Myo1c,N28178,Ndst1,Ntn1,Oxsr1,P2ry2,Pcdh1,Pkia,Ppargc1b,Ppp1r9b,Rab21,Ralgps2,Rarg,Rhoj,Rims4,Rnf152,Sdk2,Slc25a27,Slc27a4,Slc6a17,Slco3a1,Snx30,Sox12,Srpr,…	2.522	8.46828e-05	0.000494865	2.243	0.000472548	0.00208093	0.866433
miR-33-5p	miR-448-3p	Add1,Ap5m1,Apbb2,Atp11c,Braf,Cacna1c,Cadm2,Cntn4,Crot,D1Ertd622e,Dpp10,Ebf1,Epha4,Etv1,Fam160a1,Gabra4,Hipk2,Hnrnpa2b1,Irs2,Jade1,Kcna4,Kcnmb2,Kctd1,Klf7,Kmt2e,Kpna3,Kpna4,Ldlrad4,Lnp,Map3k7,Mdga2,Mtf1,Naa15,Ncoa2,Ndufb9,Nfia,Nrg3,Nrip1,Pcdha10,Prdm11,Ptgfrn,Rgs17,Rgs7bp,Rnf165,Robo2,Rock1,Sema3a,Sgcd,Sh3kbp1,Sim2,Slc26a7,Syncrip,Tcf4,Tmem212,Ttc28,Ubn2,Wdfy3,Zbtb34,Zc3h12c,Zcchc14,Zfhx4	2.601	8.47511e-05	0.000494865	2.547	7.77061e-05	0.000472753	0.945406
miR-129-1-3p_miR-129-2-3p	miR-25-3p_miR-363-3p_miR-92a-3p_miR-92b-3p	Aars,Abhd13,Ado,Arrdc3,Azin1,Bmpr2,Bsn,Cacna1i,Caln1,Cask,Chrm2,Cir1,Cpeb1,Creb1,Dcc,Dlgap2,Dmxl1,Dyrk2,E2f3,Erbb2ip,Fryl,Fubp1,Gnaq,Gpr137c,H3f3b,Has3,Hnrnpu,Ikzf2,Klf12,Klf3,Lhfpl2,Map2k4,Mmp16,Nacc2,Nfatc2ip,Nfia,Nptn,Nucks1,Nufip2,Paip1,Pax9,Pcdh1,Phtf2,Pikfyve,Pnisr,Prkce,Ptger4,Pus7,Rap1b,Rfx7,Rgs17,Robo1,Rps6kb1,Sbk1,Sestd1,Setd1b,Slitrk5,Sox4,Syt2,Tfdp2,Tnrc6b,Zbtb20,Zfp148,Zfp652	2.533	8.54308e-05	0.000496834	2.234	0.000379551	0.00176233	0.866599
miR-26b-5p	miR-369-3p	2310035C23Rik,Abr,Adam10,Adamts6,Akap7,Akirin1,Arhgef26,Arid2,Bhlhe40,Bicd2,Cd2ap,Cdc73,Cdh2,Cdh20,Cep350,Creb1,Crebrf,Cttnbp2nl,D1Ertd622e,Dennd4a,Dmd,Dmxl1,Dyrk1a,E2f7,Eif3a,Eif4g2,Ep300,Esrp1,Etv3,Fbxo42,Fgf18,Fnip1,Fut9,Grin2a,Gsk3b,Hao1,Hgf,Homer1,Ick,Igsf10,Inhbb,Larp1,Lpar1,Lpin1,Ltbp1,Map2,Mex3b,Mgat4a,Mmp14,Mmp16,Mtdh,Nek6,Nhsl1,Nipbl,Nova1,Osbpl11,Pde4b,Pde4d,Phf21a,Plxna2,Pmepa1,Ppp2r3…	2.071	8.53624e-05	0.000496834	1.556	0.0145343	0.0313129	0.585075
miR-186-5p	miR-582-5p	Abhd2,Ankrd12,App,BC030336,Bckdhb,Bcl11b,Bmpr1a,Camta1,Ccnt2,Cdk6,Cnst,Crebzf,Csnk1a1,Csnk2a1,Cux1,D1Ertd622e,Dcbld2,Ddx3x,Dmd,Eif4e,Eif5b,Epc2,Fam63b,Fbxo33,Fndc3b,Frmd4a,Fzd9,Gabpb1,Gabrb1,Gja1,Golga4,Gpcpd1,Herc4,Hmgb2,Hnrnpa2b1,Hnrnpu,Hnrnpul2,Insm1,Kmt2e,Kpna6,Lingo2,Lpar6,Lpgat1,Lphn2,Luc7l2,Mastl,Mat2a,Mdga2,Mex3b,Mier1,Mitf,Mtf2,Naa15,Naa16,Naa25,Ncam2,Nhsl2,Npas3,Nr5a2,Nrp1,Nsd1,Nt5c2,Pa…	2.022	8.64623e-05	0.000501827	2.297	9.39171e-06	8.6523e-05	0.767846
miR-181a-5p_miR-181b-5p_miR-181c-5p	miR-582-5p	2210018M11Rik,Abtb2,Adamts6,Adamtsl1,Ado,Akirin2,Ank1,Ankrd13c,Ankrd44,Ankrd52,Arrdc3,Atf2,Atp2b1,Bclaf1,Cacna1d,Cacna2d2,Camsap2,Cdk17,Cdyl,Chd7,Cpd,Creb1,Crebzf,Csnk1a1,D16Ertd472e,D1Ertd622e,Dcbld2,Dcp2,Ddx3x,Dip2b,Dyrk2,Epc2,Fbxl3,Fbxo11,Fbxo33,Fmr1,Fndc3b,Foxp1,Gfpt1,Gm4791,Grid1,Hipk2,Hmgb1,Hmgb2,Hnrnpu,Hsp90b1,Ipmk,Ipo8,Kcnh7,Klf15,Larp4,Maea,Map1b,Map3k1,Mat2a,Megf9,Metap1,Mex3b,Mitf,Msi1…	1.837	8.75008e-05	0.000506841	2.332	4.84187e-07	7.51396e-06	0.72743
miR-135a-5p_miR-135b-5p	miR-139-5p	A230046K03Rik,Adcy1,Adcyap1r1,Ado,Aebp2,Ago3,Atad1,Atp2b2,Atxn1,Atxn1l,Bcl2l2,Csnk1g1,Cux1,D630045J12Rik,Ddx3x,Dip2c,Ebf1,Fbxl16,Fbxo28,Foxo1,Frmd4a,G3bp1,Hnrnpu,Jdp2,Kat6b,Kdm7a,Klhl28,Kpna4,Lancl3,Mat2a,Mb21d2,Mbnl1,Myocd,Ncoa2,Ndrg4,Nptx1,Nxph1,Pak7,Pde4a,Peli2,Phlpp2,Ppargc1b,Psmb4,Ptprf,Pura,Rock1,Rorb,Rsbn1l,Slc30a4,Smad4,Strbp,Tet3,Tnpo1,Tsc22d2,Ywhag,Zbtb34,Zeb2,Zranb2	2.586	8.87118e-05	0.000512832	2.002	0.00314206	0.00910006	0.822129
miR-19a-3p	miR-320-3p	Adipor1,Agap1,Ago2,Ago3,Ankrd12,Ar,Arhgap1,Arhgap5,Arid5b,Arl8b,Arpp19,Asxl2,Atg14,Atp11a,Atrx,B3galnt2,Bambi,Blcap,Bmp2k,Brwd3,Cacna1c,Camta1,Caprin1,Ccnd2,Cdc42bpa,Cdk13,Cep170,Chic1,Cnksr2,Cnot7,Cpd,Crebrf,Cux1,Dag1,Dcbld2,Dcun1d3,Desi2,Dhx40,Dlg1,Dnajc16,Dtna,E130309F12Rik,Eea1,Ell2,Emx2,Epn2,Erbb4,Ereg,Fam196a,Fbxo28,Fxr1,Fzd8,Grin2a,Gulp1,Hdac4,Hipk2,Hoxb4,Il1rapl1,Ing5,Itsn1,Kdm2a,Klf13,Li…	1.768	8.91462e-05	0.000514243	2.246	2.289e-07	4.05041e-06	0.6895
miR-128-3p	miR-204-5p	1110002L01Rik,Abl2,Adcy6,Afap1,Ak4,Arl8b,Arx,Atp2b1,Atxn10,Bicc1,Bmp3,Brpf3,Cacng2,Camk1d,Ccdc134,Ccdc50,Ccnt2,Cd2ap,Cetn3,Coro1c,Cpd,Creb1,Crkl,Dcc,Ddi2,Ddx6,Dgki,Dlg2,Dnajc13,Dtx1,Dtx4,Dynll2,Elavl2,Ell2,Elovl6,Enah,Fam126a,Fbxw7,Foxp2,Fubp3,Gabbr2,Gapvd1,Grin2b,Hapln1,Ikbke,Ikzf2,Ikzf3,Ikzf5,Jag1,Klf3,Lats1,Lcor,Lsamp,Ltbp1,Mafg,Mapre2,Meis2,Naa15,Ncoa7,Nfia,Nova1,Npas3,Nptx1,Nrbf2,Nxph1,Palm2…	1.859	8.95719e-05	0.000514265	1.943	5.13675e-05	0.000342686	0.642136
miR-144-3p	miR-33-5p	Abca1,Abhd2,Ankrd12,Arid5b,Atp1b1,B3galt2,Brwd3,Cacna1d,Cadm2,Camta1,Chn2,Cpeb3,Crebrf,Ctbp2,Ebf1,Erbb4,Esco1,Esrrg,Ets1,Etv1,Fam126b,Fam84a,Fbxw7,Foxp1,Glcci1,Gspt1,Ick,Kat6b,Kcnmb2,Kpna3,Ldlrad4,Lrrc39,Mapk6,Meis1,Meis2,Naa15,Naa30,Nav3,Nfia,Nova1,Nufip2,Onecut2,Orc4,Pcdh7,Pim1,Pja2,Pld5,Ppara,Prkaa1,Ptgfrn,Qk,Rfx3,Rfx7,Rgma,Rgs17,Robo2,Rora,Rpgrip1l,Scn1a,Sh2b3,Shank2,Six4,Smarca5,Srek1,St18,S…	2.226	8.96685e-05	0.000514265	1.935	0.00144149	0.00490411	0.730157
miR-27a-3p	miR-369-3p	1200014J11Rik,1810013L24Rik,9430016H08Rik,Adamts6,Aff4,Akirin1,Arhgef26,Arid2,Bmp3,Braf,Capza1,Ccl22,Cd2ap,Cdk14,Chd7,Cnot7,Creb1,Crebrf,Cttnbp2nl,D1Ertd622e,Dst,E130309F12Rik,E2f7,Ece1,Edar,Efnb2,Eif2s2,Eya1,Fam222b,Fgd6,Fosb,Foxo1,Fyn,Gabrb3,Golga1,Grin2a,Gsk3b,Heg1,Hoxa10,Hunk,Ikzf2,Ino80d,Kcnj3,Kcnk12,Kcnn3,Kirrel,Klf3,Klhl29,Lcor,Limk1,Lphn2,Lpin1,Mal2,Mbnl2,Mbtd1,Med12l,Med13,Met,Mmd,Mmp16,…	1.872	9.03838e-05	0.000517345	1.543	0.00705397	0.0171929	0.530368
miR-194-5p	miR-26b-5p	8030462N17Rik,Acsl3,Adam12,Adam17,Adam23,Adamts6,Arhgap21,Arid2,Atad2b,Atf2,Bicd2,Btbd7,Capzb,Cdh2,Cep350,Chd6,Cttnbp2nl,Depdc1b,Dmd,Dnmt3a,Eif4g2,Enox1,Epc2,Evx2,Fign,Gdf11,Grhl3,Kmt2c,Krit1,Lhx1,Lin28b,Ltbp1,Map2,Matr3,Mgat4a,Mib1,Mtx2,Nacc2,Neto1,Nrip1,Nsun3,Nucks1,Nwd2,Otud7a,Pak2,Pan3,Pgm2l1,Phf21a,Pmepa1,Ppp2r3a,Ppp3r1,Prorsd1,Ptpn13,Ptprd,Rc3h2,Rcor1,Rell1,Rfx3,Sall1,Serp1,Setd8,Sox17,Ssh2…	2.209	9.65298e-05	0.000551436	2.061	0.000195546	0.00101881	0.757866
miR-135a-5p_miR-135b-5p	miR-374c-5p	Adcy1,Adnp,Ago2,Arhgef4,Atg14,Atxn1l,Bace1,Bcl2l2,Bmpr2,Btaf1,C030046E11Rik,Cd47,Cdc73,Cdyl2,Clcn3,Clic4,Csmd1,Ctdsp2,Cux1,D10Bwg1379e,Ddx3x,Dgkh,Dip2c,Dpf1,Ebf1,Elovl2,Elovl6,Fbxl16,Fermt2,Fli1,Foxo1,Frmd4a,Gabrb1,Gas7,Ghsr,Gsk3b,Hipk3,Htr1a,Ick,Inhba,Inpp4a,Ipcef1,Jade1,Kcnj3,Kctd1,Kdm7a,Klf3,Klhl15,Map2k4,Map4,Med13,Mef2a,Mmp16,Msl2,Mtdh,Mturn,Ncoa2,Nefm,Nr3c2,Nucks1,Nup153,Pard3,Peli1,Phlpp2,…	1.964	9.80708e-05	0.000558608	1.664	0.00235069	0.00719589	0.592104
miR-155-5p	miR-27a-3p	1810011O10Rik,Acvr1,Acvr2a,Ago2,Antxr2,Apc,Arid2,Arntl,Arrdc4,Bcorl1,Brwd3,Cab39,Camta1,Cdip1,Cds1,Chd7,Cpd,Creb1,Crebrf,D15Ertd621e,D1Ertd622e,Daam1,Ehf,Elavl2,Ell2,Emx2,En2,Enah,Fam84a,Fbxo33,Fgf12,Fubp1,Gpd1l,Gria4,Gsk3b,Hivep2,Kctd16,Klf3,Kras,Lcor,Lrp6,Map3k14,Map3k2,March7,Mbtd1,Med14,Mier3,N4bp1,Nbeal1,Ncoa5,Necap1,Nfe2l2,Nfia,Nfib,Nova1,Nr2f2,Pank1,Plag1,Ppig,Pura,Qk,Rab11fip2,Rapgef2,Rep…	2.111	9.83116e-05	0.000558608	2.041	8.20396e-05	0.000492917	0.730301
miR-23a-3p_miR-23b-3p	miR-543-3p	1810013L24Rik,Acvr1c,Adcy1,Ankrd50,Antxr2,Appbp2,Arid3b,Arnt2,Asb15,Asf1a,Asxl3,Atf2,Atrn,Bicd1,Braf,Btaf1,Cab39,Cblb,Cbx5,Ccar1,Ccnt2,Cds2,Cep85l,Chsy3,Cpd,Cpeb4,Crebbp,Cul3,Dcun1d1,Dhx15,Dip2c,Dlx1,Dnmt3a,Dock7,Eea1,Elavl4,Erbb4,Erlin2,Eya1,Fam199x,Fign,Fnip2,Fzd7,Gm12689,Gpbp1,Grem1,Hand2,Hipk2,Hmgb2,Hnrnpa2b1,Hnrnpu,Hspa12a,Il1rapl1,Ino80d,Jazf1,Klf3,Klhl24,Kpna4,Leap2,Lmbrd1,Maf,Map1b,Mapre1…	1.817	9.83627e-05	0.000558608	1.772	0.000283096	0.00138774	0.584648
miR-1a-3p	miR-493-5p	Acap2,Ago1,Arih1,Arl10,Bcl7a,Bnc2,Bsn,Btaf1,Cdc14a,Cited2,Cplx2,Crem,Crispld2,CTNND1,Ctnnd2,Ddx3x,Dlg2,Dnajc13,Dnmt3a,Eif4e,Eya4,Fbxo33,Fubp1,Fzd7,Gdf6,Git1,Gpd2,Hecw2,Hic2,Hivep2,Hivep3,Hmgcr,Hmgn1,Hnrnpa3,Hs3st3b1,Inhba,Kat6a,Kif2a,Klf4,Kmt2e,Larp4,Lmbr1,Lyrm5,Map1a,Map3k1,Mctp1,Mecom,Med1,Meis1,Mon2,Mxd1,Nadk,Nampt,Ndst1,Necab1,Nedd4l,Nkrf,Nol4l,Npas3,Nt5c2,Pank3,Prex1,Purb,Rapgef2,Rnf213,Rybp…	2.026	9.9295e-05	0.000562801	1.986	0.000196804	0.00102352	0.696093
miR-344d-3p_miR-410-3p	miR-374c-5p	1200014J11Rik,Actn1,Adam10,Adm,Apbb2,Arhgap5,Arid2,Arid4b,Atad2,BC031181,Bmp2k,Bmpr2,Camk2n1,Cask,Cd47,Cdk14,Chd2,Chic2,Cpeb3,Crebbp,Crk,D1Ertd622e,Dcaf5,Dgki,Dock9,Fchsd2,Foxf1,Fzd5,Gfod1,Gm20390,Gtf2a1,Hook3,Il1rapl1,Inpp4a,Jade1,Kdm7a,Klf12,Klf3,Kpna6,Larp1,Lphn2,Macf1,Maf,Map3k12,Matr3,Med13,Mmp16,Msl2,Mtdh,Ndfip1,Nfib,Nr2f2,Ntn1,Ntrk3,Pag1,Pbx3,Pde4b,Plxna2,Pmepa1,Pnpt1,Ppargc1b,Prkd1,Prrc2c…	2.043	0.000101242	0.000572716	2.353	3.64772e-06	3.97958e-05	0.785055
miR-181a-5p_miR-181b-5p_miR-181c-5p	miR-22-3p	Acot13,Akt3,Ankrd52,Atp8a1,BC005537,Bcl6,Bcl9,Camta2,Cdx2,Cecr2,Chd7,Chd9,Cnksr2,Cnot6l,Creb1,Csnk1a1,Cul3,Cyr61,Ddit4,Dimt1,Dnajb5,Dpp10,Esr1,Fmnl2,Foxp1,Gpbp1,Grm1,Hic2,Homer1,Itgb8,Jarid2,Kcnh1,Kcnk10,Kctd16,Klf6,Klf7,Lin7c,Lpp,Lrp12,Mas1,Mat2a,Mbnl1,Mecp2,Mex3a,Mtf2,Nacc2,Nfib,Nr3c1,Nudt5,Nus1,Pdap1,Pdik1l,Plcxd3,Plekha6,Pnisr,Pou3f3,Ppara,Prkar2a,Prox1,Prrc2c,Pten,Ptgs1,Ptpn9,Purb,Rbm25,Rcor…	2.107	0.000102762	0.000580184	2.064	0.000212275	0.00108899	0.734955
miR-129-1-3p_miR-129-2-3p	miR-137-3p	Abhd13,Ado,AF529169,Ankrd33b,Ankrd52,Azin1,Bnip3l,Bsn,Cacna1d,Cacna1i,Caln1,Car7,Chrm2,Cnot6l,Dcun1d3,Dlgap1,Dmxl1,Dnajb5,Dyrk2,Eif3j1,Elavl3,Elovl2,Entpd7,Erbb2ip,Fam117b,Fam135b,Flrt2,Fmnl2,Fnbp1l,Fndc5,Frs2,Fryl,Furin,Gabbr2,Gabra1,Gpam,Grin2a,H3f3b,Hipk2,Hnrnpa3,Hnrnpu,Kcnb1,Klf12,Klhl28,Lhfpl2,Lingo2,Map2k4,Map3k1,Mapk10,Med1,Mef2a,Msi1,Mxd1,Nabp1,Nacc2,Nbea,Nfia,Nr3c1,Nrp1,Nucks1,Pag1,Paip1…	2.11	0.000103493	0.00058318	1.894	0.000377835	0.00175717	0.692689
miR-125a-5p_miR-351-5p	miR-135a-5p_miR-135b-5p	Adcy1,Agap1,Ago2,Arel1,Atp2b3,Atxn1,Atxn1l,Bcl2l2,Bmpr2,Bsn,Btbd2,Cacng2,Caln1,Clic4,Cox20,Cramp1l,Csnk1g1,Ctdsp2,D10Bwg1379e,Dram2,Elovl2,Elovl6,Entpd4,Epha7,Erbb4,Esrra,Etv3,Fam78b,Foxn3,Frmpd4,Gbp7,Ghsr,Gja1,Gm21685,Hic2,Hif1an,Hipk3,Kcnb1,Kcns3,Klf16,Klf3,Lingo2,Mapre2,Mat2a,Megf9,Mfhas1,Mmp11,Msrb3,Mtus1,Nefm,Nrg1,Pde7a,Peli2,Phf20,Ppp1r9b,Ppp2r5c,Ppp6r3,Prkaa2,Psmb5,Ptprf,Qk,Ralgps2,Rasal2,…	1.999	0.000104507	0.000584786	1.993	0.000100163	0.000584853	0.691144
miR-27a-3p	miR-6540-5p	0610007P14Rik,4933426M11Rik,Abhd17c,Acsl1,Acvr1c,Acvr2a,Aff3,Aff4,Agfg1,Ago2,AI593442,Ak4,Akirin1,Antxr2,Arf6,Arhgap32,Arih1,Arl8b,Arpp19,Atpaf1,Atrx,Bahd1,Baz2b,Bend3,Bmp3,Bmpr1a,Brwd3,C1galt1,Cacnb2,Casc3,Cbfb,Ccdc50,Ccnt2,Ccny,Cdh11,Cdk18,Cdk6,Chst1,Clock,Cobll1,Creb1,Crebrf,Csnk1g1,Ctdsp2,Dpy19l3,Dtna,E2f6,Ebf3,Ece1,Efnb2,Ell2,En2,Eya1,Eya4,Fam135b,Fam222b,Fam73b,Fam78a,Fbrsl1,Gabra6,Gabrg3,G…	1.6	0.000104488	0.000584786	1.78	2.93904e-06	3.36894e-05	0.523308
miR-374b-5p	miR-381-3p	9330159F19Rik,Aff4,Ankrd50,Apc,Arhgap5,Atf2,Bhlhe40,Btbd7,Cdc73,Cdk17,Cebpa,Chtop,Cnot2,Cnot6,Creb1,Crispld1,Crk,Csrnp3,Dcaf6,Dek,Dgat2,Efnb2,Eif3a,Eif4g2,Fam19a1,Fam63b,Fbxl14,Fgfr2,Filip1l,Gpc6,Gramd4,Grin2b,Herc2,Hgf,Hivep1,Ick,Ikzf2,Il1rapl1,Iqsec2,Kat6a,Klf3,Larp1,Lhx5,Lphn2,Lrp6,Map3k5,Mapre2,Mecom,Med13,Met,Mex3a,Mex3c,Mgat4a,Mospd2,Ncoa2,Nfia,Nfib,Nfyb,Nipbl,Nova1,Nr2f2,Ntn1,Ntrk3,Pard6b,…	1.896	0.000104584	0.000584786	1.989	4.47781e-05	0.000308158	0.663689
miR-374b-5p	miR-582-5p	1810013L24Rik,3110039M20Rik,Acsl6,AI593442,Apc,Arhgef12,Atf2,Btbd7,Bzw1,Camsap2,Cdk17,Chd7,Creb1,Crispld1,Csmd1,Dmd,Eif4g2,Fam222b,Fam63b,Fbxo32,Fgf9,Filip1l,Fmr1,Foxp1,Gmpr,Gnpda2,Gpr101,Gramd1b,Kcnh5,Krr1,Ldlrad4,Lig3,Lphn2,Lrp6,Ltbp1,Map2k4,Mapk1ip1l,Mat2a,Mecom,Mef2d,Meis1,Mex3b,Nfia,Nfib,Nova1,Nt5c2,Pde4d,Pgap1,Pikfyve,Pknox1,Ppp1r2,Pptc7,Prkcd,Ptchd4,Pura,Purg,Rab1,Rai1,Rasa1,Rbm15b,Reep3,R…	2.192	0.000104132	0.000584786	2.079	0.000323322	0.00155088	0.758351
miR-139-5p	miR-374b-5p	A230046K03Rik,Adcy1,Arhgap5,Atxn1,Btbd7,Cdh20,Cdk17,Chd7,Cpeb4,Crim1,Csrnp3,Dip2c,Dmd,Eif3a,Eif4g2,Eif5a2,Esrrg,Fam222b,Fmr1,Foxo1,Foxp1,Glg1,Heg1,Hs2st1,Kat6a,Map2,Mat2a,Mex3a,Mex3b,Mgat4a,Ncoa2,Nfia,Nfib,Nxph1,Pde4d,Ppargc1a,Prox1,Psmb4,Pura,Rab1,Rab35,Rap1b,Rc3h2,Rfx7,Rnf11,Rorb,Spast,Srpk2,Sspn,Stk4,Strbp,Taok1,Tcf12,Tcf4,Tet3,Ube2e3,Zbtb20,Zbtb34,Zeb2	2.598	0.000107947	0.00060127	1.815	0.00928031	0.0215797	0.775414
miR-15b-5p_miR-195a-5p_miR-497a-5p	miR-3085-3p	1810013L24Rik,Aars,Ago1,Ago2,Ahcyl2,Arhgdia,Atp1b4,Avl9,Bag4,BC018242,Bcl2l2,Btaf1,Casz1,Ccnt2,Cdv3,Clcn5,Clock,Crim1,Dcaf7,Ddx39,Dennd6a,Dll4,Dynll2,Ephb2,Exoc3l2,Fam160b2,Fbln5,Fbxl20,Fbxo33,Fubp1,Grik3,Gskip,Hnrnpa1,Hnrnpa2b1,Ints3,Jph1,Kctd4,Kif5c,Kmt2d,Lhx1,Llgl2,Lphn1,March9,Mical3,Mink1,Mnt,Mrpl3,Mtif3,Myo10,Naa15,Nav1,Pcdh1,Phf21a,Phlpp2,Plxna2,Prdm11,Prr11,Ptprd,Purb,Rassf8,Rfx5,Rora,Ror…	2.061	0.000107941	0.00060127	2.026	0.000205862	0.0010668	0.714627
miR-129-5p	miR-139-5p	Adcyap1r1,Aff3,Ago3,Ap3m1,Arrdc3,Btbd7,Cacna2d1,Cacna2d2,Chd7,Ctdspl2,Ddx3x,Ddx6,Dmd,Ebf1,Esrrg,Ets1,Fam222b,Fmr1,Foxp2,G3bp1,Gabbr2,Glcci1,Gtf2a1,Hdgf,Hdgfrp3,Hmbox1,Homer1,Hs2st1,Jdp2,Kat6b,Khdrbs1,Klhl28,Mast4,Mbnl1,Mex3a,Nfia,Nfib,Nptx1,Nufip2,Pcdh7,Psmb4,Ptp4a2,Ptprf,Pura,Rbms3,Rfx7,Rnf11,Rpgrip1l,Rsbn1l,Socs2,Srpk2,Tceanc2,Tcf4,Tmcc1,Tnpo1,Top1,Ywhag,Ywhaq,Zbtb10,Zbtb20,Zbtb34,Zeb2,Zfx,Zran…	2.481	0.000108801	0.000604866	2.425	0.000143668	0.000782225	0.897247
miR-15b-5p_miR-195a-5p_miR-497a-5p	miR-543-3p	1810013L24Rik,Acsl1,Anks1,Appbp2,Arhgap32,Arih1,Bach2,Bhlhe41,Bicd1,Braf,Btaf1,C030046E11Rik,Cab39,Cacna2d1,Capza2,Cask,Cbx5,Ccnt2,Ccny,Cds2,Cep85l,Clock,Cnnm2,Cops2,Cpd,Crebrf,Ctdspl,Cyp26b1,Dync1li2,E2f7,Elmo2,En2,Erlin2,Etv3,Eya1,Fbxo21,Fbxo33,Fndc3b,Gnai3,Gpc6,Gskip,Hephl1,Hgf,Hipk2,Hnrnpa2b1,Hnrnpu,Hoxa10,Hpse2,Htr4,Il1rapl1,Kcnh7,Kcnq5,Klhl26,Kpna4,Lin52,Lnpep,Mapre1,Mllt6,Mtch2,Nr2c2,Nrn1,…	1.892	0.000111064	0.000616267	1.808	0.000515826	0.00221439	0.614928
miR-129-5p	miR-495-3p	AF529169,Ago3,Akirin1,Amotl2,Ap3m1,Apc,Bcl11b,Bend4,Braf,Cacna1b,Cacna1d,Cacna2d1,Camk2n1,Cbx4,Cdh2,Cdyl2,Celf1,Chd7,Chic2,Ckap4,Clock,Cnbp,Crebzf,Ctbp2,Ddx3x,Dlgap2,Dmd,Dnmt3a,Elavl4,Emx2,Ep300,Erbb4,Ets1,Fam63b,Fubp1,G3bp1,Gabbr2,Galnt1,Gdf11,Gdnf,Glcci1,Grin2b,Gzf1,Itga6,Jade1,Kdm2b,Lpgat1,Lpp,Maml3,Mast4,Mdga2,Mef2a,Ncoa1,Nfib,Nrxn2,Nufip2,Paip1,Phf20,Pou3f1,Pou3f2,Ptpn1,Ptprf,Pura,Rbm26,Rcor…	2.123	0.000112983	0.000625719	1.796	0.00156341	0.00523084	0.669196
miR-374c-5p	miR-543-3p	Adcy1,Agfg1,Ankrd50,Atl2,Bcl6,Braf,Btaf1,C030046E11Rik,Capza2,Cask,Cbx5,Ccny,Cd47,Cdh2,Cdk14,Cggbp1,Chn2,Cntnap3,Crebbp,Crispld1,Ctbp2,D1Ertd622e,Dip2c,Eif4a2,En2,Eya4,Fign,Fignl2,Fndc3b,Fnip2,Fzd4,Gm20390,Gm9887,Gnai3,Gpc6,Gpr124,Heca,Heg1,Hgf,Hmgn5,Hpse2,Ick,Il1rapl1,Inhba,Ino80d,Ireb2,Kdm5a,Klf12,Klf3,Maf,Mapre1,Matr3,Mex3b,Msi2,Mtx2,Myh10,Nab1,Nfib,Nipbl,Nr2c2,Pbx3,Pcdha10,Pcgf5,Pgap1,Phc3,Pi…	1.973	0.000113802	0.000629053	1.718	0.00217505	0.00673639	0.610358
miR-101b-3p	miR-98-5p_let-7d-5p_let-7e-5p_let-7f-5p_let-7g-5p	Abcc5,Abhd17c,Acsl6,Acvr1b,Acvr1c,Adrb1,Ago3,Ankrd28,Ankrd52,Appbp2,Asap1,Atxn1,Atxn1l,Bbx,BC030336,Btbd3,Bzw1,Cacna1d,Ccdc71l,Ccnt2,Cdk6,Cdyl,Cpeb1,Crem,Csnk2a1,Ctdspl2,Cux1,Dgki,Dlc1,Dmd,Dock3,Dusp1,Dusp16,Dyrk1a,Dyrk2,Eea1,Eif4g2,Eif5b,Epc2,Ero1l,Etnk1,Exoc5,Fam126b,Fbxo32,Fign,Fndc3a,Foxp2,Fzd4,G3bp1,Gcnt4,Golga4,Greb1l,Hdgfrp3,Ick,Idh2,Ing3,Ino80d,Kdm3a,Kif2a,Klf9,Kmt2e,Lcor,Letmd1,Lingo2,Lr…	1.735	0.000117391	0.000646432	1.813	2.80302e-05	0.000207067	0.572995
miR-25-3p_miR-363-3p_miR-92a-3p_miR-92b-3p	miR-344d-3p_miR-410-3p	8030462N17Rik,Abhd13,Adam10,Adm,Aff4,AI593442,Arid1b,Avl9,Baz2b,Bcl2l11,Bhlhe41,Bmp2k,Bmpr2,Bsdc1,C77370,Cask,Cnot2,Cpeb3,Cpeb4,Ctnnbip1,D16Ertd472e,D1Ertd622e,Dcc,Dock9,Dusp1,Eif4g2,Fam19a1,Fbxo33,Foxp2,Glce,Gtf2a1,Gxylt1,H3f3b,Hivep1,Hoxd11,Jade1,Klf12,Klf3,Klhl29,Ksr2,Mapk8,Med13,Mmp16,Mtdh,Myh9,Mylip,Myt1l,Naa15,Nfib,Nhlh2,Nrg1,Papd7,Pdzd2,Pmepa1,Ppargc1b,Prkar2b,Prrc2b,Ptchd4,Pten,Qk,Rab8b,R…	2.056	0.000117281	0.000646432	1.709	0.00354861	0.0100273	0.628335
miR-144-3p	miR-381-3p	Abhd17c,Afap1,Aff4,Ankrd12,App,Appbp2,Arhgap5,Arhgef3,Arid4b,Bcl2l11,Ccdc85a,Ccnk,Ccnt2,Cdc14b,Cebpa,Chtop,Creb1,Crebrf,Ctbp2,Cxxc4,Dcbld2,Dcun1d4,Dlc1,Ebf1,Eea1,Efnb2,Eif4g2,Emp2,Epb4.1,Erbb4,Ets1,Fam199x,Fbxl14,Filip1l,Flrt3,Gad1,Gja1,Gltscr1l,Grin2a,Herc2,Hgf,Ick,Idh2,Ing3,Ireb2,Jph1,Kat6a,Kat6b,Kbtbd2,Klf12,Klf3,Kpna3,Kpna6,Lcor,Lmo3,Mbnl1,Med13,Med14,Megf9,Meis2,Met,Mitf,Nfia,Nfib,Nlk,Nol4,N…	1.836	0.000119227	0.000655296	1.67	0.00100995	0.00368664	0.560206
miR-124-3p	miR-181a-5p_miR-181b-5p_miR-181c-5p	1700066M21Rik,Aak1,Abtb2,Acsl1,Adcy1,Adcy9,AF529169,Ago2,Akap6,Ankfy1,Ankrd44,Ap1g1,Ar,Arhgap32,Arih1,Armc1,Arrdc3,Asxl2,B4galt1,Bach2,Baz2b,Bcl2l11,Bcl6,Bmp3,Braf,C1galt1,Cacna2d1,Cbll1,Ccar1,Ccdc6,Cdk18,Chic1,Clock,Cnksr3,Cnot2,Cpd,Creb1,Crebrf,Crybg3,Cstf3,Ctdspl,CTNND1,Cul5,Cxadr,D10Bwg1379e,D16Ertd472e,Ddx3x,Dip2b,Dusp6,Dync1li2,Dyrk2,E2f5,Egr1,Eif3j1,Elmsan1,En2,Enah,Epha7,Ets1,Eya3,Fam122b…	1.514	0.000121817	0.000668264	1.522	0.000180591	0.00095634	0.41739
miR-124-3p	miR-374c-5p	2310035C23Rik,Adcy1,Ago2,Ammecr1l,Ankib1,Anks1b,Ano5,Apbb2,Arhgap17,Arhgef4,Asxl2,Atmin,Atxn1l,Bace1,Bcl6,Bicd2,Bloc1s6,Braf,Cacul1,Calcoco1,Casc4,Cask,Caskin1,Cbll1,Ccny,Cd82,Cdh2,Cdyl2,Cebpa,Chic2,Clcf1,Crkl,Ctdsp2,Cux1,D10Bwg1379e,Dcaf5,Ddx3x,Dmd,Ebf1,Ece1,Efna5,Eif3j1,En2,Ern1,Etv1,Eya4,Fam104a,Fam134b,Fam76b,Fchsd2,Fign,Fli1,Frmd4a,Fzd4,Fzd5,Gas1,Gm17296,Gm608,Gnai3,Gpr124,Gpr85,Gria4,Gsk3b,…	1.639	0.000122397	0.000670184	1.535	0.00132464	0.00458381	0.461308
miR-129-5p	miR-142a-5p	Actn4,Alkbh5,Ap3m1,Aph1a,Arid1b,Arrdc3,Atg7,Atp2b4,Bag4,Btbd7,Cacna1e,Camta1,Ccdc88a,Cdh12,Clock,Cmip,Ddx6,Dmd,Elavl4,Ep300,Epha6,Etv1,Fam155a,Fam189a1,Fam45a,Fign,Fmn1,Gdf11,Gdnf,Grin2b,Gzf1,Homer1,Hs2st1,Iffo2,Ing3,Itga6,Kat6b,Kcnj3,Lbr,Lphn3,Lrp12,Lypla1,Man1a,Map3k13,Mdga2,Med12l,Meis1,Mex3a,Myt1l,Nfia,Paip1,Pbx1,Pcbp2,Plekha7,Pou3f1,Ppl,Ppp2cb,Prdm11,Prpf40a,Pura,Rbms1,Rnf165,Robo1,Rps6ka5,R…	2.06	0.000124464	0.000680216	2.048	0.000113797	0.00064394	0.719785
miR-142a-5p	miR-153-3p	Actn4,Arhgap5,Arl4a,Arpp19,Atf6,Atp13a3,Atp2b4,Bag4,Bbx,BC030336,Bod1l,Btbd7,C2cd2,Cadm2,Cadm3,Caln1,Cask,Cir1,Clcn3,Clcn5,Cmip,Dcaf5,Dlg2,Dmd,Elavl2,Elavl4,Epha6,Fam129b,Fam168a,Fbxl3,Fign,Flrt2,Galnt3,Glce,Gm527,Gmcl1,Gnpda2,Hdlbp,Hecw2,Iffo2,Ipo7,Jarid2,Kcna4,Kcnb1,Kcnh5,Kcnh7,Kcnq3,Kctd6,Kpna4,Lhx9,Lrp12,Mat2a,Mcl1,Mdga2,Mfn1,Mier3,Mpped2,Nfatc3,Nfe2l2,Nfia,Nrg1,Onecut1,Onecut2,Osbpl6,Otud4,O…	1.871	0.00012496	0.000681641	2.167	5.44062e-06	5.40708e-05	0.699908
miR-106a-5p_miR-17-5p_miR-20a-5p_miR-20b-5p_miR-93-5p	miR-495-3p	1810013L24Rik,2210018M11Rik,Abhd2,Acvr1b,Ago3,Ankrd13c,Ar,Asxl3,Bcl11b,Bend4,Bhlhe41,Bmp2k,Btg1,Camk2n1,Cand1,Ccnt2,Cep170,Cep57,Cep97,Cers6,Clock,Crim1,Csnk1a1,Csrp2,Cyp26b1,D1Ertd622e,Dcbld2,Ddhd2,Dedd,Dirc2,Dlgap2,Dyrk1a,Dyrk2,Emx2,Eri1,Fam126b,Frmd4a,Fyn,Gabbr2,Gad2,Gdf11,Glis3,Gosr1,Gpr63,Grin2b,Gzf1,Hif1a,Hip1,Igf2bp1,Josd1,Kat2b,Kcnh5,Kcns2,Kif13a,Kirrel,Kpna2,Lhx4,Lhx6,Lpgat1,Lphn2,Lrrk1,…	1.739	0.000127005	0.000690204	1.634	0.000913866	0.00339135	0.522171
miR-130b-3p_miR-301b-3p	miR-142a-5p	1500011K16Rik,9430020K01Rik,Abca1,Acer2,Adam12,Ankib1,Ankrd28,Arhgap35,Arrdc3,Asxl2,Atg16l1,Bbx,Bhlhe41,Blcap,Brwd3,Btaf1,Btbd7,Btg1,Camta1,Caprin2,Cblb,Ccdc85a,Ccdc88a,Cd69,Cep170,Chd9,Clcn3,Clcn5,Clock,Cnot6,Csnk1g1,Csnk2a1,Ddx6,Dgke,Diap3,Dnal1,Edc3,Enpp5,Exoc5,Fam45a,Fam73b,Fam84a,Fgf4,Fign,Gda,Gm527,Hecw2,Hipk2,Hivep2,Hoxb2,Itga9,Itpripl2,Jarid2,Kcna4,Kit,Lrp12,Lrp1b,Lrp2,Lrp8,Lyl1,Lzic,Maml…	1.778	0.000126979	0.000690204	1.934	1.61905e-05	0.000135794	0.61754
miR-106a-5p_miR-17-5p_miR-20a-5p_miR-20b-5p_miR-93-5p	miR-7a-5p_miR-7b-5p	4933426M11Rik,Aak1,Ago1,Ankfy1,Aplp2,Arid4a,Atg7,Atp2b2,Atxn1,Bahd1,Bmpr2,Cand1,Ccnt2,Ccser2,Cntnap1,Crebrf,Crk,Cry2,Crybg3,D230025D16Rik,Edc3,Egr3,Eif5b,Ezh1,Fam126b,Fam134a,Fam168a,Fam189a1,Fam19a1,Fbxo28,Fxr1,Gatad2b,Grin2b,Hs3st5,Ipo7,Itga4,Kcnb1,Kif13a,Kirrel,Klf12,Klf9,Klhl28,Lin52,Lphn2,Map3k9,Med12l,Mknk2,Nfib,Nfic,Nr2c1,Nr4a3,Osbpl5,Otud7a,Oxr1,Pbx3,Pcnxl2,Pfn2,Pitpna,Plag1,Plcb1,Plxna1,…	1.9	0.000130017	0.000705253	2.431	9.01639e-07	1.27017e-05	0.765078
miR-22-3p	miR-495-3p	1700025G04Rik,Adat2,Alkbh3,Arhgef12,BC005537,Brwd3,Btg1,Camk2n1,Cand1,Cdc14a,Cdc6,Celf1,Chd7,Csnk1a1,Ddit4,Dnmt3a,Dpp10,Eif4ebp2,Emx2,Ep300,Ephb2,Erbb4,Fer,Fzd8,Gabbr2,Hnrnph1,Hnrnpul2,Kctd16,Khnyn,Lingo2,Lpp,Macrod2,Mecom,Mgat5,Mphosph9,Mtf2,Mvb12b,Nacc2,Ncoa1,Nfib,Npas3,Ntng1,Papln,Plagl2,Prr15l,Pten,Ptpn1,Rcor1,Ric8b,Rims4,Runx3,Scamp1,Shisa9,Slit1,Sox13,Stag2,Ten1,Tmem183a,Ube2n,Ube2z,Ube3a,U…	2.332	0.000131437	0.000711622	1.791	0.00501205	0.0132107	0.71475
miR-129-5p	miR-340-5p	Acvr1c,Aff3,Agap1,Ago2,Ago3,Amd1,Ap3b1,Ap3m1,Aph1a,Arid1b,Arrdc3,Atp2b4,Atp8b2,Banp,C030046E11Rik,Cacna1e,Calm1,Camta1,Casz1,Cbx7,Ccdc88a,Cdh12,Chd7,Chdh,Chic2,Cntn4,CTNND1,Dcx,Dlgap2,Dmd,Dnmt3a,Dock3,Elavl4,Eltd1,Epha6,Esrp2,Etv1,Etv6,Fam45a,Fat3,Fign,Gdnf,Gins2,Grin2b,Gtf2a1,Hmgb1,Hnrnpa3,Homer1,Hook3,Hs2st1,Hs3st3b1,Iffo2,Ing3,Itga6,Jade1,Kat6b,Kctd1,Klhl28,Ksr2,Lbr,Lphn3,Lpp,Lrp12,Lrp6,Lsm12,…	1.842	0.000133388	0.000720842	1.877	3.9048e-05	0.000275042	0.620263
miR-320-3p	miR-325-3p	Abhd13,Acap2,Ago2,Ago3,Ank,Ankrd12,Ap3m1,Arfgef2,Arhgap1,Arhgap5,Arl4a,Arl8b,Armcx2,Asxl2,Atg14,BC051076,Bmp2k,Cald1,Calm3,Caln1,Camta1,Caskin1,Cbln1,Ccdc117,Ccnd2,Cdc42bpa,Cdk6,Cgref1,Cmpk1,Cmtr1,Cnbp,Crkl,Cux1,D630045J12Rik,Dhx15,Dmd,Emilin2,Emx2,Erbb4,Esrrg,Eya4,Fam63b,Fat1,Fbxl17,Fbxo11,Fbxo28,Fgd4,Fkbp1a,Flrt3,Fzd8,Gdap1,Ggcx,Gm15557,Gm20390,Gnai1,Gspt1,Gulp1,Gxylt1,H3f3b,Helz,Herpud1,Hnrnpa…	1.739	0.000135213	0.000729345	1.539	0.00128209	0.00448808	0.492222
miR-33-5p	miR-330-3p	Abhd2,Adra2a,Ankrd44,Ap5m1,Apbb2,Arid5b,Asxl2,B630005N14Rik,Bcl11b,Braf,C8b,Calml4,Cdc42bpa,Cdk6,D1Ertd622e,Dcun1d1,Dennd5b,Dpp10,Ebf1,Emx2,Erbb4,Erp29,Fam84a,Fcgr2b,Gria3,Gspt1,Hipk1,Ick,Il1rapl1,Jade1,Kcna4,Kctd1,Kctd16,Klf7,Ldlrad4,Macrod2,Naa30,Ncoa2,Ndnf,Nfia,Npat,Nrg3,Onecut2,Pcdha10,Pcgf3,Pgam5,Pim3,Ppp1r9a,Prdm11,Ptgfrn,Rab8b,Rap2a,Rnf165,S1pr1,Sema3a,Sh3kbp1,Skida1,Slc30a1,Slc39a8,Smad7,…	2.312	0.000135974	0.000730736	1.895	0.00201186	0.00637382	0.738666
miR-6540-5p	miR-98-5p_let-7d-5p_let-7e-5p_let-7f-5p_let-7g-5p	0610030E20Rik,4930402H24Rik,Aak1,Abhd17c,Acvr1c,Acvr2a,Adipor2,Ago1,Ago2,Ago3,Agxt2,AI464131,AI846148,Akap6,Ankfy1,Arhgap32,Arhgef38,Arpp19,Atpaf1,B3galt1,B930041F14Rik,Bahd1,Bloc1s6,Brwd3,Bsn,C1galt1,Cacnb4,Cadm2,Cask,Cbx5,Ccnd2,Ccnt2,Ccny,Cd164,Cdk6,Chic1,Chp1,Cir1,Cnot2,Col4a1,Col4a3bp,Csnk2a1,Ctns,Cux1,Ddi2,Diap2,Dmd,Dnajc1,Dyrk2,E130308A19Rik,E2f6,E330009J07Rik,Edem1,Eea1,Elk4,Entpd7,Epha3,E…	1.624	0.000135819	0.000730736	1.788	7.95887e-06	7.54793e-05	0.532995
miR-132-3p_miR-212-3p	miR-23a-3p_miR-23b-3p	Adamts5,Adamts6,Adcy1,Ago2,Atf2,Atxn1,B3gat2,Bbx,Bicd1,Bnip2,Btaf1,Btbd7,Caprin1,Cbfa2t2,Cbll1,Ccdc171,Ccnt2,Cdc40,Cfl2,Cpeb4,Cpsf6,Crim1,Crk,Dnajc6,Dnmt3a,Dyrk2,Ero1l,Etnk1,Foxa1,Foxp2,Fubp3,Grk5,Gsk3b,Hmbox1,Hmgxb4,Hnrnpu,Isl1,Kdm7a,Lemd3,Lin28b,Maf,Map3k12,Map3k3,Mef2a,Meis1,Mepce,Mex3c,Mtf1,Nacc2,Ndrg4,Nfib,Ntrk3,Osbpl8,Pde10a,Pde7a,Prickle2,Prr14l,Pten,Rap2b,Rc3h2,Rras2,Rtf1,Runx1t1,Rybp,Sat…	2.067	0.000139778	0.000748406	2.269	1.08879e-05	9.75202e-05	0.772719
miR-19a-3p	miR-98-5p_let-7d-5p_let-7e-5p_let-7f-5p_let-7g-5p	4930402H24Rik,Abhd17c,Acer2,Adcy9,Adipor2,Adrb1,Agap1,Ago1,Ago2,Ago3,Armc8,Arpp19,Arrdc4,Atg16l1,Atxn1,Atxn1l,AW549877,B630005N14Rik,BC030336,Bcl7a,Bend4,Braf,Brwd3,Bsn,Calm1,Ccnd1,Ccnd2,Ccnt2,Cecr2,Celf1,Chic1,Cnot6l,Col4a3bp,Cpd,Cpeb3,Cpeb4,Csnk2a1,Ctdspl2,Cux1,Cyb561d1,Dcun1d2,Dcun1d3,Dlc1,Dnajb14,Dnajb9,Dnal1,Dock3,Dusp7,Dyrk2,Eea1,Eif4g2,Entpd7,Eogt,Epc2,Etnk1,Exoc5,Fam104a,Fam43a,Fam83g,Fbx…	1.635	0.000140756	0.000752255	2.046	1.05437e-07	2.23341e-06	0.603765
miR-369-3p	miR-543-3p	1810013L24Rik,Abr,Adcy1,Amd1,Ankrd40,Ankrd50,Bhlhe40,Braf,C030046E11Rik,Cand1,Capza2,Cask,Cd47,Cdh2,Cdk14,Crebrf,Cyp26b1,D1Ertd622e,Dip2c,Dnajb5,Drd1a,E2f7,Etv3,Eya1,Fgfr2,Fnip2,Gjc1,Gpc6,Heg1,Hgf,Hoxa10,Ick,Il1rapl1,Ino80d,Ireb2,Klf3,Lca5,Mex3b,Mmp14,Msi2,Nck2,Nipbl,Nr6a1,Nrn1,Onecut2,Pcdha10,Pde4d,Pik3ca,Plxnc1,Ppp2r2c,Ppp2r3a,Prox1,Prrc2c,Ptch1,Pten,Rab21,Rad21,Rai1,Rap1a,Rbm26,Rbm27,Rbms1,Rho…	2.108	0.000142952	0.000762583	2.344	2.19124e-05	0.00017094	0.798799
miR-128-3p	miR-6540-5p	1700047I17Rik2,Abhd17c,Acsl1,Acvr1c,Acvr2a,Aff3,Aff4,Agfg1,Ago2,Ago3,AI593442,Ak4,Akirin1,Arhgap32,Arl8b,Bahd1,Baz2b,Bmp3,Brwd3,Cacnb2,Casc3,Cbfb,Cbx5,Ccdc50,Ccdc6,Ccdc88a,Ccnt2,Ccny,Cdc6,Cdh11,Cdk18,Cdyl2,Chst1,Cpox,Creb1,Crebrf,Ctdsp2,Ctdspl,Ddi2,Ddx6,Dennd1b,Dhcr24,Dpy19l3,Dtna,E2f6,Ebf3,Ece1,Efnb2,Ell2,En2,Ept1,Erc2,Eya1,Eya4,Fam135b,Fam177a,Fam222b,Fam78a,Fbrsl1,Foxq1,Frmd4a,Gabra6,Gabrg3,Gl…	1.602	0.0001464	0.000777265	1.732	1.179e-05	0.000103995	0.510265
miR-148b-3p	miR-22-3p	4930523C07Rik,Arhgef12,Atp8a1,BC005537,Brwd3,Cabp7,Cand1,Cdc14a,Cdk13,Chd7,Chd9,Cnot6,Cyth3,Dpp4,Edc3,Emx2,Ep300,Erbb3,Esr1,Fbxl19,Gatad2b,Hnrnpul2,Itgb8,Jarid2,Kdm6b,Klf6,Llgl2,Lrch1,Mecp2,Mgat5,Mpped1,Ncoa1,Nfya,Nol4l,Nras,Prdm11,Pten,Ptpn1,Rcc2,Rnf44,Rtn3,Rxfp2,Sh3kbp1,Stox2,Styx,Tgfbr1,Tnrc6b,Ttyh3,Ugcg,Usp7,Wapal,Wdr82,Zbtb16,Zbtb20,Zfp618	2.581	0.000146507	0.000777265	2.336	0.000625442	0.00253496	0.898308
miR-138-5p	miR-29a-3p_miR-29b-3p_miR-29c-3p	1110002E22Rik,Acvr2a,Adamts17,Adcyap1r1,Ago1,AI118078,Akap5,Ammecr1,Ank1,Appbp2,Arfgef2,Arl5b,Arrdc3,Asxl3,AU019823,Bcl11b,Cbx6,Ccnl2,Cecr2,Clock,Col4a2,Csgalnact2,Ctdspl2,Dcun1d4,Dcx,Dennd6a,Dgkk,Diablo,Dnmt3a,Dtx4,Eif3j1,Elf2,Emb,Fam124a,Fam134c,Fam219b,Fermt2,Fign,Frmd4a,Gid4,Gk5,Gng2,Grin2b,H2afx,Has3,Hdac4,Hepacam,Ina,Jarid2,Jazf1,Josd1,Kcna2,Kctd15,Kdm5a,Kdm5c,Kdm6b,Kif26a,Klf12,Klhl25,Lamc…	1.906	0.000148465	0.000786213	1.715	0.000908761	0.00337673	0.59221
miR-15b-5p_miR-195a-5p_miR-497a-5p	miR-200c-3p	1810013L24Rik,Actr1a,Acvr2a,Adrb2,Aff4,Ago2,Ago3,Akap7,Akt3,Amotl2,Arcn1,Arhgap20,Arhgdia,Arih1,Arl3,Arl8b,Atxn1l,Avl9,Bach2,Bag5,BC030336,Bcl2,Bhlhe41,Bptf,Btrc,C030046E11Rik,Cab39,Cacna2d1,Cadm1,Cask,Caskin1,Casz1,Cbx4,Cbx5,Ccny,Ccnyl1,Cdk12,Cdk17,Cdon,Chd2,Chd9,Col4a3bp,Cops2,Cpd,Crk,Crkl,Dcaf5,Dcaf7,Dcp2,Dcun1d4,Dennd1b,Desi1,Dtna,Dusp1,Dyrk2,E2f3,Ednra,Efnb2,Eif2s1,Eif3j1,Ell2,Elmod1,Esrrg,E…	1.616	0.000151273	0.000799625	1.538	0.000628919	0.0025455	0.455218
miR-129-5p	miR-145a-5p	0610030E20Rik,Aff3,Akirin1,Bach2,Bnc2,Cacna1d,Camk2d,Casz1,Ccdc43,Cdh2,Cntn4,Cox20,CTNND1,Ddx6,Dnaaf2,Ebf1,Eif4a2,Elavl4,Ets1,Ext1,Fam189a1,Fam214a,Fndc3b,Frmpd4,Gdnf,Glcci1,Gpbp1,Hmbox1,Kdm2b,Klhl15,Klhl28,Mdga2,Med12l,Meis1,Msi2,Mypn,Naa15,Nap1l1,Nbeal1,Nfia,Nfib,Nr2c2,Nr4a2,Nufip2,Papd5,Pcbp2,Phactr1,Phf20,Phf21a,Ppl,Psd3,Ptp4a2,Pura,Rcor1,Rufy2,Scn3a,Slc25a25,Slc25a36,Snx27,Sp3,Sp4,Ssh2,Sulf2…	2.14	0.000157506	0.00082955	2.648	2.97179e-06	3.38201e-05	0.867305
miR-129-5p	miR-493-5p	Adam10,Aff3,Ahdc1,Arid1b,Barhl2,Bcl6,Bcl7a,Bnc2,Bptf,Cacna2d1,Camk2n1,Camk4,Cdh2,Cdh8,Chdh,CTNND1,Cul1,Dab2ip,Ddx3x,Dlgap2,Dmd,Dnajc13,Dnmt3a,Dtnbp1,Epha6,Esrp2,Esrrg,Etv1,Ext1,Fam63b,Fbxl22,Frmpd4,Fubp1,G3bp1,Gabpb2,Gdnf,Grin2b,Hnrnpa3,Hs3st3b1,Jade1,Kdm2b,Lphn3,Lpp,Lrp12,Maml3,Med26,Meis1,Mex3a,Myt1l,Nlgn3,Nr2c2,Paip1,Pank2,Pcbp2,Phf12,Pik3r1,Pou3f1,Ppp2r5c,Psmb4,Rims3,Rps6ka5,Runx1t1,Sbno1,Sp3…	2.14	0.000157506	0.00082955	1.838	0.00149434	0.00503667	0.684742
miR-374c-5p	miR-7a-5p_miR-7b-5p	1110032F04Rik,Arid2,Bmpr2,Braf,Capza1,Cdc73,Cggbp1,Crk,Csmd1,Ctdsp2,Eif3j1,Fam104a,Fzd5,Gm608,Grin2a,Gspt1,Gtf2a1,Hhip,Ids,Jade1,Kdm7a,Klf12,Lphn2,Map4,Mars2,Memo1,Mgat4c,Nab1,Nfib,Nova2,Nr2c1,Nucks1,Otud7a,Pax6,Pbx3,Pphln1,Rbm26,Rc3h2,Rgs7bp,Rufy2,Satb1,Shq1,Slc5a3,Ssx2ip,Strn3,Tcf4,Tmem64,Tnrc6b,Trmt13,Trp53inp2,Trpm7,Ube2d3,Ube2k,Wasf3,Wwp1,Xpo7,Zbtb38,Zc3h4	2.475	0.000159153	0.000836706	1.694	0.0217542	0.0435084	0.716666
miR-181a-5p_miR-181b-5p_miR-181c-5p	miR-98-5p_let-7d-5p_let-7e-5p_let-7f-5p_let-7g-5p	Aak1,Actr2,Acvr1c,Acvr2a,Adamts5,Adcy9,Ago2,Akap6,Ankfy1,Ankrd52,Apba1,Arhgap32,Arid3b,Arl5a,Atxn1,B630005N14Rik,Bcl6,Bend4,Braf,Btbd3,C1galt1,Cacna1d,Calm1,Cbfa2t3,Cbx5,Ccnj,Cdyl,Cecr2,Chd7,Chd9,Chic1,Cnot2,Cnot6l,Cpd,Cpeb4,D630045J12Rik,Dagla,Dcun1d3,Dhx57,Dlgap1,Dnal1,Dyrk2,E2f5,Egr3,Epc2,Epha4,Etnk1,Fam126b,Fam178a,Fign,Fignl2,Fndc3a,Fndc3b,Fnip2,Gas7,Gdpd1,Greb1l,Hand2,Hic2,Hipk2,Hlf,Hmbox1,…	1.668	0.000159949	0.000839373	1.472	0.00348587	0.00986926	0.449124
miR-27a-3p	miR-374b-5p	1810013L24Rik,A230046K03Rik,Aff4,AI593442,Apc,Arid2,Bbx,Bend4,Bicc1,Bmp3,Braf,Brwd3,Cacnb2,Cadm1,Cald1,Ccl22,Cemip,Chd7,Cpeb4,Creb1,Cttnbp2nl,Daam1,Edar,Efnb2,Eif2s2,Eya4,Fam196a,Fam222b,Fam84a,Fbxl14,Fbxo32,Fgf12,Fosb,Foxo1,Gata3,Golga1,Grin2b,Heg1,Hoxa10,Hunk,Ikzf2,Kcnn3,Kirrel,Klf3,Klhl29,Krr1,Lats1,Ldlrad4,Lphn2,Lrp6,Map2k4,Mbnl2,Med12l,Med13,Met,Mkln1,Msi2,Msn,Mstn,Mtmr12,Ncoa1,Neo1,Nfia,Nfi…	1.778	0.000160241	0.000839385	1.689	0.000690394	0.00273705	0.549813
miR-130b-3p_miR-301b-3p	miR-139-5p	Aak1,Adcy1,Aff3,Ago3,Akirin2,Ankrd13c,Arrdc3,Arx,Asxl3,Atf7ip,Atp2b2,Atxn1,Birc6,Btbd7,Canx,Ccny,Cenpo,Cpeb4,Csnk1g1,Cul3,Dcbld2,Ddx6,Dip2c,Dynll2,Enah,Fam53b,Fbxo28,Fmr1,Gclc,Heg1,Hipk2,Kbtbd8,Lcor,Lrch2,Lrp2,Maf,Mapk8,Mb21d2,Mbnl1,Mfsd6,Mier3,Mybl1,Nfia,Nfib,Nptn,Nptx1,Pde3a,Prdm15,Pura,Pvrl3,Rab30,Rc3h2,Rfx7,Rnf11,Rorb,Smad4,Socs2,Sos2,Sox5,Suv420h1,Taok1,Tcf4,Tet3,Tgif1,Tnpo1,Trove2,Tspan3,Wd…	2.239	0.000160885	0.000841241	1.839	0.00415005	0.0112766	0.707626
miR-128-3p	miR-26b-5p	Abl2,Acvr1c,Adam10,Adam19,Agpat3,Akirin1,Aldh5a1,Anks1,Arfgef1,Arhgap21,Arhgap32,Arid2,Atp11c,Baz2b,Bbx,Bmp2k,Brwd3,Ccdc6,Ccnj,Cd2ap,Cdh11,Cpeb3,Cpeb4,Creb1,Crebrf,Ctdsp2,D1Ertd622e,D630045J12Rik,Dcaf7,Dcbld2,Dcun1d1,Dennd1b,Dusp5,E2f7,Edem3,Edrf1,Eif5,Elavl2,Emx2,Erc2,Fam49b,Fign,Foxp2,Fut9,Galnt7,Gdf11,Gm608,Gnpnat1,Greb1l,Grin2b,Gsk3b,Hao1,Hapln1,Hgf,Hipk2,Hoxa5,Hoxa9,Igsf3,Ipo7,Itga5,Jag1,Kbt…	1.685	0.000161952	0.000845296	2.292	1.77744e-08	4.60546e-07	0.675595
miR-33-5p	miR-369-3p	Ankrd44,Apbb2,Braf,C030046E11Rik,Cand1,Crebrf,Crk,Cul5,D1Ertd622e,Desi1,Ebf1,Eif2s2,Foxc1,Ick,Il1rapl1,Iqsec2,Jade1,Klf7,Meis1,Metrnl,Mmp16,Ncoa2,Ncoa3,Nfia,Nhlh2,Nova1,Nrn1,Ntn1,Onecut2,Pcdha10,Pcgf3,Phactr2,Pld5,Ppp1r9a,Prdm11,Qk,Rgs7bp,Rims2,Rora,Scyl2,Sema3a,Ski,Slc6a5,Slitrk3,Smarca5,Srebf1,Tcf4,Trim2,Ubn2,Zbtb46,Zcchc14,Zfhx4,Zfp281,Zfpm2,Zswim6	2.639	0.000164757	0.000858392	2.006	0.00408879	0.0111835	0.833271
miR-140-3p	miR-34a-5p_miR-34c-5p	Adam10,Ankrd52,Atxn7l3,Bend4,Brpf3,Cenpo,Cers6,Clock,Crkl,Daam1,Dlgap2,E2f3,Elmsan1,Ephb2,Ergic1,Hnrnpa1,Hoxa10,Kctd16,Kdm2a,Met,Mex3c,Mllt3,Nampt,Nav3,Ndst1,Notch1,Otud7a,Phf20l1,Plekhg3,Ppargc1b,Ppp1r10,Ppp2r3a,Prkd1,Ptprm,Rab21,Rai14,Ralgps2,Rnf165,Rnf34,Rnf44,Rras2,Satb1,Satb2,Sdhc,Shank3,Slc27a4,Slc30a3,Sox12,Speg,Spop,Stk35,Syvn1,Ten1,Zbtb20,Zfhx4,Zmym4	2.533	0.000166025	0.000863448	1.719	0.0205002	0.0415256	0.735574
miR-129-5p	miR-344d-3p_miR-410-3p	Actn1,Actn4,Acvr1c,Adam10,AF529169,Akirin1,Arid1b,Atp8b2,Bend4,Bmpr2,Cacna2d4,Camk2n1,Cbx4,Cdc42ep3,Cdk13,Chd7,Chic2,Cox20,CTNND1,Dnmt3a,Elavl4,Ets1,Etv6,Foxp2,Gabpb2,Golph3,Gpr160,Grin2b,Gtf2a1,Hivep1,Hmgb1,Hook3,Hs2st1,Igsf3,Jade1,Kdm2a,Kpna6,Ksr2,Larp1,Lrp6,Lrrc40,Man1a,Map3k12,Matr3,Mfap3l,Myt1l,Naa15,Nfib,Pcbp2,Pmepa1,Prdm11,Pura,Rab21,Rcor1,Rora,Six6,Snx27,Sp3,Sp4,Srpk2,Stox2,Sulf2,Tbc1d15,…	2.224	0.000170017	0.000882626	1.967	0.00102274	0.00371462	0.737908
miR-374c-5p	miR-493-5p	1110032F04Rik,9530068E07Rik,Adam10,Adcy1,Adnp,Agfg1,Ahdc1,Ankrd28,Ankrd50,Arhgap5,Asxl2,Atad2,Bace1,Bcl6,Bptf,Brd7,Btaf1,Camk2n1,Casc4,Cdc73,Cdh2,Crebbp,Crk,Cux1,Cyfip1,Cyfip2,Ddx3x,Dgki,Dimt1,Dip2c,Dmd,Dock9,Dyrk4,Etv1,Eya4,Fermt2,Filip1l,Fnip1,Fzd4,Fzd5,Gabrb1,Gas1,Golga1,Gosr2,Gpm6a,Gria4,Grin2a,Hhip,Inhba,Jade1,Klf3,Lphn2,Lphn3,Marcks,Meis1,Memo1,Mex3a,Mllt10,Mrps25,Mtdh,Nab1,Nipa2,Nr2c2,Ntrk…	1.873	0.000170426	0.000883173	2.042	3.17646e-05	0.000230452	0.670736
miR-330-3p	miR-374c-5p	9530068E07Rik,A1cf,Acbd3,Ammecr1l,Apbb2,Apc,Arl3,Asxl2,Bcl6,Bmpr2,Braf,Calm1,Capza1,Cd47,Cdyl2,Cggbp1,Cnbp,Crebbp,Crispld1,Ctdspl2,D1Ertd622e,Dock9,Dpy19l1,Ebf1,Eif3j1,Ereg,Fchsd2,Fntb,Fzd5,Gabrb1,Gm20390,Gpm6a,Gspt1,Gtf2a1,Hnrnpd,Hrk,Ick,Il1rapl1,Inhba,Insig2,Ipcef1,Ireb2,Jade1,Kctd1,Klf7,Lcor,Maf,Mal2,Mef2a,Memo1,Mllt10,Msl2,Mtdh,Myh10,Mylk4,Ncoa2,Nfia,Otud7a,Pcdh11x,Pcdha10,Pcgf5,Pde4b,Phc3,Ph…	1.884	0.000172547	0.00089257	1.561	0.00684811	0.0168903	0.539362
miR-144-3p	miR-7a-5p_miR-7b-5p	Abi2,Ankrd12,Aplp2,Arid2,Atp2b2,Atxn1,Atxn7,Becn1,Bzw1,Capza1,Ccnt2,Crebrf,Cyth3,Eif3j1,Elfn2,Enah,Erbb4,Esrrg,Fam126b,Fam168a,Flrt2,Galnt3,Glg1,Gltscr1,Gmpr,Grin2a,Gspt1,Hcfc2,Hs2st1,Klf12,Ksr1,Mafk,Map3k9,Med12l,Megf9,Nfib,Otud7a,Pappa,Pbx3,Pde4a,Pde4d,Pim1,Plag1,Pphln1,Ptgfrn,Purb,Rc3h2,Rfx7,Rreb1,Rsbn1l,Sema6d,Shank2,Six4,Slc4a4,Smarca4,Socs2,Socs7,Spata2,Ssx2ip,Strn3,Tcf4,Tet1,Tfrc,Tnrc6a,Tn…	2.163	0.000177194	0.00091335	2.001	0.000735089	0.00287885	0.732572
miR-153-3p	miR-31-5p	Adam10,Apbb2,Atp8a1,Bach2,Bend4,Ccnt1,Clcn3,Ddi2,Dlgap2,Dmd,Dpysl5,Elavl2,Fem1c,Fign,Fxr1,Fzd3,Glcci1,Grik3,Jarid2,Klf13,Klf3,Kremen1,Map4k5,Naa15,Naa50,Ncoa2,Nek9,Nufip2,Pcdh8,Pcdha10,Plxna4,Pou2f1,Ppp3ca,Ptpn14,Rasa1,Rcor1,Ret,Sertad2,Slc1a2,Smim13,Ss18,Ssbp3,Stau2,Swt1,Syde2,Taf4a,Tceb1,Tesk2,Tmem168,Tnik,Ube2k,Ubn2,Usp28,Xylt1,Zbtb20,Zbtb21,Zbtb34,Zc3h12c,Zfp704	2.433	0.000181161	0.000932146	2.755	3.98458e-05	0.000278561	0.951271
miR-130b-3p_miR-301b-3p	miR-155-5p	2310035C23Rik,Aak1,Acbd3,Acvr1,Acvr2a,Ago2,Ago3,Brwd3,Camta1,Cdc73,Cds1,Creb1,D1Ertd622e,Daam1,Dcun1d3,E2f2,Emx2,Enah,Fam84a,Fosl2,Fubp1,G3bp2,Gatad2b,Heca,Hivep2,Jade1,Jarid2,Kcna4,Kdm2a,Klf3,Lcor,Lrp1b,Lrp6,Mafb,Map3k14,Mctp1,Mier3,Myb,Mybl1,Myo10,N4bp1,Nbeal1,Nfia,Nfib,Nova1,Nr3c2,Nrp1,Pea15a,Peli1,Ptchd4,Pura,Rab30,Rccd1,S1pr1,Smad2,Smad5,Socs6,Sp1,Spred1,Spty2d1,Tcf4,Trim2,Trp53inp1,Trps1,Ub…	2.204	0.000184718	0.000946471	1.791	0.0048388	0.0128474	0.686524
miR-124-3p	miR-323-3p	4930402H24Rik,Adipor2,Ago1,Ago2,Anxa7,Arhgef37,Bcl2l11,Camta1,Casc4,Ccdc177,Ccnd2,Chuk,Clock,Creb1,Dctn4,Efnb1,Elk3,Elmsan1,Eml5,Enah,Enox1,Etv3,Fam114a1,Fam204a,Fbrsl1,Flrt3,Fmr1,Fubp1,Fzd5,G3bp2,Galnt1,Gatad2b,Glce,Gnai1,Gnaq,Hipk1,Hipk3,Ikzf2,Irf2bpl,Kcng3,Kpna4,Lmo3,Lysmd3,Map3k2,Map3k3,Mb21d2,Med12l,Mitf,Mob1b,Mphosph9,Mpp6,Mtpn,Mylip,Ndfip1,Ndst1,Nfia,Nfix,Nol4,Nras,Nrg1,Onecut2,Onecut3,Osb…	1.827	0.000186735	0.000954061	1.674	0.00229753	0.00707044	0.558946
miR-19a-3p	miR-330-3p	Abhd17c,Acbd3,Acbd5,Adcy9,Ago1,Appl1,Arid5b,Arrdc3,Asb7,Asxl2,Asxl3,Atp11a,Atp2b2,B4galt5,B630005N14Rik,BC030336,Bmpr2,Braf,Bsn,Btg1,Calm1,Caprin1,Car8,Cdc42bpa,Celf1,Cep170,Cnot6,Col4a3bp,Crebl2,Ctdspl2,D1Ertd622e,Dag1,Dcp2,Dennd6a,Dhx40,Dicer1,Dlg5,Dlx1,Dnal1,Dpysl5,Ebf1,Ebf2,Elavl1,Elavl2,Emx2,Entpd7,Ephb3,Eps8l1,Erbb4,Ereg,Esr1,Etnk1,Fam114a1,Foxp2,Fras1,Frk,Gatad2b,Grb10,Gskip,Gtf2a1,Gtf2h1,…	1.65	0.000187667	0.000957134	2.138	9.54522e-08	2.06718e-06	0.630323
miR-217-5p	miR-448-3p	Acot13,Acvr2a,Ago2,Appbp2,Arhgef4,Arid2,Atp11c,B3gat2,Bach2,Camk2a,Cdyl2,Dars,Dcp2,Etv1,Fli1,Fzd7,Gpm6a,Hnrnpa2b1,Homer1,Hs3st5,Iffo2,Kcnh5,Kctd9,Kdm7a,Kif2a,Klf12,Kpna4,Kras,Lhx1,Lrrc57,Mtf2,Naa15,Nfia,Npas3,Pcdh8,Plekhm1,Pou3f3,Prlr,Prox1,Rab3gap1,Rabl3,Rad51d,Rap2c,Rest,Satb1,Scaf8,Sema3a,Senp7,Sh3bp4,Sirt1,Slc4a4,Stt3a,Suv420h1,Tacc1,Tceb1,Tlr4,Tmsb4x,Tmub2,Ubl3,Usp15,Yaf2,Zbtb20,Zc3h15	2.433	0.000188338	0.000958874	2.345	0.000191035	0.00100069	0.870705
miR-148b-3p	miR-374b-5p	2310035C23Rik,Adam10,Ahdc1,Arhgap5,Arhgef12,Atp6ap2,Atxn1,Barhl2,Bbx,Bicc1,Brwd3,Cacnb2,Cadm1,Cand1,Cdh20,Chd7,Cnot6,Cntn4,Cpeb4,Cttnbp2nl,Cyth3,Dmxl1,Dyrk1a,Edc3,Efnb2,Elavl4,Epha4,Esrrg,Fmr1,Fosb,Gadd45a,Gpm6a,Hivep1,Hlf,Ing2,Inhbb,Llgl2,Lrch1,Ltbp1,Mecp2,Med12l,Met,Mex3c,Mgat4a,Mpp2,Msi2,Mtmr12,Ncoa1,Ndst1,Nfix,Nog,Nova1,Ostf1,Pappa,Pdk4,Phactr2,Pou4f2,Ppargc1a,Ppp6r1,Prdm11,Pten,Pura,Qk,Rab35…	2.098	0.000191667	0.000974112	2.08	0.000208653	0.00107742	0.736676
miR-323-3p	miR-374b-5p	4930402H24Rik,9930021J03Rik,Adam10,Adnp,C030046E11Rik,Cand1,Cdc42bpb,Chrm2,Cpeb4,Creb1,Csmd1,Cyth3,Dcun1d1,Ddx31,Dip2c,Dnajc6,Dnmt3a,Etv3,Fmr1,Fnip1,Fut9,Fzd5,Glis3,Ikzf2,Ing2,Klf3,Lca5,Lmo7,Mapk6,Med12l,Mmp14,Myt1l,Ndst1,Nfia,Nfix,Nfyb,Nln,Nppc,Nr4a2,Nrg1,Onecut2,Pappa2,Parp8,Pde4b,Pde4d,Pikfyve,Pkn2,Pld5,Pou4f2,Prdm11,Rap1b,Rbm27,Rc3h2,Rfx3,Rnf11,Rnf214,Rora,Rps6ka3,Sept7,Sertad2,Setd2,Ski,Slc6…	2.131	0.000193488	0.000981649	2.664	2.94869e-06	3.36894e-05	0.86821
miR-326-3p_miR-330-5p	miR-344d-3p_miR-410-3p	4921524J17Rik,Add2,Agfg2,Atp8b2,Bhlhe40,Bsdc1,Capn12,Cd47,Cops7b,Dbx1,Dgkg,Dgki,Ets1,Etv6,Fbrs,Fbxl14,Fbxl20,Fgf12,Fgf18,Fzd5,Grin2b,Hs2st1,Klf3,Larp1,Mafg,Mstn,Ndst1,Ntn1,Ormdl2,Pak4,Pde3a,Pdzd2,Plxna2,Ppargc1b,Ppp1r3f,Rab21,Rcor1,Sh3pxd2a,Slc6a5,Ssh1,Stau2,Syt2,Tcf4,Tmem126a,Tmem184a,Ube2w,Vamp2,Vti1a,Whrn,Wnt9b,Zbtb20,Zfp609	2.672	0.000195539	0.000990323	1.957	0.00699178	0.0171219	0.82712
miR-344d-3p_miR-410-3p	miR-448-3p	Abhd13,Actn4,Acvr1c,Adam10,AI593442,Apbb2,Appbp2,Arid2,Atp11a,Bend4,Cdk19,Cep97,Chd7,Cpsf6,D16Ertd472e,D1Ertd622e,Dact1,Dcaf5,Dcc,Dgkg,Dock9,Dtna,Fbxl14,Fbxo33,Gdf6,Glce,Hook3,Igf1r,Ipo7,Iqck,Jade1,Kdm7a,Klf12,Klf3,Mapre2,Mtdh,Naa15,Nampt,Nrg3,Ntrk3,Otx2,Pak4,Papd7,Pappa,Paxbp1,Pcdh8,Ppp1r12b,Prdm11,Prkar2b,Pura,Rab21,Rapgef2,Rcor1,Rgcc,Rgs17,Rnft1,Rorb,Rtn4rl1,Sorl1,Sp3,Sp4,Strn,Stt3a,Tceal1,Tcf…	2.176	0.00019915	0.00100685	2.656	8.46456e-06	7.89844e-05	0.877155
miR-33-5p	miR-377-3p	Cacna1c,Camta1,Cand1,Cdk6,Cpeb4,Crk,Dlgap2,Esco1,Ets1,Gpr135,Gria3,H3f3a,Hcn1,Hnrnpa2b1,Il1rapl1,Kcnq1,Kcnq5,Kctd16,Klf7,Kpna4,Mmp16,Msr1,Msrb3,Naa15,Nrip1,Pdgfra,Pdzd8,Ppp1r9a,Reep1,Rfx3,Rfx7,Rgma,Rnf115,Rnf165,Rpgrip1l,S1pr1,Skida1,Srebf1,Syncrip,Tanc2,Tnks,Trpm3,Ttll7,Ubn2,Zc3h12c,Zfp36l1,Zfp516	2.891	0.000206952	0.00104448	1.817	0.0207964	0.0419552	0.829395
miR-135a-5p_miR-135b-5p	miR-186-5p	Ago2,Ahcyl1,Arhgap11a,Arih1,Atp2b4,Bace1,Bach1,Bbx,BC030336,Bmpr1a,Bmpr2,Cacna1e,Cacng2,Ccnd2,Ccnt2,Cdc73,Cdkl1,Cep170,Cntnap1,Cramp1l,Csnk1a1,Cux1,Dcx,Ddx3x,Diras2,Etv3,Exoc5,Ext1,Fam78b,Frmd4a,Gabpb1,Gabrb1,Gja1,Gria3,Grin2b,Helz,Hnrnpu,Kcnb2,Kcnj3,Lingo2,Lpgat1,Lrrn1,Mat2a,Mob3b,Msrb3,Mturn,Myt1l,Naa15,Ncoa2,Ndufb9,Nr3c2,Nrg1,Nrp1,Nucks1,Nup153,Nxph1,Osbpl8,Pak7,Pogk,Ppp1cc,Psd3,Pura,Qk,Rbfox2…	2.029	0.000213454	0.00107542	1.591	0.0102398	0.023429	0.585953
miR-340-5p	miR-374c-5p	Ago2,Ankib1,Ankrd28,Arhgap5,Arhgef26,Arid2,Arpp19,Atp13a3,Bcl2l2,Bmp2k,Btaf1,C030046E11Rik,Calm1,Capza1,Cask,Ccne2,Cd47,Cdc42bpg,Cdc73,Cdk17,Chic2,Clcn3,Cpeb3,Crebbp,Cux1,D15Ertd621e,D1Ertd622e,Dcaf5,Dmd,Dock9,Dtnb,Eif3a,Eif3j1,En2,Ern1,Etv1,Fam134b,Fbxl16,Fchsd2,Fgd6,Fign,Fnip2,Gabpa,Gabrb1,Gas1,Gas7,Gm17296,Gm608,Golga1,Gopc,Gpm6a,Gprc5b,Gria4,Gtf2a1,Hhip,Hmgn5,Homer1,Hook3,Hrk,Hsph1,Ing3,Irs1,…	1.662	0.000213941	0.00107601	1.68	0.000231129	0.00117467	0.513408
miR-135a-5p_miR-135b-5p	miR-23a-3p_miR-23b-3p	Adcy1,Adra2a,Agap1,Ago2,Ago3,Ano4,Arel1,Arhgef7,Asap1,Atxn1,Bbx,Bcl9l,Btaf1,Cadm3,Cblb,Ccdc171,Ccnt2,Chsy1,Clcn3,Cldn12,Cpd,Cramp1l,Csnk1g1,Cux1,Dip2c,Diras2,Dlg2,Dlgap2,Dpf1,Dusp5,Ebf1,Elk3,Elovl6,Erbb4,Exoc5,Eya1,Fli1,Fut9,Gbp7,Ggnbp2,Gja1,Gpr21,Grk5,Gsk3b,Helz,Hif1an,Hipk3,Hnrnpu,Igf2bp2,Ints2,Jade1,Kcnb1,Kdm7a,Klf3,Klhl15,Klhl28,Kpna3,Kpna4,Ldb2,Lpgat1,Mapre2,Mat2a,Mef2a,Mfhas1,Mphosph9,Msl2,…	1.817	0.00021687	0.00108885	1.639	0.00145088	0.00491875	0.545637
miR-29a-3p_miR-29b-3p_miR-29c-3p	miR-495-3p	1810013L24Rik,2210018M11Rik,Actn2,AF529169,Ago3,AI593442,Ankrd13c,Ap1g1,Ap4e1,Apc,Appbp2,Asxl3,Atrn,Bcl11b,Brwd3,Calm3,Camk1d,Camk2g,Cbx5,Ccnt2,Cdk6,Cep85l,Cep97,Chic2,Chsy1,Clcn5,Clock,Clpx,Cnr1,Cops7b,D430041D05Rik,Dclre1b,Ddx3x,Dedd,Dennd1b,Dlgap2,Dnmt3a,Drp2,Elavl4,Entpd7,Fam126b,Fbxo42,Fer,Foxo3,Frmd4a,Fyn,Glis3,Golga7,Grin2b,Gtpbp2,Hcn1,Hip1,Hmgcr,Hnrnpf,Htr1b,Igf1,Ireb2,Itga6,Josd1,Kcnh5,K…	1.77	0.00021859	0.0010937	1.605	0.00200388	0.00635548	0.522052
miR-130b-3p_miR-301b-3p	miR-323-3p	Ago1,Ago2,Ago4,Ankrd28,Appl1,Arhgef37,Arx,Atp11a,Bcl2l11,Camta1,Chrm2,Clock,Cntnap5a,Cpeb4,Creb1,Csmd1,Dip2c,Elk3,Enah,Fam13a,Fam196b,Fmr1,Fubp1,Fut9,G3bp2,Gatad2b,Gfod1,Gja1,Hipk3,Hnrnpd,Kalrn,Klf3,Kmt2c,Lcor,Lmln,Lrp12,Lysmd3,Map4k4,Mb21d2,Med12l,Mphosph9,Mpp6,Myt1l,Naa30,Nfia,Nol4,Pde4b,Phf12,Phf20,Prpf40a,Ptbp2,Rab5b,Rc3h2,Rnf11,Rnf145,Runx1t1,Sall3,Sbno1,Scn3a,Slain1,Slc6a5,Smad2,Smad5,Snx27…	2.11	0.000220372	0.00110072	2.035	0.000526422	0.00224658	0.728592
miR-155-5p	miR-15b-5p_miR-195a-5p_miR-497a-5p	Acvr2a,Ago2,Ago3,Atxn1l,Bdnf,Cab39,Cacna2d1,Cacul1,Ccne1,Cdon,Cpd,Crebrf,D15Ertd621e,Dync1i1,Dyrk2,Ell2,En2,Enah,Entpd7,Etv3,Fam135a,Fbxo33,Fgf7,Fgf9,Fosl2,Fubp1,Gsk3b,Hif1a,Jarid2,Kbtbd2,Kcna1,Kcnh7,Kpna1,Kpna4,Lcor,Leprel1,Lrp1b,Lrp6,Map3k2,Mlycd,Mob4,Myb,Mybl1,Myo10,N4bp1,Nbeal1,Nufip2,Pam,Pcdh17,Pcdh9,Plag1,Pou2f1,Ppig,Pskh1,Pura,Rab11fip2,Rab30,Rab34,Rapgef2,Rasef,Rgp1,Rictor,Rnf111,Rora,Rps…	2.066	0.000223586	0.00111486	1.882	0.000548042	0.00228837	0.678975
miR-138-5p	miR-27a-3p	Acvr2a,Adamtsl3,Aff3,AI118078,Ank1,Appbp2,Arhgap32,Arl4c,Atp11c,Btg1,Cadm1,Ccdc85c,Cd2ap,Chd6,Cit,Clock,Cpeb4,Creb1,Dcun1d4,Dcx,Dennd6a,Dtx4,E130309F12Rik,Eid1,En2,Fam134c,Fam222b,Fam84a,Fbxo10,Fbxo46,Fign,Foxp4,Fstl4,Galnt16,Gatad2a,Gm20431,Gpatch2l,Grin2b,H3f3b,Hipk3,Iglon5,Jazf1,Jmjd1c,Josd1,Kcnj3,Kif21b,Klf12,Kmt2c,Kpna3,Lcor,Limk1,Lzts3,Map2k7,Mapk10,Marcks,Mbtd1,Mier2,Mier3,Msi1,Myef2,Naa15…	1.833	0.000227742	0.00113169	1.733	0.000425586	0.00191778	0.577904
miR-19a-3p	miR-1a-3p	Abca1,Abcb7,Acer2,Ago1,Ankib1,Ankrd29,Arfip1,Arhgap21,Arrdc3,Asxl3,Atf2,Atxn1l,AW549877,Bcl7a,Blcap,Bnc2,Braf,Bsn,Btaf1,Calm1,Caprin1,Car8,Cbx6,Ccnd1,Ccnd2,Chsy1,Clock,Cltc,Crebl2,Daam1,Dcp2,Ddx3x,Dgke,Dlg1,Efnb2,Emx2,Entpd7,Fam168a,Fam69a,Fam73b,Fndc3a,Fndc3b,Fosb,Foxf2,Foxp1,Fras1,G3bp2,Gja1,Glcci1,Glis2,Gnaq,Grk6,Hdac4,Hecw2,Hipk3,Hnrnpu,Hoxb4,Igf1,Il1rapl1,Inhba,Jarid2,Kalrn,Kcnf1,Kcnj2,Klf13…	1.701	0.000233132	0.00115649	1.824	5.67675e-05	0.000368544	0.566124
miR-340-5p	miR-433-3p	Actr3,Ago3,Ap3b1,Arid1b,Avpr1a,B3galt2,Baz1a,C030046E11Rik,Ccdc47,Cdk17,Cep97,Chl1,Clcn3,Cltc,Cnot6,Creb1,Cul5,Cux1,Cycs,D15Ertd621e,Dnajc18,Epha7,Epn2,Fam19a1,Fbxl17,Fgf7,Foxo6,Gabpa,Gpm6a,Hdlbp,Hecw2,Hif1a,Hipk2,Hnrnpu,Hoxa1,Hpd,Hs3st3b1,Ipo7,Kcna4,Kcng3,Kcnh7,Ldlrad4,Lphn2,Magi3,Mal2,Mex3a,Mib1,Ncoa2,Nsd1,Nucks1,Paip1,Pcbp2,Pdp2,Phldb2,Plagl2,Prpf38b,Ptchd4,Pum2,Ranbp1,Rap1a,Rc3h2,Rfx7,Rmnd5a,…	2.01	0.00023578	0.00116763	1.985	0.000790698	0.00304729	0.691877
miR-106a-5p_miR-17-5p_miR-20a-5p_miR-20b-5p_miR-93-5p	miR-155-5p	2510009E07Rik,Aak1,Ago2,Ago3,Ap3d1,Arid4a,Atxn1l,Bnc2,Cacul1,Camta1,Cd274,Cd99l2,Creb1,Crebrf,Csnk1a1,Cyb561d1,D1Ertd622e,Dcun1d3,Dyrk2,E2f2,Elavl2,Emx2,Fam168a,Fgf12,Fosl2,Gatad2b,Heca,Hif1a,Irf2bp2,Kdm2a,Kif26b,Klf3,Kpna4,Lcor,Map3k14,Map3k2,Midn,Mier3,Myo1d,Nfib,Nufip2,Papola,Pkn2,Plag1,Plekhm1,Pura,Rab30,Rapgef2,Rbm47,Rcor1,Reps2,Rest,Rora,Rps6ka3,Rps6ka5,Rs1,Rsrp1,Rufy2,S1pr1,Sall1,Sass6,Sat…	1.98	0.000244337	0.0012059	1.924	0.000744993	0.00289808	0.668752
miR-140-3p	miR-7a-5p_miR-7b-5p	4933426M11Rik,Ankrd12,Aplp2,Arih1,Arrb1,Atf7,Bahd1,Bmpr2,Ccdc89,Crk,Csnk2a1,Egr3,Enah,Erbb4,Ezh1,Fam19a1,G3bp2,Gm7120,Gmpr,Hells,Hhip,Hnrnpul2,Igf2bp2,Ipo7,Kdm7a,Lingo1,Lphn2,Lrrc58,Lrrc59,Lrrc71,Mafg,Mob2,Nab1,Nova2,Nr4a3,Otud7a,Pgm3,Plec,Prkcb,Rc3h2,Rfx7,Rras2,Satb1,Shank3,Slirp,Smg1,Tcf4,Tnrc6a,Zbtb20	2.666	0.0002455	0.00120958	2.294	0.00130992	0.00456056	0.905438
miR-129-5p	miR-194-5p	Amd1,Amd2,Btbd7,Cadm1,Cdh2,Ctdspl2,Daam1,Ddx6,Dmd,Dnmt3a,Dusp10,Efnb2,Erbb4,Fam160b1,Fam63b,Fbxw7,Fign,Fmr1,Fryl,Gdf11,Glcci1,Gm9887,Hook3,Kdm2b,Klf7,Kmt2c,Lrrc4c,Matr3,Mex3a,Msi2,Nrn1,Otud7a,Pan3,Phf21a,Pmepa1,Rcor1,Rnf11,Rsbn1l,Satb1,Sephs1,Socs2,Sox6,Ssh2,Stox2,Tbc1d30,Tnpo1,Tox,Tra2b,Ubn2,Zbtb10,Zbtb20,Zbtb7a,Zfhx4,Zfp395,Zfp516	2.478	0.000249656	0.00122589	2.243	0.000987692	0.00361448	0.857633
miR-128-3p	miR-145a-5p	Abhd17b,Abhd17c,Acvr2a,Adam19,Aff3,Agpat3,Akirin1,Ano6,Arhgap12,Arhgap21,BC030336,Bicc1,Bmp3,Brwd3,Cabp1,Cacnb2,Camk1d,Cbfb,Cited2,Clcn3,Cpeb4,Crkl,Ddx6,Ebf3,Ece1,Elmo1,Ept1,Erp44,Fam104a,Fam126a,Fbln2,Fbxl14,Fgf14,Foxo1,Fzd7,Gorasp1,Gosr2,Gpr126,Hipk3,Hoxa5,Hoxa9,Ikzf2,Ikzf3,Irs1,Kcnn3,Kdm7a,Klf4,Larp4,Ldlrad3,Lox,Lrrc58,Mbtd1,Mdfi,Med12l,Med13,Mfsd2a,Mier3,Msi2,Naa15,Naa50,Nav3,Nbeal1,Nfia,Nfib…	1.801	0.000250598	0.00122844	1.703	0.00091554	0.00339323	0.560367
miR-26b-5p	miR-493-5p	Abr,Adam10,Adam23,Ankrd52,Arfgef1,Atad2b,B4galt4,Bbx,Bcl6,Bhlhe41,Btg1,Camkk2,Carm1,Cdc73,Cdh11,Cdh2,Cdk8,Cebpg,Cmtm4,Cnnm2,Col11a1,Creb1,Crebbp,Ctnnd2,Dcun1d1,Ddx3x,Dlgap2,Dmd,Dnmt3a,Epha7,Esrrg,Etf1,Etv3,Ext1,Fam178a,Fam49b,Fat1,Fbxl19,Fgf9,Fnip1,Fut9,Gpc4,Grb10,Grin2a,Grin2b,Helz,Hipk1,Inhba,Ipo7,Irx2,Kazn,Kcnb2,Kdm6a,Klf4,Larp4,Lingo1,Lpp,Lrp12,Map1a,Map1b,Map3k1,Map3k2,Mark1,Med13l,Memo1,Mfs…	1.766	0.000252042	0.00123343	2.089	6.13157e-06	6.01143e-05	0.652701
miR-128-3p	miR-374c-5p	1200014J11Rik,Adam10,Agfg1,Ago2,Ammecr1l,Aqp11,Arid2,Arid4b,Bmp2k,Capza1,Cbx5,Ccny,Cdk17,Cdyl2,Cep135,Clcn3,Clic4,Cnr1,Cpeb3,Crkl,Ctdsp2,D15Ertd621e,D1Ertd622e,Dcbld2,Dgki,Ece1,Elovl6,En2,Eya4,Fam104a,Fgd6,Fign,Foxo1,Frmd4a,Gm608,Gosr2,Gpr174,Greb1l,Gria1,Gria4,Gsk3b,Gspt1,Gtf2a1,Hao1,Heg1,Hgf,Hipk3,Ikzf2,Ino80d,Irs1,Kcnj3,Kctd4,Kdm7a,Klf3,Kpna6,Lcor,Limk1,Ltbp1,Mal2,Maneal,Map2k4,Map3k12,Marcks,…	1.727	0.000256583	0.00125354	1.777	0.000179645	0.000953069	0.560656
miR-135a-5p_miR-135b-5p	miR-374b-5p	A230046K03Rik,Abce1,Adcy1,Adcyap1,Adnp,Arcn1,Atxn1,Bace1,Bbx,Bmper,C030046E11Rik,Cd47,Cdc73,Cdyl2,Cep170,Csmd1,Desi1,Dip2c,Efnb2,Etv3,Fam78b,Fkbp1a,Foxo1,Fut9,Gata3,Gramd4,Grin2b,Hoxa10,Hoxb2,Ick,Igsf10,Inhba,Iqsec2,Kansl1l,Kcnb2,Kcnn3,Klf3,Klf8,Map2k4,Mapre2,Mat2a,Med13,Mpi,Mtmr12,Myt1l,Ncoa1,Ncoa2,Nrg1,Nxph1,Onecut2,Pde7b,Peli1,Ppp2r5c,Prima1,Prrc2c,Psmb4,Ptchd4,Pura,Qk,Rcor1,Rora,Rorb,Rufy2,Sc…	1.953	0.000257719	0.00125698	1.491	0.0214342	0.0429869	0.534407
miR-106a-5p_miR-17-5p_miR-20a-5p_miR-20b-5p_miR-93-5p	miR-29a-3p_miR-29b-3p_miR-29c-3p	1810013L24Rik,2210018M11Rik,Abi1,Adamts5,Aff4,Ago1,Ago2,Ago3,Akt3,Ankrd13c,Ankrd52,Apcdd1,Arl4a,Armc8,Asxl3,Atxn1,Atxn1l,B630005N14Rik,Bahd1,Bcl11b,Bcl2l2,Btbd7,Camta1,Ccnd2,Ccnj,Ccnt2,Ccser2,Cep97,Clock,Cmpk1,Cnot6,Col19a1,Col4a3,Col4a4,Creb5,Ctdspl2,Dedd,Dennd5b,Dgkh,Dip2c,Dlgap2,Dpp3,Dpysl2,Dpysl5,Dusp2,Erc1,Fam126b,Fam134c,Fam219b,Fgd4,Fign,Fmn1,Foxj2,Foxp1,Frmd4a,Fyn,Gab1,Gan,Gid4,Glis3,Grin…	1.583	0.000258159	0.00125701	1.652	7.73585e-05	0.000471627	0.480654
miR-125a-5p_miR-351-5p	miR-128-3p	4632428N05Rik,Abcc5,Acvr1c,Acvr2a,Adcy6,Agap1,Ago2,Amer2,Ano6,Bmf,Brpf3,Btg2,Cacng2,Car12,Cbfb,Ccdc85c,Ccnj,Cd34,Cdh5,Chtf8,Clic4,Cpeb3,Cpeb4,Creb1,Ctdsp2,Diras1,Dll4,Dnajb1,Dtx4,E2f3,Ece1,Elovl6,Fam126b,Fam134c,Fam135b,Fam65b,Fga,Foxn3,Fzd7,Galnt7,Gdf11,Gdf2,Gosr2,Greb1l,Hapln1,Hcn4,Hipk2,Hipk3,Ikzf3,Ikzf4,Ino80d,Irf4,Kcna1,Kcnc2,Kcnk10,Klf3,Kpna6,Lbh,Lcor,Lif,Lifr,Lin28a,Lrrc10b,Map2k7,Mapre2,M…	1.725	0.000262424	0.00127563	1.601	0.00110451	0.00395227	0.507928
miR-1a-3p	miR-222-3p	Ankib1,Arf4,Arhgap32,Arrdc3,Braf,Camk1d,Cd2ap,Chsy1,Dgke,Dlg2,Eml6,Emx2,Ets1,Fndc3a,Fnip2,Foxp1,Frs2,Gja1,Hipk3,Hnrnpa3,Il1rapl1,Lcor,Meis1,Mgat4a,Mon2,Mterfd3,Nfatc3,Osbpl7,Pafah1b1,Pdgfa,Pdik1l,Phc2,Prkacb,Rfx3,Rnf165,Rsbn1l,Sec62,Sema6d,Slc16a12,Slc30a6,Spats2l,Swt1,Tcf7l2,Thrb,Timp3,Tmcc1,Trps1,Vezf1,Vgll4,Vkorc1l1,Wnk3,Zfhx3,Zfp326,Zfp36l2,Zyx	2.47	0.00026462	0.00128416	2.149	0.00159629	0.00530633	0.83461
miR-101b-3p	miR-340-5p	1190002N15Rik,Abca1,Abcc5,Abhd17c,Acvr1c,Ago3,Alcam,Aldh1a3,Ammecr1,Ankrd28,Appbp2,Arhgap5,Arid2,Arrdc3,Atp1b1,Atp1b2,Bbx,Bmp2k,Camta1,Ccdc50,Ccng2,Cdc14a,Cdk17,Cmtm6,Creb1,Crebbp,Cux1,D15Ertd621e,Dcc,Dlc1,Dmd,Dnmt3a,Dock3,Dyrk2,Eif5a2,Eif5b,Elavl2,Emp1,Emp2,Enah,Epha7,Epn2,Etv1,Exoc5,Fbxl3,Fign,Flrt2,Fzd9,Gabrb1,Galnt18,Galnt3,Gm608,Gnpda2,Gria4,Herpud1,Hipk1,Hnrnpa2b1,Hnrnpa3,Hnrnph3,Hnrnpu,Hom…	1.582	0.000265786	0.0012857	1.6	0.000134693	0.000737505	0.464347
miR-137-3p	miR-15b-5p_miR-195a-5p_miR-497a-5p	1810013L24Rik,Abcg4,Acsl6,Ago1,Ago2,Ago3,Ago4,Ahcyl2,Ammecr1,Ankrd33b,Arhgap5,Ash1l,Asph,Atg14,Atxn1l,Bach2,BC030336,Bcr,Bicd1,Braf,Btaf1,C030046E11Rik,Ccdc85c,Ccny,Cd2ap,Cdc37l1,Cdc42ep2,Cdca7l,Chd9,Chic1,Chordc1,Cnot6l,Cops2,Cpeb3,Crkl,Ctdspl,Dcaf8,Dcp1a,Ddx3y,Desi1,Dgkg,Dpp8,Dusp1,Dyrk2,Eif3j1,En2,Entpd7,Epha7,Esrra,Esrrg,Fam135a,Fam160b2,Fam81a,Fbxo33,Fbxw7,Fgf7,Fkbp1a,Fnbp1l,Fry,Fryl,Furin,G…	1.592	0.000265823	0.0012857	1.78	1.04973e-05	9.5197e-05	0.520802
miR-130b-3p_miR-301b-3p	miR-145a-5p	Abca1,Acbd3,Acsl4,Acvr2a,Adcyap1,Aff3,Agpat3,Ankrd28,Ankrd52,Arhgap12,Arhgap21,Arhgap35,Bach2,Brwd3,Btf3l4,Btg1,Cbfb,Cfl2,Clcn3,Clip1,Cnot6l,Cpeb1,Cpeb4,Ddx6,Dlc1,Dnajc16,Dnal1,Dpysl2,Ept1,Etnk1,Fam104a,Faxc,Fbxo28,Fxr1,Grb10,Habp4,Hipk3,Hoxa5,Inhbb,Ino80,Itgb8,Itpripl2,Katnbl1,Kcna4,Klhl15,Larp4,Maf,Map4k4,Mbd2,Mdfic,Mdga2,Med12l,Mier3,Mob3b,Mtmr9,Naa25,Naa50,Nbeal1,Neurod1,Nfia,Nfib,Nol4,Otx2,P…	1.868	0.000269542	0.00130152	2.35	1.97925e-06	2.43381e-05	0.739642
miR-153-3p	miR-488-3p	Amph,Bahcc1,Cbx5,Cib2,Dcc,Dlg2,Ebf2,Elavl2,Ext1,Fap,Fem1c,Fign,Gm9930,Hecw1,Jade1,Kcnh5,Klhl3,Kpna4,Ldlrad4,Mat2a,Mbtd1,Mdga2,Mdn1,Mtf1,Mtf2,Nfia,Nfib,Nol4l,Nova1,Nptn,Otud4,Pik3r1,Pten,Pura,Pxdn,Rab7,Rbbp5,Rgs7bp,Rnf165,Rtn4rl1,Rufy2,Sh3kbp1,Slc44a1,Sorl1,Stx1b,Syt1,Tet3,Tnrc6b,Trp53inp2,Wwp1,Zbtb20,Zfp609	2.541	0.000270358	0.00130329	2.033	0.00412097	0.0112186	0.821035
miR-124-3p	miR-374b-5p	1190002N15Rik,2310035C23Rik,3110043O21Rik,4930402H24Rik,9330159F19Rik,Abr,Actn4,Adcy1,Aff4,AI593442,Atmin,Atp1a1,Bace1,Bmp3,Braf,Brwd3,Btbd7,Cacnb2,Cadm1,Calcoco1,Cdyl2,Cebpa,Cep350,Cnot2,Cpox,Creb1,CTNND1,Cxadr,Dgat2,Dmd,Dmxl1,Dusp6,Efnb2,Eif3j1,Esyt2,Etv3,Eya4,Faf2,Fam222b,Fam78b,Fbxo42,Fgfr2,Fmr1,Fzd5,Fzd8,Gabpb2,Gnpda2,Gpr101,Gpr50,Gpt2,Hivep1,Hlf,Ikzf2,Itga8,Kcnn3,Kirrel,Larp1,Larp4b,Lats1,L…	1.626	0.000271648	0.00130733	1.481	0.00456467	0.0122202	0.43942
miR-186-5p	miR-19a-3p	4931406P16Rik,9430020K01Rik,Aftph,Ago2,Ankrd12,Appl1,Arap2,Arhgap5,Asb7,Asxl3,Atxn7,B230219D22Rik,Bace1,BC030336,Bmp2k,Bmpr2,Brwd3,Cacna1c,Camta1,Cast,Ccnd2,Ccnt2,Cdc42bpa,Cdc73,Celf1,Cep170,Chic1,Cltc,Cobll1,Cpeb3,Cpeb4,Crebrf,Csnk2a1,Cul5,Cux1,D1Ertd622e,Daam1,Dcbld2,Ddx3x,Dlc1,Dlg1,Dlg5,Dnajb9,Dusp7,Epc2,Epn2,Exoc5,Fam104a,Fam46c,Fgf10,Ficd,Fndc3a,Fndc3b,Fxr1,Gabra4,Gja1,Gm10797,Gpcpd1,Grin2a,…	1.686	0.00027363	0.00131469	1.663	0.000235199	0.00119118	0.515491
miR-374b-5p	miR-488-3p	2310035C23Rik,Aff4,Brwd3,Cdyl2,Creb1,Eif3a,Eif3j1,Esrrg,Foxp1,Gmpr,Gpr101,Grin2b,Hivep1,Hs2st1,Kcnb2,Kcnh5,Ldlrad4,Map2,Mat2a,Mecom,Meis1,Mgat4a,Nfia,Nfib,Nova1,Nrn1,Parp8,Pld5,Plk4,Prorsd1,Pten,Pura,Rap1b,Rfx3,Rgs7bp,Rnf165,Rps6ka3,Rtn4rl1,Rufy2,Scai,Slc24a2,Slco2a1,Sp1,St8sia2,Stk4,Syt1,Tanc2,Tet3,Ube3a,Ust,Zbtb20,Zbtb46	2.532	0.000275918	0.00132349	1.812	0.0137396	0.0298894	0.76172
miR-139-5p	miR-27a-3p	1200014J11Rik,2410004B18Rik,A230046K03Rik,Aff3,Akirin2,Ank1,Anks1,Arf6,Arx,Atrx,Baz2b,Bbc3,Blm,C77370,Ccny,Chd7,Cpeb4,Csnk1g1,D15Ertd621e,Dcaf12,Dcaf7,Dcc,Dynll2,Ece1,Egfr,Elavl2,Enah,Fam222b,Fga,Foxo1,Foxp2,Galnt3,Galnt7,Gm20431,Gtf2a1,Hdx,Heg1,Hipk2,Hivep3,Hmgb3,Hmgcr,Hnrnpf,Kbtbd8,Kif5c,Lcor,Lox,Lpcat1,Lsamp,March7,Meis2,Mier3,Mycbp,Myocd,Nfia,Nfib,Nptn,Nrk,Nxph1,Pde3a,Peli2,Phlpp2,Pura,Pvrl3,…	2.001	0.00027645	0.00132386	2.086	6.48785e-05	0.00041019	0.714448
miR-155-5p	miR-495-3p	Ago3,Apc,Bdnf,Brwd3,Cacna2d1,Cdc73,Chd7,Csnk1a1,Cux1,D15Ertd621e,D1Ertd622e,Dhx40,Dyrk2,Ehf,Ell2,Emx2,Entpd7,Ets1,Etv3,Fer,Fgf7,Fubp1,Gm10797,Hif1a,Jade1,Kansl1,Kctd16,Map3k2,March7,Mbtd1,Mef2a,Nell2,Nfib,Nkrf,Nr2f2,Nsun3,Nufip2,Pcdh9,Pde7a,Peg3,Peli1,Pou2f1,Ppp1cb,Pura,Rcor1,Rheb,Rhoq,Rictor,Rnd3,S1pr1,Satb1,Sox11,Ssh2,Swt1,Tbc1d15,Tbc1d30,Tcf4,Thoc1,Tm9sf3,Tmem178,Tnik,Trappc10,Trim32,Vezf1,Wnk…	2.191	0.00027934	0.00133549	2.136	0.000293057	0.00143174	0.771646
miR-135a-5p_miR-135b-5p	miR-495-3p	A230046K03Rik,Acvr1b,Ago3,Agps,Arc,Arih1,Atp8a2,Cacna1d,Ccnt2,Cdc73,Cdyl2,Cep170,Chsy1,Clcn3,Csnk1a1,Cux1,D17Wsu92e,Dag1,Ddx3x,Dirc2,Dlgap2,Dpf1,Entpd7,Erbb4,Etv3,Exoc5,Frmd4a,G3bp1,Ggnbp2,Gja1,Gria3,Grin2b,Hcn1,Hif1a,Hnrnpu,Hoxa10,Igf2bp1,Ip6k3,Jade1,Josd1,Kcnb2,Kcng3,Kcnn3,Lingo2,Lpgat1,Mapk10,Mapkbp1,Mapre2,Mef2a,Megf9,Mfhas1,Mob1b,Mob3b,Mphosph9,Mtmr12,Ncoa1,Ntng1,Nup153,Onecut2,Pde7a,Pde8b,P…	1.935	0.000282826	0.00134555	1.7	0.00323143	0.00931242	0.595368
miR-26b-5p	miR-29a-3p_miR-29b-3p_miR-29c-3p	1110002E22Rik,Adam12,Adam19,Adam23,Adamts18,Adamts6,Ammecr1,Amot,Ankrd52,Apc,Apcdd1,Atad2b,Bak1,Brwd3,Btbd7,Camkk2,Ccnd2,Ccnj,Ccser2,Cdk6,Cep68,Chfr,Chsy1,Cnnm2,Col11a1,Col19a1,Col1a2,Col22a1,Col5a1,Col9a1,Cops7b,Cpeb3,Ctnnbip1,D630045J12Rik,Dcaf7,Ddx3x,Dennd1b,Dennd4a,Dlgap2,Dnmt3a,Dnmt3b,E2f7,Eml5,Entpd7,Eps15,Ext1,Fam136a,Fbxo42,Fign,Foxp1,Frat2,Gan,Gm16515,Gm608,Gmeb1,Gpr161,Grin2b,Gsk3b,Hapl…	1.7	0.000282835	0.00134555	1.432	0.0109752	0.024844	0.44485
miR-340-5p	miR-381-3p	2510009E07Rik,Abhd17c,Aff4,Agap1,Amer2,Appbp2,Arhgap29,Arhgap35,Arhgap5,Atf2,BC018507,Bmp2k,Bmpr1a,Btaf1,C77370,Cd2ap,Cdc73,Cdk17,Chic2,Cnot6,Coro1c,Creb1,Crebbp,Crtc3,Cul3,Cul5,Cyp51,D1Ertd622e,Dcc,Dhx35,Dhx40,Dlc1,Dlgap2,Dll4,Dnajc27,Dnal1,Dot1l,Dusp4,Edem3,Efnb1,Eif3a,Emp2,Fa2h,Fam19a1,Fbxo28,Fbxo38,Fbxo45,Fgf13,Fgf7,Fzd3,Gabrb1,Gas1,Gltscr1l,Gm608,Grin2b,Gtf2a1,Hhip,Hiatl1,Hipk1,Hipk2,Hmgb1,H…	1.612	0.000282399	0.00134555	1.752	5.53642e-05	0.000361049	0.519117
miR-186-5p	miR-23a-3p_miR-23b-3p	9430020K01Rik,Abi2,Abl2,Adhfe1,Ago2,Appbp2,Asb15,Asxl3,Atmin,Atp6v1e1,Atxn7,Atxn7l3b,B3galt2,Bbx,Bcl11b,Bicd2,Bmp2k,Cadm2,Camta1,Ccnt2,Cdk5r1,Celf1,Chsy3,Cpeb3,Cpeb4,Cramp1l,Crebbp,Crebzf,Crk,Csnk2a1,Cul3,Cux1,D6Wsu163e,Dcbld2,Dcun1d1,Dhx15,Diras2,Dlg1,Dnm3,Eif3a,Exoc5,Fam126b,Fam84a,Fip1l1,Gja1,Gnaz,Helz,Hexim1,Hmgb2,Hnrnpa2b1,Hnrnpu,Ino80d,Insm1,Ipo5,Kpna1,Lhfpl2,Lhx4,Lpgat1,Lphn2,Maml2,March7,…	1.728	0.000286058	0.00135774	1.468	0.00727982	0.0176492	0.465433
miR-23a-3p_miR-23b-3p	miR-374c-5p	1110032F04Rik,A1cf,Adam10,Adamts6,Adcy1,Ago2,Ankrd50,Arpp19,Atmin,Bicd2,Bmp2k,Braf,Btaf1,Cacul1,Cbll1,Cbx5,Cdk17,Chst2,Clcn3,Cpeb3,Crebbp,Crebzf,Crk,Csnk1g3,Cux1,Dcbld2,Dip2c,Dpf1,Ebf1,Eif3a,Elovl6,Esrp1,Etv1,Fas,Fign,Fli1,Fnip1,Fnip2,Fzd5,Gprc5b,Gsk3b,Hdgfrp3,Hipk3,Hoxb4,Il1rapl1,Ing2,Ino80d,Ipo5,Jade1,Jarid2,Kdm7a,Klf3,Klhl15,Lphn2,Lrch2,Macf1,Maf,Map3k12,Mapre1,Marcks,Mbtd1,Mef2a,Meis1,Memo1,M…	1.71	0.000286333	0.00135774	1.521	0.00462103	0.0123483	0.477931
miR-129-1-3p_miR-129-2-3p	miR-142a-5p	Ankrd33b,Arrdc3,Btbd7,Bzw1,Cacna1e,Caln1,Cask,Cir1,Clasp1,Cnot6,Dlgap1,Efna5,Egln3,Eif3j1,Fam155a,Fam171b,Fam199x,Flrt2,Gabrg3,Gm527,Grin2b,Has3,Hipk2,Ikzf2,Kcnb1,Kpna4,Map3k1,Mapt,March6,Mex3a,Mmp16,Nfat5,Nfia,Nhsl2,Nr3c1,Nrp1,Nsd1,Nucks1,Paip1,Phip,Prkg1,Pura,Rab3gap2,Rc3h2,Rgs17,Rhobtb1,Robo1,Sacs,Shank1,Slc24a2,Slc4a4,Snx6,Son,Strbp,Stt3b,Syt2,Tfap2b,Tiam1,Tmem206,Tmf1,Tom1l1,Wdr26,Zbtb20,Zfp…	2.304	0.000287589	0.00136147	1.683	0.0147428	0.0316309	0.677612
miR-106a-5p_miR-17-5p_miR-20a-5p_miR-20b-5p_miR-93-5p	miR-138-5p	6430548M08Rik,Ago1,Arhgap35,Arhgef3,Arl4c,Asxl2,Asxl3,Atg7,Atp1a2,Bcl11b,Btg1,Cacul1,Camk2n1,Camta2,Cep57,Clock,Cnot6l,Corin,Creb1,Ctdspl2,Dcbld2,Epas1,Eri1,Fam134c,Fam219b,Fbxo10,Fbxo46,Fcho1,Fem1c,Fign,Fosl2,Frmd4a,Fyco1,Gatad2b,Ggcx,Gid4,Grin2b,Hdac4,Hif1a,Ino80,Iqsec1,Iqsec2,Itpripl2,Jazf1,Josd1,Kdm6b,Klf11,Klf12,Kmt2c,Kpna3,L3mbtl3,Lcor,Limk1,Lin52,Mapre3,Mier2,Mier3,Mink1,Nav2,Nbea,Nfib,Nhs…	1.773	0.000288789	0.00136493	1.896	0.000110704	0.000631164	0.60621
miR-320-3p	miR-6540-5p	4933426M11Rik,Acvr1c,Aff4,Agfg1,Ago2,Ago3,AI314180,Ak4,Ankfy1,Ankrd13a,Ap3m1,Arf2,Arfgef2,Arl8b,Arpp19,Asxl2,Atf7,Atp11a,Atpaf1,Atrx,Bahd1,Bmpr1a,Brwd3,Cacnb4,Ccdc117,Ccnd2,Cdk13,Cdk6,Chic1,Crebrf,Cux1,D16Ertd472e,Dcp1a,Desi2,Dhx40,Dmd,Dtna,E130308A19Rik,Edc3,Eea1,Eif3j1,Ell2,Elovl2,Epn2,Ern1,Eya4,Fam135b,Fam199x,Fbxo28,Foxq1,Fzd8,Gabpb2,Gnpda2,Gpr50,Grin2a,Hdac4,Helz,Hif1an,Hspa4,Icmt,Ide,Katnbl…	1.747	0.00029103	0.00137328	1.931	1.63829e-05	0.000136618	0.607969
miR-326-3p_miR-330-5p	miR-448-3p	2510009E07Rik,Adc,Arih1,Atxn1l,Dgkg,Dyrk2,Ebf1,Efna3,Fam168a,Fat3,Fbxl14,Gabra4,Gabrb3,Hnrnpa2b1,Homer1,Hspa12a,Kcna2,Kcnk10,Kcnk12,Kcnk3,Kdm5b,Klf13,Klf3,Klhl3,Nhs,Npas3,Nrp1,Pak4,Paqr9,Plekha6,Ptbp1,Ptpn14,Ptpn3,Rab21,Rad51d,Rad54l2,Ralgps2,Rcor1,Ror1,Sh3bp4,Slc7a14,Tcf4,Tlr4,Ube2w,Vamp2,Vldlr,Xkr7,Zbtb20,Zbtb40,Zbtb7b,Zmiz1	2.614	0.000292362	0.00137733	2.389	0.000655296	0.00263025	0.915878
miR-204-5p	miR-29a-3p_miR-29b-3p_miR-29c-3p	0610030E20Rik,1810013L24Rik,Adamts9,Ap1g1,Apc,Arl5b,Atp2b1,Bcl11b,Bcl2l2,Bcl7a,Bcl9l,Birc6,Camk1d,Ccdc117,Ccnt2,Clmn,Col5a1,Creb5,Crispld1,Csgalnact2,Ctc1,Ctnnbip1,Ddi2,Ddx6,Dlg2,Dtx4,Efna5,Elavl4,Elf2,Elmsan1,Enah,Fam168b,Fbn2,Fbxw7,Fras1,Gabpb2,Gan,Glis3,Gpr101,Grin2b,Gxylt2,Hapln1,Has3,Hook3,Htr1b,Il1rapl1,Itga11,Jarid2,Kcna2,Kdm2a,Klf12,Larp4b,Loxl4,Lsamp,Mafg,Mapre2,Mlxip,Naa40,Nfatc3,Nfia,N…	1.807	0.000299639	0.00140477	1.711	0.000798506	0.00306516	0.564373
miR-323-3p	miR-6540-5p	4930402H24Rik,Adipor2,Ago1,Ago2,Anxa7,Atp11a,Atrx,Bcl2l11,Camk4,Casc4,Cbx5,Ccdc177,Ccnd2,Cdc27,Clock,Creb1,Dctn4,Elk3,Eml5,Enox1,Etv3,Fbrsl1,Fzd5,Galnt1,Glce,Gnaq,Gpr22,Hipk1,Hipk3,Kcng3,Kmt2e,Kras,Lysmd3,Map3k2,Map3k3,Map4k5,Mb21d2,Med12l,Mitf,Mpp6,Mtmr2,Mtpn,Mylip,Nab1,Ndfip1,Nfia,Nfix,Nol4,Onecut3,Parp8,Pcdh8,Pde4d,Pdzd2,Pgrmc2,Pja2,Pkn2,Pld5,Prdm11,Prpf40a,Ptbp2,Ptpn9,Ralgps1,Rap1b,Rasal2,Rfx…	1.949	0.000303408	0.00142014	2.059	6.04283e-05	0.000386755	0.694768
miR-155-5p	miR-19a-3p	1810011O10Rik,2310035C23Rik,2510009E07Rik,Acbd3,Agap1,Ago2,Ago3,Arrdc4,Atxn1l,Bnc2,Brwd3,Cab39,Cacul1,Camta1,Cdc73,Cds1,Cpd,Crebrf,Cux1,Cyb561d1,D1Ertd622e,Daam1,Dcun1d3,Dhx40,Dnajb1,Dusp7,Dyrk2,Ebf1,Elavl2,Ell2,Emx2,Entpd7,Fam168a,Fezf2,Fosl2,G3bp2,Gatad2b,Gm10797,Hhip,Hif1a,Jade1,Jarid2,Kcna4,Kctd16,Kdm2a,Kpna4,Map3k14,Map3k2,Mark2,Mctp1,Mef2a,Mier3,Mybl1,Nbeal1,Nfia,Nfib,Nova1,Nr3c2,Nufip2,Olf…	1.947	0.000314453	0.00146947	3.533	3.46595e-10	1.39697e-08	0.964219
miR-1a-3p	miR-27a-3p	Abca1,Ank3,Ankib1,Arhgap21,Arhgap32,Arhgef26,Arid2,Arih1,Braf,C1galt1,C77370,Camk1d,Cd2ap,Cdk14,Cdk6,Clcn3,Clock,Csf1,Cttnbp2nl,Cxcl11,D15Ertd621e,Daam1,Dcp2,Dnajc13,Efnb2,Emx2,Eya4,Fam126a,Fam69a,Fam73b,Fam84a,Fbxo33,Fbxw7,Fndc3a,Fosb,Fubp1,Fzd7,Gnpnat1,Gnptab,Gpd2,Gxylt1,H3f3b,Hecw2,Hipk3,Hivep2,Hivep3,Hmgcr,Hmgn1,Hspd1,Igf1,Josd1,Khsrp,Kirrel,Larp4,Lcor,Magi2,Mal2,Mbtd1,Met,Mmd,Myocd,Neto1,Nfa…	1.713	0.000322073	0.00150266	1.904	1.74077e-05	0.000142704	0.591102
miR-338-3p	miR-543-3p	Arhgap32,Arl5a,Atf2,Braf,Cacna2d1,Cacnb4,Ccnt2,Cdh2,Ctbp2,Dnmt3a,Eea1,Eif4e3,Elmsan1,Eya3,Fbxo33,Fgfr2,Fmnl2,Gnaq,Gpr124,Hmgn5,Hnrnpa2b1,Hpse2,Hspa12a,Kcna4,Lmo3,Maf,Mapre1,Msi2,Nmnat1,Nol4,Nptn,Pbx1,Peak1,Phf20l1,Prrc2c,Rab30,Scarf1,Senp2,Slc16a12,Slmap,Srsf2,Ss18l1,Tanc1,Tnrc6b,Txlna,Ube2k,Wnk1,Ybx3,Zbtb20,Zbtb43,Zfand3,Zfhx4	2.56	0.000323642	0.00150756	2.039	0.00336887	0.00963197	0.826233
miR-144-3p	miR-421-3p	2210018M11Rik,9930021J03Rik,A830080D01Rik,Acbd3,Ago2,Ankrd17,Appbp2,Arhgap26,Atad2b,Atxn1,Bach2,Becn1,Camta1,Capza1,Cbx4,Ccnt2,Ctdspl2,D5Ertd579e,Dlc1,Efna5,Egfr,Elavl2,Epn2,Fam126b,Flrt2,Gspt1,Itgb3bp,Ivns1abp,Kat6a,Lifr,Mef2d,Megf9,Meis1,Meis2,Nfib,Nol7,Nxph1,Onecut2,Orc4,Pappa,Pcgf5,Pde4d,Pex14,Phldb2,Pja2,Primpol,Prlr,Prox1,Pura,Rab30,Rasa1,Rfx7,Rnf139,Rock2,Rora,Sap30l,Slain2,Slc25a36,Slc4a4…	2.165	0.000328231	0.00152648	1.989	0.00128005	0.00448637	0.730026
miR-15b-5p_miR-195a-5p_miR-497a-5p	miR-31-5p	Ago3,Ak4,Akap17b,Akap7,Ammecr1,Arfgap2,Arhgap32,Bach2,Bicd1,C030046E11Rik,Cacnb2,Calcr,Ccnt1,Cd28,Cdk1,Chd6,Clock,Cops2,Dennd6a,Dlgap2,Dock1,Dusp1,Fam120c,Fam122a,Fubp1,Gigyf1,Grik3,Hoxa3,Jarid2,Kank1,Lats2,Lpp,Mapre1,Mmp16,Mphosph9,Mtif3,Naa15,Nedd4l,Nfatc4,Nufip2,Nxph1,Pafah1b2,Pcdha10,Pdcd6ip,Pdpr,Pex5,Phactr2,Pik3c2a,Plekha1,Plxna2,Plxna4,Pou2f1,Ppp2r5c,Ppp6c,Ppp6r3,Ptpn14,Rab9b,Rbms1,Ret,Rim…	2.028	0.00032896	0.00152743	1.913	0.00126562	0.00444114	0.677861
miR-323-3p	miR-33-5p	Atp1b1,C030046E11Rik,Cacna1c,Camta1,Cand1,Cpeb4,Dab2ip,Dcun1d1,Dpp10,Esco1,F13a1,Hipk1,Kctd1,Kctd16,Kmt2e,Kpna4,Lrrc4,Map3k3,Map4k4,Mapk6,Mob1b,Mtch2,Naa30,Nfia,Nfix,Nr4a2,Onecut2,Onecut3,Pdzd8,Phf12,Pja2,Pld5,Prdm11,Rab8b,Rfx3,Rock1,Rora,Sept7,Ski,Slc6a5,Slitrk3,Snrk,Strbp,Syncrip,Tcf4,Tmem126a,Tsc22d2,Wee1,Zcchc14,Zfhx4,Zfp281	2.543	0.000331983	0.001539	1.734	0.0252619	0.048906	0.741888
miR-145a-5p	miR-6540-5p	0610030E20Rik,Abhd17c,Abr,Actb,Acvr2a,Aff3,Akirin1,Arf6,Arhgef4,Arih1,Atrx,Bach2,Bmp3,Brwd3,Bsn,Cacnb2,Cbfb,Ccnd2,Cdk6,Cdr2l,Cfl2,Col12a1,Cstf3,Dctn4,Ddx6,Dio2,Ebf1,Ebf3,Ece1,Eif3j1,Ept1,Erf,Ern1,Etnk1,Ets1,Fbxo28,Ggt7,Gm1564,Gosr2,Hdlbp,Hhex,Hipk3,Htr2a,Irf2bp2,Itgb8,Itpripl2,Jph1,Katnbl1,Kcnj12,Klf12,Klf4,Klhl28,Lancl3,Larp4b,Lmbrd2,Lrrc58,Magi2,Map3k3,Mapk4,Med12l,Mpzl1,Mtx3,Myo5a,Myrf,Naa15,N…	1.782	0.000334781	0.0015495	1.68	0.000741585	0.0028887	0.548265
miR-137-3p	miR-7a-5p_miR-7b-5p	Adcy9,Ago1,Ankrd12,Atrn,Atxn1,Atxn7,Bcorl1,Bcr,Braf,Car7,Clasp2,Csmd1,Csmd3,Csnk2a1,Ctdsp2,Ctdspl,Cul1,Ddi2,Diras1,Dlgap1,Eif3j1,Elavl3,Elfn2,Erbb4,Esrrg,Fam126b,Fam168a,Flrt2,Foxn3,Gabra1,Gjc1,Grin2a,Gtf2a1,Herpud2,Hoxa3,Iglon5,Irs2,Irs4,Jade1,Kcnb1,Kdm7a,Klf12,Klf4,Klhl28,Lemd3,Lzts3,Mafk,Mbd2,Megf9,Nab1,Nfib,Nova2,Nrep,Nucks1,Nxt2,Otud7a,Oxr1,Pappa,Pde4a,Pde4d,Pitpna,Plag1,Plcb1,Ptgfrn,Purb,Rf…	1.881	0.000339187	0.00156739	2.251	1.36846e-05	0.000119257	0.721589
miR-132-3p_miR-212-3p	miR-374b-5p	9930021J03Rik,Adcy1,Ahsa2,Amd1,Arid2,Atf2,Atxn1,Bbx,Bmp2,Bmp3,Btbd7,Cerk,Cpeb4,Crim1,Crk,Daam1,Dnajc6,Dnmt3a,Eif5a2,Gmpr,Hapln1,Hivep1,Kcnn3,Klf7,Ksr2,Lemd3,Mecom,Mecp2,Meis1,Mex3a,Mex3c,Nfib,Nkain3,Nova1,Nr4a2,Nrg2,Ntrk3,Pcgf3,Pde10a,Pde7b,Pld5,Ppp2r5c,Pten,Rasa1,Rc3h2,Rfx3,Rgs7bp,Rorb,Sos1,Sox4,Srebf1,Tfdp1,Usp15,Zbtb20,Zbtb34,Zeb2,Zfp236,Zfp516,Zswim6	2.379	0.000339875	0.00156807	2.078	0.0013723	0.00471293	0.799043
miR-137-3p	miR-27a-3p	1810013L24Rik,Abhd6,Acvr1,Aggf1,Ago2,Agpat3,AI593442,Arf6,Atpaf1,Bbx,BC030336,Bcorl1,Bdp1,Bend3,Bmp2k,Braf,Brsk2,Brwd3,C2cd2,Cables2,Cald1,Calm3,Car7,Ccdc85c,Ccny,Cd2ap,Cdh11,Cdk6,Chd7,Cpeb3,Csdc2,Ctdsp2,Cttnbp2nl,D1Ertd622e,Daam1,Dab2ip,Diras1,Dmrt3,Dusp5,E2f6,Edrf1,Efna3,Elfn2,Emx2,En2,Fam126b,Fam134c,Fam135b,Fam222b,Fam78a,Fam84a,Fam98a,Fbxo33,Fbxw7,Flrt2,Foxn3,Fryl,Fzd3,Gcc2,Gfpt1,Gipc1,Gltp,…	1.529	0.000350716	0.00160786	1.907	1.54452e-07	2.98812e-06	0.535073
miR-155-5p	miR-543-3p	1810011O10Rik,Antxr2,Arl5b,Atp2b3,Bnc2,Brd1,Cab39,Cacna2d1,Cacnb4,Cd47,Cpd,Crebrf,D1Ertd622e,Dnajb1,Elavl2,En2,Etv3,Fam168a,Fbxo33,Fgf12,Fgf13,Galnt13,Gdf6,H3f3a,Heca,Kcna4,Kcnh7,Kif26b,Klf3,Kpna4,Kras,Mark2,Mex3b,Mxi1,Nell2,Nfib,Nsun3,Nudt5,Pde7a,Plag1,Ppp1cb,Prorsd1,Prox1,Rab30,Rbm47,Reps2,Rhoq,Rspo2,Rufy2,Sept11,Sf3b1,Smad2,Sos1,Tnik,Ttl,Usp45,Wnk1,Zbtb20,Zfp644,Zfp704	2.394	0.000362541	0.00165945	2.296	0.000488434	0.00211874	0.852067
miR-101a-3p	miR-145a-5p	Abhd17b,Abhd17c,Acbd3,Ankrd52,Ap3s1,Arhgap26,Atrx,Bach2,Cacna1d,Cacnb2,Camsap2,Clcn3,Cpeb1,Dag1,Derl2,Dlc1,Ebf1,Ece1,Erp44,Ets1,Fam214a,Fam60a,Fbxl14,Fbxl3,Fndc3a,Fzd4,Fzd9,Gdf10,Glcci1,Gmpr,Gnb1,Hipk3,Hnrnph2,Ikzf2,Ipo8,Jph1,Kcnn3,Kdm6a,Kdm7a,Klf12,Lancl3,Magi2,Med13,Mkl2,Mpp5,Mpzl2,Mrgbp,Mtmr9,Mtx3,Mycn,Naa15,Nav3,Neurod1,Nfib,Nufip2,Onecut2,Orc4,Pcsk5,Phf20l1,Phldb2,Plxna2,Prrc2c,Psd3,Pura,Pvr…	1.857	0.000364953	0.00166786	2.099	4.10502e-05	0.000284995	0.680212
miR-139-5p	miR-6540-5p	Aak1,Adat1,Aff3,Ago3,Ap3m1,Arf6,Asf1a,Atf7ip,Atrx,Baz2b,Cacna2d1,Cacna2d2,Ccny,Cdc6,Col12a1,Csnk1g1,Cux1,Ddx6,Dmd,Dpysl5,E330009J07Rik,Ebf1,Ece1,Elovl5,Ets1,Fam222b,Fam53b,Fbxl7,Fbxo28,Frmd4a,Gm1564,Gpc4,Grid1,Hipk1,Kctd12,Klc2,Klhl28,Lancl3,March7,Mb21d2,Mga,Mycbp,Myo5a,Ncoa2,Ndfip1,Nfia,Nfib,Nptn,Pde4a,Pde4d,Phf6,Ppargc1b,Proser1,Prox1,Ptp4a2,Pura,Rap1b,Rbms3,Rhoq,Rnf11,Rock1,Rreb1,Rsbn1l,Rufy3…	2.073	0.000365558	0.001668	1.997	0.00037217	0.001738	0.710321
miR-1a-3p	miR-29a-3p_miR-29b-3p_miR-29c-3p	0610030E20Rik,Ago1,Amfr,Ank3,Ankrd13c,Ap1g1,Arrdc3,Asxl3,Atp6v1a,Atxn1l,Bach2,Bcl7a,Bicd1,C77370,Camk1d,Cbx6,Ccnd2,Cdk6,Chsy1,Clock,Col25a1,Col4a3,Cpsf7,Creb5,CTNND1,D3Bwg0562e,Daam1,Dcp2,Ddx3x,Dgkh,Dlg2,Dnmt3a,Eml4,Eml6,Entpd7,Epb4.1l4b,Erc1,Fam168b,Fbxw7,Foxp1,Fras1,Glis2,Gpr85,Hdac4,Hecw1,Hmcn1,Hmgcr,Hs3st3b1,Igf1,Il1rapl1,Jarid2,Josd1,Kdm5c,Kirrel,Klf13,Klf4,Larp4,Lasp1,Luzp1,Mapkbp1,Mbtd1,Mx…	1.809	0.000372348	0.00169632	1.715	0.000908761	0.00337673	0.566094
miR-101b-3p	miR-129-5p	A830080D01Rik,Acvr1c,Ago3,Apc,Arrdc3,Bach2,Cacna1d,Cadm1,Camk2n1,Camta1,Cbx4,Cdc42ep3,Celf4,Cmip,Crebzf,Ctbp1,Ctbp2,Ctdspl2,Dab2ip,Dmd,Dnmt3a,Dock3,Dtnbp1,Ebf1,Ebf2,Efnb2,Erbb4,Ets1,Etv1,Fam222b,Fbxw7,Fign,Fmr1,Foxp2,Fryl,Fubp1,G3bp1,Glcci1,Gprin3,Gzf1,Hdgfrp3,Hnrnpa3,Homer1,Hs2st1,Iffo2,Ing3,Ino80d,Irf2bpl,Jdp2,Kat6b,Kpna6,Larp1,Maml3,Map3k13,Mast4,Mbnl1,Mdga2,Med12l,Mef2a,Naa15,Nfib,Nptx1,Nr3c2…	1.8	0.000377442	0.00171683	2.535	2.63819e-07	4.5302e-06	0.75899
miR-101a-3p	miR-194-5p	Acbd3,Arhgap5,Arid2,Asap1,Atad2b,Bicd2,Bmpr1b,Cadm1,Cep170,Cep350,Ctdspl2,Cul4b,Dmd,Dnmt3a,Dstyk,Efnb2,Eif4g2,Enah,Erbb4,Exoc5,Fbxw7,Fign,Fmr1,Fryl,Fzd6,Glcci1,Hnrnpa0,Id4,Kdm5a,Klf12,Klf7,Lhx1,Lingo2,Meis2,Nacc2,Nfe2l2,Nrk,Nrp1,Nsd1,Onecut2,Pafah1b1,Ppp3r1,Prickle1,Ptpn13,Pygo1,Qk,Rap1b,Rap2b,Rc3h2,Rev3l,Rfx3,Sall1,Setd5,Sltm,Socs2,Sox11,Sox6,Tbpl1,Tgif1,Tmem161b,Tnpo1,Uba2,Ube2d3,Ubn2,Ubr3,Zbtb…	2.18	0.000383514	0.00174089	1.907	0.00252958	0.00756008	0.712428
miR-106a-5p_miR-17-5p_miR-20a-5p_miR-20b-5p_miR-93-5p	miR-128-3p	6330419J24Rik,A930004D18Rik,Abl2,Adcy2,Aff4,Ago2,Ago3,Ankrd13c,Ano6,Ar,Arhgap1,Arhgap12,Arhgef11,Arid4b,Atg2a,Atl3,B630005N14Rik,Bahd1,Bbx,BC030336,Bend4,Bicc1,Bmp2k,Ccdc50,Ccng1,Ccnj,Ccnt2,Cdh24,Chrm2,Cnot6,Creb1,Crebrf,Csf1,Csrp2,D1Ertd622e,D230025D16Rik,Dcbld2,E2f3,Elavl2,Emx2,Epb4.1,Fam102a,Fam126b,Fam134c,Fam84b,Fign,Foxb1,Frmd4a,Furin,Fzd3,Fzd7,Gab1,Gabbr2,Garem,Gatad2b,Gdf11,Gm5819,Gm6104,…	1.566	0.000385688	0.00174089	1.487	0.00157998	0.00526418	0.422643
miR-129-5p	miR-34a-5p_miR-34c-5p	Adam10,AF529169,Atp2b4,Bcl11b,Bcl6,Bend4,Bnc2,Cacna1e,Cacna2d2,Cacnb1,Cacng2,Camta1,Ccnd1,Clock,CTNND1,Daam1,Dcx,Dlgap2,Fam46a,Fam63b,Fat3,Fndc3b,Foxp2,Gnaq,Grin2b,Hnrnpa1,Hook3,Hs2st1,Kdm2a,Klhl32,March5,Myrip,Neurod2,Nr4a2,Nrn1,Nrxn2,Nudt13,Otud7a,Pan3,Plekhh2,Prdm11,Rab21,Rims3,Rnf165,Rora,Rragd,Rufy2,Satb1,Sbk1,Sox4,Syt1,Tbc1d30,Tgif2,Tmem126a,Tnrc6b,Ttc19,Ubn2,Vtcn1,Ywhag,Zbtb20,Zfhx4,Zfp281	2.304	0.000385506	0.00174089	1.923	0.00377155	0.0105241	0.744267
miR-181a-5p_miR-181b-5p_miR-181c-5p	miR-381-3p	Acvr2a,Adamtsl1,Akap6,Ankrd50,Ano1,Apba1,Arih1,Armc1,Asxl2,Atf2,Bcl2l11,Bhlhe40,Birc6,Bmpr2,C77370,Cbx5,Cbx8,Ccdc85a,Ccnk,Cd2ap,Cdc73,Cdk17,Cecr2,Clock,Cnksr3,Cnot2,Cpsf6,Creb1,Crebrf,Cul3,Cul5,D10Bwg1379e,D1Ertd622e,Dagla,Dcbld2,Dcun1d3,Dek,Dlgap2,Dnal1,Dock4,Dopey1,Elovl2,Ets1,Gpc6,Grm1,Hcn1,Hgf,Hipk1,Hipk2,Hmgb1,Hmgb2,Il1rapl1,Iqsec2,Itga3,Itga6,Jph1,Klf3,Lcor,Lmo3,Mamdc2,Mapre2,Mbnl1,Megf9,Me…	1.652	0.000385731	0.00174089	1.6	0.0013202	0.00458281	0.485995
miR-23a-3p_miR-23b-3p	miR-340-5p	9430020K01Rik,Acvr1c,Adamts5,Agap1,Ago2,Ago3,Aldh1a2,Ammecr1,Appbp2,Ar,Arpp19,Asf1a,Asxl3,Atf2,B3galt2,Bbx,Blcap,Bmp2k,Btaf1,Cadm3,Camta1,Casd1,Cav2,Cblb,Ccdc171,Cdc40,Cdk17,Cdk5r1,Chd7,Chsy3,Chuk,Clcn3,Cpd,Cpeb3,Crebbp,Csrp2,Cul3,Cux1,Dcun1d1,Dcun1d5,Ddx5,Dlg1,Dlg2,Dlgap2,Dnajc11,Dnmt3a,Dock3,Dpp10,Dyrk2,Eif3a,Elavl4,Epas1,Epg5,Ero1lb,Etv1,Exd2,Exoc5,Fbxl17,Fbxo30,Fign,Fip1l1,Fnip2,Foxo4,Fstl4,G…	1.531	0.000389824	0.00175663	1.505	0.000591432	0.00243107	0.417357
miR-330-3p	miR-543-3p	AF529169,Ankrd40,Anks1,Antxr2,Arih1,Arl5b,Asxl3,Atad1,Bcl6,Braf,Cd47,Cds2,Cggbp1,Crebbp,Crispld1,Cul3,D1Ertd622e,Dcun1d1,Dlx1,Dnajb5,Dnal1,Elavl1,Elavl2,Elavl4,Elp4,Eps8,Erbb4,Fitm2,Gabra1,Gdf6,Gjc1,Gm20390,Gnao1,Gskip,Hnrnpu,Ick,Id4,Il13ra1,Il1rapl1,Inhba,Ireb2,Jazf1,Kcna4,Kif26b,Loxl4,Maf,Metap2,Myh10,Nceh1,Nhsl2,Npcd,Onecut2,Pak4,Pcdha10,Pcgf5,Pdap1,Phc3,Ppm1l,Ppp1cb,Prox1,Purb,Rap1a,Rap2b,Ras…	1.907	0.000390691	0.00175781	1.758	0.00187783	0.00603485	0.604854
miR-101b-3p	miR-330-3p	Abhd17c,Abhd2,Acbd3,Acsl6,Acvr1,Ankrd52,Anks1,Antxr2,Apc,Arid5b,Arrdc3,Atp2b2,Bbx,BC030336,Bcl9,Cbfa2t2,Ccdc71l,Cdc42,Cdh6,Cdk6,Celf4,Cep170,Creb1,Crebbp,Crispld1,Csnk1a1,Ctdspl2,Dcp2,Dip2b,Dlg5,Drp2,Ebf1,Ebf2,Eif4e,Eif5,Elavl2,Enah,Erbb4,Etnk1,Fam84a,Fga,Foxg1,Foxp2,Fubp1,Gabrb1,Gprin3,Hipk1,Hnrnpu,Ick,Id4,Ireb2,Itgb3bp,Jph1,Kcnb2,Kdsr,Kitl,Klf9,Lcor,Ldlrad4,Lrig2,Map3k9,Mark1,Mat2a,Mbnl1,Mbnl2,…	1.672	0.000392133	0.00176156	2.029	2.54262e-06	2.97527e-05	0.610782
miR-129-5p	miR-23a-3p_miR-23b-3p	Acvr1c,Adam10,Agap1,Ago2,Ago3,Bcl11b,Braf,Btbd7,Camta1,Ccnd1,Cdk13,Celf1,Chd7,Cib2,Cmip,Crebzf,Dab2ip,Dlgap2,Dnmt3a,Dock3,E130308A19Rik,Ebf1,Elavl4,Erbb4,Etv1,Fam222b,Fam46a,Fign,Fmr1,Foxp2,Gpbp1,Gpr135,Hdgfrp3,Hmbox1,Hmgb2,Ino80d,Isl1,Jade1,Khdrbs1,Klhl15,Klhl28,Lbr,Lpgat1,Lpp,Lrrc4c,Lypla1,Map3k12,Mapre1,Mdga2,Med12l,Mef2a,Meis1,Mfap3l,Naa15,Nap1l1,Ncoa1,Nfia,Nfib,Npepps,Nrxn1,Nufip2,Nus1,P4ha2…	1.83	0.000395187	0.0017698	2.207	3.97151e-06	4.25289e-05	0.697975
miR-330-3p	miR-494-3p	Acbd3,Ap5m1,Api5,Arhgap31,Asxl2,Asxl3,Atp8a2,Bach1,Bmpr1a,Bmpr2,C77370,Cacna2d4,Cdk6,Celf1,Cggbp1,Cks1b,Cnbp,Dcp1a,Dcp2,Dennd6a,Dgkg,Dpysl3,Eif5,Enah,Erbb4,Fam84a,Fbxl17,Foxj2,Fzd3,Gabra3,Galnt7,Gan,Gatad2b,Gpm6a,Gprasp2,Hnrnpr,Igf2bp1,Ipcef1,Lcor,Mat2a,Mmd,Mospd2,Mtdh,Mybl1,Nek7,Nkrf,Npas3,Nsd1,Nsg1,Palm2,Pdzrn3,Pnpla8,Pura,Purb,Rap1b,Rap2b,Rbm26,Rbmx,Rnf165,Sema3a,Sestd1,Sh3pxd2a,Skida1,Slc26a3…	1.976	0.000399056	0.00178438	2.034	0.000388153	0.00178513	0.695539
miR-181a-5p_miR-181b-5p_miR-181c-5p	miR-320-3p	Acap2,Acvr1c,Agfg1,Ago2,Ankfy1,Ankrd52,Ar,Armc1,Asxl2,Atp11a,Atp6v1a,Cdc42bpa,Chic1,Clasp1,Cnksr2,Cnnm2,Cops2,Cpd,Crebrf,D16Ertd472e,D630045J12Rik,Dcbld2,Dcun1d3,Dennd5b,Dlg2,Dnajc16,Eif3j1,Elovl2,Enah,Evx2,Fam126b,Fbxl3,Fbxo11,Fgd4,Fkbp1a,Gid4,Glis3,Hic2,Hipk2,Hoxb4,Igf2bp3,Il1rapl1,Ing5,Ino80d,Ipo5,Itsn1,Lats1,Lmo3,Mat2a,Mb21d2,Mblac2,Mex3a,Mex3b,Mier3,Mob1b,Msi2,Mtf2,Mtmr12,Naa15,Nacc2,Negr1,N…	1.703	0.000407752	0.00182046	1.482	0.00927176	0.0215797	0.462892
miR-101a-3p	miR-142a-5p	1190002N15Rik,Abcc5,Ammecr1,Ankrd17,Appbp2,Arhgap5,Arid2,Arrdc3,Atp1b1,Bbx,Bzw1,Cadm2,Camta1,Cblb,Ccdc85a,Ccnt2,Cep170,Clcn3,Cmip,Cmtm6,Cpeb3,Dido1,Dmd,Dstyk,Efna5,Epn2,Etv1,Exoc5,Fam168a,Fam199x,Fam217b,Fam84a,Fbxl3,Fign,Flrt2,Fos,Fzd9,Galnt3,Gata3,Get4,Glra2,Gnpda2,Gsk3b,Gzf1,Herpud1,Iffo2,Ikzf2,Ing3,Iqsec1,Itga8,Kat6b,Kcnh7,Kctd6,Kitl,Lhx1,Lphn3,Lrp2,Magi2,Mak,Map3k13,Mapk6,March7,Med13,Med14,…	1.744	0.000412076	0.00183694	1.996	1.3592e-05	0.000118808	0.623663
miR-101a-3p	miR-129-1-3p_miR-129-2-3p	Ablim3,Ankrd52,Antxr2,Arrdc3,Bend4,Bzw1,Cacna1d,Camsap2,Ccnt1,Cpeb1,Creb1,Dcun1d3,Dgki,Dyrk2,Efna5,Erbb2ip,Fam199x,Fem1c,Flrt2,Frs2,Fryl,Gpd1l,Grin2a,Gse1,Hnrnpu,Ikzf2,Kbtbd8,Klf12,Klf3,Lingo2,Mef2a,Msi1,Mxd1,N4bp1,Nacc2,Nr6a1,Nrp1,Nsd1,Nufip2,Pax9,Pikfyve,Pnisr,Prkce,Prkg1,Pura,Rap1b,Rc3h2,Rfx7,Sestd1,Shisa6,Slc4a4,Spata2,Stk4,Tanc2,Tet3,Tm9sf3,Tnrc6b,Trib1,Ubr7,Vti1a,Wee1,Xylt1,Zbtb20,Zbtb38,Zf…	2.219	0.000412913	0.00183784	1.89	0.00401642	0.0110167	0.716817
miR-137-3p	miR-98-5p_let-7d-5p_let-7e-5p_let-7f-5p_let-7g-5p	Acsl6,Adcy9,Adrb1,Ago1,Ago2,Ago3,Ago4,Ankrd28,Ankrd52,Atpaf1,Atxn1,Atxn1l,Bach1,Bbx,BC030336,Braf,Brwd3,Bsn,Cacna1d,Cadm2,Caln1,Ccdc93,Ccny,Cdk6,Chd7,Chd9,Chic1,Chic2,Clasp2,Cnot6l,Cpeb3,Crem,Csnk2a1,Cux1,Dcun1d3,Ddi2,Dlgap1,Dnal1,Dtx2,Dusp1,Dusp4,Dyrk2,E130308A19Rik,E2f6,E330009J07Rik,Eif4g2,Entpd7,Epc2,Epha4,Fam126b,Fam135a,Fam160b2,Fgf11,Fnip1,Fnip2,Fzd3,Gabbr2,Galnt1,Gdap2,Gdf6,Gipc1,Gm7353,G…	1.571	0.000414429	0.00184176	1.722	3.13296e-05	0.000227866	0.497599
miR-330-3p	miR-448-3p	Acsl6,Ago1,Amph,Ap5m1,Apbb2,Apc,Arih1,Arl5b,Asxl3,Atp11a,B3gat2,Braf,Bsn,Caprin1,Cdyl2,Celf1,Clcn5,Cyth3,D1Ertd622e,Dcp2,Dgkg,Dock9,Dpp10,Dpy19l1,Ebf1,Efna3,Fbxl17,Fzd3,Gan,Gdf6,Gphn,Gpm6a,Hecw2,Irs4,Irx2,Jade1,Jph3,Kcna2,Kcna4,Kcnq3,Kctd1,Kdm5b,Kdsr,Klf7,Lats1,Ldlrad4,Mapre2,Mios,Mtdh,Ncoa2,Nfatc3,Nfia,Nhs,Npas3,Nr4a3,Nrg3,Nudt4,Otud7a,Pak4,Palm2,Pcdha10,Pcyt1b,Pik3r1,Prdm11,Prox1,Ptgfrn,Pura,Ra…	1.863	0.000415392	0.00184322	2.049	9.1688e-05	0.000541912	0.66977
miR-155-5p	miR-23a-3p_miR-23b-3p	Aak1,Acot12,Adam10,Agap1,Ago2,Ago3,Antxr2,Cab39,Cacul1,Camta1,Chd7,Cpd,Cux1,Dyrk2,Ebf1,Ell2,Fam84a,Fbxo11,Fzd5,G3bp2,Gsk3b,Hivep2,Hs6st2,Itgbl1,Jade1,Jarid2,Kdm7a,Klf3,Kpna1,Kpna4,March7,Mbtd1,Mef2a,Meis1,Msr1,Nfe2l2,Nfia,Nfib,Nufip2,Pde7a,Phf21b,Picalm,Pou2f1,Ppp1cb,Pura,Rab11fip2,Rapgef2,Rbm47,Rcor1,Rnf146,Rora,Rufy2,S100pbp,Satb1,Selt,Sla,Slc38a4,Smad5,Socs6,Sos1,Sox11,Ssh2,Swt1,Tab2,Tbc1d15,T…	2.034	0.000422929	0.0018738	1.775	0.00242452	0.00733677	0.641902
miR-135a-5p_miR-135b-5p	miR-323-3p	Adnp,Ago1,Ago2,Anxa7,Atp1b1,C030046E11Rik,Ccnd2,Csmd1,Dcx,Dip2c,Elk3,Esrra,Etv3,Frk,Fut9,Gclm,Ggnbp2,Gja1,Hic2,Hipk3,Kcnb1,Kcng3,Kcnj6,Kctd1,Kdm7a,Klf3,Kpna4,Lmln,Lrrn1,Man1a,Mb21d2,Megf9,Mob1b,Mphosph9,Mtmr2,Mtpn,Myo1b,Myt1l,Nrg1,Onecut2,Osbpl8,Pak7,Phf20,Ppp1cc,Prpf40a,Ptbp2,Ptpn9,Rab5b,Rap1gds1,Rasal2,Rhot1,Rnf152,Rnf217,Rock1,Rock2,Rora,Sertad2,Ski,Slc6a5,Smad5,Snrk,St3gal6,Strbp,Syncrip,Tbc1…	2.149	0.000425368	0.00188173	1.967	0.00179446	0.00584459	0.720756
miR-153-3p	miR-1a-3p	Ago1,Arhgap23,Atf2,Atxn1l,Azin1,Bach2,Bag4,Bsn,C77080,Camk1d,Cap1,Cask,Ccnd2,Cited2,Clcn3,Cltc,Cnn3,Creb5,Crem,D3Bwg0562e,Daam1,Dcp2,Dlg2,Dnaaf2,Efnb2,Eml6,Fam168a,Fam168b,Fam210b,Fbxo33,Frs2,Glcci1,Glce,Gm20390,Gnpda2,Gpr158,Hecw1,Hecw2,Hipk3,Hnrnpa1,Inhba,Jarid2,Kdsr,Klf13,Lcor,Lrch1,Lyrm5,Mbtd1,Mon2,Mterfd3,Nfatc3,Nmt2,Nol4l,Otx2,Papd7,Pde7a,Phip,Plxna4,Prrc1,Ptbp1,Ptpn14,Ptprd,Rad54l2,Rasa1,R…	1.892	0.00043394	0.00191382	2.071	6.46438e-05	0.000409599	0.682833
miR-137-3p	miR-23a-3p_miR-23b-3p	1810013L24Rik,Adam23,Ago2,Ago3,Aldh1a2,Ammecr1,Ankrd52,Arhgef7,Armc10,Asf1a,Atrn,Atxn1,Atxn7,B3galt2,Bbx,Bcl11b,Bicd1,Bmp2k,Bnip3l,Braf,Btaf1,Cadm2,Cfl2,Chd7,Chst10,Cnot6l,Cpeb3,Cpsf6,Csnk1g3,Csnk2a1,Cttnbp2nl,Cul3,Cux1,Dab2ip,Dcbld2,Dcun1d1,Dip2c,Diras2,Dmxl1,Dnmt3a,Dusp5,Dyrk2,E130308A19Rik,Epha5,Erbb2ip,Erbb4,Evx2,Fam126b,Fam134c,Fam222b,Fam84a,Fbn2,Fli1,Fnbp1l,Fnip1,Fnip2,Fut9,Glce,Gxylt1,Hdx…	1.56	0.000436579	0.00192254	1.932	4.42002e-07	6.9914e-06	0.551621
miR-144-3p	miR-320-3p	Aff4,Agfg1,Ago2,Ago3,Ankrd12,Arfgef2,Arhgap5,Arid2,Arid5b,Atrx,Brwd3,Camta1,Cdh2,Cdh20,Cep170,Chst11,Cpeb1,Crebrf,Cux1,Dcbld2,Dmd,Dpy30,Eea1,Eif3j1,Ell2,Emc7,Enah,Epn2,Erbb4,Esrrg,Fam126b,Fam196a,Fam199x,Fbxl3,Flrt3,Gnpda2,Gpr101,Grin2a,Gspt1,Herpud1,Hoxa10,Ino80d,Kat6b,Katnbl1,Kbtbd2,Kif2a,Ldlrad4,Limch1,Lingo2,Lmo3,Magi2,Maml3,Meis1,Meis2,Mkl2,Mn1,Msi2,Naa15,Nacc2,Nfia,Nln,Nova1,Nufip2,Onecut2,…	1.785	0.000437645	0.00192431	1.761	0.000684206	0.00271775	0.57265
miR-145a-5p	miR-204-5p	0610030E20Rik,Acsl4,Ap1g1,Arhgap29,Arl5b,Bcl2l2,Bicc1,Bmp3,Camk1d,Caprin1,Ccdc120,Cdh2,Crkl,Ctnnbip1,Ddx6,Dennd4b,Dhx15,Efnb3,Elavl4,Elf2,Fam126a,Fzd9,Gabarapl2,Gdnf,Glis3,Gmpr,Ikzf2,Ikzf3,Ipo8,Irf2bp2,Kcna4,Klf12,Larp4b,Magi2,Map3k3,Meis1,Naa15,Naa40,Nfia,Nr4a2,Nuak1,Phf20,Plxna2,Podxl,Prdm2,Pura,Rbmx,Rc3h1,Ret,Rnf170,Rorb,Rreb1,Samd5,Set,Slc2a12,Slc4a4,Slitrk4,Smarca5,Socs7,Sox11,Spop,Ssbp3,Tcf…	2.029	0.000443931	0.001949	2.057	0.000416383	0.00188312	0.714396
miR-125a-5p_miR-351-5p	miR-153-3p	Acap3,Acvr2a,Ago2,Ankrd50,Apc,Atf6,Atp13a3,Atxn1l,B3galnt2,Bag4,Bmpr2,Bsn,C77080,Cacna1b,Caln1,Cbfb,Ccbe1,Cpeb4,Crtc1,Daam1,Dagla,Dpy19l1,Edem1,Elavl4,Eme2,Fam129b,Fam135b,Fgfr2,Fmr1,Galnt7,Hipk3,Ino80d,Kcna1,Kcnb1,Kcnh5,Kcnh7,Klf13,Klf3,Lcor,Lnpep,Mat2a,Mcl1,Mfhas1,Mfn1,Mknk2,Mtf1,Nav1,Nfib,Nrg1,Orc2,Pde7a,Phf20,Pou2f1,Prdm11,Prrc1,Qk,Rad54l2,Rbak,Rest,Ret,Rgs7bp,Rtn4rl1,Scrt2,Sh3bp4,Slc1a2,Slc4…	1.97	0.000450119	0.00196804	1.758	0.00267741	0.00794462	0.621105
miR-377-3p	miR-494-3p	1810013L24Rik,Arid4b,Atp10a,Atp8a2,B230219D22Rik,Cacna1c,Cacna2d1,Cand1,Cdk6,Celf1,Cftr,Csrnp3,Cul1,Cul4a,Dcp1a,Dcp2,Enah,Fbxl17,Fbxo38,Gan,Gm765,H3f3a,Ipo7,Kif2a,Lcor,Lmx1a,Mier1,Msr1,Mybl1,Naa15,Nfib,Npas3,Nr6a1,Nsd1,Pcif1,Pitx2,Plcb1,Ptpre,Rfx7,Rnf165,Rnf20,Sema3d,Skida1,Syncrip,Syt14,Tanc2,Tead1,Trip12,Ube2k,Unc80,Vcpip1,Wdr82,Zzz3	2.469	0.000450981	0.00196804	1.789	0.0157294	0.0333188	0.742735
miR-138-5p	miR-155-5p	2310035C23Rik,Acbd3,Acvr2a,Arl5b,Cacna2d1,Cacul1,Ccne1,Creb1,Ebf1,En2,Fam84a,Fat1,Fezf2,Fosl2,Gatad2b,Hif1a,Jarid2,Lcor,Mbtd1,Mier3,Nfia,Nfib,Nova1,Nsun3,Pcdh9,Plekhm1,Prox1,Ptpn2,Rela,Rs1,Rufy2,Satb1,Sema3a,Sept11,Slc39a5,Socs6,Sort1,Tcf4,Tnik,Trps1,Upf2,Wwc1,Zbtb20	2.737	0.000456787	0.0019874	1.958	0.0137641	0.0299203	0.839393
miR-153-3p	miR-23a-3p_miR-23b-3p	Adam10,Adam19,Adam23,Ago2,Ankrd50,Arpp19,Atf2,Auts2,B3gat2,Bbx,BC005537,Btbd7,Cadm2,Cadm3,Cbx5,Cdk13,Cib2,Clcn3,Cmip,Col4a1,Cpeb4,Crebbp,Csnk2a2,Cux1,Dlg2,Dlgap2,Elavl4,Ero1lb,Fam171a1,Fbxl14,Fbxo32,Fign,Fli1,Fmr1,Glce,Gm10097,Hipk3,Ing2,Ino80d,Irf2,Jade1,Jarid2,Kbtbd8,Kcnb1,Kcnip4,Kcnk3,Kdm6a,Kdm7a,Klf3,Kpna4,Lamp1,Lpgat1,Lrch1,Mat2a,Mbtd1,Mdga2,Mef2a,Mfap3l,Mfhas1,Mitf,Mtf1,Naa15,Naa50,Ncoa2,Nf…	1.705	0.000472177	0.00205128	1.664	0.000528014	0.00225007	0.521395
miR-128-3p	miR-29a-3p_miR-29b-3p_miR-29c-3p	4833424O15Rik,Acvr2a,Adam19,Adamts10,Adcyap1r1,Aff4,Ago2,Ago3,AI118078,AI593442,Ammecr1l,Ankrd13c,Aplnr,Appbp2,Arrdc4,Atp2b1,B630005N14Rik,Bahd1,Bcorl1,Bmf,Brwd3,Btg2,Camk1d,Cbx5,Ccdc88a,Ccnj,Ccnt2,Cemip,Chtf8,Clcn5,Cnot6,Cnr1,Col27a1,Col3a1,Cpeb3,Cx3cl1,D430041D05Rik,D630045J12Rik,Dcaf7,Dcp2,Dcun1d4,Dcx,Ddi2,Ddx6,Dennd1b,Dlg2,Dot1l,Drp2,Dtx4,E2f7,En1,Enah,Erp44,Fam126b,Fam134c,Fam193b,Fbxw7,Fga,…	1.586	0.000475421	0.00206229	1.748	3.28349e-05	0.000237032	0.509844
miR-144-3p	miR-323-3p	2210018M11Rik,9930021J03Rik,Abi2,Ago2,Als2,App,Atp1b1,Atrx,Bcl2l11,Camta1,Casc4,Cbfa2t2,Creb1,Ctdspl2,Cyth3,Dip2c,Dstyk,Enah,Esco1,Flrt3,Fmr1,Gad1,Gja1,Gnptab,Hdgfrp3,Hipk3,Kcnh7,Kitl,Klf3,Lcor,Lmo3,Lrrn1,Maml3,Mapk6,Med12l,Megf9,Mitf,Mtmr2,Mtpn,Naa30,Nfia,Nlk,Nln,Nol4,Nr6a1,Nrg1,Nrk,Onecut2,Pak7,Pappa2,Pbx3,Pde4d,Phf20l1,Pik3c2b,Pikfyve,Pja2,Pld5,Prickle1,Ptpn9,Pum1,Rap1b,Rbm25,Rc3h2,Rfx3,Rnf217…	1.903	0.000476363	0.00206329	2.937	1.80812e-07	3.38134e-06	0.86041
miR-132-3p_miR-212-3p	miR-150-5p	Aebp2,Ahsa2,Atp6v1h,Bsn,Cbll1,Cc2d1b,Eif4a2,Fbxo21,Fbxw11,Grasp,Grhl2,Gsk3b,Hnrnpu,Kcnn3,Mamdc2,Map3k12,Map3k3,Mib1,Mmp16,Myo1b,Nacc2,Pde7a,Pom121,Prickle2,Prpf38b,Prrt2,Ptbp2,Rc3h2,Sephs1,Slc1a2,Tspyl5,Zbtb20,Zfp474	3.358	0.000479449	0.00207356	3.47	0.000405261	0.00184337	1.22775
miR-200c-3p	miR-34a-5p_miR-34c-5p	Adipor2,Aff4,AI597479,Ank3,Ankrd52,Ap1s2,Arid4b,Arl8b,Bcl11b,Bcl2,Bnc2,Cers6,Cnot6,Coro1c,Crkl,Csnk1g1,Csrnp3,Ctnnd2,Cux1,Dcaf7,Dock9,E2f3,Elmod1,Fam63b,Fat3,Fbxl16,Fndc3b,Foxg1,Foxn2,Foxp1,Frmd4a,Gab1,Gatad2b,Gatsl2,Gnaq,Gpr158,Grem2,Hecw2,Hook3,Hs2st1,Kcna2,Klf12,Klf4,Mdm4,Mex3c,Mras,Msl2,Mtus1,Mxd4,Mycn,Naa50,Nav3,Ndst1,Ormdl3,Otud7a,Palm2,Pan3,Pkia,Ppp1r10,Ppp1r9b,Ppp2r3a,Ppp4r2,Rab21,Ranbp10…	1.811	0.000480175	0.00207361	1.701	0.00189229	0.00606786	0.562548
miR-145a-5p	miR-15b-5p_miR-195a-5p_miR-497a-5p	Acsl4,Acvr2a,Adamts5,Akap12,Akirin1,Ap2b1,Arel1,Arhgap35,Arih1,Atp1b4,Atxn2,Atxn7l3b,Bach2,BC030336,Bcl2l2,Bcr,Cacnb2,Caprin1,Casz1,Ccnd2,Cd28,Cdc37l1,Cnot6l,Col12a1,Colq,Crim1,Crkl,Cyb561,Dnajc16,Eif3j1,Eif4b,Ept1,Etnk1,Fam135a,Fam189a1,Fam60a,Fndc3b,Hipk3,Hmbox1,Igf1r,Ippk,Itpripl2,Jph1,Kif21a,Lrrc58,Map3k3,Mical3,Mob3b,Naa15,Naa25,Nav1,Nbeal1,Nedd4l,Nr2c2,Nucks1,Nudt4,Nufip2,Onecut2,Pafah1b2,P…	1.782	0.000487894	0.00210382	1.742	0.000537451	0.00226627	0.566385
miR-132-3p_miR-212-3p	miR-217-5p	9930021J03Rik,Aebp2,Ago2,Amd1,Arid2,B3gat2,Ccnt2,Chst11,Ctdspl2,Dock4,Dync1li2,Eif4a2,Fbxw11,Fem1c,Galntl6,Hmbox1,Kdm7a,Kif2a,Maf,Mamdc2,Mapk1,Mtf2,Nova1,Nr4a2,Pcgf3,Prpf38b,Prr14l,Rbfox1,Rc3h2,Rtf1,Sap30l,Scn2a1,Sirt1,Slc1a2,Slc6a1,Sox11,Srsf1,Tacc2,Tceb1,Tcf7l2,Usp15,Wdr20,Ywhag,Zbtb20,Zswim6	2.732	0.000493386	0.00212434	3.419	3.53431e-05	0.000253249	1.11719
miR-124-3p	miR-139-5p	Aak1,Adcy1,Ago3,Anks1,Ap3m1,Arrdc3,Asf1a,Atf7ip,Atxn1l,Baz2b,Btbd7,Cacna2d1,Cbll1,Ccny,Col12a1,Cux1,Ddx3x,Ddx6,Dmd,Dpysl5,Ebf1,Ece1,Elovl5,Enah,Ets1,Fam222b,Fam53b,Fam76b,Fbxo28,Fmr1,Frmd4a,G3bp1,Gnai3,Gpc4,Grid1,Gtf2a1,Hipk1,Hipk2,Hivep3,Hmbox1,Hmgcr,Kctd12,Kif26b,Klhl28,Kpna4,Lancl3,March7,Mat2a,Mb21d2,Mga,Mgat4a,Mycbp,Myo5a,Ncoa2,Ndfip1,Nfia,Nfib,Nptn,Nufip2,Pcdh7,Pde4a,Pde4d,Phf6,Prox1,Ptpn4,…	1.808	0.000494956	0.00212794	1.855	0.000869701	0.00326504	0.605053
miR-106a-5p_miR-17-5p_miR-20a-5p_miR-20b-5p_miR-93-5p	miR-135a-5p_miR-135b-5p	1600012H06Rik,2510009E07Rik,Acvr1b,Ago1,Ago2,Ago3,Akt3,Arhgef4,Arhgef7,Atg14,Atp2b2,Atxn1,Atxn1l,Bbx,BC030336,Bcl2l2,Bmpr2,Btbd10,C2cd2,Ccdc171,Ccdc50,Ccnd2,Ccng2,Ccnt2,Ccser2,Cep170,Cic,Cntnap1,Col4a3,Cox20,Csnk1a1,Csnk1g1,Dgkh,Dip2c,Dirc2,Dlgap2,Dnajb14,Dnajc16,Dusp8,Elk3,Elk4,Epha7,Fbxo28,Fcho2,Frk,Frmd4a,Frmpd4,Gabpb1,Golga2,Grin2b,Hif1a,Igf2bp1,Igsf10,Iqsec2,Josd1,Kcnb1,Kif3b,Klf3,Klhl15,Klh…	1.653	0.000498315	0.00213922	1.738	0.000228224	0.00116398	0.527663
miR-374b-5p	miR-495-3p	1810013L24Rik,A230046K03Rik,Acsl6,AI593442,Apc,Arhgap5,Arhgef12,Bend4,Braf,Brwd3,Bzw1,Cand1,Cbx4,Cdc73,Cdk17,Cdk5rap2,Cdyl2,Cep170,Chd7,Cnot2,Crim1,Cyp26b1,Dcaf6,Dennd2d,Dgat2,Dmd,Dnmt3a,Dyrk1a,Elavl4,Etv3,Fam63b,Fbxo32,Fbxo42,Foxg1,Fzd8,Glis3,Gpm6a,Grin2b,Gtpbp1,Hoxa10,Hspa4,Kcnb2,Kcnh5,Kcnn3,Kirrel,Lphn2,Mapk6,Mapre2,Mars2,Mbnl2,Mecom,Mex3c,Mmp14,Msx1,Mtmr12,Ncoa1,Ndst1,Nfib,Nfyb,Nhlh2,Nr2f2,On…	1.801	0.000500893	0.00214711	2.073	3.33694e-05	0.000239777	0.658669
miR-101a-3p	miR-224-5p	Ammecr1,Apba2,Arid2,Crebrf,Ddx3x,Dot1l,Dr1,Eif5a2,Enah,Glra2,Hipk3,Hnrnpf,Hnrnpu,Ino80d,Jdp2,Kdm7a,Lancl3,Lcor,Mbnl1,Mbnl2,Mlec,Mmp15,Ncoa6,Nfib,Nufip2,Pacrg,Pbx3,Pcgf5,Pou2f1,Prpf4b,Pygo1,Qk,Rfx7,Rnf38,Sfpq,Slc25a36,Slc4a4,Ssfa2,Stau2,Tanc1,Ube2d2a,Ube2d3,Ubn2,Xylt1,Zbtb20,Zbtb34,Zcchc2,Zfhx4,Zfp191	2.487	0.00050424	0.00215375	1.835	0.0155467	0.0330041	0.759061
miR-374c-5p	miR-448-3p	Adam10,Adcy1,Add1,Ago2,Ankrd28,Ankrd50,Apbb2,Apc,Arhgef4,Arid2,Arntl,Atxn1l,Bcl2,Bicd2,Braf,Btaf1,Cbx5,Cdyl2,Clcn3,Crtc1,D1Ertd622e,Dcaf5,Dmd,Dock9,Dpy19l1,Ebf1,Epha4,Etv1,Fam76b,Fermt2,Fli1,Gm608,Gpm6a,Gpr124,Homer1,Hook3,Ikzf2,Ing2,Ing3,Ino80d,Jade1,Kctd1,Kdm7a,Klf12,Klf3,Klf7,Klhl3,March1,Mbtd1,Mgat4c,Mob4,Msi2,Mtdh,Ncoa2,Nfia,Ntrk3,Otud7a,Pcdha10,Peli1,Pik3r1,Plcxd3,Pou3f3,Prox1,Ptch1,Ptpn14,…	1.86	0.000504668	0.00215375	1.86	0.000602154	0.00245774	0.620576
miR-222-3p	miR-344d-3p_miR-410-3p	8030462N17Rik,AI593442,Baz2b,Bcl2l11,Bend4,Bmp2k,Brwd3,Car2,Cbfb,Cdk19,Cenpo,Chd2,Chd7,Cnot2,Crk,Dgke,Esr1,Ets1,Etv3,Foxp2,Frrs1l,Gtf2a1,Gucy1a2,Igsf3,Il1rapl1,Ipo7,Kit,Loxl3,Mapk10,Msl2,Mylip,Myt1l,Ndfip1,Nrg1,Pbx3,Pde3a,Pogz,Prdm11,Ptchd4,Pura,Qk,Rab1,Rc3h2,Rgs17,Rnf44,Rreb1,Shank2,Slc2a12,Stox2,Tcf4,Usp6nl,Zeb2,Zfand5,Zyx	2.386	0.000508901	0.00216862	1.764	0.0174992	0.0364294	0.718601
miR-106a-5p_miR-17-5p_miR-20a-5p_miR-20b-5p_miR-93-5p	miR-204-5p	1810013L24Rik,Abl2,Acsl4,Ankfy1,Arap2,Arl5a,Atg7,Bcl11b,Bcl2l2,Bcl6,Bicc1,Cbx8,Ccdc50,Ccnt2,Cd99l2,Chd5,Creb1,Creb5,Csrnp3,Cxadr,Dcun1d3,Dhx15,Dnajb9,Dnm2,Dyrk1a,Elavl2,Epha7,Fam117b,Frs2,Gabbr2,Gan,Glis3,Grin2b,Has2,Hnrnpa2b1,Hook3,Il1rapl1,Irf2bp2,Jag1,Kdm2a,Klf12,Klf3,Lcor,Lhx9,Map3k13,Map3k3,Metap1,Naa30,Nbea,Nfat5,Nhsl2,Npas3,Nr4a2,Otud6b,Pcyt1b,Phlpp2,Plag1,Ppp3r1,Prr16,Prrx1,Ptprd,Pura,Rab…	1.754	0.000516953	0.0021997	1.564	0.00673639	0.0166943	0.504573
miR-212-5p	miR-34a-5p_miR-34c-5p	Acy1,Add2,Arhgef12,Atg9a,Bcl6,Bend4,Btbd11,Cbfa2t3,Cdk6,Chtf8,Cntn2,Cplx2,Ctdsp2,Cux1,Dnah3,Dsn1,Ei24,Epn2,Fam126b,Kctd16,Kitl,Klf4,Lef1,Lhfpl4,Met,Mex3c,Mmp15,Mpped2,Nsd1,Numbl,Otud7a,Pogz,Ppp1r16b,Prox1,Ralgds,Rapgef3,Ret,Rufy2,Satb2,Sdccag8,Shank3,Smad4,Soga1,Strn3,Tanc2,Tcam1,Tmem164,U2af1,Vat1,Wscd2,Zfp644	2.459	0.000518848	0.00220453	2.918	6.05055e-05	0.000386755	0.985327
miR-144-3p	miR-338-3p	Adamts15,Armcx3,Bloc1s5,Cacna2d1,Cadm2,Camta1,Ccnt2,Cdh2,Chtop,Cpeb3,Ctbp2,Dyrk2,Eea1,Ero1l,Ets1,Fam84a,Fbxo32,Fbxw7,Fgfr1op,Fry,Gmpr,Gnptab,Hapln1,Hsf2,Kcnd2,Kcnmb2,Khdrbs3,Kif2a,Lmo3,Lsm14a,Map4k3,March3,Msi2,Neurod1,Nfia,Nol4,Nova1,Nufip2,Nxph1,Pappa,Pex14,Phf20l1,Prrc2c,Ptpn12,Rab30,Rnf217,Robo2,Sall1,Samd12,Sh3pxd2a,Slmap,Sox6,Ssb,Tanc1,Tanc2,Tnrc6b,Ube2g1,Zbtb18,Zbtb20,Zdhhc21,Zfand3,Zfhx4,…	2.208	0.000530151	0.00224598	1.944	0.00322776	0.00931109	0.728417
miR-15b-5p_miR-195a-5p_miR-497a-5p	miR-23a-3p_miR-23b-3p	1500011B03Rik,1700066M21Rik,1810013L24Rik,Abl2,Adal,Adamts5,Add2,Ago2,Ago3,Akap12,Ammecr1,Appbp2,Arel1,Arhgap20,Arl8b,Atxn7l3,Atxn7l3b,Bcl9l,Bicd1,Braf,Btaf1,Btla,C1ql3,Cab39,Cacul1,Calcr,Capn6,Caprin1,Cbfa2t3,Cbx5,Ccdc6,Ccnd1,Ccnt2,Cdk17,Cdk5r1,Cds2,Cep85l,Cldn12,Cnot6l,Cpd,Cpeb3,Cramp1l,Crim1,Crk,Csrnp2,Dennd1b,Dlgap2,Dyrk2,Egln2,Eif3a,Elac1,Ell2,Ephb2,Erlin2,Etnk1,Eya1,Fam171a1,Fnbp1l,Foxp2,Gr…	1.562	0.000531054	0.00224653	1.712	3.88376e-05	0.000274894	0.491815
miR-19a-3p	miR-377-3p	4930402H24Rik,9430020K01Rik,Agap1,Ago1,Arfip1,Arhgap21,Arid4b,Arl8b,Armc8,Atp10a,B230219D22Rik,Bend3,Bhlhe23,Bsn,Btbd7,Cacna1c,Camta1,Cand1,Celf1,Cnot6l,Cpeb4,Crebl2,Dcp2,Dnajb14,Dnajb9,Dnajc16,Dusp7,Eif4g2,Elavl1,Fbxo30,Fbxo32,Fem1c,Fgf10,Fmr1,Fnbp1l,Gja1,Grsf1,Hs2st1,Il1rapl1,Inhba,Itga6,Itpripl2,Jazf1,Kazn,Kcna2,Kctd16,Klf7,Kpna4,Lrp12,Macc1,Macf1,Map3k1,Mbnl3,Mef2a,Memo1,Mier1,Mprip,Mtf2,Mybl…	1.793	0.000533021	0.00225157	1.789	0.000874577	0.00327487	0.582773
miR-132-3p_miR-212-3p	miR-6540-5p	Ago1,Ago2,Akirin1,Arfgef2,Arhgap32,Arih1,Asxl2,Bicd1,Bmp3,Bmpr1a,Bsn,Btaf1,Ccnt2,Cfl2,Clock,Dcaf8,Ddx6,Desi2,Dixdc1,Dync1li2,Dyrk2,Epn2,Etnk1,Fam160a2,Gigyf1,Hmgxb4,Kcna2,Kcnj12,Kcnk2,Kdm5a,Lemd3,Lin28b,Lrrc58,Map3k3,Mecom,Mecp2,Mef2a,Mmp15,Mmp16,Mtf1,Mtf2,Myrf,Nacc2,Nfib,Ntrk3,Pam,Pde7a,Pde7b,Pea15a,Pld5,Pnn,Prkd1,Prr14l,Ptbp2,Rap2b,Rfx3,Rybp,Samd12,Sap30l,Sec62,Sema6a,Shh,Sirt1,Six4,Slc31a2,Snx…	2.032	0.000536537	0.00226312	2.392	1.90377e-05	0.000153465	0.790575
miR-125a-5p_miR-351-5p	miR-145a-5p	Abr,Acvr2a,Adam17,Ano6,Arel1,Bcl2l2,Bsn,Cbfb,Cdc37l1,Cdr2l,Coro2b,Cox20,Cpeb4,Crtc1,Dis3l2,Dusp6,Ece1,Elavl4,Ets1,Fbxo45,Fndc3b,Frmpd4,Fzd7,Galnt14,Gdnf,Ggt7,Gopc,Gosr2,Grb10,Hic2,Hipk3,Hnrnpul2,Ikzf3,Kcnj12,Lrrc8b,Maf,Map3k1,Naa40,Nav1,Ncor2,Nedd9,Nfib,Ninl,Nr2c2,Orc2,Peak1,Phf20,Pi4k2b,Plagl1,Plagl2,Plekhh1,Podxl,Prdm1,Pvrl3,Qk,Rbm20,Rc3h2,Ret,Rfx3,Rnf144b,Rorb,Rreb1,Sav1,Scarb1,Serinc5,Set,Slc…	1.929	0.000542731	0.00228593	2.211	3.95581e-05	0.00027796	0.725223
miR-26b-5p	miR-381-3p	Acsl3,Akap6,Anks1b,Apc,App,Armc1,Atf2,BC018507,Bhlhe22,Bhlhe40,Bmp2k,Btbd7,Cacna1c,Cd2ap,Cdc73,Col11a1,Creb1,Crebbp,Crebrf,Cyp51,D1Ertd622e,Dcbld2,Dlgap2,Dock4,Dusp4,Edem3,Eif3a,Eif4g2,Eml5,Esrp1,Etf1,Fa2h,Fbxo28,Fosl2,Foxf2,Foxp2,Gdf11,Gltscr1l,Gm28048,Gm608,Grhl3,Grin2a,Grin2b,Hgf,Hipk1,Hipk2,Hoxa9,Ick,Itga3,Itga6,Kcns2,Klf10,Klf4,Kpna3,Kpna6,Larp1,Lef1,Lphn1,Man1a2,Med13l,Megf9,Mex3c,Mgat4a,Mi…	1.697	0.000543849	0.00228732	1.817	0.000154491	0.000828712	0.563024
miR-128-3p	miR-222-3p	Agfg1,AI593442,Arhgap32,Baz2b,BC030336,Bend4,Bmf,Bmp2k,Brwd3,Btg2,Camk1d,Canx,Cbfb,Cd2ap,Dcun1d1,Dennd1b,Dkk2,Dlg2,E130309F12Rik,Elavl2,Emx2,Fam222b,Fgf14,Fign,Foxp2,Gab1,Gtf2a1,Gucy1a2,Hipk2,Hipk3,Igsf3,Ikzf4,Ipo7,Kmt2c,Lcor,Lifr,Map3k2,Mapk10,Mapk6,Marcks,Mdm4,Mesdc1,Mier3,Nbeal1,Nipal4,Nova1,Nrg1,Nrk,Paip2,Pde3a,Pogz,Ppargc1a,Ptbp2,Pura,Qk,Rgs8,Rims3,Rreb1,Rsbn1l,Sema6d,Slc1a2,Slc25a37,Slc6a1,…	1.953	0.000545201	0.00228969	1.905	0.00132523	0.00458381	0.656924
miR-205-5p	miR-27a-3p	Acsl1,Appbp2,Arfgef1,BC030336,Bicc1,Cadm1,Cbfa2t3,Ccnj,Cdh11,Chd2,Clock,Crebrf,Csf1,Emx2,Epb4.1,Eva1c,Fam126a,Fam84b,Fgf14,Frk,Galnt3,Gata3,Gng12,Gxylt1,Hdx,Hipk3,Itga5,Klf12,Klhl31,Ksr1,Lcor,Lpcat1,Lrp6,Lsamp,Lysmd4,Magi2,Magi3,Map3k2,Marcks,Mbtd1,Micu3,Mier3,Mmd,Mob3b,Msi2,Mtmr4,Ncoa1,Nfat5,Nfib,Ngfr,Nhs,Nlgn3,Nr6a1,Nxph1,Pard6b,Pax9,Pde3b,Pikfyve,Pla2g6,Plagl2,Pou3f2,Ppp3r1,Rab11fip1,Rab11fip2…	1.866	0.000552225	0.0023101	1.98	0.000113832	0.00064394	0.653447
miR-330-3p	miR-582-5p	1700025G04Rik,Abhd17c,Abhd2,Acsl6,Acvr1,Agtr2,Ankrd44,Ankrd52,Apc,Arrdc3,BC030336,Bcl11b,Bclaf1,Bmpr1a,Ccdc71l,Ccnd3,Cd24a,Cdh6,Cdk6,Creb1,Crispld1,Csnk1a1,D1Ertd622e,Dag1,Dcp2,Dip2b,Dpysl5,Ebf2,Eif4e,Eps8,Erp29,Fnbp4,Foxp2,Fzd3,Gabrb1,Gprin3,Grid1,Gtf2a1,Hif1a,Hnrnpu,Kcnq3,Ldlrad4,Lrp6,Maea,Mat2a,Mecom,Med14,Memo1,Mios,Mtdh,Mxd1,Nek7,Nfia,Nhsl2,Npas3,Npat,Nsd1,Pak4,Ppargc1b,Ppp1cb,Pura,Rbms1,Rho…	1.841	0.000552449	0.0023101	1.913	0.00038554	0.00177593	0.629491
miR-129-5p	miR-27a-3p	Acvr1c,Aff3,Ago2,Akirin1,Amotl2,Apc,Arid1b,Bend4,Braf,C1galt1,Cacna1a,Cacng2,Cadm1,Camk2d,Camta1,Celf1,Chd7,Ckap4,Clock,Daam1,Dab2ip,Dcun1d4,Dcx,Dlk1,Dnajc13,Efnb2,Emx2,Fam135b,Fam222b,Fbxw7,Fign,Foxp2,Foxp4,Fryl,Fubp1,Gpr135,Grin2b,Gtf2a1,Ino80d,Isl1,Itga2,Kcnj3,Kcnk12,Kmt2c,Kpna6,Lrp6,Lsm12,Man1a,Map3k12,Med12l,Msi2,Naa15,Nbeal1,Ncoa1,Neurl1b,Nfia,Nfib,Ngfr,Nlgn3,Npepps,Nr2c2,Nrxn1,Pak6,Plcxd2,…	1.798	0.000556372	0.00232018	1.686	0.00102959	0.00373018	0.554517
miR-186-5p	miR-30a-5p_miR-30b-5p_miR-30d-5p	4931406P16Rik,9330159F19Rik,Abi2,Abl2,Acap2,Ago2,Akirin1,Amotl1,Ankrd12,Arih1,Asxl3,Atl3,Bach1,Bahd1,Baz1a,Bbx,BC030336,Bcl11b,Brwd3,Cadm2,Camta1,Ccnt2,Celf1,Celf3,Cep170,Chd9,Chic1,Cldn25,Cnst,Col25a1,Cpeb3,Cpeb4,Crk,Csnk1a1,Csnk2a1,D3Bwg0562e,Dcun1d1,Dcx,Dennd5b,Dimt1,Dlg5,Dmd,Eed,Epc2,Fam126b,Fam13a,Fam160b1,Fam46c,Fgf10,Fndc3a,Fndc3b,Foxd1,Fxr1,Gabrb1,Gja1,Golga4,Gpcpd1,Grin2a,Gzf1,Helz,Hipk1…	1.61	0.00055646	0.00232018	1.435	0.00504035	0.0132492	0.4187
miR-142a-5p	miR-29a-3p_miR-29b-3p_miR-29c-3p	4931406P16Rik,Adam12,Adamts5,Aff4,Ahr,Ammecr1,Appbp2,Arl4a,Armc8,Arpp19,Arrdc3,Atp1b1,Atp2b4,Brd3,Brwd3,Btbd7,C77370,Camta1,Capn7,Cbx3,Ccdc85a,Ccdc88a,Ccnt2,Cep97,Clcn5,Clock,Cnot6,Col4a3,Cpeb3,Cps1,D16Ertd472e,Ddx6,Dio2,Dlg2,Dlgap1,Dusp2,Dynlt1a,Dynlt1b,Dynlt1c,Dynlt1f,Efna5,Eif3j1,Elavl4,Fam131b,Fam219b,Fign,Fmn1,Fos,Gas7,Gk5,Gopc,Grin2b,Gsk3b,Has3,Hdac4,Homer1,Iffo2,Igf1,Itga6,Jarid2,Kcnh5,Kcn…	1.681	0.000558473	0.00232523	1.901	2.35724e-05	0.000181451	0.580884
miR-222-3p	miR-7a-5p_miR-7b-5p	Aak1,Adam11,Agps,Arhgap32,Atf7,Atxn1,Atxn7,Braf,Cacnb4,Commd1,Crk,Ddit4,Eif3j1,Erbb4,Fam120a,Fbxo28,Fos,Gabra1,Gpbp1,Gtf2a1,Igf2bp2,Igsf3,Ipo7,Kif16b,Megf9,Mios,Pbx3,Prdm11,Rc3h2,Rfx7,Rgs8,Rreb1,Rsbn1l,Sema6d,Shank2,Slc25a37,Slc4a4,Smndc1,Socs7,Stox2,Tcf12,Tcf4,Tet1,Trove2,Ube2g1,Usp6nl,Wdr47,Zfp652	2.528	0.000560583	0.00233068	4.589	6.81444e-07	1.00383e-05	1.22555
miR-101a-3p	miR-132-3p_miR-212-3p	2210018M11Rik,Aebp2,Arhgap32,Arid2,Atxn1,Bbx,Cbfa2t2,Ccnt2,Ctdspl2,Dcun1d3,Desi2,Dnmt3a,Dyrk2,Eif5a2,Elfn2,Epn2,Ero1l,Fbxw11,Fbxw7,Fem1c,Glcci1,Gmpr,Gnb1,Golga4,Grid2,Gsk3b,Hapln1,Hnrnpu,Kcnn3,Kdm5a,Kdm7a,Kif2a,Klf7,Mapk1,Mcidas,Mecp2,Mef2a,Mepce,Mex3c,Mmp15,Nacc2,Ndrg4,Nfib,Nlk,Nova1,Pacrg,Phf20l1,Ptch1,Rab15,Rap2b,Rapgef5,Rasa1,Rc3h2,Rfx3,Rorb,Sall1,Sap30l,Scn1a,Scn2a1,Setd5,Sfpq,Six4,Sltm,Snx1…	2.028	0.000564115	0.00233536	2.927	1.61794e-06	2.0684e-05	0.890514
miR-142a-5p	miR-543-3p	Als2,Appbp2,Arl4a,Atp1b1,Bai3,Bche,Bhlhe41,Brd1,Btaf1,Cask,Cblb,Ccnt2,Chsy3,Clock,Cyp26b1,Dnal1,Eif4e3,Elavl2,Elavl4,Eya4,Fam168a,Fam199x,Fbxl3,Fbxo21,Fgf12,Fgf13,Fign,Flrt2,Fzd7,Gda,Guf1,H3f3a,Herpud1,Hipk2,Hoxa10,Hs2st1,Kcna4,Kcnh7,Kpna4,Kras,Lhx9,Lmbrd1,March6,Meis2,Metap1,Nck2,Nhsl2,Npc1,Nr3c1,Nsun3,Onecut2,Pbx1,Pbx3,Pcbp1,Pcdha10,Pcmtd1,Phip,Plxdc2,Ppp3ca,Proser1,Prox1,Prtg,Pten,Ptprb,Ptprd,…	1.875	0.000564958	0.00233536	1.758	0.00187783	0.00603485	0.596393
miR-15b-5p_miR-195a-5p_miR-497a-5p	miR-34a-5p_miR-34c-5p	1700025G04Rik,Acsl1,Acsl4,Add2,Aff4,Ago4,Ahcyl2,Amer1,Arl8b,Atg4b,Atxn7l3,Atxn7l3b,AW549877,Bcl2,C1ql3,Cacna1e,Cacnb1,Cbfa2t3,Ccnd1,Cdc25a,Cdc42ep2,Clock,Cnot6l,Cntnap1,Col12a1,Cops7b,Crebrf,Crkl,Dcaf7,Dcp1a,Dixdc1,Dlgap2,Dll1,Dnajc16,E2f3,Elmod1,Ephb2,Esrra,Fbln5,Fbxo10,Fndc3b,Foxp2,Gm166,Grid1,Hnrnpa1,Hoxa10,Kcnh7,Lhfpl4,Lman2l,Ltbp2,Lyst,Map2k1,Map2k3,Mex3c,Mgat4a,Myo1c,Nav1,Nos1,Nrn1,Onecut2,…	1.759	0.00056476	0.00233536	1.79	0.000529828	0.00225119	0.573481
miR-23a-3p_miR-23b-3p	miR-338-3p	Aak1,Adamts6,Atf2,Atxn7l3,Atxn7l3b,Braf,Btbd7,Cadm2,Camta1,Ccnd1,Ccnt2,Clcn3,Col11a2,Colec10,Cpeb3,Crk,Dlg2,Dnmt3a,Dyrk2,Eea1,Ero1l,Fam84a,Fbxo32,Helz,Hivep2,Hmgn2,Hnrnpa2b1,Hspa12a,Jade1,Macc1,Maf,Map3k3,Mapre1,Mepce,Morc4,Msl2,Nfia,Nkx2-1,Nol4,Nufip2,Otub1,Pbx1,Pigo,Plcxd3,Robo2,Runx2,Serinc5,Set,Sh3pxd2a,Slc16a10,Slc30a7,Slmap,Snx30,Sox6,Spcs2,Srgap3,Stag2,Styx,Sv2a,Tanc1,Tanc2,Tbc1d15,Tnrc6b,…	2.077	0.000565744	0.00233536	2.441	6.72784e-05	0.000422602	0.811666
miR-25-3p_miR-363-3p_miR-92a-3p_miR-92b-3p	miR-98-5p_let-7d-5p_let-7e-5p_let-7f-5p_let-7g-5p	4930402H24Rik,Adrb1,Ago2,Ago3,Angptl2,Arid1b,Arl5b,Arrdc4,Atxn1,Atxn1l,Bach1,BC030336,Braf,Bsn,Btg2,Cadm2,Caln1,Cask,Cbfa2t3,Ccdc71l,Cd200r1,Cdk6,Chd9,Chsy3,Cir1,Cnnm4,Cnot2,Col1a2,Col27a1,Cpeb1,Cpeb3,Cpeb4,Crem,Cux1,Dcx,Ddi2,Dnajb9,Dtx2,Dusp1,Dusp4,Dyrk2,Edem1,Eif4g2,Eif5b,Elk4,Elovl4,Epc2,Ergic2,Exoc5,Fam126b,Fam135a,Farp1,Fasl,Fndc3b,Fnip1,Fnip2,Foxp2,Gan,Golga4,Golga7,Gramd1b,Gramd3,Greb1l,Gx…	1.639	0.000566537	0.00233536	1.58	0.00122282	0.0043223	0.475756
miR-381-3p	miR-493-5p	Adamtsl1,Aff4,Ankrd12,Ankrd50,Ano4,Antxr1,Arhgap44,Arhgap5,Arih1,Asxl2,Baz1b,Bcl2l11,Btaf1,Ccnt2,Cdc73,Cnksr3,Cnot2,Col11a1,Cplx2,Creb1,Crebbp,Crk,Csrnp3,Cul1,Cul3,Cul5,Cxxc4,Cyfip1,Dcun1d3,Dgkd,Dlgap2,Elavl1,Etf1,Fam63b,Fgf13,Fgf7,Filip1l,Foxj3,Gabrb1,Gad1,Gas1,Gclm,Gls,Grin2a,Grin2b,Hhip,Hipk1,Hmgcr,Hmgxb4,Jag2,Jph1,Kat6a,Kbtbd2,Kctd15,Kif1b,Klf3,Klf4,Kmt2e,Lphn2,Lzts2,Mecom,Med13l,Mex3a,Mga,Mo…	1.739	0.000562928	0.00233536	2.333	5.81853e-07	8.79447e-06	0.700233
miR-200c-3p	miR-421-3p	2700081O15Rik,A830080D01Rik,Acaca,Ago2,Ankrd40,Appl1,Atxn1,Bach2,Bnc2,Cacna1c,Cbx4,Chd2,Cnot4,Creb5,Ctdspl2,Dlc1,Dmrt2,Dnajb14,Dock4,Efna5,Elavl2,Elmod1,Eps8,Esyt2,Fbxl16,Fstl4,Fubp1,Fzd3,Gnaq,Greb1l,Ipo5,Kras,Lca5,Mmp16,Mprip,Msl2,Nfib,Nipbl,Nxph1,Pcmtd1,Piga,Plk2,Pls3,Ppp2r2c,Ppp4r2,Prkaa2,Prtg,Pura,Rfx7,Rnf11,S100pbp,Scn2a1,Sephs1,Sgip1,Slc4a4,Snap25,Socs6,Sox6,Srsf1,Strn,Suz12,Syt1,Tmem164,Tm…	2.027	0.000574984	0.00236346	1.638	0.0138698	0.0301048	0.600016
miR-106a-5p_miR-17-5p_miR-20a-5p_miR-20b-5p_miR-93-5p	miR-448-3p	1600012H06Rik,2510009E07Rik,Acvr1b,Ago1,Ago2,Ankrd28,Ankrd50,Apbb2,Arhgef4,Armc8,Asxl3,Atxn1l,Bend4,Bicd2,Btbd7,Btg3,C2cd2,C77080,Cadm2,Ccdc50,Ccnd2,Ccser2,Cep97,Chic1,Chrm2,Cntnap1,Crot,D030056L22Rik,D1Ertd622e,Dyrk2,E2f3,Epha4,Ero1lb,Etv1,Fam102a,Fam168a,Fbxo28,Foxj3,Furin,Fxr1,Fzd3,Fzd7,Gan,Gm527,Hnrnpa2b1,Hook3,Hs3st5,Ino80d,Ipo7,Jak1,Kcnb1,Kcnh5,Kcnk10,Klf12,Klf3,Klhl28,Kmt2e,Kpna3,Kpna4,Mfn…	1.67	0.00058067	0.00238346	2.109	3.47697e-06	3.82204e-05	0.629519
miR-31-5p	miR-6540-5p	AF529169,Ago3,Ahcyl1,AI593442,Ak4,Akap17b,Ammecr1,Apbb2,Arhgap32,Bach2,Bahd1,Bicd1,Cacnb2,Cgn,Clock,Cul5,Ddi2,Ddx6,Dhcr24,Dicer1,Dlgap2,Dmd,Dpy19l3,Dpysl5,Ebf3,Elavl1,Eml5,Gigyf1,Gprin3,Hiat1,Hif1an,Jazf1,Kank1,Klf13,Lclat1,Lpp,Lzic,Map1b,Map4k5,Mapre1,Mboat2,Mmp16,Naa15,Ncoa2,Nedd4l,Nek9,Nr5a2,Ogfrl1,Osbp2,Oxsr1,Paqr8,Pcdh8,Pdpr,Phactr2,Pik3c2a,Plxdc2,Ppm1f,Ppp1r9a,Ppp6r3,Prlr,Prpf40a,Rab9b,Ralg…	1.965	0.000581947	0.00238532	2.276	2.53377e-05	0.000191484	0.748956
miR-101b-3p	miR-377-3p	1810013L24Rik,Ankrd28,Ankrd52,Arf1,Arhgap26,Arid4b,Arpc4,Ash1l,BC005537,Bzw1,Camta1,Ccng2,Cdk6,Cftr,Cpeb1,Dcp2,Eif4e,Eif4g2,Enah,Esco1,Ets1,Fbxo32,Fem1c,Fign,Fmr1,Fubp1,Fzd4,Gja1,Gpr85,Gprin3,Hivep3,Hnrnpa2b1,Hs2st1,Iqsec1,Kat6a,Kdm6b,Kif2a,Lancl3,Lcor,Lhx1,March3,Mbnl3,Mef2a,Mgat5,Mier1,Mpp5,Mtf2,Naa15,Ndfip1,Nfib,Npas3,Nr2f2,Nr6a1,Nrk,Nsd1,Panx2,Pcf11,Phf6,Plcb1,Ppp1r12a,Ppp1r9a,Ppp3r1,Ptchd4,P…	1.827	0.00061733	0.00251694	1.832	0.000829544	0.00316339	0.604042
miR-101a-3p	miR-344d-3p_miR-410-3p	Ablim3,Acvr1c,AI593442,Ankrd12,Appbp2,Arhgap5,Arid2,Arid4b,Atp1b2,Baz2b,Bcl2l11,Bend4,Cbx4,Ccnt1,Cdc42ep3,Cdh11,Chd2,Chic2,Cpeb3,Dgki,Dnmt3a,Dusp1,Eif4g2,Ets1,Fbxl14,Herpud1,Iqsec1,Kdm7a,Kitl,Klf12,Klf3,Klf6,Lmtk2,Lrrfip2,Med13,Mxd1,Naa15,Ndfip1,Ndrg4,Nfib,Nr2f2,Pappa,Pbx3,Pcdh8,Pcsk5,Pde4d,Phf6,Plxna2,Pogz,Ppargc1b,Prrc2c,Ptpn13,Pura,Pvrl3,Qk,Rab1,Rap1a,Rap1b,Rbl2,Rbm47,Rc3h1,Rc3h2,Rgl1,Rnf44,Ro…	1.85	0.000624382	0.0025377	1.879	0.000523135	0.00223584	0.622963
miR-138-5p	miR-19a-3p	1110002E22Rik,2310035C23Rik,Acbd3,Acot13,Adamtsl3,Adcy1,Aebp2,Ago1,Arrdc3,Asxl2,Asxl3,Btg1,Cacul1,Cbx6,Cdk19,Cecr2,Clock,Cnot6l,Cpeb4,Ctdspl2,D630044L22Rik,Dcbld2,Dcun1d2,Dennd1a,Dennd6a,Desi2,Dgkk,E130309F12Rik,Ebf1,Ebf2,Erbb4,Fam124a,Fem1c,Fezf2,Fosl2,Gatad2b,Gatsl2,Glcci1,Hdac4,Hif1a,Hipk1,Hipk3,Ino80,Itpripl2,Jarid2,Jazf1,Kcna2,Kpna3,L3mbtl3,Limch1,Lnpep,Lonrf3,Macf1,Mapk10,Mapk6,Med26,Mex3a,…	1.802	0.000625123	0.0025377	1.906	0.000119561	0.000671116	0.616952
miR-25-3p_miR-363-3p_miR-92a-3p_miR-92b-3p	miR-29a-3p_miR-29b-3p_miR-29c-3p	Adam19,Adam23,Aff4,Ago2,Ago3,AI593442,Ak3,Ankrd13c,Arl5b,Arrdc3,Arrdc4,Atxn1,Atxn1l,B230219D22Rik,Bcl11b,Bsdc1,Btg2,C030046E11Rik,C77370,Calm3,Ccnl2,Cdc42bpa,Cdk6,Col1a2,Col27a1,Col5a1,Cpeb3,Ctnnbip1,D16Ertd472e,Daam1,Dab2ip,Dcx,Ddi2,Ddx3x,Ddx3y,Dennd1b,Dlgap2,Elovl4,Eomes,Ext1,Fam126b,Fam76b,Fbn1,Fbn2,Fbxw7,Foxn2,Foxp1,Gan,Gid4,Golga7,Gpr85,Has3,Hecw1,Ibsp,Ing2,Insig1,Itga6,Jarid2,Jmy,Josd1,Kcna…	1.645	0.000625242	0.0025377	2.216	1.63137e-07	3.11463e-06	0.646722
miR-340-5p	miR-6540-5p	2510009E07Rik,Abhd17c,Acsl1,Acvr1c,Aff3,Aff4,Ago1,Ago2,Ago3,Agps,Ahr,Ak4,Alcam,Ammecr1,Ap3m1,Arf6,Arhgap32,Arpp19,Asf1a,Atf7ip,Atp7a,B3galt1,Bmpr1a,Btaf1,Btbd10,Cask,Ccdc50,Ccdc88a,Cdc14a,Cdc42se2,Cdon,Cir1,Cntn3,Cobll1,Creb1,Crtc3,Cul5,Cux1,Cxadr,Cyld,D16Ertd472e,Dcun1d5,Ddx5,Desi2,Dhx40,Dio2,Dixdc1,Dlgap2,Dmd,Dpy19l3,Dyrk2,Edem1,Eif3j1,En2,Epha7,Epn2,Ern1,Esyt2,Etv1,Fa2h,Fam160a2,Farp1,Fbxo28,F…	1.501	0.000639366	0.0025914	1.366	0.00870372	0.0204354	0.359009
miR-148b-3p	miR-217-5p	8030462N17Rik,A130010J15Rik,Agfg1,Ago2,Arfip1,B230219D22Rik,Bach2,BC030336,Camk2a,Ccdc85a,Ccne1,Cdk5r1,Csrp2,Cul5,Dcp2,Dmxl1,Dyrk1a,Elavl2,Esco1,Esr1,Esrrg,Etv1,Fbxo11,Fign,Gatad2b,Gpm6a,Hipk3,Hivep3,Kdm2b,Kdm7a,Maf,Mgat4a,Naa15,Nova1,Picalm,Ppargc1a,Ppp1cb,Qk,Rc3h2,Slitrk3,Smurf2,Snx27,Sox11,Stt3a,Taf1d,Tbp,Tmsb4x,Tnpo1,Trps1,Ttc19,Wapal,Zbtb20,Zcchc2,Zranb1	2.311	0.000650393	0.00263241	2.107	0.00300519	0.00876488	0.791473
miR-125a-5p_miR-351-5p	miR-27a-3p	4632428N05Rik,4933426M11Rik,Abhd6,Acvr1c,Acvr2a,Adcy6,Ago2,Antxr2,Apc,Arsi,Asic1,AU040320,Braf,Brpf3,Btg2,Cacng2,Car12,Cbfb,Ccdc85c,Ccnj,Cdh5,Clmn,Cnnm2,Cpeb3,Cpeb4,Creb1,Csnk1g1,Ctdsp2,Cyth1,Daam1,Dennd6a,Diras1,Dll4,Dtx4,Ece1,Enpep,Fam126b,Fam134c,Fam135b,Fam65b,Fbxl20,Fbxo10,Fga,Foxn3,Fzd7,Galnt7,Gosr2,Grin2a,Hcn4,Hipk2,Hipk3,Hmgcr,Ikzf3,Ino80d,Irf4,Kcnc2,Klf3,Kpna6,Lbh,Lcor,Lhx8,Lifr,Map2k7,M…	1.637	0.000652513	0.00263365	1.745	0.000109801	0.000628484	0.52481
miR-19a-3p	miR-205-5p	Ablim1,Acsl1,Aebp2,Aff1,Ar,Arfgef1,Bambi,BC030336,Bmf,Car8,Cdc42bpb,Cep170,Chd2,Chst7,Clock,Cltc,Crebrf,Csnk2a1,Ddx6,Dgcr8,Dmxl2,Dusp7,Emx2,Enc1,Erbb4,Ereg,Etnk1,Fat3,Frk,Gm10797,Grb10,Hipk3,Hoxd4,Hs2st1,Inhba,Itpripl2,Ivns1abp,Jade1,Kazn,Kcnh5,Kif1b,Klf7,Magi2,Map3k2,Mbnl3,Mier3,Mllt4,Mob3b,Mprip,Nacc2,Nfib,Nhs,Nhsl2,Nlgn3,Nr3c2,Ntrk3,Nufip2,Plcb1,Pou3f2,Prkcz,Psd3,Purg,Rab8b,Rap2b,Rbms1,Rora,S1…	1.879	0.000651788	0.00263365	1.63	0.00836852	0.0197831	0.55966
miR-369-3p	miR-495-3p	1810013L24Rik,Acsl6,Akirin1,Arhgap5,Braf,Cand1,Cbx4,Cdc73,Cdh2,Cdk17,Cdk5rap2,Cdyl2,Chd7,Cnbp,Cnot2,Cux1,Cyp26b1,D1Ertd622e,Dcaf6,Dennd2d,Dhx40,Dmd,Dyrk1a,Ep300,Etv3,Fam63b,Fbxo42,Fgd6,Foxg1,Fyn,Fzd8,Gabrb3,Gpm6a,Gtpbp1,Hoxa10,Hspa4,Ireb2,Jade1,Kcnh5,Kcnn3,Kirrel,Lphn2,Mbnl2,Mbtd1,Mmp14,Msx1,Mtmr12,Ncoa3,Ndst1,Nhlh2,Nr2f2,Nr6a1,Onecut2,Pappa,Pde4d,Peli1,Plxna2,Pnrc1,Ppargc1b,Ptch1,Pten,Rab2a,Rad2…	1.883	0.000668918	0.00269611	2.149	3.62909e-05	0.000258128	0.698934
miR-124-3p	miR-148b-3p	2310035C23Rik,8030462N17Rik,Abca1,Ago1,Ago2,Aldh4a1,Ammecr1,Ap1g1,Arfip1,Arhgef37,Arrdc3,Atp2b4,Atp7a,Atxn1l,B4galt1,Bach2,Baz2b,Bcl2l11,Bcl7a,Brwd3,Btbd10,Bzrap1,C1galt1,Cacnb2,Cadm1,Cbll1,Cdk13,Chuk,Clock,Col4a1,Cpd,Crtc3,Csrp2,Cul5,Cux1,Ddx6,Dicer1,Dmxl1,Dyrk2,E2f3,Efnb2,Egr2,Epn2,Ermp1,Etv1,Extl3,Fam104a,Fam122a,Fam178a,Fbxo28,Fcho2,Fign,Fmr1,Fnbp1l,Fubp1,Fxr1,Gatad2b,Gpatch8,Hipk3,Hivep1,Hiv…	1.6	0.000675516	0.00271893	1.529	0.00339839	0.00969727	0.447309
miR-142a-5p	miR-27a-3p	Abca1,Aff4,Ankib1,Ankrd17,Appbp2,Arhgef6,Arid1b,Arid2,Arpp19,Bbx,BC030336,Bicc1,Bmi1,Brpf3,Brwd3,Btg1,C2cd2,C77370,Camk2a,Camta1,Cblb,Ccnt2,Cdh24,Cep135,Cers6,Cit,Clcn3,Clcn5,Clock,Cntnap2,Cpeb3,Csnk1g1,D15Ertd621e,Ebf3,Elavl2,Eya4,Fam126a,Fam73b,Fam84a,Fgf12,Fign,Flrt2,Fzd7,Gabrg3,Galnt3,Gata3,Glra2,Grin2b,Gsk3b,Hecw2,Hipk2,Hivep2,Hoxa10,Igf1,Ikzf2,Jmjd1c,Kcnj3,Kif5c,Kitl,Kras,Lhx8,Magi2,Magi3,M…	1.633	0.000681061	0.00273745	1.443	0.00798418	0.0189919	0.428572
miR-186-5p	miR-7a-5p_miR-7b-5p	Abi2,Ankrd12,Aplp2,Arhgap32,Arih1,Atg7,Atxn7,Aven,Bahd1,Bmpr2,Ccnt2,Cdc73,Chsy3,Cntnap1,Crebrf,Crk,Csnk2a1,CTNND1,Cul1,Eif4e,Eif5b,Fam104a,Fam120a,Fam126b,Fxr1,Grin2a,Grin2b,Hnrnpul2,Icmt,Ipo7,Kif13a,Klf9,Lphn2,Lrrc58,Mafg,Mapkap1,Mdga2,Necab1,Nucks1,Pcsk1,Pde4d,Phactr1,Pogk,Psme3,Purb,Rbfox1,Rbm26,Rc3h2,Rnf20,Rps6kb1,Rufy2,Satb1,Setd8,Shank1,Shank2,Skp1a,Slc22a23,Smndc1,Ssbp2,Tapt1,Tmem245,Trove…	2.076	0.000687958	0.00275995	1.74	0.00837134	0.0197831	0.642164
miR-194-5p	miR-200c-3p	Adamts6,Akt2,Arid2,Asap1,Atf2,BC030336,Bicd2,Brms1l,Cadm1,Cask,Cep350,Chd9,Clasp1,Col4a3bp,Crk,Ctdspl2,Depdc1b,Dmd,Dnajc1,Dtna,Efnb2,Elf2,Eri1,Fam107b,Fam63b,Fbxw7,Fgf10,Fign,Fmr1,Foxf1,Gigyf1,Glcci1,Hnf1b,Hook3,Kif13a,Klf12,Kmt2c,Lphn2,Map2,Matr3,Mboat2,Mex3a,Naa50,Nbr1,Nrip1,Otud7a,Pan3,Peak1,Pfn2,Phf21a,Pip4k2b,Ppp2r2c,Ppp2r3a,Prtg,Ptpn12,Ptpn13,Pvrl4,Qk,Rab11fip2,Rap1b,Rfx3,Rnf11,Sephs1,Slc10…	1.942	0.000688562	0.00275995	1.595	0.00889961	0.0208448	0.565296
miR-194-5p	miR-30a-5p_miR-30b-5p_miR-30d-5p	Adam12,Adamts6,Arf4,Arid4a,Asap1,Atad2b,Atl3,Atp8a2,B630005N14Rik,BC030336,Btbd7,Cep170,Cep350,Chd9,Crk,Ctdspl2,Dll4,Dmd,Dnmt3a,Dstyk,Dtna,Epc2,Evx2,Eya4,Fam160b1,Fgf10,Fign,Foxa1,Fxr1,Gigyf1,Glcci1,Got2,Grhl2,Igf1r,Itga9,Itsn1,Klf12,Kmt2c,Lgi1,Lhx1,Lin28b,Lyrm5,Matr3,Meis2,Msi2,Nacc2,Nfat5,Nrip1,Nrk,Nrp1,Nsun3,Ntng1,Onecut2,Osbpl8,Otp,Otud7a,Peak1,Pfn2,Pip4k2b,Pitpnm2,Ppargc1a,Ppp3r1,Prickle1,Pr…	1.83	0.000699277	0.00279904	1.725	0.000945332	0.00348584	0.574772
miR-144-3p	miR-155-5p	Acbd3,Ago2,Ago3,Antxr2,Arid2,Atxn1l,Brwd3,Cacna2d1,Camta1,Cds1,Creb1,Crebrf,Cux1,D5Ertd579e,Dyrk2,Ebf1,Elavl2,Ell2,Emp2,Enah,Ets1,Fam168a,Fam84a,Fgf16,Gpm6b,Gsk3b,Hdhd2,Kbtbd2,Kcna1,Kcnh7,Klf3,Lcor,March7,Mbtd1,Med14,Mef2a,Meis1,Mob4,Myb,Nfe2l2,Nfia,Nfib,Nova1,Nr2f2,Nufip2,Pank1,Pcdh9,Plag1,Pou2f1,Ppig,Prox1,Pura,Qk,Rab30,Rapgef2,Rbm47,Rnf111,Rora,Rreb1,Rspo2,Sall1,Scn1a,Slc15a5,Smarca4,Sos1,Sox1…	1.892	0.000715281	0.00285915	3.123	1.17741e-07	2.47596e-06	0.888214
miR-132-3p_miR-212-3p	miR-338-3p	Adamts6,Arhgap32,Atf2,Btbd7,Ccnt2,Crk,Dcun1d3,Dnmt3a,Dyrk2,Elmsan1,Ero1l,Fbxw7,Gmpr,Hapln1,Kif2a,Maf,Map3k3,Mecom,Med28,Mepce,Mycbp2,Nova1,Phf20l1,Rgs7bp,Sall1,Samd12,Sec16a,Sfpq,Snx18,Snx30,Sox4,Sox6,Srgap3,Sv2a,Ywhag,Zbtb18,Zbtb20	2.905	0.000722554	0.00288425	4.409	2.31433e-05	0.000178622	1.27504
miR-132-3p_miR-212-3p	miR-377-3p	Ago1,Arhgap21,Arhgap32,Arid1b,Azin1,Bnip2,Bsn,Btbd7,Clmn,Cpeb4,Cpsf6,Crk,D17Wsu92e,Dnajc6,Ep300,Fem1c,Hao1,Kcna2,Kcna6,Kcnj12,Kcnn3,Kif2a,Klf7,Med9,Mef2a,Mmp16,Mtf2,Nfib,Nkain3,Paip2,Pde10a,Pom121,Prkd1,Rasa1,Rfx3,Sepsecs,Setd5,Sltm,Srebf1,Srsf1,Stx16,Syt14,Tead1,Ube2d2a,Usp15,Zeb2,Zfp516	2.554	0.000726775	0.00289712	1.817	0.0207964	0.0419552	0.767424
miR-142a-5p	miR-26b-5p	Abca1,Abhd2,Abhd5,Adam12,Als2,Ammecr1,Ankib1,Arid2,Bag4,Bbx,Bhlhe41,Brwd3,Btbd7,Btg1,Capn10,Cblb,Ccdc171,Cdc37l1,Celsr1,Cpeb3,Csnk1g1,Dido1,Dmd,Dock4,Elavl2,Ep300,Epas1,Fam45a,Fam84a,Fign,Gdf11,Gm6133,Grin2b,Grsf1,Gsk3b,Has3,Hiat1,Hipk1,Hipk2,Homer1,Hoxd8,Igf1,Igsf10,Ipmk,Ipo7,Itga6,Jarid2,Kcnh7,Kcnk1,Klf10,Krit1,Lhx1,Lrat,Lrp12,Magi3,Map3k1,Mapk6,Mat2a,Mb21d2,Mfn1,Mier3,Mmp16,Mob1a,Nedd4l,Nsun3,…	1.682	0.000742998	0.00295772	1.634	0.00110279	0.00395098	0.505507
miR-125a-5p_miR-351-5p	miR-132-3p_miR-212-3p	9930021J03Rik,Adcy1,Ago2,Arf3,Atxn1,Bnip2,Bsn,Btg2,Cacng2,Cbll1,Ccdc71l,Cdk19,Clmn,Cpeb4,Cpsf6,Crtc1,Daam1,Dazap2,Dyrk2,Eif5a2,Elmsan1,Fbxl20,Foxn3,Frmpd4,Hapln1,Hic2,Hnrnpr,Itga9,Kcnj12,Lin28b,Maf,Mamdc2,Mapkapk2,Med28,Mib1,Mmp15,Mtf1,Nfib,Pde7a,Pik3ip1,Ppp2r5c,Rab6b,Rad54l2,Rapgef5,Rassf3,Rc3h2,Rfx3,Rgs7bp,Rorb,Rybp,Satb2,Slc1a2,Snx18,Sox11,Tacc2,Tada2b,Tjap1,Trib2,Zbtb34,Zfp395,Zfyve1,Zswim6	2.156	0.000750889	0.00297689	1.771	0.00970322	0.0223837	0.6699
miR-30a-5p_miR-30b-5p_miR-30d-5p	miR-344d-3p_miR-410-3p	3110043O21Rik,4921524J17Rik,4933426M11Rik,Actn1,Adam10,Aff4,Akirin1,Ankrd12,Arfip1,Arid4b,Atf1,Atp8b2,Avl9,Baz2b,Bcl2l11,Bend3,Brwd3,Camk2n1,Cbfb,Ccdc6,Chd7,Cops7b,Cpeb3,Cpeb4,Cpsf6,Crk,Csnk1g1,Dact1,Dennd2c,Dgki,Dhx40,Dnmt3a,Dpysl2,Dtna,Elavl4,Ensa,Fbxl20,Fbxo42,Fzd2,Glce,Gria2,Gtf2a1,Gxylt1,Hlf,Hoxd11,Igf1r,Igsf3,Kctd16,Klf12,Kpna6,Ksr2,Larp1,Lrp6,Lrrc40,Lrrfip2,Maf,Mafg,Map3k12,Mapk8,Matr3,Mmp…	1.685	0.000750208	0.00297689	1.744	0.00053146	0.00225482	0.538973
miR-106a-5p_miR-17-5p_miR-20a-5p_miR-20b-5p_miR-93-5p	miR-205-5p	Aak1,Alx4,Ar,Arhgap35,Bambi,BC030336,Bcl6,Bicc1,Ccnj,Cep170,Cep97,Clock,Crebrf,Csf1,Csnk1a1,Csrnp3,Ddx5,E2f1,Emx2,Epb4.1,Ereg,Etnk1,Fam84b,Fbxl3,Frk,Ggcx,Glis3,Gpc6,Gxylt1,Ipo7,Itpripl2,Kazn,Kcnh5,Kif26b,Klf12,Klf9,Klhl15,Lcor,Magi3,Map3k13,Map3k2,Map3k9,Mier3,Myo5b,Nacc2,Nfat5,Nfib,Nhs,Nhsl2,Ntng1,Nufip2,Pafah1b1,Pard6b,Pde3b,Plagl2,Plcb1,Ppp3r1,Purg,Rab11fip1,Rab30,Rab8b,Rbck1,Rbm47,Rbms1,Rgs8,…	1.827	0.000754272	0.00298452	1.925	0.000409398	0.00185927	0.628801
miR-224-5p	miR-344d-3p_miR-410-3p	1200014J11Rik,4921524J17Rik,8030462N17Rik,Adam10,Akirin1,Arid2,Atp8b2,Car2,Cdk19,Cds2,Cpsf6,Csnk1g1,Csrnp3,Csrp2,Dcaf10,Dpysl2,Fosb,Fzd5,Grin2b,H3f3b,Hcn1,Ipo7,Kat6a,Kdm2a,Kdm7a,Kpna6,Lin7a,Mafg,Mapk8,Mtdh,Nfib,Pbx3,Pcnx,Phlpp1,Pja2,Ppp1r2,Qk,Rere,Sf1,Stau2,Stt3a,Syt2,Tcerg1,Tmem108,Tnfrsf21,Usp6nl,Zbtb20	2.509	0.000754872	0.00298452	2.278	0.00171478	0.00564205	0.871591
miR-19a-3p	miR-543-3p	1810011O10Rik,2700081O15Rik,Abr,Acsl1,Adcy1,Ankrd50,Anxa7,Asxl3,Atf2,Bend4,Bnc2,Braf,Btaf1,Cab39,Cand1,Cblb,Ccnt2,Clock,Comtd1,Cpd,Cpeb4,Crebrf,D1Ertd622e,Dlx1,Dmxl2,Dnajb1,Dnajb14,Dnal1,Dock10,Eea1,Eif4a2,Elavl1,Elavl2,Epc2,Erbb4,Fam102a,Fam160a1,Fam168a,Fam179b,Fbxo8,Fignl2,Fndc3b,Foxp1,Gda,Gnaq,Gpcpd1,Gskip,Heg1,Hgf,Hipk2,Hnrnpu,Hs2st1,Id4,Il1rapl1,Inhba,Ireb2,Itgb8,Jazf1,Kcna4,Kcns2,Klf6,Kpna…	1.724	0.000761236	0.0030015	1.765	0.000657725	0.00263635	0.556399
miR-27a-3p	miR-374c-5p	1200014J11Rik,9430016H08Rik,Acly,Adamts6,Add1,Afg3l2,Agfg1,Ago2,Akirin2,Ammecr1l,Ankib1,Apc,Aqp11,Arhgef26,Arid2,Arntl,Arpp19,Bmp2k,Braf,Capza1,Ccny,Ccnyl1,Cdk14,Cdyl,Cep135,Chd2,Chst2,Clcn3,Cnr1,Cpeb3,Ctdsp2,D15Ertd621e,D1Ertd622e,Dnajb9,Ece1,En2,Eya4,Fam104a,Fgd6,Fign,Foxo1,Fzd4,Gfod1,Gm608,Golga1,Gosr2,Gpr174,Gria4,Grin2a,Gsk3b,Gspt1,Gtf2a1,Heg1,Hipk3,Hrk,Ikzf2,Ino80d,Irs1,Kcnj3,Kctd4,Klf12,Kl…	1.619	0.000765436	0.00301397	1.781	0.000108275	0.000620977	0.529492
miR-101a-3p	miR-421-3p	1110002E22Rik,2210018M11Rik,Acbd3,Ankrd17,Appbp2,Arhgap26,Atad2b,Atxn1,Bach2,Camta1,Cbx4,Ccnt2,Chd2,Clcn3,Ctdspl2,Dcun1d3,Dlc1,Efna5,Epn2,Fam126b,Fam214a,Flrt2,Gse1,Ipo5,Itgb3bp,Lifr,Lrrc4,Mef2d,Megf9,Meis2,Ndfip1,Nfib,Nxph1,Onecut2,Orc4,Pappa,Pcgf5,Pde4d,Pex14,Phldb2,Plcb1,Prlr,Prox1,Pura,Rab15,Rab30,Rasa1,Rfx7,Rnf139,Rora,S100pbp,Samd5,Sap30l,Scn2a1,Sgip1,Slc25a36,Slc36a4,Slc4a4,Sox6,Sp4,Spidr,…	2.049	0.000766488	0.00301402	2.487	4.48114e-05	0.000308158	0.814215
miR-26b-5p	miR-448-3p	Acvr1c,Adam10,Adam23,Ammecr1,Amph,Ap5m1,Apc,Arid2,Atad2b,Atf2,Atp11c,Azi2,Bag4,Bicd2,Btbd7,Cacna1c,Ccnd2,Ccser2,Celf1,Chic1,Cttnbp2nl,D030056L22Rik,D1Ertd622e,D630045J12Rik,Dars,Dennd1b,Dmd,Ero1lb,Fam160a1,Fbxo28,Gabra4,Gan,Gm608,Grhl3,Hapln1,Hipk2,Homer1,Ipo7,Irx2,Kcnh7,Kcnq4,Kpna3,Lhx1,Lnp,Lnpep,Mdn1,Med13l,Mfhas1,Mfn1,Mknk2,Mtdh,Mycbp,Naa15,Nampt,Ncam2,Nek9,Nhs,Nrip1,Otud7a,Phf3,Ptpn3,Pura,Rap…	1.851	0.000771216	0.00302442	1.644	0.00618421	0.0156465	0.556429
miR-29a-3p_miR-29b-3p_miR-29c-3p	miR-455-3p	1110002E22Rik,2210018M11Rik,Ago2,Ank3,Armc8,Atp2b1,Bace1,Bcorl1,Bmpr1a,Btg2,Ccdc117,Ccnj,Cnot6,CTNND1,Ddi2,Dnmt3a,Enah,Etv6,Fam168b,Fbxo42,Gmeb1,H2afx,Hspg2,Il1rapl1,Itgb1,Josd1,Kcna2,Kdm5b,Loxl4,Mafg,Mga,Mxd4,Nfib,Nlgn3,Nrep,Otub2,Pik3r1,Prelp,Prr5l,Rere,Rmnd5a,Runx1t1,Sfpq,Socs7,Sox12,Spry1,Tenm3,Traf4,Trim24,Ube2h,Ubfd1,Ubiad1,Wdr26,Zbtb20,Zfp36l1	2.3	0.000770459	0.00302442	2.154	0.00206409	0.00647496	0.800118
miR-181a-5p_miR-181b-5p_miR-181c-5p	miR-344d-3p_miR-410-3p	4921524J17Rik,Acvr1c,Adm,AF529169,Aff1,Akirin1,Asb15,Atp11a,Atp8b2,Baz2b,Bcl2l11,Bend3,Bend4,Bhlhe40,Bhlhe41,Bmpr2,C77370,Carm1,Cbx4,Ccdc6,Ccnt1,Cd47,Cdon,Cep97,Chd7,Cnot2,Cpeb4,Cpsf6,Csnk1g1,CTNND1,Cul5,D16Ertd472e,D1Ertd622e,Dpysl2,Elavl4,Esr1,Ets1,Etv6,Eya3,Fbxo33,Fmnl2,Foxk1,Gfpt1,Gpr137b,Gria2,Hcn1,Hexim1,Hlf,Hmgb1,Il1rapl1,Kctd16,Kitl,Klf3,Klf6,Klhl29,Mapre2,Mfap3l,Mga,Mmp14,Mnx1,Mob1b,Mstn…	1.696	0.000772686	0.00302609	2.269	1.61183e-06	2.0684e-05	0.673806
miR-181a-5p_miR-181b-5p_miR-181c-5p	miR-217-5p	Abcc3,Acer3,Acot13,Acvr2a,Agfg1,Ago2,Ankrd13c,Aph1b,Atp1b1,Atp6v1a,Bach2,Bai3,Ccdc85a,Cul5,Dcp2,Dek,Dlgap2,Dock4,Dync1li2,Eif3j1,Eif4a2,Elavl2,Eln,Enah,Epha7,Esr1,Etv6,Fbxo11,Fign,Fndc3b,G3bp2,Gmps,Gnaq,Gpm6a,Hipk3,Hmbox1,Homer1,Ipo5,Kctd16,Klhl29,Mamdc2,Mapk1,Mast4,Mier3,Mtf2,Mtpn,Naa15,Nab1,Nek7,Nipbl,Nova1,Onecut2,Phactr1,Picalm,Pou3f3,Ppp1cb,Prlr,Prox1,Ptpn4,Purb,Qk,Qser1,Rad23b,Rap1b,Rin2,Se…	1.839	0.000791768	0.00308832	2.218	5.46856e-05	0.000358549	0.702914
miR-3085-3p	miR-665-3p	Abhd4,Agap2,Ap1g1,Arhgap21,Atp8a2,Casz1,Cd34,Crim1,Csnk1g1,Cyb561d1,Efnb1,Ext1,Fam160a2,Fam160b2,Flrt1,Grik3,Il1r1,Jph1,Llgl2,Lphn1,Mlec,Mmp24,Morc4,Naa40,Ncaph2,Nova2,Nrg2,Nt5c1a,Pcdh1,Pcsk5,Phc2,Pomt2,Prdm11,Scube3,Senp5,Sf1,Smc3,Srpk1,Srrm4,Syt2,Tmem115,Tspan11,Zfp276	2.596	0.00079113	0.00308832	3.003	0.000193321	0.00101084	1.02679
miR-222-3p	miR-320-3p	Adipor1,Agfg1,AI314180,Ankrd52,Ap3m1,Atf7,Atpaf1,Bmp2k,Brwd3,Btg2,Cacnb4,Camta1,Cdh2,Cdkn1c,Crk,Dcaf12,Dlg2,E130309F12Rik,Eif3j1,Emx2,Erbb4,Ets2,Fam208a,Fbxo28,Hectd2,Hipk2,Hnrnpa3,Il1rapl1,Ina,Ipo7,Meis1,Mex3a,Mier3,Myo10,Nap1l5,Nova1,Nr2c2,Nufip2,Pbx3,Pcdha10,Pogz,Prdm11,Pura,Rc3h2,Rgs17,Rsbn1l,Sesn3,Slc38a1,Spred2,Sptssa,Tcf4,Tet1,Tiparp,Tmcc1,Trabd2b,Trove2,Ubn2,Vkorc1l1,Wls,Zeb2,Zfp113,Zfp652	2.207	0.000795591	0.00309907	2.464	0.000145741	0.000792024	0.84671
miR-124-3p	miR-155-5p	2310035C23Rik,Aak1,Ago2,Ago3,Ano5,Antxr2,Arl5b,Atxn1l,Bcat1,Brwd3,Cacna2d1,Cacnb4,Cacul1,Camta1,Ccdc130,Cpd,Creb1,Crebrf,Cstf2,Cux1,Dyrk2,Ebf1,Ell2,En2,Enah,Ern1,Ets1,Etv3,Fosl2,Fubp1,Fzd5,G3bp2,Gatad2b,Gpm6b,Gria4,Gsk3b,Hivep2,Inpp5d,Jade1,Kcna1,Kif26b,Kpna4,Lrp6,Map3k2,March7,Mef2a,Myo10,N4bp1,Ndfip1,Nfia,Nfib,Nkrf,Nr3c2,Nrp1,Nufip2,Pam,Pank1,Pcdh17,Pcdh9,Pde12,Pde7a,Pea15a,Peg3,Pkn2,Plag1,Pou2…	1.718	0.00080165	0.00311848	1.815	0.000666724	0.00266506	0.568623
miR-125a-5p_miR-351-5p	miR-144-3p	8430419L09Rik,9930021J03Rik,A830080D01Rik,Adamts15,Adcy1,Ago2,Antxr2,Asxl3,Atp5g2,Atxn1,Atxn1l,Atxn7,Brpf1,Cdh5,Cdk19,Cpeb3,Creb1,Crtc1,Dock3,Dusp1,Dyrk2,Ece1,Eif5a2,Erbb4,Esrrg,Ets1,Fam126b,Fat4,Fga,Fmr1,Gja1,Grin2a,Hapln1,Hipk3,Ikzf4,Ino80d,Itga8,Jmy,Kcna1,Kcnh7,Klf3,Kpna6,Lcor,Lifr,Lingo2,Map3k13,Map3k9,Mark1,Mef2d,Megf9,Meis2,Mfn1,Mmp15,Msi1,Myt1,Nfib,Nr6a1,Nrg1,Pafah1b1,Pex14,Phactr3,Pik3c2b…	1.726	0.000807464	0.00312197	2.201	4.98876e-06	5.07978e-05	0.667359
miR-135a-5p_miR-135b-5p	miR-15b-5p_miR-195a-5p_miR-497a-5p	1700037H04Rik,Ago1,Ago2,Ago3,Agps,Ak4,Akt3,Arcn1,Arel1,Arih1,Asph,Atg14,Atxn1l,Bace1,BC030336,Bcl2l2,Bcl9l,Bmpr1a,Btaf1,C030046E11Rik,Cacna1e,Casz1,Ccnd2,Ccnt2,Chek1,Cldn12,Cntnap1,Cpd,Cramp1l,Dcp1a,Dcp2,Dcun1d4,Desi1,Dlgap2,Dnajc16,Dtna,Dyrk1b,Efnb2,Entpd7,Epha7,Erc2,Esrra,Etv3,Evi5,Eya1,Fam78b,Fam81a,Fermt2,Fkbp1a,Gcc2,Grik3,Grk5,Gsk3b,Helz,Hif1a,Hipk3,Hnrnpa1,Hnrnpu,Hoxa10,Kcnq5,Kctd1,Kpna3,Kp…	1.641	0.000807924	0.00312197	1.791	7.68346e-05	0.000469917	0.53904
miR-582-5p	miR-98-5p_let-7d-5p_let-7e-5p_let-7f-5p_let-7g-5p	Abhd17c,Acsl6,Acvr1b,Ankrd52,Aqp4,B3gat1,BC030336,Bzw1,Cacna1d,Ccdc71l,Ccnt2,Cdk6,Cdyl,Chd7,Cpd,Crem,Csnk2a1,Cux1,Dgki,Dmd,Dyrk2,Eea1,Eif4g2,Eif5b,Epc2,Ero1l,Fbxo32,Fndc3b,Foxp2,Fzd3,Fzd4,G3bp1,Golga4,Gpc4,Gpcpd1,Gramd1b,Hdgfrp3,Hipk2,Hnrnpa1,Idh2,Kcng3,Kmt2d,Kmt2e,Lgr4,Lingo2,Lmx1a,Lpgat1,Lsm11,Map3k1,Mapk8,Mbd2,Mef2d,Meis1,Mnt,Mtdh,Mxd1,Mycbp,Nova1,Nsd1,Panx2,Plcxd2,Pou2f1,Ppargc1b,Ppp1r12b,Ppt…	1.835	0.000807777	0.00312197	1.64	0.0042963	0.0116088	0.55087
miR-381-3p	miR-543-3p	Akap6,Ankrd50,Apba1,Appbp2,Arhgap44,Arih1,Atf2,Atrn,Bhlhe40,Birc6,Btaf1,Cbx5,Ccnt2,Ccny,Cggbp1,Clock,Crebbp,Crebrf,Crispld1,Ctbp2,Cul3,D1Ertd622e,Dcc,Dgat2,Dnal1,Eea1,Elavl1,Eps8,Erbb4,Fam117a,Fam199x,Fgf13,Fgfr2,Gm20390,Gpc6,Gramd4,Grm1,Grm8,Hcn1,Hgf,Hipk2,Hmgb2,Ick,Il1rapl1,Ireb2,Kcns2,Klf12,Klf3,Kras,Lmo3,Meis2,Mga,Mllt6,Mtf1,Myh10,Nfib,Nipbl,Nol4,Osbpl3,Pbx1,Pdap1,Phip,Proser1,Ptch1,Rad21,Rbm…	1.828	0.000816102	0.00314937	1.781	0.00142896	0.00486718	0.590199
miR-137-3p	miR-323-3p	Abhd13,Ago1,Ago2,Ago4,Ankrd28,Arhgap44,Atp1b1,C030046E11Rik,Cacna1c,Calm3,Chrm2,Csmd1,Cul4a,Dab2ip,Dcun1d1,Dip2c,Dmrt2,Dnmt3a,Dstyk,Efcab14,Efna3,Eml5,Epha5,Esrra,Fam135a,Fam196b,Fnip1,Fut9,Gabbr2,Galnt1,Glce,Ing2,Kcnb1,Kcnh7,Kdm7a,Klf11,Klhl3,Lcor,Lrp12,Mab21l1,Megf9,Mitf,Mpp6,Mxd1,Myo1b,Myt1l,Nab1,Ndst1,Nfia,Nfix,Nrg1,Onecut2,Paip1,Parp8,Pde4d,Pdzd2,Phf20,Pkn2,Ppp1cb,Ppp1cc,Ppp4r2,Prickle1,Ptpn…	1.78	0.000818684	0.00315514	2.011	0.000126698	0.000704363	0.637623
miR-101a-3p	miR-129-5p	Acvr1c,Adcy5,Ago3,Arrdc3,Bach2,Bend4,C030046E11Rik,Cacna1d,Cadm1,Camta1,Cbx4,Cdc42ep3,Chic2,Cmip,Ctbp2,Ctdspl2,Ddx3x,Dmd,Dnmt3a,Dock3,Dtnbp1,Ebf1,Ebf2,Efnb2,Erbb4,Ets1,Etv1,Etv5,Fam214a,Fam222b,Fbxw7,Fign,Fmr1,Fryl,Glcci1,Gzf1,Hdgfrp3,Iffo2,Ing3,Ino80d,Jdp2,Kat6b,Klf7,Lphn3,Maml3,Map3k13,Mast4,Mbnl1,Mef2a,Myrip,Naa15,Nfib,Nptx1,Nufip2,Pcdh7,Prkce,Psd3,Pura,Rfx7,Rora,Rps6ka5,Runx1,Slc25a36,Socs2,S…	1.828	0.000829283	0.00317491	2.555	1.66833e-06	2.12346e-05	0.770637
miR-181a-5p_miR-181b-5p_miR-181c-5p	miR-204-5p	Ankfy1,Ap1g1,Ap1s3,Arid3b,Arl5a,Atf2,Atp2b1,Atp8b1,Atp8b2,Bcl2,Bcl6,Bcl9,Birc6,Bmp3,Btbd1,Cacna1b,Cbx8,Cd2ap,Cdx2,Cntnap2,Col5a1,Cpd,Creb1,Cxadr,Dcun1d3,Dlg2,Dnajc13,Dynll2,Elavl2,Elavl4,Elmsan1,Enah,Epha7,Esr1,Evx2,Fam122b,Fam160a2,Fam178a,Gapvd1,Gcnt2,Glis3,Gnaq,Gpm6a,Grm1,Htr1b,Igf2bp3,Il1rapl1,Ipo8,Jarid2,Kcna4,Kctd16,Klf3,Klhl29,Lats1,Lcor,Lhfpl4,Lhx9,Map1b,Mapk1,Mapre2,Mbd5,Mbnl1,Metap1,Mga…	1.709	0.000827149	0.00317491	1.591	0.00445248	0.0119973	0.500136
miR-181a-5p_miR-181b-5p_miR-181c-5p	miR-1a-3p	Acap2,Agpat1,Ankrd13c,Ap1g1,Arf3,Arhgap32,Arih1,Arrdc3,Atf2,Atp6v1a,Bach2,Braf,C1galt1,C77370,Calm1,Cbx8,Cd2ap,Clock,Crim1,CTNND1,Cttnbp2nl,Cyb5b,D3Bwg0562e,Dcp2,Ddx3x,Dlg2,Dnajc13,E2f5,Ets1,Fam73b,Fbxo33,Fndc3a,Fndc3b,Fnip2,Foxp1,G3bp2,Gata6,Glcci1,Gnaq,Gpd2,Hand2,Hic2,Hipk3,Hnrnpu,Hoxb4,Hsp90b1,Il1rapl1,Inhba,Ipo8,Jarid2,Kctd10,Larp4,Lcor,Lin7c,Luzp1,Map1a,Map3k1,Met,Mex3c,Mpp5,Mtpn,Nfat5,Nkrf,…	1.641	0.00083265	0.0031836	1.953	1.90081e-05	0.000153465	0.582336
miR-139-5p	miR-377-3p	Ash1l,Atl2,Azin1,Btbd7,Btg3,Cacna2d1,Chd7,Cpeb4,Csrnp3,Dpy19l1,Eif4g2,Enah,Esco1,Ets1,Fbxl17,Fmr1,Gria1,Hivep3,Hk2,Hs2st1,Kat6a,Kctd15,Kdm6b,Kpna4,Lancl3,Lcor,Lhx1,Mybl1,Ndfip1,Nfib,Nrk,Pcf11,Phf6,Pmp22,Rab1,Rfx7,Rpgrip1l,Sept11,Smad4,Srpk2,Srsf1,Tcf12,Thbs1,Ube2e3,Usp49,Zeb2,Zfp148,Zfx	2.483	0.000846664	0.00322867	2.114	0.00446016	0.0120069	0.829025
miR-125a-5p_miR-351-5p	miR-137-3p	1810041L15Rik,Abhd6,Abtb1,Ago2,Ago4,Alpk3,Ankrd33b,Ankrd44,Asb13,Ash2l,Atxn1,Atxn1l,Atxn7,AU019823,B3galnt2,Blzf1,Braf,Bsn,Caln1,Ccdc85c,Cdc37l1,Cdh12,Cdr2l,Cpeb3,Cpsf6,Csnk2a1,Ctdsp2,D17H6S53E,Daam1,Diras1,Dnajb1,Dnajb5,Dusp1,Dyrk2,Eaf1,Eif4ebp3,Elovl1,Elovl2,Epha7,Erbb4,Esrra,Esrrg,Fam126b,Fam134c,Fam135b,Foxn3,Gjc1,Gm16515,Grin2a,Hcn3,Hipk2,Ikzf4,Il1rapl1,Itga9,Jmy,Kcna1,Kcnb1,Kcnh7,Lbh,Lcor,L…	1.617	0.000865079	0.00329025	1.847	2.61863e-05	0.000196364	0.547068
miR-15b-5p_miR-195a-5p_miR-497a-5p	miR-30a-5p_miR-30b-5p_miR-30d-5p	2410127L17Rik,5031414D18Rik,Abl2,Actr1a,Adrb2,Aff4,Ago1,Ago2,Akirin1,Amer1,Amotl1,Amotl2,Ap2a1,Arih1,Arl10,Arl8b,Atf7ip2,Avl9,Bach2,BC030336,Bcl2,Bdnf,Braf,Btaf1,Cacnb2,Calcr,Caprin1,Ccdc6,Ccnjl,Ccnt2,Cdc37l1,Cdk12,Cecr6,Cep85l,Chd5,Chd9,Chic1,Clock,Cops7b,Cpeb3,Crk,Crkl,Cul2,Cyb561,D15Ertd621e,Dcp1a,Dcp2,Ddx19b,Dll4,Dolpp1,Dtna,E2f3,E2f7,Ednra,Ell,Ell2,Epb4.1l4b,Ephb2,Erc2,Esrrg,Faf2,Fam160b1,Fa…	1.478	0.000864986	0.00329025	1.476	0.000675795	0.0026939	0.390013
miR-130b-3p_miR-301b-3p	miR-369-3p	2310035C23Rik,Acbd3,Adcy1,Akap7,Atp11a,Bmpr2,Cdc73,Cdk19,Chrm2,Cnot2,Cnot6,Cnot7,Creb1,D1Ertd622e,Dip2c,E2f7,Edc3,Efnb2,Elmod1,Fut9,Fyn,Gatad2b,Grin2a,Heg1,Hlf,Hoxb3,Inhbb,Jade1,Klf3,Klf7,Lcor,Lrp1b,Mbnl1,Med12l,Mtmr12,Nfia,Nhlh2,Nipa2,Nova1,Nptx1,Pde4b,Peli1,Phactr2,Pmepa1,Pou4f1,Ppp1r9a,Prkg1,Pten,Ptpn14,Purg,Rab10,Rbm33,Rnf11,Rnf38,Sgcb,Slc6a5,Sox4,Sp1,Spred1,Srsf7,Tcf4,Tenm1,Tet3,Tnrc6a,Tnrc6…	1.926	0.000867996	0.00329702	1.696	0.0062059	0.0156877	0.591859
miR-137-3p	miR-330-3p	Abhd2,Acsl6,Acvr1,Adcy9,AF529169,Ago1,Akap2,Ankrd44,Ankrd52,Armc1,Asb13,Asxl2,AU019823,B4galt5,Bach1,Bbx,BC030336,Bcl11b,Braf,Bsn,Cald1,Calm3,Cdc42bpa,Cdh12,Cdk6,Cep170,Csnk1a1,Cul3,D1Ertd622e,Dag1,Dcdc2a,Dcp1a,Dcun1d1,Ddi2,Dgkg,Dhx40,Diras2,Dnajb5,Dnal1,Efna3,Eif3j1,Emx2,Entpd7,Ephb3,Eps8,Erbb4,Fam78a,Fam84a,Fzd3,Gabra1,Gdf6,Gjc1,Gltscr1l,Gm20390,Gpam,Gprin3,Gtf2a1,Hnrnpu,Hoxc8,Iglon5,Il1rapl1,I…	1.591	0.000883059	0.00334548	1.617	0.000693744	0.00274284	0.472468
miR-29a-3p_miR-29b-3p_miR-29c-3p	miR-330-3p	9530068E07Rik,Abhd4,Adam19,AF529169,Aff4,Ago1,Agtr2,Ammecr1l,Amot,Ankrd52,Antxr2,Apc,Apcdd1,Arfgef2,Arl5b,Arrdc3,Asxl3,Atp5g1,AU019823,B630005N14Rik,Bcl11b,Bmpr1a,C77370,Calm3,Cbx2,Cdc42bpa,Cdk6,Clcn5,Cmpk1,Cnot6,Col4a3,Col6a3,Cpsf7,Crispld1,Ctdspl2,Cyth3,D430041D05Rik,Dcp2,Dcx,Ddi2,Dennd5b,Dennd6a,Diap2,Dicer1,Dip2b,Dpysl5,Drp2,Eif3j1,Elavl4,Enah,Entpd7,Eomes,Ephb3,Erc1,Erp29,Fem1b,Fga,Foxj2,Fox…	1.586	0.000884974	0.00334836	1.489	0.00420987	0.0114285	0.42966
miR-101b-3p	miR-125a-5p_miR-351-5p	8430419L09Rik,A830080D01Rik,Abcc5,Acvr1c,Antxr2,Apc,Atp5g2,Atxn1,Atxn1l,B3galnt2,Brpf1,Cbll1,Ccdc71l,Cdh5,Cramp1l,Creb1,Csnk2a1,Dock3,Dusp1,Dyrk2,Ece1,Eif5a2,Epha7,Erbb4,Ets1,Fam126b,Fat4,Fga,Fmr1,Gja1,Greb1l,Hapln1,Hcn4,Hipk3,Hmgcr,Hnrnpa2b1,Ikzf4,Ino80d,Jmy,Kcna1,Kcnh7,Klf3,Kpna6,Lcor,Lifr,Lingo2,Map3k13,Map3k9,Mark1,Mat2a,Mboat2,Mef2d,Megf9,Meis2,Mmp15,Msi1,Nfib,Nr6a1,Pafah1b1,Pde7a,Pex14,Phac…	1.686	0.000887623	0.00335138	1.626	0.00196869	0.00627883	0.504241
miR-381-3p	miR-6540-5p	2510009E07Rik,9330159F19Rik,Abhd17c,Acvr2a,Aff4,AI846148,Akap6,Arhgef3,Arih1,Asxl2,Bcl2l11,Bmpr1a,Btaf1,Cbx5,Ccnt2,Ccny,Clock,Cnot2,Creb1,Crebrf,Crtc3,Csnk2a1,Cul5,D10Bwg1379e,Ddx6,Dhx40,Dlgap2,Ebf1,Eea1,Efnb2,Elavl1,Elovl2,Eml5,Esrp1,Etf1,Ets1,Fa2h,Fam107b,Fam199x,Fbxo28,Fgfr2,Gabrb1,Gas1,Gas2,Gdap2,Gm608,Gprin3,Grin2a,Hiatl1,Hipk1,Hmgxb4,Itfg1,Itga6,Jph1,Kctd12,Klf12,Klf4,Kmt2e,Kras,Larp1,Lrfn1…	1.639	0.000888081	0.00335138	1.934	7.93098e-06	7.54613e-05	0.576838
miR-26b-5p	miR-7a-5p_miR-7b-5p	Abi2,Arhgap32,Arid2,Atxn7,Bcr,Cacnb4,Ccser2,Cdc73,Celsr1,Clasp2,Col1a2,Crebrf,Ctdsp2,Elavl3,Esrrg,Fbxo28,G3bp2,Gm608,Gmeb1,Grin2a,Grin2b,Hoxd4,Igsf3,Ipo7,Kcnj2,Klf4,Lin52,Lingo1,Lsm12,Map3k9,Med13l,Megf9,Memo1,Mknk2,Nab1,Nucks1,Osbpl11,Otud7a,Patl1,Pde4d,Phf21a,Pias1,Pim1,Plcb1,Rb1,Rbms1,Rbmx,Rc3h2,Rest,Rfx7,Rimkla,Rspry1,Sema6d,Serp1,Setd8,Shank2,Slc22a23,Slc25a16,Slc25a37,Slc38a2,Slc4a4,Smndc1,…	1.891	0.000894038	0.00336948	1.778	0.00272594	0.00805568	0.606297
miR-135a-5p_miR-135b-5p	miR-138-5p	Adcy1,Adcyap1r1,Aebp2,Ago1,Arel1,Arfgef2,Arhgef2,Caln1,Chst11,Cldn12,Dcp1a,Dcun1d4,Dcx,Ebf1,Entpd1,Erbb4,Fermt2,Frmd4a,Gabrb1,Gk5,Gpr3,Grin2b,Hif1a,Hipk3,Ildr2,Iqsec2,Josd1,Kat6b,Kcnj3,Kpna3,Mapk10,Mapre3,Mier2,Myef2,Myo1c,Naa15,Nbea,Nptx1,Pde7b,Ppargc1b,Ppp6r3,Prpf40a,Ptk2,Rara,Rims2,Rock2,Rqcd1,Rufy2,Scrt1,Sema3a,Sesn3,Sirt1,Slc39a5,Slc4a8,Slc6a8,Slc7a11,Smad4,Syn3,Tbc1d4,Tet2,Thrb,Tram1,Ttc14,…	2.049	0.000922982	0.00346955	1.943	0.00198611	0.00632679	0.690793
miR-132-3p_miR-212-3p	miR-448-3p	Adcy1,Ago1,Ago2,Arid2,Arih1,Atf2,Azin1,B3gat2,Bsn,Btaf1,Btbd7,C530008M17Rik,Caprin1,Cdk19,Cpsf6,Crtc1,D17Wsu92e,D1Ertd622e,Daam1,Dcc,Desi2,Dyrk2,Fer,Grid2,Hapln1,Kcna2,Kcna6,Kdm5b,Kdm7a,Kif2a,Klf7,Mtf1,Mtf2,Nrep,Ntrk3,Otud7a,Pde10a,Pgm5,Ptch1,Rad54l2,Rap2b,Rasa1,Rgs7bp,Rorb,Scn3a,Sema4g,Setd5,Sgk3,Sirt1,Slc26a7,Slco5a1,Tbc1d30,Tceb1,Tmem151b,Unkl,Usp15,Zbtb20,Zbtb34,Zfp644	2.197	0.00093124	0.00349607	1.959	0.0030243	0.00881176	0.729763
miR-15b-5p_miR-195a-5p_miR-497a-5p	miR-665-3p	Akt3,Arel1,Arl10,Atg4b,Atxn1l,Cacna1e,Casz1,Cdk17,Cdk5r1,Chd5,Cops7b,Crim1,Dedd,Diap1,Eme2,Esrrg,Fam160b2,Fgf9,Fnbp1l,Gins2,Glp1r,Grik3,Ihh,Il1rapl1,Jph1,Katnb1,Kdr,Llgl2,Lphn1,Luzp1,Mast2,Mief1,Morc2a,Mtmr4,Nfatc4,Nkx1-2,Onecut2,Pafah1b2,Pcdh1,Pdk3,Phf13,Pkib,Pou2f1,Prdm11,Rarb,Rpp14,Rps6ka3,Scn4b,Scube3,Smad7,Snx11,Snx16,Snx33,Srpk1,Stx1b,Tenm3,Tet3,Tspan1,Ube2q1,Xpo7,Zcchc2,Zfp609	2.08	0.000933955	0.00350021	1.917	0.00428277	0.011583	0.691565
miR-137-3p	miR-143-3p	Adcy9,Ago2,Ago3,Ahcyl1,Ammecr1,Ap1s3,Armc1,Asxl2,Atp10a,Bcorl1,Brwd3,Bsn,Calcoco1,Cdr2l,Clic5,Creb5,Csnk1g3,D1Ertd622e,Ddx25,Dnmt3a,Erbb4,Esrrg,Evx2,Fam168a,Fgf7,Fndc5,Grhl2,Gxylt1,Hipk2,Hnrnpu,Hoxc10,Igfbp5,Jmy,Kcna2,Kcnb1,Kcnc1,Kcnd1,Kcnh7,Lingo2,Mab21l1,Maf,Mboat2,Megf9,Msi2,Naa25,Necap1,Nfe2,Nova1,Nova2,Nrg2,Oser1,Otud4,Phtf2,Plxna2,Ppm1e,Ptprd,Qk,Rbm24,Rbm27,Rmnd5a,Rnf146,Rnf165,Scaf8,Sgcd,S…	1.904	0.000938927	0.0035113	1.637	0.0123502	0.0273172	0.568411
miR-326-3p_miR-330-5p	miR-369-3p	Adamts6,Agfg2,Atp8b2,Bhlhe40,Bsdc1,Cd47,Cebpa,Cnbp,E130309F12Rik,Ebf1,Eps8l2,Etv6,Faf2,Fgf18,Fzd5,Gabrb3,Grin2a,Grpel2,Hdhd2,Homer1,Igsf10,Iqsec2,Kcnk12,Klf3,Klhl3,Larp1,Mknk1,Ndst1,Ntn1,Phf21a,Pkia,Plxna2,Ppargc1b,Ppp1r3f,Ptpn14,Rab21,Slc6a17,Slc6a5,Slco2a1,St3gal3,St8sia2,Taf12,Tcf4,Tln1,Vamp2,Wnt5a,Zbtb20,Zdhhc9	2.443	0.00094128	0.00351556	2.454	0.000684589	0.00271775	0.895473
miR-155-5p	miR-1a-3p	Ap3d1,Arid2,Atxn1l,Bdnf,Bnc2,D15Ertd621e,Daam1,Emx2,Entpd7,Ets1,Fam168a,Fam84a,Fbxo33,Fubp1,G3bp2,Gdf6,Hivep2,Hnrnpa3,Jarid2,Lcor,Letmd1,Mbtd1,Mctp1,Meis1,Nkrf,Nrp1,Pcdh17,Pde7a,Pea15a,Picalm,Plag1,Rapgef2,Rgp1,Rictor,Rnf111,Rora,Rufy2,Sdcbp,Slc38a2,Sp1,Spred1,Stc2,Swt1,Tada2b,Tbc1d15,Tcf7l2,Tmem178,Trim2,Trim44,Trps1,Vezf1,Wbp1l,Wnk3,Ywhaz,Zfp236	2.258	0.000948157	0.0035367	1.874	0.00706285	0.017195	0.721277
miR-125a-5p_miR-351-5p	miR-98-5p_let-7d-5p_let-7e-5p_let-7f-5p_let-7g-5p	Abcc5,Abhd11,Acer2,Acvr1c,Acvr2a,Adamts14,Adamts15,Agap1,Ago2,Ago4,Apba1,Arid3a,Arid3b,Arsi,Atxn1,Atxn1l,Braf,Bsn,Btg2,Caln1,Ccdc71l,Ccnj,Cecr2,Cpeb3,Cpeb4,Cpm,Crb2,Csnk2a1,Dagla,Dock3,Dpf2,Dtx4,Dusp1,Dusp7,Dvl3,Dyrk2,E2f2,Edem1,Edn1,Ercc6,Fam126b,Fndc3b,Gbp7,Gpc4,Greb1l,Hic2,Hif1an,Hipk2,Hk2,Il6ra,Ino80d,Kcnc2,Kctd21,Lbh,Lcor,Limd2,Lin28a,Lin28b,Lingo2,Lrrc8b,Map3k1,Masp1,Mef2d,Meis2,Mgat4a,Mib1…	1.642	0.000959046	0.00357272	1.834	5.29402e-05	0.00034996	0.551207
miR-130b-3p_miR-301b-3p	miR-132-3p_miR-212-3p	Adcy1,Ago1,Ago2,Arhgap21,Arx,Asxl2,Atxn1,B630005N14Rik,Bbx,Btaf1,Btbd7,C1ql1,C530008M17Rik,Cdk19,Cfl2,Clock,Cnih1,Cpeb4,Creb5,D1Ertd622e,Daam1,Dcun1d3,Ddx6,Dynll2,Etnk1,Gpd2,Hivep1,Hnrnpr,Htr1b,Itga9,Kcna2,Klf7,Lsm11,Maf,Map3k12,Mapk1,Mecp2,Mib1,Mtf1,Nacc2,Nfib,Nova1,Pan3,Pea15a,Pik3ip1,Prr14l,Ptbp2,Pten,Rc3h2,Rorb,Runx1t1,Rybp,Scn3a,Smad2,Smoc2,Sox4,Sox5,Spred1,Tacc2,Taf4a,Taf4b,Tmem151b,Trim37,…	2.038	0.0009634	0.00358434	1.977	0.00215907	0.00670121	0.696775
miR-222-3p	miR-98-5p_let-7d-5p_let-7e-5p_let-7f-5p_let-7g-5p	Aak1,Angptl2,Ankrd52,Arhgap32,Atpaf1,Atxn1,BC030336,Bend4,Braf,Brwd3,Btg2,Cacnb4,Cd164,Cdv3,Chd7,Cnot2,Crk,Dnal1,E2f2,Fign,Fndc3a,Fnip2,Foxp2,Ghr,Hectd2,Hipk2,Hmbox1,Igf2bp2,Itgb8,Lcor,Lmx1a,Map3k2,Mapk6,Mdm4,Meis1,Mesdc1,Mex3a,Mgat4a,Mon2,Nipal4,Nlk,Nova1,Nrk,Oxa1l,Pbx3,Pogz,Ppargc1a,Ppp1r15b,Ppp2r2a,Prdm11,Prrg3,Ptchd4,Rab3gap2,Ranbp2,Rgs17,Rgs8,Rnf165,Rnf44,Sbk1,Sesn3,Slc2a12,Slc2a2,Slc4a4,Slc…	1.981	0.000966946	0.00359293	1.776	0.00353125	0.00998801	0.628983
miR-323-3p	miR-369-3p	4930402H24Rik,9930021J03Rik,Adam10,Adnp,Atp11a,C030046E11Rik,Cand1,Chrm2,Creb1,Dip2c,Dnajc6,Etv3,Fam135a,Fnip1,Fut9,Fzd5,Gatad2b,Golim4,Grem2,Ikzf2,Klf3,Klhl3,Lca5,Lcor,Med12l,Mmp14,Ndst1,Nfia,Nr6a1,Onecut2,Pappa2,Parp8,Pde4b,Pde4d,Pikfyve,Pld5,Prdm11,Rap1b,Rbm27,Rnf11,Rnf214,Rora,Setd2,Ski,Slc30a7,Slc6a5,Slitrk3,Sp4,Strn,Taf12,Tcf4,Tmem65,Trps1,Wnt5a,Yaf2,Zbtb20,Zc3h12b,Zc3h7b,Zcchc14,Zfand5,Zfh…	2.142	0.000976987	0.0036256	2.25	0.000441415	0.00197989	0.786335
miR-101b-3p	miR-320-3p	Acvr1c,Agfg1,Ago3,Ankrd12,Ankrd52,Arhgap5,Arid2,Arid5b,Atp6v1a,Atrx,B3galnt2,Bmp2k,Camta1,Cdh20,Cdk6,Cep170,Cpeb1,Crebrf,Cux1,Dcbld2,Dcc,Dmd,Dpy30,Dtna,Eea1,Emc7,Enah,Epn2,Erbb4,Evx2,Fam126b,Fam199x,Fam204a,Fat1,Fbxl3,Flrt3,Gcnt4,Gnpda2,Gpr116,Gpr50,Herpud1,Hnrnpa2b1,Hnrnpa3,Ina,Ino80d,Kat6b,Kbtbd2,Kdm7a,Kdsr,Kif2a,Ldlrad4,Limch1,Lingo2,Lmo3,Magi2,Maml3,Mat2a,Mdga2,Meis2,Mex3b,Mier1,Mkl2,Mn1,Mtdh…	1.669	0.000995473	0.00368948	1.628	0.00232469	0.00713134	0.499788
miR-25-3p_miR-363-3p_miR-92a-3p_miR-92b-3p	miR-340-5p	Abhd13,Aff4,Ago2,Ago3,Ankib1,Anp32e,Arhgap29,Arid1b,Arrdc3,Atf6,Atp7a,B3galt2,Bai3,Bhlhe41,Bmp2k,C030046E11Rik,C77370,Caln1,Cask,Casz1,Ccdc171,Ccne2,Cd2ap,Chmp7,Chsy3,Cir1,Clip4,Cnep1r1,Cog3,Cops2,Cpeb3,Creb1,Csmd3,Cul3,Cux1,D16Ertd472e,D1Ertd622e,Dcc,Dcx,Desi1,Dlgap2,Dock9,Dpp10,Dusp4,Dyrk2,Edem1,Eif5b,En2,Epg5,Evi5,Exoc5,Fam160a2,Fam19a1,Farp1,Fbxo28,Fnip2,Foxn2,Gan,Gata6,Glce,Gltscr1l,Gnpda2,G…	1.557	0.000998478	0.0036959	1.595	0.000404455	0.00184337	0.454817
miR-181a-5p_miR-181b-5p_miR-181c-5p	miR-6540-5p	1700021K19Rik,Aak1,Acsl1,Acvr1c,Acvr2a,AF529169,Agfg1,Ago2,Ahnak,Akap6,Akirin1,Akt3,Ankfy1,Arf6,Arhgap32,Arih1,Asxl2,Atp11a,B4galt1,Bach2,Baz2b,Bcl2l11,Bend3,Bmp3,C1galt1,Cacna2d1,Cacna2d2,Camta2,Cbx5,Ccar1,Ccdc6,Cdk18,Cdon,Chic1,Clock,Cnot2,Creb1,Crebrf,Csnk1g1,Cstf3,Ctdspl,Cul5,Cxadr,D10Bwg1379e,D16Ertd472e,Dip2b,Dlgap2,Dync1li2,Dyrk2,Egr1,Eif3j1,Elovl2,En2,Epha7,Etnk1,Ets1,Eya3,Fam122b,Fam160a…	1.494	0.00101233	0.00374238	1.638	5.31871e-05	0.000350793	0.447467
miR-101b-3p	miR-1a-3p	Abca1,Abhd2,Ap1g1,Arhgef3,Arid2,Arrdc3,Ash1l,Atp6v1a,Atxn1l,Bach2,Cdc14a,Cdk6,Chsy1,Cpeb1,Crem,Ctbp2,D15Ertd621e,Dcp2,Dnmt3a,Efnb2,Eif4e,Ets1,Fam168a,Fam84a,Fbxw7,Fndc3a,Foxp1,Frs2,Fubp1,Fubp3,Gclc,Gja1,Glcci1,Gnpda2,Gpr85,Hdgfrp3,Hipk3,Hivep3,Hmgcr,Hnrnpa3,Hnrnpu,Hsp90b1,Igfbp5,Ipo8,Kat6a,Kat6b,Kdsr,Kif2a,Kmt2e,Lcor,Letmd1,Magi2,Map4k3,Mbtd1,Met,Mgat5,Mmp15,Mpp5,Myo1e,Ncf2,Ndrg3,Nkrf,Npas3,Nrp1,…	1.688	0.0010137	0.00374269	1.787	0.000425125	0.00191778	0.552041
miR-132-3p_miR-212-3p	miR-381-3p	Arih1,Armc1,Asxl2,Atf2,Azin1,Bmpr1a,Btaf1,Btbd7,Ccnt2,Clock,Cpsf6,Crk,D1Ertd622e,Dcc,Dcun1d3,Dcun1d4,Ddx6,Dock4,Foxp2,Gltscr1l,Grk5,Hivep1,Hmgxb4,Hnrnpr,Homer2,Itch,Lzts3,Mamdc2,Mecom,Mex3a,Mex3c,Mtf1,Mycbp2,Nfib,Nlk,Nova1,Ntrk3,Pacrg,Pan3,Papola,Pcgf3,Pde10a,Pnn,Prickle2,Prpf38b,Ptch1,Rab6b,Rapgef5,Rfx3,Rnf13,Rnf152,Rnf24,Rorb,Rras2,Rybp,Samd12,Sephs1,Slc1a2,Slc26a7,Snx29,Sox4,Spred1,Spry1,Srsf1…	1.969	0.00101985	0.00376061	2.716	3.03481e-06	3.44024e-05	0.838343
miR-25-3p_miR-363-3p_miR-92a-3p_miR-92b-3p	miR-381-3p	4932438A13Rik,Adamtsl1,Aff4,Arhgap29,Armc1,Asxl2,Azin1,BC030336,Bcl11b,Bcl2l11,Bmp2k,Bmpr2,C77370,Cacna1c,Cd2ap,Cebpa,Cic,Cnnm4,Cnot2,Creb1,Cul3,D1Ertd622e,Dcaf6,Dcc,Dkk3,Dlgap2,Dock11,Dock4,Dusp4,Eif4g2,Eps8,Fam19a1,Fbxo28,Fnbp4,Fosl2,Foxp2,Gca,Gclm,Gdf11,Gltscr1l,Gpc6,Grhl1,Gria1,Grk5,Gtf2a1,Herc2,Hhip,Hivep1,Hoxa9,Ick,Ikzf2,Insig1,Itga6,Klf12,Klf3,Klf4,Klhl15,Klhl3,Kmt2e,Lcor,Lrrc4,Lurap1l,Mar…	1.71	0.00104463	0.00384223	1.575	0.00535687	0.0139799	0.495374
miR-320-3p	miR-543-3p	Acvr1c,Agfg1,Arl4a,Cacnb4,Cdh2,Chsy3,Chtf8,Cnnm2,Cops2,Cpd,Crebrf,Dcc,Dhx15,Eea1,Erbb4,Eya4,Fam199x,Fbxl3,Gid4,Gm20390,Gnai1,Herpud1,Hic2,Hipk2,Hnrnpa2b1,Hoxa10,Il1rapl1,Ino80d,Katnbl1,Kdm5a,Klhdc10,Lmo3,Meis2,Mex3b,Msi2,Mtf2,Mxi1,Npc1,Nr2c2,Onecut2,Pak4,Pak7,Pbx1,Pbx3,Pcdha10,Pcmtd1,Pde4d,Phc3,Plag1,Plxdc2,Plxnc1,Ppp1cb,Ppp2r2c,Prorsd1,Prtg,Pten,Ptprb,Purb,Rap1a,Rap2b,Rassf2,Rassf8,Rnf34,Slitrk3…	1.844	0.00105878	0.00388935	1.776	0.0020204	0.00639391	0.59315
miR-145a-5p	miR-3085-3p	5031439G07Rik,Ankrd52,Ap1g1,Arhgap21,Atp1b4,Atp6v1g1,Bcl2l2,Btg1,Casz1,Crim1,CTNND1,Dnal1,Dpysl2,Eif4a2,Ern1,Erp44,Ext1,Frmpd4,Hcn1,Jph1,Lox,Mdga2,Med13,Meis1,Mical3,Msi2,Naa15,Naa40,Nav1,Pcsk5,Phactr1,Phf21a,Plxna2,Ppp4r2,Rgs3,Rorb,Skp1a,Smad3,Srgap2,Tgfb2,Tln1,Tmem135,Tmem167,Zfp276,Zfp446,Zfp704,Zfyve26,Znrf2	2.425	0.00106506	0.00390746	2.138	0.00425753	0.0115463	0.822851
miR-15b-5p_miR-195a-5p_miR-497a-5p	miR-448-3p	Acsl6,Acvr2a,Ago1,Ago2,AI314180,Ammecr1,Appbp2,Arih1,Atxn1l,Bach2,Bag4,Bcl2,Braf,Btaf1,Caprin1,Cbx5,Ccnd2,Chic1,Clcn5,Cntnap1,Dcaf5,Dcp2,Dennd1b,Dgkg,Dtna,Dyrk2,E2f3,Ell2,Elmod1,Ephb2,Fam160b1,Fbxo33,Fermt2,Furin,Gan,Grik3,Hipk2,Hnrnpa2b1,Igf1r,Ipo7,Irs4,Kcnh7,Kcnk10,Kctd1,Kdsr,Kpna3,Kpna4,Lats1,Lhx1,Lnpep,Lyst,Mob4,Naa15,Nav1,Nfatc3,Nudt4,Pappa,Pcdha10,Phf13,Phf20,Pik3r1,Ppp1r12b,Prdm11,Ptch1,Pt…	1.728	0.00107353	0.00393355	1.985	0.000106934	0.000615719	0.616292
miR-142a-5p	miR-320-3p	Acap2,Aff4,Ap3m1,Arhgap5,Arid2,Arl4a,Arpp19,Asxl2,Blcap,Bmi1,Bod1l,Brwd3,Caln1,Camta1,Cep170,Cers6,Chsy3,Clasp1,Crk,Ctnnb1,D16Ertd472e,Dhx40,Dlg1,Dlg2,Dmd,Edc3,Eif3j1,Epn2,Eya4,F13a1,Fam134b,Fam155a,Fam199x,Fbxl3,Gm6133,Gnpda2,Hdac4,Herpud1,Hipk2,Hivep2,Hoxa10,Igf2bp3,Ikzf2,Ipo7,Kat6b,Kcns3,Magi2,Mat2a,Mb21d2,Mdga2,Meis1,Meis2,Mex3a,Mier3,Mmp16,Nck1,Nfia,Npc1,Nrp1,Onecut2,Otp,Pbx1,Pbx3,Pcdha10,Pc…	1.677	0.00108145	0.0039576	1.881	0.000147674	0.000799534	0.574405
miR-181a-5p_miR-181b-5p_miR-181c-5p	miR-31-5p	AF529169,Ankrd52,Arhgap32,Arrdc3,Atp8a1,Bach2,Bcl6,Bend4,Ccnj,Ccnt1,Chd7,Clock,Col5a1,Cops2,Cul5,Cyb5b,D430041D05Rik,Dlgap2,Elavl2,Fign,G3bp2,Gigyf1,Glcci1,Grb10,Grik3,Homer1,Iqsec2,Jarid2,Jazf1,Kank1,Klf3,Lclat1,Lgalsl,Lpp,Map1b,Map3k1,Mboat2,Mlxip,Mospd2,Naa15,Naa50,Ncoa2,Nufip2,Ogfrl1,Pafah1b2,Pcdha10,Pdcd6ip,Pde11a,Phactr2,Plxdc2,Pou2f1,Ppp6c,Prkce,Prlr,Rab6b,Rap1b,Rcor1,Rims3,Rnf150,Sept3,Se…	1.878	0.00109278	0.00399401	2.697	3.87461e-06	4.19557e-05	0.811174
miR-128-3p	miR-23a-3p_miR-23b-3p	Abl2,Acvr1c,Adam10,Adam19,Agap1,Ago2,Ago3,Aldh1l2,Appbp2,Ar,Arl8b,Asap1,Bbx,Bmp2k,Cab39,Cbfa2t3,Cbx5,Ccdc6,Ccm2,Ccng1,Ccnt2,Cdk17,Clcn3,Col11a2,Cpd,Cpeb3,Cpeb4,Csrp2,Dcbld2,Dcun1d1,Dennd1b,Diras2,Dlg2,Dusp5,Ebf3,Ell2,Elovl6,Ephb2,Eya1,Fam126b,Fam134c,Fam222b,Fbxl14,Fbxl17,Fbxo32,Fgf14,Fign,Fosb,Foxo4,Foxp2,Fubp3,Fut9,Fzd7,Gcc1,Gm16039,Gmps,Gpr135,Grem1,Gsk3b,Hic1,Hipk2,Hipk3,Ino80d,Insm1,Isl1,Jmj…	1.516	0.00109996	0.00401304	1.968	4.48635e-07	7.03751e-06	0.546547
miR-144-3p	miR-488-3p	Aff4,Ago3,Ammecr1,Armcx3,Atp2b1,Bet1,Brpf1,Brwd3,Camta1,Ccdc88a,Cldn25,Creb1,Dgcr2,Ebf2,Eif3j1,Elavl2,Esrrg,Fam126b,Fem1c,Fign,Foxp1,Gabrb2,Gmpr,Gpr101,Gspt1,Hecw1,Hs2st1,Kcnb2,Ldlrad4,March3,Mbtd1,Meis1,Mmp15,Nfia,Nfib,Nkiras1,Nova1,Pafah1b1,Pak7,Pax3,Pcdh18,Pex14,Pld5,Ppara,Pten,Pura,Rab30,Rap1a,Rap1b,Rfx3,Rnf139,Rnpc3,Rsbn1l,Sh2b3,Sin3a,Smad4,Sobp,St6galnac3,Stam,Tanc2,Tet3,Tnfsf11,Tnrc6b,Trp5…	2.004	0.00110075	0.00401304	1.619	0.0240402	0.0472341	0.588477
miR-30a-5p_miR-30b-5p_miR-30d-5p	miR-543-3p	Abcc3,Adam9,Apba1,Arih1,Asxl3,Atl2,B3gnt5,Bach2,Baz2b,Bcl6,Bnc2,Braf,Brd1,Btaf1,Cand1,Cblb,Ccnt2,Cep41,Cep85l,Chn1,Clock,Cpeb4,Cyb5b,Dcun1d1,Dnmt3a,Dock7,Drd1a,E2f7,Eea1,Eif4a2,Elavl2,Elavl4,Epc2,Eya4,Fam199x,Fign,Fndc3b,Fnip2,Foxb1,Gcnt2,Gda,Gm5819,Gnao1,Gpcpd1,Gpr124,Gskip,H2afy,Hephl1,Hic2,Hipk2,Htr4,Ick,Il1a,Inhba,Ino80d,Jdp2,Katnbl1,Kcna4,Kcnh7,Kcnj12,Klf12,Klhl24,Kras,Kremen1,Lhx9,Lrrc8d,Ma…	1.626	0.00110456	0.00402187	1.417	0.0209239	0.0421382	0.417332
miR-25-3p_miR-363-3p_miR-92a-3p_miR-92b-3p	miR-330-3p	Aatk,Adam19,Aff4,Ankrd44,Ap5m1,Appl1,Arl5b,Armc1,Arrdc3,Asxl2,Bach1,BC030336,Bcl11b,Bcl9,Bmpr2,Braf,Bsn,C77370,Cald1,Calm3,Ccdc71l,Cdc42bpa,Cdk6,Creb1,Cul3,D1Ertd622e,Dag1,Dcp1a,Dcx,Ddi2,Dock5,Dock9,Dpp10,Eomes,Eps8,Fam84a,Fnbp4,Foxg1,Foxp2,Fubp1,Gabra3,Gan,Gatad2b,Gltscr1l,Gpm6a,Gria3,Gtf2a1,Hif1a,Hnrnpu,Hoxc8,Ick,Jade1,Kat2b,Kcna2,Lats1,Lcor,Ldlrad4,Lonrf3,Lpp,Luzp1,Mark1,Mier3,Mtdh,Nfia,Nol4l,…	1.652	0.00111584	0.00405785	1.845	0.000110966	0.000631419	0.557233
miR-374b-5p	miR-543-3p	1810013L24Rik,Abr,Adcy1,Amd1,Ankrd50,Atf2,Bend4,Bhlhe40,Braf,C030046E11Rik,Cand1,Capza2,Cd47,Cemip,Cops2,Cpeb4,Crispld1,Cxadr,Cyp26b1,Dcun1d1,Dgat2,Dip2c,Dnmt3a,Elavl4,Etv3,Eya4,Fgf12,Fgfr2,Foxp1,Gabra1,Gpc6,Gramd4,H3f3a,Heg1,Hgf,Hoxa10,Hs2st1,Ick,Il1rapl1,Inhba,Klf3,Lca5,Mex3b,Mmp14,Msi2,Neo1,Nfib,Nipbl,Nr1d2,Nr3c1,Nrn1,Onecut2,Pcdha10,Pde4d,Pgap1,Pik3ca,Pknox1,Plxnc1,Ppargc1a,Ppp2r2c,Ppp2r3a,Pr…	1.801	0.00112816	0.0040924	2.403	5.35852e-06	5.35273e-05	0.73253
miR-137-3p	miR-31-5p	Acvr1,AF529169,Ago3,Ahcyl1,AI593442,Ammecr1,Ankrd52,Axin1,Bach2,Bicd1,C030046E11Rik,Chd7,Clasp2,Cops2,Csmd1,Cxcl12,Ddi2,Dusp1,Eml5,Epha5,Ephb3,Fgf16,Fndc5,Fzd3,Gad2,Gigyf1,Gprin3,Gxylt1,Hoxa3,Ikzf1,Itga5,Lats2,Lbh,Lpp,Lzic,Map3k1,Mapkapk2,Mboat2,Naa15,Naa50,Ncoa2,Ngf,Osbp2,Oxsr1,Pafah1b2,Plxdc2,Plxna2,Ppp1r7,Ppp1r9a,Ppp2r5c,Ptpn14,Rapgef5,Rcor2,Rhobtb1,Rims3,Rnf150,Rreb1,Satb2,Sept3,Slc17a8,Slc1a…	1.899	0.00114027	0.00412603	1.795	0.00411997	0.0112186	0.613166
miR-344d-3p_miR-410-3p	miR-6540-5p	4933426M11Rik,Acvr1c,Adipor2,AF529169,Aff4,AI593442,Akirin1,Apbb2,Arfgef2,Arfip1,Atp11a,B3galt1,Baz2b,Bcl2l11,Bend3,Brwd3,Cask,Cbfb,Ccdc6,Cdh11,Cdk13,Cdon,Cnot2,Cobll1,Col8a1,Cops7b,Csnk1g1,Cul5,D16Ertd472e,Dhx40,Diap2,Dtna,Enox1,Ets1,Etv3,Eya3,Fgfr2,Fzd5,Fzd8,Gabpb2,Glce,Gria2,Hace1,Hiat1,Hlf,Hoxd11,Htr2a,Iqgap1,Jade1,Kdm1b,Klf12,Larp1,Lrp6,Macf1,Map3k3,Mapk10,Mga,Mmp16,Mpp6,Mtdh,Mtmr12,Myh9,Myl…	1.69	0.00116458	0.0042035	1.89	7.37196e-05	0.000455179	0.580653
miR-186-5p	miR-338-3p	Actr2,Arhgap32,Atxn7l3b,Cadm2,Camta1,Ccnt2,Chp1,Cpeb3,Crk,Ctbp2,Dcx,Eif2ak1,Eif4e3,Eif5b,Fam120a,Fam84a,Fbxo33,Fgf10,Gabpb1,Gng12,Helz,Hmgn5,Hnrnpa2b1,Kcnd2,Khdrbs3,Luc7l2,Lyl1,Map2,Map3k2,Map4k3,March3,Morf4l1,Nol4,Nr3c2,Nrp1,Nup153,Nxph1,Pbx1,Sall1,Samd12,Scarf1,Serping1,Snx30,Stag2,Tbc1d15,Tm4sf19,Tmem126a,Txlna,Ube2k,Zbtb20,Zbtb39,Zdbf2,Zfand3,Zzz3	2.19	0.00116872	0.00420797	1.916	0.00735852	0.0177953	0.717071
miR-153-3p	miR-320-3p	Abhd13,Ago2,Arhgap5,Arl4a,Arpp19,Atf7,B3galnt2,Bod1l,Cacna1c,Cacnb4,Caln1,Ccnd2,Cdk13,Chmp4c,Cux1,D630045J12Rik,Dcc,Dcp1a,Desi2,Dlg2,Dmd,Dnaaf2,Fam135b,Fbxl3,Fxr1,Fzd3,Gm20390,Gnpda2,Grb2,Ide,Igf1r,Ino80d,Ipo7,Kcna6,Kcnip4,Kctd9,Kdm7a,Kdsr,Klf13,Klf5,Lats1,Ldlrad4,Mat2a,Mdga2,Mier3,Msi2,Mtdh,Mtf2,Naa15,Nek9,Nfia,Nova1,Nufip2,Onecut2,Pak4,Pcdha10,Phc3,Pik3r1,Pou2f1,Prdm11,Pten,Pura,Rap2b,Rasa1,Rgs…	1.829	0.00117235	0.00421582	2.599	1.77253e-06	2.22067e-05	0.779448
miR-488-3p	miR-495-3p	1700025G04Rik,Ago3,Ankrd13c,Brwd3,Btg1,Cbx5,Cdyl2,Cep97,Cers6,Fam126b,Gabrb3,Gria3,Grin2b,Igf1,Itpr2,Jade1,Kcnb2,Kcnh5,Kcns2,Lhx6,Map3k1,Mbtd1,Mdga2,Mecom,Mettl10,Mgat2,Mtf2,Nadk,Nell2,Nfib,Nipal3,Nkrf,Nsun3,Pde3a,Ppme1,Psmd7,Pten,Pura,Rap1a,Rap1b,Rheb,Rnf41,Rsbn1l,Sec63,Srsf1,St8sia2,Stag2,Stx1b,Tanc2,Tbc1d15,Tsc22d2,Ube3a,Zbtb1,Zbtb20,Zbtb37,Zfand3,Zfp281	2.178	0.00117419	0.0042172	1.984	0.00366285	0.0102701	0.731761
miR-369-3p	miR-377-3p	1810013L24Rik,4930402H24Rik,Agap1,Atmin,Cand1,Chd7,Crk,Csrnp3,Dnajc6,Edc3,Eif4g2,Ep300,Gria1,Hao1,Il1rapl1,Ipo5,Iqsec1,Kcnn3,Klf7,Klhl29,Lcor,Mkl1,Mmp16,Mpp5,Msi2,Nkain3,Nr2f2,Nr6a1,Ocrl,Parp8,Phf21a,Pkia,Plxnc1,Ppm1a,Ppp1r12a,Ppp1r9a,Rab1,Rbms1,Rnf38,Sema3d,Sgcb,Sltm,Srebf1,Srpk2,Taf12,Tcf12,Trio,Trpv3,Ttc33,Ube2e3,Ube2h,Ubn2,Vcpip1,Zdhhc9,Zeb2,Zer1	2.212	0.00119191	0.00427554	1.77	0.0141662	0.0306107	0.682438
miR-129-5p	miR-421-3p	A830080D01Rik,Ago2,Akap10,Bach2,Bcl7a,Bnc2,Cacna2d4,Camk2d,Camta1,Cbx4,Chd7,Ctdspl2,D5Ertd579e,Eltd1,Fam214a,Fubp1,Gnaq,Gpbp1,Gtf2a1,Hmgb2,Hnrnpa1,Inip,Jade1,Klhl28,Lpgat1,Meis1,Nfib,Nipbl,Nr3c2,Paip1,Piezo2,Ptp4a2,Pura,Rfx7,Rnf11,Rora,Runx1t1,Sbk1,Sephs1,Sfmbt1,Slc25a36,Slmap,Sox4,Sox6,Sp3,Sp4,Sp8,Syt1,Tceanc2,Tmem245,Zfp462,Zfp516,Zfp91,Zmat2,Zmat3	2.18	0.0011974	0.00428995	2.459	0.000331663	0.00158095	0.83954
miR-139-5p	miR-30a-5p_miR-30b-5p_miR-30d-5p	A230046K03Rik,Acap2,Ado,Ap3m1,Asxl3,Atl2,Atp2b2,Atxn1,Azin1,Baz2b,Btbd7,Ccdc97,Cdh20,Cecr2,Chd7,Chfr,Cnst,Cpeb4,Csnk1g1,Ctdspl2,D15Ertd621e,D630045J12Rik,Dmd,Dpy19l1,E330009J07Rik,Eif5a2,Elavl2,Elovl5,Esco1,Esrrg,Fam110b,Fbxl17,Fbxo28,Fubp3,Galnt3,Galnt7,Gclc,Glcci1,Gtf2a1,Hipk1,Hipk2,Igf1r,Jdp2,Klhl28,Lancl3,Lcor,Lhx1,Lox,Lrch2,Maf,Mapk8,Mast4,Mat2a,Mbnl1,Meis2,Mex3b,Mfsd6,Mier3,Myo5a,Nfia,Nfib,…	1.817	0.00123339	0.00440258	2.299	4.14612e-06	4.40734e-05	0.714831
miR-129-5p	miR-29a-3p_miR-29b-3p_miR-29c-3p	0610030E20Rik,Adcyap1r1,AF529169,Ago2,Ago3,Apc,Arnt,Arrdc3,Atp2b4,Bach2,Bcl11b,Bcl7a,Btbd7,C030046E11Rik,Camk4,Camta1,Cbx6,Ccdc88a,Chic2,Clock,Col1a1,Col3a1,Cse1l,Ctdspl2,CTNND1,Daam1,Dab2ip,Dcun1d4,Dcx,Ddx3x,Ddx6,Dgkh,Dlgap2,Dnmt3a,Elavl4,Emc3,Etv6,Ext1,Fbxw7,Fign,Fmn1,Gabpb2,Grin2b,Hdgf,Hip1r,Homer1,Hook3,Hs3st3b1,Iffo2,Ino80d,Isl1,Itga6,Kdm2a,Kif26a,Klhl28,Lpgat1,Lrp6,Lypla1,Mast4,Med12l,Med26…	1.75	0.00123649	0.00440385	1.739	0.00125163	0.00440803	0.556463
miR-130b-3p_miR-301b-3p	miR-138-5p	2310035C23Rik,Acbd3,Acvr2a,Adcy1,Aff3,Ago1,Ago4,Arhgap35,Arrdc3,Asxl2,Asxl3,Btg1,Ccnd3,Cdk19,Cdk5rap3,Clock,Cnot6l,Cpeb4,Creb1,Dcbld2,Ddx39,Dennd1a,Erbb4,Fam84a,Fermt2,Fign,Fosl2,Gatad2b,Hipk3,Ino80,Itpripl2,Jarid2,Kcna2,Kmt2c,L3mbtl3,Lcor,Lnpep,Lonrf3,Mapk10,Mapre3,Mier3,Mllt6,Mtcl1,Nbea,Neurod1,Nfia,Nfib,Nhsl2,Nova1,Nptx1,Pan3,Pcnx,Pde3a,Ppp6r3,Prpf40a,Ptgfrn,Ptp4a1,Pxk,Rmnd5a,Rnf38,Scrt1,Sfmbt…	1.847	0.00123678	0.00440385	1.967	0.000494328	0.00213791	0.645036
miR-19a-3p	miR-22-3p	Acot13,Arhgef12,Brwd3,Btg1,Cand1,Ccdc47,Cdk13,Cecr2,Celf1,Cnksr2,Cnot6,Cnot6l,Ctdspl2,Emx2,Erbb4,Esr1,Foxp1,Fut9,Fzd8,Gatad2b,Gatsl2,Hdac4,Hnrnpul2,Homer1,Itgb8,Jarid2,Kcnk10,Kctd16,Klf6,Klf7,Llgl2,Lpp,Lrch1,Lrp12,Lrrc16a,Magi2,Map3k12,Mapk14,Mat2a,Mbnl1,Mecom,Mecp2,Mex3a,Mon2,Mphosph9,Mtf2,Mxd4,Nacc2,Nfib,Npas3,Nus1,Pdik1l,Phf13,Ppara,Prkar2a,Pten,Rab5b,Rapgefl1,Rbm15,Rnf44,Runx1t1,Runx3,Sec22b,…	1.844	0.00128504	0.00455889	1.839	0.00175991	0.00575792	0.61058
miR-106a-5p_miR-17-5p_miR-20a-5p_miR-20b-5p_miR-93-5p	miR-1a-3p	Abca1,Abhd2,Acer2,Ago1,Ajuba,Ankib1,Ankrd13c,Ap3d1,Arhgef18,Arhgef3,Asxl3,Atxn1l,Bnc2,C77080,Cbx8,Ccnd1,Ccnd2,Clock,Col4a3,Creb5,Crim1,Csf1,Ddx5,Dgke,Dgkh,Dhx15,E2f5,E330009J07Rik,Emx2,Erc1,Fam117b,Fam168a,Fgf4,Fndc3a,Fndc3b,Foxp1,Frs2,Fzd7,Gpr6,Gxylt1,Hdac4,Il1rapl1,Josd1,Kirrel,Klhl15,Kmt2e,Lcor,Lrch1,Luzp1,Map3k1,Mfsd9,Ncoa3,Nedd4l,Nfat5,Npas3,Nr4a2,Otud1,Pafah1b1,Pak3,Pank3,Phf6,Phip,Phlpp2,P…	1.634	0.00128934	0.00456857	2.005	1.93164e-05	0.00015528	0.593338
miR-106a-5p_miR-17-5p_miR-20a-5p_miR-20b-5p_miR-93-5p	miR-22-3p	4933426M11Rik,Akt3,Ankrd52,Apbb2,Arfip2,Atg2b,Bcl6,Btg1,Camk2n1,Camta2,Cand1,Cdkn1a,Chd9,Cnot6,Cnot6l,Creb1,Csnk1a1,Ctdspl2,Cul3,Edc3,Emx2,Ephb4,Fam160b2,Fam219b,Fbxo46,Fnbp4,Foxp1,Gabbr2,Gatad2b,Gm14698,Hdac4,Ikzf4,Il17rd,Ip6k1,Ipo7,Itgb8,Kcnk10,Kdm6b,Lime1,Lrch1,Map3k12,Map3k13,Map3k3,Map3k5,March8,Mecp2,Mmp24,Myh14,Nacc2,Nfib,Npas3,Ntng1,Otud7a,Plagl2,Plekha6,Ppara,Prdm11,Pten,Purb,Rab5b,Rapge…	1.784	0.00130158	0.00460632	1.91	0.000533446	0.00225665	0.612981
miR-200c-3p	miR-330-3p	A1cf,Adcy9,Aff4,Akap2,Ammecr1l,Ankrd40,Ankrd44,Ankrd52,Appl1,Arih1,Arl3,Arl5b,Asxl3,Atp11a,Bbx,BC030336,Bcl11b,Bcl9,Bmi1,Btrc,Cdr2,Cdyl2,Celf1,Cggbp1,Cnot6,Col4a3,Col4a3bp,Creb1,Crebbp,Ctdspl2,Dag1,Dcp2,Dcun1d1,Ddx26b,Dek,Dennd5b,Dnajb5,Dock9,Dpy19l1,Eif2s1,Eif3j1,Elavl2,Elavl4,Eps8,Errfi1,Etf1,Etv5,Fam107b,Fam120c,Fnbp4,Foxg1,Foxo3,Fstl4,Fubp1,Fzd3,Gatad2b,Gjc1,Gls,Gm20390,Gpm6a,Gpr27,Gprin3,Gra…	1.561	0.00130538	0.00461416	1.717	0.000187229	0.000984311	0.492953
miR-142a-5p	miR-377-3p	9430020K01Rik,Ankrd28,Arfgap2,Arid1b,Armc8,Avpr1a,Bnip2,Btbd7,Btg3,Bzw1,Camta1,Ccng2,Cdon,Cpsf6,Crk,Cul4a,D16Ertd472e,Dlg2,Edc3,Ep300,Eya4,Fam134a,Fbxo30,Fbxo38,Fign,Gdf11,Grsf1,H3f3a,Hs2st1,Ipo7,Iqsec1,Itga6,Itpripl2,Kpna4,Lhx1,Lmx1a,Lrp12,Lrp8,Macf1,Map3k1,Mgat5,Mmp16,Msrb3,Nsd1,Pdgfra,Ppl,Prkaa2,Ptprb,Ptpre,Pum1,Pum2,Rbms1,Rgma,Rgmb,Rnf150,Rnf165,Rnf217,Rps6ka5,S1pr1,Selt,Serbp1,Smad4,Srebf1,S…	1.88	0.00131041	0.00462628	1.858	0.00157858	0.00526418	0.625386
miR-144-3p	miR-34a-5p_miR-34c-5p	Acbd3,Acsl4,Aff4,Arhgap26,Arid4b,Atxn7,Becn1,Camta1,Ccdc85a,Ccne2,Chtop,Crebrf,Crtc1,Cux1,Eea1,Epn2,Fam126b,Fat4,Fndc3a,Foxg1,Foxp1,Gatsl2,Gpr101,Gpr85,Hoxa10,Hs2st1,Kcnh7,Kitl,Klf12,Lgr4,Lingo2,Magi2,Mdm4,Met,Mmp15,Mycn,Nav3,Ndrg4,Nsd1,Onecut2,Otud7a,Palm2,Phf20l1,Pou2f1,Ppargc1b,Ppfia1,Ppp1r13b,Ppp1r16b,Prox1,Rarb,Rfx3,Rgs17,Rnf44,Rora,Scn1a,Sgpp1,Sh2b3,Slc12a2,Slc6a17,Smad4,Soga1,Spop,Srpr,Sta…	1.873	0.00131203	0.00462638	2.005	0.000512422	0.0022063	0.661593
miR-205-5p	miR-30a-5p_miR-30b-5p_miR-30d-5p	Adamts9,Arfgef1,B4galt6,BC030336,Bcl6,Calu,Ccdc43,Cep170,Chn1,Clock,Cmtm4,Cops7b,Cpsf6,Csnk1a1,Csnk2a1,Dip2b,Elavl4,Epb4.1,Epb4.1l4b,Esrrg,Eva1c,Fa2h,Fam155a,Frk,Galnt3,Gpr45,Grb10,Gxylt1,Inhba,Itga5,Jph4,Klf12,Klf9,Ksr1,Larp1,Las1l,Lcor,Lrch3,Lrp6,Lrrc58,Lrrk2,Magi2,Magi3,Map3k13,Map3k2,Marcks,Mbnl3,Micu3,Mier3,Mmd,Msi2,Naa11,Naa25,Nacc2,Nfat5,Nfib,Nhs,Nr3c2,Nr6a1,Ntng1,Nufip2,Papd5,Pax9,Phldb2,…	1.781	0.00131829	0.00464282	1.863	0.000263079	0.00130137	0.599682
miR-124-3p	miR-34a-5p_miR-34c-5p	1700025G04Rik,Abcd1,Abr,Acsl1,Adipor2,AF529169,Aff4,Akap6,Alcam,Arhgap39,Asb1,Atmin,Atp2b4,Bcl11b,Bcl6,Cacna1e,Camta1,Cdh4,Clock,Col12a1,Crebrf,Crkl,Ctdsp2,CTNND1,Cux1,E2f3,E2f5,Eea1,Efnb1,Elmsan1,Eml5,Epn2,Fam160a2,Fam76a,Fbxo10,Fbxo30,Flrt1,Frmd4a,Gas1,Gatad2b,Glce,Gnai2,Gnaq,Gpr101,Gpr85,Grid1,Jag1,Jakmip1,Kcnk3,Klf4,Lhx2,Limd2,Lingo2,Lman1,Lman2l,Mgat4a,Mllt3,Mxd4,Myh9,Myo1c,Myrip,Nav1,Nav3,N…	1.546	0.00132248	0.0046464	1.565	0.00180464	0.00585803	0.441778
miR-23a-3p_miR-23b-3p	miR-31-5p	Adam10,Agap1,Ago3,Ammecr1,Ankrd52,Bicd1,Calcr,Chd7,Clcn3,Dicer1,Dlgap2,Ebf3,Eif4ebp2,Epha5,Fam196a,Fign,G3bp2,Gxylt1,Hiat1,Hif1an,Hoxa3,Isl1,Jarid2,Jazf1,Klf3,Lman2,Lpp,Lsamp,Map1b,Map3k1,Mapre1,Mospd2,Mphosph9,Naa15,Naa50,Ncoa2,Nufip2,Ogfrl1,Pcdha10,Phactr2,Pik3c2a,Pou2f1,Ppp6c,Prkce,Prlr,Ptpn14,Rap1b,Rcor1,Ret,Rnf150,Satb2,Selt,Sema6d,Sept3,Snx22,Stau2,Stx12,Suco,Swt1,Tenm4,Trank1,Ubn2,Usp49,Va…	1.958	0.00132251	0.0046464	1.961	0.00181953	0.00589316	0.672689
miR-433-3p	miR-582-5p	AI314180,Ankrd12,Ankrd52,Azin1,Camsap2,Cdk17,Creb1,Cux1,D15Ertd621e,Dlx5,Dnajc5,Epc2,Gabpb1,Gclc,Grip1,Hif1a,Hipk2,Hnrnpa1,Hnrnpu,Kcng3,Kcnh7,Ldlrad4,Lphn2,Map1b,Mapk8,Mier1,Mn1,Nsd1,Papd5,Pgap1,Ptchd4,Pygo1,Rbms3,Rfx7,Rmnd5a,Rsbn1l,Sesn3,Snx11,Snx27,Strbp,Stxbp3a,Tbc1d19,Tet1,Tet3,Top1,Ube2h,Usp14,Vps4b,Wac,Ythdf3,Ywhaz,Zbtb20	2.303	0.00134271	0.00471166	2.963	5.98496e-05	0.000385108	0.960207
miR-106a-5p_miR-17-5p_miR-20a-5p_miR-20b-5p_miR-93-5p	miR-129-1-3p_miR-129-2-3p	Ankrd33b,Ankrd52,Arap2,Bend4,Bmpr2,Btbd7,Camk2n1,Chrm2,Cnot6,Cnot6l,Creb1,Dcun1d3,Dedd,Dgkh,Dlgap2,Dyrk2,E2f3,E2f5,Egln3,Fam117b,Fam199x,Fem1c,Fnbp1l,Foxb1,Frs2,Furin,Gabbr2,Gm527,Gpr137c,Grin2b,Gtdc1,Igf2bp1,Kcnb1,Klf12,Klf3,Klhl28,Kpna4,Lhx4,Lpgat1,Map3k1,March6,Nabp1,Nacc2,Nav2,Nbea,Nfat5,Nhsl2,Nufip2,Phip,Phtf2,Pik3r1,Pkia,Ppp6c,Ptpn3,Pura,Rab5b,Rgs17,Sacs,Sema3c,Senp1,Slain2,Slc24a2,Slc4a4,S…	1.808	0.0013563	0.0047536	1.748	0.00395273	0.0109142	0.575347
miR-320-3p	miR-433-3p	Ago3,AI314180,Ankrd12,Ankrd52,Arl8b,Armc1,Cep170,Crebrf,Cux1,Elovl2,Epn2,Fam208a,Fbxl17,Gabpb1,Glis3,Grb2,Hipk2,Ipo7,Ldlrad4,Mex3a,Mier1,Mn1,Mxi1,Naa11,Naa40,Nsl1,Papd5,Pdzrn3,Rad9a,Rap1a,Rbms3,Rc3h2,Rnf24,Rsbn1l,Serbp1,Sesn3,Slc25a35,Strbp,Syncrip,Tet1,Tnrc6b,Triap1,U2surp,Ube2d2a,Vkorc1l1,Vps4b,Wac,Wtap,Ythdf3,Ywhaz,Zfp652,Zmiz1	2.209	0.00135803	0.00475392	2.111	0.00348371	0.00986926	0.769851
miR-369-3p	miR-448-3p	Acsl6,Actn4,Adam10,Adcy1,Agap1,Ankrd50,Apbb2,Arhgap23,Arid2,Atp11a,Bicd2,Braf,Cdk19,Cdyl2,Chd7,Chrm2,Cttnbp2nl,D1Ertd622e,Dclk1,Dmd,Ebf1,Elmod1,Gabrb3,Git2,Gpm6a,Homer1,Ikzf2,Ino80d,Jade1,Kcnh5,Kcnk12,Klf3,Klf7,Klhl3,Mbtd1,Mob4,Msi2,Mtdh,Ncoa2,Nfia,Pappa,Pcdha10,Peli1,Prdm11,Prox1,Ptch1,Ptpn14,Purg,Rab11fip2,Rab21,Rapgef2,Rbm26,Rgs7bp,Rnft1,Rufy2,Scn5a,Sema3a,Sp3,Sp4,Spesp1,Strn,Tcf4,Tenm1,Ubn2,V…	1.94	0.00136221	0.00476282	1.949	0.00139269	0.00476604	0.665002
miR-132-3p_miR-212-3p	miR-139-5p	Adcy1,Aebp2,Arx,Atxn1,Azin1,Btbd7,Cbll1,Cpeb4,Crim1,Ctdspl2,D15Ertd621e,Dcc,Ddx6,Dynll2,Eif5a2,Ero1l,Foxp2,Fubp3,Glcci1,Gnb1,Hmbox1,Hnrnpu,Kdm7a,Maf,Mex3a,Ndrg4,Nfib,Rc3h2,Rnf13,Rorb,Samd12,Scn1a,Sox5,Srsf1,Tceb1,Tmed7,Xpo4,Ywhag,Zbtb20,Zbtb34,Zeb2	2.623	0.00137063	0.00478072	2.322	0.00407329	0.0111516	0.903374
miR-145a-5p	miR-217-5p	Abcc1,Abhd17b,Acvr2a,Aff3,Arhgef4,Asap2,B3gat2,Bach2,BC030336,Eif3j1,Eif4a2,Eif4e3,Fam126a,Fam60a,Fgf10,Fli1,Fndc3b,Fzd7,Hipk3,Hmbox1,Kdm2b,Kdm7a,Klf12,Lyrm5,Maf,Med13,Mier3,Naa15,Neurod1,Nfia,Nr4a2,Onecut2,Pax3,Phactr1,Ppm1d,Qk,Qser1,Rc3h2,Rin2,Sema3a,Slc1a2,Slc4a4,Snx27,Sox11,Srgap1,Tmem135,Tnpo1,Ythdc1,Ywhag,Zbtb20,Zcchc2,Zfand5,Zswim6	2.235	0.00138208	0.00481487	2.567	0.000238366	0.00119678	0.87349
miR-204-5p	miR-25-3p_miR-363-3p_miR-92a-3p_miR-92b-3p	4930402H24Rik,Adrb1,Akap1,Ap5m1,Appl1,Arhgap29,Arl5b,Atf6,Atp8b1,B3galt2,Bcl11b,Bcl9,Caln1,Cd2ap,Col5a1,Creb1,Ctnnbip1,Dcc,Ddi2,Dennd4b,Dnajb9,Dtnbp1,Edem1,Eps8,Esrrg,Evx2,Fam160a2,Farp1,Fbn2,Fbxw7,Fnip1,Foxp2,Fry,Gan,Gnaq,Golga3,Gpbp1l1,Gpm6a,Gramd3,Has2,Has3,Hoxa3,Ick,Ikzf2,Itpr1,Jarid2,Kcna2,Klf12,Klf3,Klhl29,Lats1,Lcor,Lrrc4c,Lrrc8d,Map1b,March3,Myo10,Naa15,Nfia,Nova1,Npas3,Pcgf3,Pcyt1b,Phlpp…	1.76	0.00139146	0.00484175	2.061	7.69161e-05	0.000469917	0.644253
miR-101b-3p	miR-421-3p	2210018M11Rik,A830080D01Rik,Acbd3,Ankrd17,Appbp2,Arhgap26,Atad2b,Atxn1,Bach2,Camta1,Cbx4,Ccnt2,Cpne4,Csnk1a1,Ctdspl2,Dlc1,Dusp16,Efna5,Elavl2,Elk3,Epn2,Fam126b,Flrt2,Fubp1,Greb1l,Itgb3bp,Ivns1abp,Kat6a,Kras,Lifr,Mef2d,Megf9,Meis2,Mtor,Myo5a,Ncam2,Ndfip1,Nfib,Nr3c2,Nxph1,Orc4,Pappa,Pcgf5,Pde4d,Pex14,Phldb2,Plcb1,Prlr,Prox1,Pura,Rasa1,Rfx7,Rnf11,Rnf139,Rock2,Rora,Runx1t1,Sap30l,Slain2,Slc25a36,Slc4…	1.952	0.0013957	0.00485067	1.634	0.0162399	0.0342005	0.579943
miR-145a-5p	miR-205-5p	Abhd17b,Actb,Angpt2,Ap1g1,Arhgap35,BC030336,Bicc1,Camsap2,Caps2,Ccdc176,Ccdc43,Ddx6,Elavl4,Etnk1,Ext1,Fam126a,Fbxl3,Fgf14,Glis3,Grb10,Hipk3,Ippk,Itpripl2,Ivns1abp,Klf12,Klhl15,Lhfpl2,Lrrc58,Magi2,Mbtd1,Mier3,Mob3b,Msi2,Naa25,Ndufa4,Nfib,Ntng1,Ntrk3,Nufip2,Papd5,Pcsk5,Phldb2,Plagl2,Psd3,Ptgfr,Purg,Rbm47,Rbmx,Rbpms2,Sbf2,Sdccag8,Shroom1,Slc4a4,Slc7a11,Slc7a8,Smad1,Smad5,Snx27,Sp4,Srgap1,Ssbp3,Tln2,…	1.98	0.00139905	0.00485652	2.412	0.000103036	0.000600425	0.781777
miR-125a-5p_miR-351-5p	miR-181a-5p_miR-181b-5p_miR-181c-5p	Acvr1c,Acvr2a,Adam11,Adcy1,Ago2,Ankrd44,Ankrd50,Apba1,Arf3,Arid3b,Atp2b3,Atxn1,Bmpr2,Braf,Cacna1b,Cbll1,Cbx7,Ccnj,Cecr2,Cep41,Cnnm2,Cpeb4,Cpsf6,Creb1,Csnk1g1,D10Bwg1379e,Dagla,Dazap2,Dnajb5,Dusp6,Dyrk2,Elavl4,Elmsan1,Elovl2,Elp4,Epha7,Ets1,Etv6,Fam126b,Fmr1,Fndc3b,Gpc6,Grb10,Greb1l,Hic2,Hipk2,Hipk3,Il1rapl1,Ino80d,Kcnc2,Kcnh1,Kcnh7,Kcnk10,Klf3,Lclat1,Lcor,Lif,Lin28a,Lin28b,Lpp,Lrp4,Luzp1,Mamdc2,M…	1.65	0.0014026	0.00485723	1.66	0.000972653	0.00356844	0.503796
miR-23a-3p_miR-23b-3p	miR-7a-5p_miR-7b-5p	1110032F04Rik,Aak1,Abi2,Add2,Ambra1,Ankfy1,Atrn,Atxn1,Atxn7,Braf,Cadm3,Ccnt2,Chsy3,Crk,Csnk2a1,Edc3,Egr3,Eif4ebp2,Erbb4,Fam126b,Fbxw2,Fzd5,G3bp2,Gpbp1,Hoxa3,Igf2bp2,Igsf8,Jade1,Kcnb1,Kdm7a,Klhl28,Ksr1,Lbr,Lemd3,Lingo1,Lphn2,Mdga2,Med12l,Memo1,Mpzl3,Nab1,Nfib,Nova2,Nr2c1,Pfn4,Pik3cb,Pitpna,Ppif,Ppl,Prkrir,Psen1,Purb,Rc3h2,Rras2,Rsbn1l,Rufy2,Rybp,Satb1,Sema6d,Setd8,Six4,Sla,Slc16a10,Slc38a4,Slc4a4,…	1.823	0.00140167	0.00485723	1.531	0.0222918	0.0443087	0.513202
miR-340-5p	miR-493-5p	Acap2,Adck3,Aff3,Aff4,Ago1,Ankrd28,Ar,Arhgap5,Arid1b,Asb7,Atf7ip,Baz1a,Bbx,Bhlhe41,Btaf1,Carm1,Ccdc64,Ccng2,Cdc14a,Cdc73,Cdk12,Chdh,Chsy3,Cnnm2,Cobll1,Cog3,Creb1,Crebbp,Csrp2,CTNND1,Cul3,Cul5,Cux1,Dcun1d1,Dlg2,Dlgap2,Dmd,Dnm1l,Dnmt3a,Dock9,Dpy19l3,Eif5b,Enah,Epha6,Epha7,Esrp2,Etv1,Fbxl3,Fgf13,Fgf7,Flrt2,Gabrb1,Gas1,Gdnf,Golga1,Gpd2,Gpm6a,Gria4,Grin2b,Gskip,Hecw2,Helz,Hhip,Hipk1,Hivep2,Hnrnpa3,Hs3…	1.523	0.00141858	0.00490668	1.712	0.000117382	0.000660158	0.479172
miR-22-3p	miR-330-3p	1700025G04Rik,Amot,Ankrd52,Apbb2,Bcl6,Bcl9,Btg1,Cadm3,Celf1,Cnot6,Creb1,Csnk1a1,Ctdspl2,Cul3,Cyth3,Dcdc2a,Dnajb5,Dpp10,Dpysl3,Eif4ebp2,Emx2,Erbb4,Esr1,Fbxo45,Fnbp4,Gatad2b,Il13ra1,Il17rd,Ip6k1,Itgb3bp,Kctd16,Kdm5b,Klf7,Lpp,Lrp12,Macrod2,Mat2a,Mbnl1,Mecom,Mphosph9,Msl2,Mxd1,Nol4l,Npas3,Nudt4,Ogn,Otud7a,Papln,Pdap1,Pdgfrb,Prdm11,Prox1,Prpf38a,Purb,Rbm15,Runx3,Sh3kbp1,Shisa9,Slc6a17,Snx30,Tgfbr1,Tnr…	1.97	0.00144271	0.00498422	2.308	0.000123951	0.000693073	0.757207
miR-153-3p	miR-98-5p_let-7d-5p_let-7e-5p_let-7f-5p_let-7g-5p	Acvr1b,Acvr2a,Adamts8,Ago1,Ago2,Akap6,Arpp19,Atp2b4,Atxn1l,Bbx,BC030336,Bend4,Bsn,Cacnb4,Cadm2,Caln1,Cap1,Cask,Cbx5,Ccnd2,Chic2,Cir1,Clcn5,Col4a1,Cpeb4,Crem,Ctdspl2,Cux1,D630045J12Rik,Dagla,Ddi2,Dmd,Edem1,Efhd2,Epha4,Fam184b,Farp1,Fbxl14,Fbxo32,Fign,Fsd1l,Fzd3,Gan,Garem,Gatm,Gm527,Hdlbp,Hnrnpa1,Iars,Igf1r,Ino80d,Irs2,Kcnq4,Kpna4,Kremen1,Lcor,Lpgat1,Mbtd1,Mon2,Msi2,Mtdh,Mycbp,Mycl,Nek9,Nol4l,Nova1…	1.652	0.00144512	0.00498661	1.914	5.00739e-05	0.000337156	0.575591
miR-129-5p	miR-22-3p	Bcl6,Camk2n1,Cdk13,Celf1,Chd7,Ctdspl2,Dnmt3a,Emx2,Ep300,Erbb4,Fbxw7,Gabbr2,Gpbp1,Hnrnpa3,Homer1,Kat6b,Klf7,Lpp,Lrp12,Map3k12,Map3k13,Mbnl1,Meis1,Mex3a,Ncoa1,Nfib,Nus1,Otud7a,Pdik1l,Prdm11,Ptpn1,Rcor1,Rfxank,Rufy2,Runx1t1,Sephs1,Sh3kbp1,Shank1,Shisa9,Socs2,Stox2,Styx,Tceanc2,Tet1,Tnrc6b,Trp53inp1,Ugcg,Unc5d,Unk,Wdfy3,Zbtb20,Zfp618,Zfp91	2.18	0.00147544	0.00507916	1.987	0.00503696	0.0132492	0.732975
miR-145a-5p	miR-98-5p_let-7d-5p_let-7e-5p_let-7f-5p_let-7g-5p	0610030E20Rik,5031439G07Rik,Abhd17c,Acvr1b,Acvr2a,Adamts5,Ankrd28,Ankrd52,Arhgap28,Arl5b,Atxn7l3b,BC030336,Brwd3,Bsn,Cacna1d,Ccdc141,Ccnd2,Cdk6,Cnot6l,Cpeb1,Cpeb4,Dlc1,Dlgap1,Dnal1,Etnk1,Fam104a,Fam135a,Fam189a1,Faxc,Fbxl14,Fndc3a,Fndc3b,Fzd4,Hdlbp,Hic2,Hmbox1,Hoxa9,Igf1r,Ikzf2,Itgb8,Katnbl1,Kremen1,Lmbrd2,Lrrc58,Lrrc8b,Map3k1,Map4k4,Mbd2,Mbtd1,Mdfi,Meis1,Msi2,Mycn,Myl12a,Nap1l1,Nedd4l,Nras,Onecu…	1.788	0.00147382	0.00507916	1.642	0.00488818	0.0129312	0.538506
miR-135a-5p_miR-135b-5p	miR-142a-5p	Arhgef6,Atp1b1,Atp2b4,Bbx,BC030336,Btaf1,Btbd10,C2cd2,Cacna1e,Cadm3,Caln1,Cblb,Ccdc171,Ccng2,Ccnt2,Cep170,Cic,Clasp1,Clcn3,Col4a3,Csnk1g1,Dlg2,Dram2,Exoc5,Fam171b,Fcho2,Fgf16,Gas7,Gata3,Gk5,Grin2b,Gsk3b,Hoxa10,Hoxb2,Igsf10,Kat6b,Kcnb1,Kcnj3,Kcns3,Kpna4,Ldb2,Man1a,Mat2a,Mb21d2,Med13,Mmp16,Msrb3,Mtus1,Myo1c,Myt1l,Nck1,Neto2,Neurl1a,Npat,Nrg1,Nrp1,Nucks1,Onecut2,Pank3,Pik3cd,Pou3f3,Prkaa2,Prpf40a,Pt…	1.735	0.00148146	0.00509382	2.004	6.7695e-05	0.000423813	0.623076
miR-132-3p_miR-212-3p	miR-153-3p	Ago1,Ago2,Atf2,Azin1,B3gat2,Bbx,Bsn,Btbd7,Cited2,Cpeb4,Creb5,Crtc1,Ctdspl2,D17Wsu92e,D1Ertd622e,Daam1,Dcc,Desi2,Fem1c,Fer,Foxo3,Glcci1,Kcna2,Kcna6,Kdm7a,Klf7,Mef2a,Mtf1,Mtf2,N4bp2l2,Nfib,Nova1,Nrep,Pde7a,Ptch1,Pten,Rad54l2,Rap2b,Rasa1,Rgs7bp,Runx1t1,Scn3a,Sema4g,Sgk3,Six4,Slc1a2,Slc26a7,Slco5a1,Sox11,Sox6,Taf4a,Tbc1d30,Tceb1,Tmem151b,Unkl,Zbtb20,Zbtb34,Zeb2,Zfp644	2.115	0.00148655	0.00510527	2.433	0.000181161	0.000957615	0.81909
miR-455-3p	miR-873a-5p	Arhgap35,Brd7,Ccdc117,Eif4e,Fnbp1l,Imp3,Iqgap1,Kcna2,Kpna3,Lcor,Nfib,Nlgn3,Ntng1,Otub2,Pcif1,Pou3f3,Rgp1,S100pbp,Slc25a3,Ssr1,Tacc2,Ten1,Tenm4,Vps18,Wibg,Zbtb20,Zfp395	3.454	0.00150174	0.00515136	3.476	0.00145495	0.0049268	1.24271
miR-30a-5p_miR-30b-5p_miR-30d-5p	miR-33-5p	Ado,Adra2a,Ankrd12,Arid5b,Atp8b1,B630005N14Rik,Bcl11b,Braf,Brwd3,Cacna1d,Cadm2,Cadps,Camta1,Cand1,Cntn4,Cpeb3,Cpeb4,Crk,Dcun1d1,Dennd5b,Dlk1,Esco1,Esrrg,Fam126b,Flrt1,Gdnf,Gigyf1,Glcci1,Hipk1,Hipk2,Hoxa3,Ick,Irs2,Kcna4,Kcnmb2,Kctd16,Kpna3,Lgi1,Lin28a,Lnp,Lrrc39,Lyrm5,Map4k4,Meis2,Mlxip,Mmp16,Nav3,Nfia,Nhlh2,Nova1,Nr4a2,Nrg3,Nrip1,Nufip2,Onecut2,Pcgf3,Phactr2,Ppp1r9a,Ppp4r4,Ptbp3,Ptgfrn,Reep1,Rfx3…	1.751	0.00150781	0.00516606	1.967	0.000404688	0.00184337	0.618348
miR-320-3p	miR-493-5p	4933426M11Rik,Acap2,Aff4,Agfg1,Ankrd12,Ankrd52,Ar,Arhgap5,Asxl2,B4galt4,Bod1l,Cdh2,Cdkn1c,Chsy3,Clasp1,Cnnm2,Crk,Csrnp3,Cux1,Dcun1d3,Dlg2,Dmd,Emilin2,Enah,Esrrg,Eya4,Fam49b,Fam63b,Fat1,Fbxl3,Foxj3,Fxr1,Gabpb2,Grin2a,Helz,Hic2,Hivep2,Hnrnpa3,Ipo7,Kbtbd2,Kcnip4,Kdm5b,Kif2a,Las1l,Limch1,Lingo2,Maml3,Meis1,Mex3a,Mkln1,Mrps25,Mtdh,Nlgn3,Nr2c2,Papln,Pard6b,Parp8,Pbx3,Pcdh19,Pde4d,Pdk3,Pdzrn3,Pik3r1,Ppp…	1.77	0.00152476	0.00521799	2.174	4.36252e-05	0.000301429	0.673774
miR-142a-5p	miR-148b-3p	Abca1,Adamts5,Ammecr1,Arhgap5,Arpp19,Arrdc3,Atp2b4,Atp7a,Bbx,BC030336,Bicc1,Brwd3,Btaf1,Btbd10,Camk2a,Cblb,Ccdc85a,Chd9,Clock,Cnot6,Csnk2a1,Ddx6,Dstyk,Edc3,Elavl2,Elavl4,Ep300,Epn2,Etv1,Fcho2,Fign,Gm6133,Hecw2,Itga9,Jarid2,Lbr,Lrp2,Mdga2,Med12l,Mgat5,Mpped2,Nfat5,Nog,Nrp1,Nsd1,Otud4,Pappa,Phip,Prdm11,Pten,Ptprd,Pura,Qk,Rab11b,Rab35,Ralbp1,Rbm24,Rc3h2,Rgma,Robo1,Rps6ka5,Rtn3,Rybp,S1pr1,Sgms1,Sh3kb…	1.776	0.00152848	0.00522455	1.489	0.0243904	0.0477026	0.486234
miR-155-5p	miR-493-5p	3110002H16Rik,Adam10,Bnc2,Cacna2d1,Cdc73,Creb1,Csnk1a1,Cux1,Dcun1d3,Enah,Etv3,Fat1,Fbxo33,Fezf2,Fgf13,Fgf7,Fgf9,Fubp1,Fzd5,Gdf6,Gria4,Hhip,Hivep2,Hnrnpa3,Itgbl1,Jade1,Kbtbd2,Klf3,Kpna4,Map3k2,Mctp1,Meis1,Nkrf,Pank2,Rapgef2,Reps2,Rps6ka5,Rreb1,Sall1,Sass6,Scn1a,Sema5a,Sertad2,Sf3b1,Sox10,Sp1,Sp3,Ssh2,Stx16,Stxbp5l,Swt1,Tbc1d30,Tcf4,Tcf7l2,Tle4,Tm9sf3,Tnik,Trim2,Trps1,Wnk1,Wnk3,Zbtb16,Zbtb20,Znrf3	2.065	0.00153724	0.00524214	2.249	0.000358953	0.00168284	0.767808
miR-128-3p	miR-1a-3p	Aldh5a1,Ankrd13c,Arhgap21,Arhgap23,Arhgap32,Arid2,Camk1d,Cd2ap,Cited2,Clcn3,Coro1c,Csf1,D15Ertd621e,Dcp2,Dlg2,Dnajc13,Efnb2,Elovl6,Emx2,Eya4,Fam126a,Fam155a,Fbln2,Fbxo33,Fbxw7,Fosb,Fubp1,Fubp3,Fzd7,Gnpnat1,Gpd2,H3f3b,Hipk3,Hivep3,Josd1,Kcnd3,Kirrel,Klf4,Larp4,Lcor,Letmd1,Lrat,Mal2,Mbtd1,Med1,Met,Mipol1,Mmd,Myocd,Ndst1,Neto1,Ngfr,Npas3,Nxt2,Otx2,Papd7,Peak1,Phf6,Phlpp2,Pik3c2a,Plag1,Ptpn4,Rad54l2,…	1.632	0.00154599	0.00525961	1.719	0.000647081	0.00261172	0.515774
miR-155-5p	miR-204-5p	Apc,Arl5b,Cd99l2,Cpd,Creb1,Dcun1d3,Dmtf1,Elavl2,Ell2,Enah,Fam210a,Hdhd2,Ikbke,Irf2bp2,Jarid2,Kcna4,Kctd16,Kdm2a,Klf3,Lcor,Leprel1,Meis1,Myo10,Nfia,Nkrf,Nova1,Nr3c2,Nrg3,Picalm,Plag1,Pou2f1,Pura,Rictor,Rps6ka3,Rps6ka5,Rreb1,Sept11,Sf3b1,Ski,Slc15a5,Socs6,Sos1,Sox11,Spred1,Tcf4,Tmem178,Tnik,Trim44,Trip12,Trp53inp1,Wee1,Wnk1,Zbtb1,Zbtb20,Znrf3	2.165	0.00154583	0.00525961	1.867	0.00704086	0.0171847	0.698377
miR-125a-5p_miR-351-5p	miR-130b-3p_miR-301b-3p	Abcc4,Abhd3,Acer2,Acvr1c,Acvr2a,Adcy1,Ago2,Ago4,Asxl3,Atxn1,Bmpr2,Cbfb,Cdk19,Cpeb4,Creb1,Csnk1g1,Csnk2a1,Daam1,Dicer1,Dock3,E2f2,Edc3,Erbb4,Ereg,Fam57a,Fam73a,Fmr1,Foxf2,Gja1,Grb10,Grin2a,Hipk2,Hipk3,Hnrnpr,Hoxb3,Ikzf4,Itga9,Jmy,Kcnk10,Klf13,Klf3,Lclat1,Lcor,Limd2,Lin28a,Lnpep,Lrp4,M6pr,Maf,Map3k9,Med15,Mib1,Mtf1,Myt1,Nfib,Pafah1b1,Phf20,Pik3ip1,Ppp6r3,Pvrl3,Ralgps2,Rasgef1a,Rc3h2,Rmnd5a,Rorb,Ryb…	1.746	0.00156133	0.0053056	1.5	0.0194854	0.039934	0.481396
miR-200c-3p	miR-6540-5p	Aak1,Acaca,Acvr2a,Adipor2,Aff3,Aff4,Agfg1,Ago2,Ago3,AI593442,Akt2,Akt3,Arhgdia,Arhgef4,Arih1,Arl8b,Asf1a,Atp11a,Atp6v0a2,Atrx,B4galt6,Bach2,Baz2b,Brwd3,Cacna2d1,Cask,Cbln2,Cbx5,Ccny,Cdh11,Cdon,Cdyl2,Cep350,Cfl2,Chsy1,Cnn3,Col4a3bp,Creb1,Csnk1g1,Cul5,Cux1,Dennd1b,Desi2,Dmd,Dnajc1,Dtna,Dyrk2,Efna5,Efnb2,Eif3j1,Ell2,Esyt2,Etf1,Ets1,Fam107b,Fam219a,Fermt2,Frmd4a,Frmd4b,Gigyf1,Git2,Gli3,Gnaq,Gosr2,Gpr…	1.487	0.00157522	0.00534029	1.729	1.90099e-05	0.000153465	0.472152
miR-200c-3p	miR-29a-3p_miR-29b-3p_miR-29c-3p	1810013L24Rik,4931406P16Rik,Acvr2a,Adamts6,Aff4,Ago2,Ago3,AI593442,Akt3,Amfr,Ammecr1l,Ank1,Ank3,Ankrd52,Ap4e1,Arl5b,Asxl3,Atxn1,Atxn1l,Bach2,Bcl11b,Brwd3,C030046E11Rik,Cbx5,Ccnj,Ccnyl1,Cecr2,Chmp6,Chsy1,Cnot6,Col4a3,Creb5,Ctdspl2,Dcaf7,Dcp2,Dcun1d4,Ddx3x,Dennd1b,Dennd5b,Dot1l,Efna5,Eif3j1,Elavl4,Elf2,Fam168b,Fam76b,Fbxo42,Fbxw7,Fermt2,Fgd4,Fign,Foxn2,Foxo3,Foxp1,Frem1,Frmd4a,Fscn1,Fyn,G6pc,Gab1,G…	1.53	0.00158032	0.00535131	1.738	5.63773e-05	0.000366832	0.489001
[truncated: 421 more rows]
