# Supplementary material for: Stage-specific expression patterns and co-targeting relationships among miRNAs in the developing mouse cerebral cortex
Source: Commun Biol. 2024 Oct 22;7:1366. doi: 10.1038/s42003-024-07092-7 (PMC11493953; doi:10.1038/s42003-024-07092-7)
Supplement: Supplementary file 8 — Supplementary Data 5 [file 42003_2024_7092_MOESM8_ESM.xlsx]

## Sheet: Figure 7
Figure 7a				Figure 7b				Figure 7c				Figure 7d				Figure 7e				Figure 7f				Figure 7g				Figure 7h
Neurod1_FC luciferase activity	Neurod1_treatment	replicate		Neurod1_long_FC luciferase	Neurod1_long_treatment	replicate		Src_FC_luciferase	Src_treatment	replicate		Cxcl12_FC lucifese	Cxcl12_treatment	replicate		Neurod1_mut_FC_luciferase	Neurod_treatment	replicates		Neurod_long_mut_FC_luciferase	Neurod_long_treatment	replicates		Src_mut_FC_luciferase	Src_treatment	replicates		Cxcl12mut_FC_luciferase	Cxcl12_treatment	replicates
0.995649	siRNA	1		1.07138	control_128	1		0.868376	siRNA	1		0.913056	siRNA	1		0.972674	siRNA	1		1.03051	control_128	1		1.00168	siRNA	1		1.17652	siRNA	1
0.993809	siRNA	1		0.958705	control_128	1		0.904643	siRNA	1		1.15295	siRNA	1		1.04638	siRNA	1		0.94875	control_128	1		1.01373	siRNA	1		1.08577	siRNA	1
1.01054	siRNA	1		0.969914	control_128	1		1.22698	siRNA	1		0.933994	siRNA	1		0.980944	siRNA	1		1.02074	control_128	1		0.984593	siRNA	1		0.737704	siRNA	1
1.12642	siRNA	2		0.934514	control_128	2		0.828727	siRNA	2		1.16136	siRNA	2		0.913522	siRNA	2		0.998408	control_128	2		1.02468	siRNA	2		1.06455	siRNA	2
0.912274	siRNA	2		1.02614	control_128	2		1.08035	siRNA	2		0.829993	siRNA	2		1.10462	siRNA	2		0.980805	control_128	2		0.909354	siRNA	2		1.04694	siRNA	2
0.961306	siRNA	2		1.03935	control_128	2		1.09092	siRNA	2		1.00865	siRNA	2		0.981861	siRNA	2		1.02079	control_128	2		1.06596	siRNA	2		0.888503	siRNA	2
1.08556	siRNA	3		0.908739	control_128	3		0.97392	siRNA	3		1.61917	siRNA	3		0.93025	siRNA	3		1.02818	control_128	3		1.07347	siRNA	3		1.10713	siRNA	3
0.934674	siRNA	3		1.04022	control_128	3		1.09551	siRNA	3		0.730569	siRNA	3		0.959633	siRNA	3		1.02024	control_128	3		1.01516	siRNA	3		1.18789	siRNA	3
0.979769	siRNA	3		1.05104	control_128	3		0.93057	siRNA	3		0.650259	siRNA	3		1.11012	siRNA	3		0.951582	control_128	3		0.911377	siRNA	3		0.70498	siRNA	3
0.835302	siRNA	4		0.90793	137+153	1		1.04608	siRNA	4		0.840484	siRNA	4		0.466218	137+153	1		0.472093	137+153	1		0.91106	137+153	1		0.414124	137+135b	1
1.00318	siRNA	4		0.502977	137+153	1		1.05184	siRNA	4		0.87062	siRNA	4		0.462769	137+153	1		0.391269	137+153	1		0.789258	137+153	1		0.427626	137+135b	1
1.16152	siRNA	4		0.600301	137+153	1		0.902085	siRNA	4		1.2889	siRNA	4		0.482264	137+153	1		0.471847	137+153	1		0.848022	137+153	1		0.422754	137+135b	1
0.581107	137+153	1		0.630171	137+153	2		1.14367	137+153	1		1.0476	siRNA	5		0.38795	137+153	2		0.258286	137+153	2		0.926587	137+153	2		0.326657	137+135b	2
0.585582	137+153	1		0.666187	137+153	2		1.32659	137+153	1		1.00028	siRNA	5		0.360987	137+153	2		0.269441	137+153	2		0.941214	137+153	2		0.360277	137+135b	2
0.691943	137+153	1		0.747311	137+153	2		1.07888	137+153	1		0.952118	siRNA	5		0.392579	137+153	2		0.265984	137+153	2		0.852706	137+153	2		0.361083	137+135b	2
0.532153	137+153	2		0.901591	137+153	3		0.90897	137+153	2		0.96111	siRNA	6		0.297828	137+153	3		0.250889	137+153	3		0.607467	137+153	3		0.35523	137+135b	3
0.60107	137+153	2		0.861256	137+153	3		0.860086	137+153	2		1.03801	siRNA	6		0.306956	137+153	3		0.262891	137+153	3		0.67288	137+153	3		0.312597	137+135b	3
0.55257	137+153	2		0.831802	137+153	3		0.902253	137+153	2		1.00088	siRNA	6		0.305668	137+153	3		0.276104	137+153	3		0.692442	137+153	3		0.328383	137+135b	3
0.84731	137+153	3		1.78009	137	1		0.793868	137+153	3		0.354706	135b+137	1		1.59467	137mut +137+153	1		0.900782	137mut +137+153	1		2.01573	137mut +137+153	1		0.90217	137mut +137+135b	1
0.906626	137+153	3		0.980111	137	1		0.808891	137+153	3		0.393998	135b+137	1		1.44278	137mut +137+153	1		0.822648	137mut +137+153	1		1.96075	137mut +137+153	1		0.887582	137mut +137+135b	1
0.841578	137+153	3		1.3914	137	1		0.733843	137+153	3		0.357249	135b+137	1		1.45495	137mut +137+153	1		0.854483	137mut +137+153	1		1.66528	137mut +137+153	1		0.823366	137mut +137+135b	1
0.321058	137+153	4		1.33221	137	2		1.03082	137+153	4		0.419003	135b+137	2		1.31254	137mut +137+153	2		0.406611	137mut +137+153	2		1.90941	137mut +137+153	2		0.769568	137mut +137+135b	2
0.335212	137+153	4		1.39827	137	2		0.992	137+153	4		0.436362	135b+137	2		1.23063	137mut +137+153	2		0.425066	137mut +137+153	2		1.82666	137mut +137+153	2		0.729865	137mut +137+135b	2
0.281903	137+153	4		1.25614	137	2		0.854144	137+153	4		0.445611	135b+137	2		1.16221	137mut +137+153	2		0.467044	137mut +137+153	2		2.1757	137mut +137+153	2		0.819869	137mut +137+135b	2
1.18271	137	1		1.52505	137	3		1.42619	137	1		0.0797422	135b+137	3		1.07531	137mut +137+153	3		0.478511	137mut +137+153	3		1.57748	137mut +137+153	3		0.615003	137mut +137+135b	3
1.00114	137	1		1.49359	137	3		1.4531	137	1		0.0942721	135b+137	3		1.18318	137mut +137+153	3		0.382389	137mut +137+153	3		1.48469	137mut +137+153	3		0.681544	137mut +137+135b	3
1.52644	137	1		1.28771	137	3		1.36631	137	1		0.082306	135b+137	3		1.18767	137mut +137+153	3		0.454873	137mut +137+153	3		1.48573	137mut +137+153	3		0.699724	137mut +137+135b	3
0.932146	137	2		1.17195	153	1		1.36972	137	2		0.982219	135b+137	4		1.18397	153mut+137+153	1		0.708525	153mut+137+153	1		1.19707	153mut+137+153	1		1.05433	135bmut+137+135b	1
1.01516	137	2		1.2672	153	1		1.13017	137	2		0.908783	135b+137	4		1.10111	153mut+137+153	1		0.644769	153mut+137+153	1		1.17065	153mut+137+153	1		0.945392	135bmut+137+135b	1
0.801378	137	2		0.992597	153	1		1.85642	137	2		0.907196	135b+137	4		1.10416	153mut+137+153	1		0.667587	153mut+137+153	1		1.10761	153mut+137+153	1		1.02217	135bmut+137+135b	1
1.35564	137	3		1.14214	153	2		1.12864	137	3		0.36317	135b+137	5		0.851789	153mut+137+153	2		0.357265	153mut+137+153	2		1.31995	153mut+137+153	2		0.81964	135bmut+137+135b	2
1.58365	137	3		1.00169	153	2		1.33486	137	3		0.416871	135b+137	5		0.84743	153mut+137+153	2		0.326276	153mut+137+153	2		1.11941	153mut+137+153	2		0.797777	135bmut+137+135b	2
1.41945	137	3		1.00266	153	2		1.13972	137	3		0.404598	135b+137	5		0.871404	153mut+137+153	2		0.349734	153mut+137+153	2		1.36524	153mut+137+153	2		0.726507	135bmut+137+135b	2
0.443507	137	4		0.825467	153	3		1.16002	137	4		0.202383	135b+137	6		0.690911	153mut+137+153	3		0.392485	153mut+137+153	3		1.03062	153mut+137+153	3		0.791381	135bmut+137+135b	3
0.447075	137	4		0.886521	153	3		1.23028	137	4		0.241257	135b+137	6		0.710366	153mut+137+153	3		0.380173	153mut+137+153	3		0.960261	153mut+137+153	3		0.79276	135bmut+137+135b	3
0.425774	137	4		0.872242	153	3		1.17373	137	4		0.209245	135b+137	6		0.799693	153mut+137+153	3		0.398762	153mut+137+153	3		0.960439	153mut+137+153	3		0.759025	135bmut+137+135b	3
1.08393	153	1						1.61019	153	1		0.735221	135b	1		2.64415	all_mut+137+153	1		1.12427	all_mut+137+153	1		2.05245	all_mut+137+153	1		2.51841	all_mut+137+135b	1
1.14424	153	1						1.26316	153	1		0.587116	135b	1		2.75022	all_mut+137+153	1		1.10542	all_mut+137+153	1		2.36055	all_mut+137+153	1		2.36503	all_mut+137+135b	1
2.46886	153	1						1.63586	153	1		0.613413	135b	1		2.84896	all_mut+137+153	1		1.11445	all_mut+137+153	1		2.1297	all_mut+137+153	1		2.22766	all_mut+137+135b	1
1.27875	153	2						1.38302	153	2		0.933779	135b	2		2.06158	all_mut+137+153	2		0.709944	all_mut+137+153	2		2.56599	all_mut+137+153	2		1.91038	all_mut+137+135b	2
1.31298	153	2						1.38625	153	2		1.18141	135b	2		1.99575	all_mut+137+153	2		0.652287	all_mut+137+153	2		2.24068	all_mut+137+153	2		1.92841	all_mut+137+135b	2
1.137	153	2						1.96366	153	2		1.66994	135b	2		1.97988	all_mut+137+153	2		0.601803	all_mut+137+153	2		2.39002	all_mut+137+153	2		1.99493	all_mut+137+135b	2
1.61899	153	3						1.14203	153	3		0.115921	135b	3		1.66577	all_mut+137+153	3		0.658895	all_mut+137+153	3		1.89998	all_mut+137+153	3		1.89327	all_mut+137+135b	3
1.62561	153	3						1.43139	153	3		0.12888	135b	3		1.62665	all_mut+137+153	3		0.808087	all_mut+137+153	3		1.72232	all_mut+137+153	3		1.91171	all_mut+137+135b	3
1.38746	153	3						1.067	153	3		0.113308	135b	3		1.86135	all_mut+137+153	3		0.732254	all_mut+137+153	3		1.70354	all_mut+137+153	3		1.8344	all_mut+137+135b	3
0.999102	153	4						1.10358	153	4		1.25271	135b	4
0.948197	153	4						1.16839	153	4		1.66737	135b	4
0.897762	153	4						0.968239	153	4		1.46575	135b	4
												0.537544	135b	5
												0.581812	135b	5
												0.618611	135b	5
												0.400718	135b	6
												0.37163	135b	6
												0.38859	135b	6
												0.73803	137	1
												0.936096	137	1
												1.03331	137	1
												1.14801	137	2
												1.94028	137	2
												1.95821	137	2
												0.223424	137	3
												0.249459	137	3
												0.253022	137	3
												3.65372	137	4
												3.62227	137	4
												3.00867	137	4
												1.15748	137	5
												1.08417	137	5
												1.37588	137	5
												0.625335	137	6
												0.640009	137	6
												0.621829	137	6

## Sheet: Suppl. Fig 4
sample	miRNA	RQ
NPCs	miR-153-3p	1.08799
NPCs	miR-153-3p	1.29355
NPCs	miR-153-3p	0.710545
NPCs	miR-129-5p	1.32805
NPCs	miR-129-5p	0.852882
NPCs	miR-129-5p	0.882867
NPCs	miR-137-3p	3.04277
NPCs	miR-137-3p	0.913286
NPCs	miR-137-3p	0.359852
NPCs	miR-135a-5p	1.062
NPCs	miR-135a-5p	1.34656
NPCs	miR-135a-5p	0.699274
NPCs	miR-135b-5p	1.46038
NPCs	miR-135b-5p	0.761834
NPCs	miR-135b-5p	0.898821
NPCs	miR-128-3p	1.26612
NPCs	miR-128-3p	1.20507
NPCs	miR-128-3p	0.655408
neurons	miR-153-3p	4.67637
neurons	miR-153-3p	4.6581
neurons	miR-153-3p	1.94803
neurons	miR-129-5p	4.64086
neurons	miR-129-5p	1.64255
neurons	miR-129-5p	2.52801
neurons	miR-137-3p	7499.15
neurons	miR-137-3p	3175.64
neurons	miR-137-3p	1288.8
neurons	miR-135a-5p	30.8239
neurons	miR-135a-5p	16.5963
neurons	miR-135a-5p	19.4674
neurons	miR-135b-5p	172.01
neurons	miR-135b-5p	67.532
neurons	miR-135b-5p	67.4759
neurons	miR-128-3p	85.1849
neurons	miR-128-3p	82.3268
neurons	miR-128-3p	62.2378
E14	miR-153-3p	1.0726
E14	miR-153-3p	1.17122
E14	miR-153-3p	0.796017
E14	miR-129-5p	1.81345
E14	miR-129-5p	0.707786
E14	miR-129-5p	0.779099
E14	miR-137-3p	1.94774
E14	miR-137-3p	1.41222
E14	miR-137-3p	0.363553
E14	miR-135a-5p	1.54745
E14	miR-135a-5p	1.08063
E14	miR-135a-5p	0.598007
E14	miR-135b-5p	1.02355
E14	miR-135b-5p	0.926036
E14	miR-135b-5p	1.05503
E14	miR-128-3p	1.40642
E14	miR-128-3p	0.770042
E14	miR-128-3p	0.92336
E17	miR-153-3p	9.82387
E17	miR-153-3p	5.49283
E17	miR-153-3p	4.99015
E17	miR-129-5p	2.64576
E17	miR-129-5p	1.11203
E17	miR-129-5p	1.06621
E17	miR-137-3p	38.1736
E17	miR-137-3p	26.2991
E17	miR-137-3p	3.75164
E17	miR-135a-5p	0.977271
E17	miR-135a-5p	0.869143
E17	miR-135a-5p	0.394223
E17	miR-135b-5p	1.69798
E17	miR-135b-5p	1.39916
E17	miR-135b-5p	1.54052
E17	miR-128-3p	7.35987
E17	miR-128-3p	4.83651
E17	miR-128-3p	3.70332
P0	miR-153-3p	26.1673
P0	miR-153-3p	15.603
P0	miR-153-3p	6.4954
P0	miR-129-5p	4.41788
P0	miR-129-5p	1.80826
P0	miR-129-5p	2.1574
P0	miR-137-3p	83.5651
P0	miR-137-3p	45.9143
P0	miR-137-3p	15.6597
P0	miR-135a-5p	1.40819
P0	miR-135a-5p	0.280036
P0	miR-135a-5p	0.51791
P0	miR-135b-5p	1.80988
P0	miR-135b-5p	2.26679
P0	miR-135b-5p	2.09576
P0	miR-128-3p	31.7308
P0	miR-128-3p	17.2668
P0	miR-128-3p	16.464

## Sheet: Suppl. Fig. 5
Suppl. Fig. 5a				Suppl. Fig. 5b				Suppl. Fig. 5c				Suppl. Fig. 5d
Apc_FC luciferase	Apc_treatment	replicate		Zeb_FC_luciferase	Zeb_treatment	replicate		Ndst1_FC luciferase	Ndst1_treatment	replicate		Zeb_FC_luciferase	Zeb_treatment	replicate
1.13761	siRNA	1		0.79597	siRNA	1		1.07029	siRNA	1		0.79597	siRNA	1
0.971637	siRNA	1		1.19363	siRNA	1		0.951166	siRNA	1		1.19363	siRNA	1
0.890757	siRNA	1		1.0104	siRNA	1		0.978548	siRNA	1		1.0104	siRNA	1
0.892069	siRNA	2		0.853863	siRNA	2		1.02063	siRNA	2		0.853863	siRNA	2
1.14347	siRNA	2		1.12204	siRNA	2		1.01627	siRNA	2		1.12204	siRNA	2
0.964462	siRNA	2		1.02409	siRNA	2		0.963098	siRNA	2		1.02409	siRNA	2
0.918711	siRNA	3		0.963597	siRNA	3		0.958931	siRNA	3		0.963597	siRNA	3
1.03553	siRNA	3		1.06768	siRNA	3		0.886354	siRNA	3		1.06768	siRNA	3
1.04576	siRNA	3		0.968724	siRNA	3		1.15472	siRNA	3		0.968724	siRNA	3
3.26842	153+129	1		0.48754	153+129+137	1		0.634758	137+128	1		0.48754	153+129+137	1
1.85689	153+129	1		0.580557	153+129+137	1		0.621717	137+128	1		0.580557	153+129+137	1
1.9165	153+129	1		0.584326	153+129+137	1		0.570984	137+128	1		0.584326	153+129+137	1
0.957446	153+129	2		0.440613	153+129+137	2		0.685021	137+128	2		0.440613	153+129+137	2
1.31305	153+129	2		0.488876	153+129+137	2		0.760176	137+128	2		0.488876	153+129+137	2
0.774692	153+129	2		0.371482	153+129+137	2		0.645541	137+128	2		0.371482	153+129+137	2
2.11028	153+129	3		0.257536	153+129+137	3		1.30699	137+128	3		0.257536	153+129+137	3
2.8693	153+129	3		0.257462	153+129+137	3		1.19958	137+128	3		0.257462	153+129+137	3
2.20334	153+129	3		0.272626	153+129+137	3		1.30834	137+128	3		0.272626	153+129+137	3
2.88232	153	1		0.620698	153+129	1		1.09497	137	1		0.620698	153+129	1
1.87897	153	1		0.641412	153+129	1		1.12172	137	1		0.641412	153+129	1
2.56072	153	1		0.567818	153+129	1		1.08571	137	1		0.567818	153+129	1
1.48451	153	2		0.46646	153+129	2		1.2751	137	2		0.46646	153+129	2
1.35217	153	2		0.457917	153+129	2		1.30507	137	2		0.457917	153+129	2
0.96073	153	2		0.440713	153+129	2		1.24207	137	2		0.440713	153+129	2
2.76663	153	3		0.305437	153+129	3		2.61252	137	3		0.305437	153+129	3
2.88259	153	3		0.27794	153+129	3		2.47217	137	3		0.27794	153+129	3
3.2447	153	3		0.293728	153+129	3		2.60468	137	3		0.293728	153+129	3
0.945316	129	1		0.565061	153+137	1		0.573168	128	1		0.565061	153+137	1
1.09432	129	1		0.635236	153+137	1		0.541149	128	1		0.635236	153+137	1
1.13192	129	1		0.521233	153+137	1		0.553997	128	1		0.521233	153+137	1
0.902863	129	2		0.550464	153+137	2		0.603593	128	2		0.550464	153+137	2
0.818592	129	2		0.467885	153+137	2		0.648608	128	2		0.467885	153+137	2
0.752584	129	2		0.388069	153+137	2		0.519714	128	2		0.388069	153+137	2
1.90354	129	3		0.281146	153+137	3		0.943719	128	3		0.281146	153+137	3
1.93255	129	3		0.344352	153+137	3		1.11004	128	3		0.344352	153+137	3
1.70072	129	3		0.325148	153+137	3		1.05341	128	3		0.325148	153+137	3
				0.757285	129+137	1						0.757285	129+137	1
				0.660206	129+137	1						0.660206	129+137	1
				0.598591	129+137	1						0.598591	129+137	1
				0.639862	129+137	2						0.639862	129+137	2
				0.562637	129+137	2						0.562637	129+137	2
				0.521646	129+137	2						0.521646	129+137	2
				0.313723	129+137	3						0.313723	129+137	3
				0.313488	129+137	3						0.313488	129+137	3
				0.320118	129+137	3						0.320118	129+137	3
				0.557247	153	1						0.557247	153	1
				0.577806	153	1						0.577806	153	1
				0.56901	153	1						0.56901	153	1
				0.440138	153	2						0.440138	153	2
				0.520667	153	2						0.520667	153	2
				0.504334	153	2						0.504334	153	2
				0.250358	153	3						0.250358	153	3
				0.290626	153	3						0.290626	153	3
				0.3025	153	3						0.3025	153	3
				0.662434	129	1						0.662434	129	1
				0.773791	129	1						0.773791	129	1
				0.723514	129	1						0.723514	129	1
				0.534275	129	2						0.534275	129	2
				0.635437	129	2						0.635437	129	2
				0.562702	129	2						0.562702	129	2
				0.38793	129	3						0.38793	129	3
				0.500695	129	3						0.500695	129	3
				0.426527	129	3						0.426527	129	3
				0.968957	137	1						0.968957	137	1
				0.836137	137	1						0.836137	137	1
				1.08965	137	1						1.08965	137	1
				0.808807	137	2						0.808807	137	2
				0.811943	137	2						0.811943	137	2
				0.849078	137	2						0.849078	137	2
				0.47412	137	3						0.47412	137	3
				0.535176	137	3						0.535176	137	3
				0.505646	137	3						0.505646	137	3

## Sheet: Suppl. Fig. 6
gene	E14.5_1	E14.5_2	E16.5_1	E16.5_2	P0_1	P0_2	NPC_1	NPC_2	Neuron_1	Neuron_2
Neurod1	3170.13	2870.19	2843.96	2670.61	1636.58	1322.72	3123.39	3154.54	5503.64	5557.85
Src	6830.45	6884.82	6591.2	6899.71	6324.08	6050.12	589.533	670.474	540.248	719.767
Cxcl12	3144.91	2620.34	1305.64	1178.6	1625.18	2724.07	1672.23	1669.47	1781.93	1688.84
Ndst1	9045.4	9198.9	10222.6	10848.6	15350.3	12673.6	2664.23	2770.51	2588.97	2596.38
Apc	24313	25770.2	30279.7	31269.5	40578.3	35065.7	6539.66	6788.88	15220.3	15606.4
Dcx	61769.6	63276.1	89289.5	86053.1	77451.4	66163.2	14510.6	15184.6	40736.5	42556
Zeb2	13462.2	12675.6	21048.8	20460.8	12615.1	10487.6	6407.39	6846.17	19235.5	20130.5
